# Supplementary material for: Dual-initiation promoters with intertwined canonical and TCT/TOP transcription start sites diversify transcript processing
Source: Nat Commun. 2020 Jan 10;11:168. doi: 10.1038/s41467-019-13687-0 (PMC6954239; doi:10.1038/s41467-019-13687-0)
Supplement: Supplementary file 3 — Supplementary Data 1 [file 41467_2019_13687_MOESM3_ESM.xlsx]

## Sheet: Supplementary Table 1
Supplementary Table 1	Classificaton of genes into dual initiation-containing promoter genes and single (YR and YC) initiator containing genes
Dual initiation-containing promoter genes (N=4151)							YC-only Initiator (N=50)							YR-only Initiaotrs (N=7905)
Chr	start	end	geneID	geneName	strand	InitiatorType	Chr	start	end	geneID	geneName	strand	InitiatorType	Chr	start	end	geneID	geneName	strand	InitiatorType
chr1	48008	53565	ENSDART00000018741	ENSDARG00000013802:pcid2:Coding	-	DualInitiation	chr1	6993873	6996630	ENSDART00000134021	ENSDARG00000095344:wu:fc47e11:lincRNA	+	YConlyInitiation	chr1	15961	21248	ENSDART00000013209	ENSDARG00000034862:f7:Coding	+	YRonlyInitiation
chr1	101972	116399	ENSDART00000003317	ENSDARG00000016304:tfdp1b:Coding	+	DualInitiation	chr1	53870144	53884605	ENSDART00000038807	ENSDARG00000023151:ucp1:Coding	+	YConlyInitiation	chr1	53794	54138	ENSDART00000152205	ENSDARG00000096578:cul4a:Coding	+	YRonlyInitiation
chr1	134729	170748	ENSDART00000111806	ENSDARG00000063385:cenpe:Coding	+	DualInitiation	chr10	26765285	26798419	ENSDART00000136472	ENSDARG00000005397:trim3b:Coding	-	YConlyInitiation	chr1	62117	66487	ENSDART00000045884	ENSDARG00000029936:grtp1a:Coding	-	YRonlyInitiation
chr1	348781	368977	ENSDART00000144406	ENSDARG00000023678:ercc5:Coding	-	DualInitiation	chr10	45752920	45759514	ENSDART00000076084	ENSDARG00000053963:npm2b:Coding	-	YConlyInitiation	chr1	82874	89602	ENSDART00000060971	ENSDARG00000041592:dcun1d2b:Coding	-	YRonlyInitiation
chr1	368993	380317	ENSDART00000108579	ENSDARG00000011299:blzf1:Coding	+	DualInitiation	chr11	1361346	1365669	ENSDART00000111140	ENSDARG00000077717:RPL29:Coding	-	YConlyInitiation	chr1	187474	213136	ENSDART00000010092	ENSDARG00000007804:gas6:Coding	-	YRonlyInitiation
chr1	407503	466025	ENSDART00000060944	ENSDARG00000041570:mrpl39:Coding	+	DualInitiation	chr12	11132937	11179590	ENSDART00000078497	ENSDARG00000024560:slc4a1b:Coding	+	YConlyInitiation	chr1	217982	228857	ENSDART00000098627	ENSDARG00000068261:pros1:Coding	-	YRonlyInitiation
chr1	469432	482752	ENSDART00000081989	ENSDARG00000058996:jam2a:Coding	+	DualInitiation	chr12	26612193	26618916	ENSDART00000012265	ENSDARG00000013340:gch2:Coding	+	YConlyInitiation	chr1	232208	286022	ENSDART00000092524	ENSDARG00000063371:rasa3:Coding	-	YRonlyInitiation
chr1	484778	489335	ENSDART00000134456	ENSDARG00000014313:atp5j:Coding	-	DualInitiation	chr13	28899287	28904638	ENSDART00000027213	ENSDARG00000011862:inaa:Coding	+	YConlyInitiation	chr1	293559	318456	ENSDART00000152173	ENSDARG00000078751:TPP2:Coding	+	YRonlyInitiation
chr1	544456	550275	ENSDART00000152340	ENSDARG00000040543:GPA33:Coding	+	DualInitiation	chr14	45834133	45846283	ENSDART00000108825	ENSDARG00000080010:adh5:Coding	-	YConlyInitiation	chr1	341476	346622	ENSDART00000152684	ENSDARG00000016343:zgc:92518:Coding	-	YRonlyInitiation
chr1	571414	576655	ENSDART00000103925	ENSDARG00000070643:tmem39a:Coding	+	DualInitiation	chr15	5697321	5708818	ENSDART00000102459	ENSDARG00000070038:rbp2a:Coding	-	YConlyInitiation	chr1	383581	388483	ENSDART00000144606	ENSDARG00000041575:trmt10c:Coding	-	YRonlyInitiation
chr1	576788	579428	ENSDART00000059341	ENSDARG00000040546:C1H11orf73:Coding	-	DualInitiation	chr15	13101824	13136073	ENSDART00000101332	ENSDARG00000057040:tmprss13a:Coding	+	YConlyInitiation	chr1	388682	392770	ENSDART00000109083	ENSDARG00000058962:txnl4b:Coding	+	YRonlyInitiation
chr1	603952	609572	ENSDART00000152626	ENSDARG00000015490:rpl24:Coding	+	DualInitiation	chr15	30220477	30221584	ENSDART00000153754	ENSDARG00000098011:si:ch211-209m20.7:antisense	+	YConlyInitiation	chr1	399084	405632	ENSDART00000020327	ENSDARG00000075325:mrpl16:Coding	+	YRonlyInitiation
chr1	628782	640887	ENSDART00000102399	ENSDARG00000043682:CABZ01080370.1:Coding	+	DualInitiation	chr15	36534326	36549380	ENSDART00000031418	ENSDARG00000012381:hsc70:Coding	-	YConlyInitiation	chr1	550962	554993	ENSDART00000152435	ENSDARG00000096600:ILDR2:Coding	+	YRonlyInitiation
chr1	2017192	2056339	ENSDART00000058876	ENSDARG00000040245:kpnb3:Coding	+	DualInitiation	chr17	25098083	25116603	ENSDART00000082327	ENSDARG00000059259:pabpc4:Coding	-	YConlyInitiation	chr1	565732	571141	ENSDART00000131042	ENSDARG00000090704:ildr1a:Coding	+	YRonlyInitiation
chr1	2058759	2200996	ENSDART00000142944	ENSDARG00000074381:farp1:Coding	+	DualInitiation	chr18	7032703	7035514	ENSDART00000136872	ENSDARG00000094719:si:dkeyp-1h4.9:processedTranscript	+	YConlyInitiation	chr1	581649	588290	ENSDART00000059345	ENSDARG00000040548:eed:Coding	-	YRonlyInitiation
chr1	4291629	4308270	ENSDART00000040204	ENSDARG00000031164:tuba8l2:Coding	+	DualInitiation	chr19	9365795	9371107	ENSDART00000031173	ENSDARG00000023298:rps27.1:Coding	-	YConlyInitiation	chr1	599606	604158	ENSDART00000036682	ENSDARG00000027857:cep97:Coding	-	YRonlyInitiation
chr1	4393281	4432219	ENSDART00000023692	ENSDARG00000006526:fn1b:Coding	-	DualInitiation	chr19	12744069	12767891	ENSDART00000032474	ENSDARG00000021140:pabpc1b:Coding	-	YConlyInitiation	chr1	619433	626314	ENSDART00000123097	ENSDARG00000076927:DUSP27:Coding	+	YRonlyInitiation
chr1	4932095	4949410	ENSDART00000138891	ENSDARG00000092671:si:ch1073-345a8.1:Coding	-	DualInitiation	chr19	15459276	15462787	ENSDART00000151039	ENSDARG00000093801:si:ch211-245h7.2:lincRNA	-	YConlyInitiation	chr1	769341	772993	ENSDART00000129342	ENSDARG00000090668:SETDB2:Coding	+	YRonlyInitiation
chr1	4998835	5022269	ENSDART00000092324	ENSDARG00000063297:abcb6a:Coding	+	DualInitiation	chr19	49852383	49855281	NM_130926	NM_130926:nme2b.1	-	YCOnlyInitiation	chr1	774781	775204	ENSDART00000015372	ENSDARG00000001915:phc2b:Coding	-	YRonlyInitiation
chr1	5025589	5033477	ENSDART00000037036	ENSDARG00000027078:cnppd1:Coding	+	DualInitiation	chr2	37534668	37536137	ENSDART00000153635	ENSDARG00000097062:si:dkeyp-66d1.9:lincRNA	-	YConlyInitiation	chr1	776250	780068	ENSDART00000092502	ENSDARG00000063345:creg1:Coding	+	YRonlyInitiation
chr1	5053608	5074378	ENSDART00000092277	ENSDARG00000063270:fam134a:Coding	+	DualInitiation	chr2	43981961	44016911	ENSDART00000123673	ENSDARG00000068431:si:ch211-195h23.3:Coding	+	YConlyInitiation	chr1	977846	987211	ENSDART00000051919	ENSDARG00000035776:n6amt1:Coding	+	YRonlyInitiation
chr1	5509779	5527331	ENSDART00000103701	ENSDARG00000025754:ube2f:Coding	+	DualInitiation	chr20	2711158	2742357	ENSDART00000104606	ENSDARG00000032277:rars2:Coding	-	YConlyInitiation	chr1	1446560	1462945	ENSDART00000048828	ENSDARG00000001870:atp1a1a.4:Coding	+	YRonlyInitiation
chr1	6497300	6501545	ENSDART00000054925	ENSDARG00000037713:pcnp:Coding	-	DualInitiation	chr20	39285316	39298696	ENSDART00000127173	ENSDARG00000010434:clu:Coding	-	YConlyInitiation	chr1	1468925	1488350	ENSDART00000081047	ENSDARG00000002791:atp1a1a.1:Coding	+	YRonlyInitiation
chr1	6760432	6771718	ENSDART00000013264	ENSDARG00000018319:arglu1b:Coding	+	DualInitiation	chr21	17892367	17950625	ENSDART00000145654	ENSDARG00000092282:si:ch211-203l7.3:lincRNA	+	YConlyInitiation	chr1	1562079	1572446	ENSDART00000103850	ENSDARG00000039131:atp1a1a.3:Coding	+	YRonlyInitiation
chr1	7597406	7608093	ENSDART00000103626	ENSDARG00000002377:mief2:Coding	+	DualInitiation	chr22	10027156	10033842	ENSDART00000063318	ENSDARG00000043126:blf:Coding	+	YConlyInitiation	chr1	1979148	1996905	ENSDART00000058877	ENSDARG00000040246:rap2ab:Coding	+	YRonlyInitiation
chr1	7615754	7629379	ENSDART00000054981	ENSDARG00000037739:zgc:112980:Coding	-	DualInitiation	chr23	27916247	27921487	ENSDART00000128833	ENSDARG00000037071:rps26:Coding	+	YConlyInitiation	chr1	2204836	2209971	ENSDART00000152555	ENSDARG00000070579:ggact.3:Coding	-	YRonlyInitiation
chr1	8194183	8199549	ENSDART00000081337	ENSDARG00000058463:ndufab1a:Coding	-	DualInitiation	chr24	3385576	3404089	ENSDART00000106527	ENSDARG00000059391:gyg1b:Coding	+	YConlyInitiation	chr1	2206925	2209960	ENSDART00000055779	ENSDARG00000038248:ggact.2:Coding	-	YRonlyInitiation
chr1	8201288	8209827	ENSDART00000128550	ENSDARG00000076716:palb2:Coding	-	DualInitiation	chr24	20941430	20978056	ENSDART00000143174	ENSDARG00000075825:dlec1:Coding	-	YConlyInitiation	chr1	2210879	2214332	ENSDART00000103795	ENSDARG00000070581:ggact.1:Coding	-	YRonlyInitiation
chr1	8229224	8237927	ENSDART00000081343	ENSDARG00000058471:plk1:Coding	+	DualInitiation	chr24	27271783	27276443	ENSDART00000079984	ENSDARG00000010244:rpl22l1:Coding	-	YConlyInitiation	chr1	2809160	2821811	ENSDART00000129557	ENSDARG00000090860:CABZ01079541.1:Coding	+	YRonlyInitiation
chr1	8535843	8562298	ENSDART00000137821	ENSDARG00000017834:micall2b:Coding	-	DualInitiation	chr25	5627494	5639284	ENSDART00000054817	ENSDARG00000036009:NANS:Coding	+	YConlyInitiation	chr1	3429062	3479522	ENSDART00000121523	ENSDARG00000087467:SLITRK6:Coding	-	YRonlyInitiation
chr1	8815453	8934592	ENSDART00000147904	ENSDARG00000033852:mad1l1:Coding	-	DualInitiation	chr3	18127815	18132119	ENSDART00000138107	ENSDARG00000077291:rps2:Coding	+	YConlyInitiation	chr1	4170918	4175021	ENSDART00000052423	ENSDARG00000078308:spry2:Coding	+	YRonlyInitiation
chr1	8936464	8942940	ENSDART00000054848	ENSDARG00000037654:pmm2:Coding	+	DualInitiation	chr3	26202889	26204785	ENSDART00000055537	ENSDARG00000038095:socs1a:Coding	-	YConlyInitiation	chr1	4243642	4283906	ENSDART00000103724	ENSDARG00000033928:ndfip2:Coding	-	YRonlyInitiation
chr1	9127846	9135580	ENSDART00000011701	ENSDARG00000008969:fgb:Coding	+	DualInitiation	chr3	43523232	43528947	ENSDART00000049365	ENSDARG00000029117:si:dkey-43p13.5:Coding	-	YConlyInitiation	chr1	4311592	4323415	ENSDART00000055047	ENSDARG00000037777:stk16:Coding	+	YRonlyInitiation
chr1	9473129	9480147	ENSDART00000152562	ENSDARG00000077533:eif3f:Coding	+	DualInitiation	chr3	61784964	61794633	ENSDART00000028219	ENSDARG00000024433:pvalb4:Coding	-	YConlyInitiation	chr1	4338930	4344656	ENSDART00000114035	ENSDARG00000030350:mnx2b:Coding	-	YRonlyInitiation
chr1	9638794	9649733	ENSDART00000040116	ENSDARG00000070512:tnrc5:Coding	-	DualInitiation	chr4	17660926	17663709	ENSDART00000049061	ENSDARG00000029018:cdkn1ba:Coding	-	YConlyInitiation	chr1	4374952	4393284	ENSDART00000022307	ENSDARG00000016706:atic:Coding	+	YRonlyInitiation
chr1	11411055	11422839	ENSDART00000015251	ENSDARG00000008637:mtp:Coding	-	DualInitiation	chr4	20803211	20893985	ENSDART00000140400	ENSDARG00000032218:acss3:Coding	+	YConlyInitiation	chr1	5266758	5357592	ENSDART00000109356	ENSDARG00000073857:klf7a:Coding	-	YRonlyInitiation
chr1	11559350	11574893	ENSDART00000142122	ENSDARG00000018997:cplx2l:Coding	-	DualInitiation	chr5	33919431	33930617	ENSDART00000131983	ENSDARG00000067995:myhz1.2:Coding	-	YConlyInitiation	chr1	6518805	6541068	ENSDART00000016139	ENSDARG00000013741:lancl1:Coding	-	YRonlyInitiation
chr1	11591628	11630714	ENSDART00000054814	ENSDARG00000037634:gne:Coding	+	DualInitiation	chr5	34500585	34504918	ENSDART00000008807	ENSDARG00000006691:rpl12:Coding	+	YConlyInitiation	chr1	6750435	6754481	ENSDART00000016642	ENSDARG00000015073:eng1b:Coding	-	YRonlyInitiation
chr1	11631991	11640923	ENSDART00000067086	ENSDARG00000045620:nans:Coding	+	DualInitiation	chr5	53911219	53925762	ENSDART00000105796	ENSDARG00000071511:papd4:Coding	+	YConlyInitiation	chr1	7155447	7167743	ENSDART00000091508	ENSDARG00000062929:FAM83G:Coding	-	YRonlyInitiation
chr1	11644362	11658061	ENSDART00000067082	ENSDARG00000045618:clta:Coding	+	DualInitiation	chr5	57717805	57825372	ENSDART00000146773	ENSDARG00000078512:acaca:Coding	-	YConlyInitiation	chr1	7492066	7504845	ENSDART00000121823	ENSDARG00000025034:syngr3b:Coding	-	YRonlyInitiation
chr1	11660586	11690179	ENSDART00000146067	ENSDARG00000057248:sclt1:Coding	-	DualInitiation	chr5	67503836	67514153	ENSDART00000064512	ENSDARG00000043936:ANXA1:Coding	-	YConlyInitiation	chr1	7584836	7592679	ENSDART00000091683	ENSDARG00000063003:alkbh5:Coding	+	YRonlyInitiation
chr1	11690335	11693911	ENSDART00000138622	ENSDARG00000017985:C1H4orf33:Coding	+	DualInitiation	chr6	8444746	8535680	ENSDART00000125197	ENSDARG00000086557:ccdc14:Coding	+	YConlyInitiation	chr1	7631406	7642651	ENSDART00000114613	ENSDARG00000076176:ptcd1:Coding	-	YRonlyInitiation
chr1	12883122	12899421	ENSDART00000128955	ENSDARG00000088299:CR388002.2:Coding	-	DualInitiation	chr6	39153461	39183715	ENSDART00000154991	ENSDARG00000077352:B4GALNT1:Coding	+	YConlyInitiation	chr1	7714245	7723025	ENSDART00000103644	ENSDARG00000007443:fbxl18:Coding	-	YRonlyInitiation
chr1	12905186	12911525	ENSDART00000079716	ENSDARG00000057114:C1H4orf27:Coding	+	DualInitiation	chr6	49466042	49471398	ENSDART00000128025	ENSDARG00000030408:rps26l:Coding	-	YConlyInitiation	chr1	7725182	7728816	ENSDART00000054987	ENSDARG00000037746:actb1:Coding	-	YRonlyInitiation
chr1	13290842	13301180	ENSDART00000030083	ENSDARG00000022690:chic2:Coding	+	DualInitiation	chr6	59740414	59768355	ENSDART00000057463	ENSDARG00000039325:pmepa1:Coding	-	YConlyInitiation	chr1	7770279	7778768	ENSDART00000025604	ENSDARG00000012458:zgc:77849:Coding	+	YRonlyInitiation
chr1	13339434	13348758	ENSDART00000005067	ENSDARG00000003398:rbpja:Coding	+	DualInitiation	chr7	39921375	39924665	ENSDART00000109495	ENSDARG00000077537:nudt19:Coding	+	YConlyInitiation	chr1	8080802	8140996	ENSDART00000006211	ENSDARG00000008723:prkcba:Coding	+	YRonlyInitiation
chr1	13953061	13983028	ENSDART00000109911	ENSDARG00000077804:HGSNAT:Coding	+	DualInitiation	chr7	55225530	55231871	ENSDART00000130987	ENSDARG00000035756:rps17:Coding	+	YConlyInitiation	chr1	8275114	8303288	ENSDART00000092058	ENSDARG00000058480:chtf18:Coding	+	YRonlyInitiation
chr1	14017726	14055663	ENSDART00000109970	ENSDARG00000079317:DLC1:Coding	-	DualInitiation	chr7	59990937	59995522	ENSDART00000052331	ENSDARG00000036044:rps20:processedTranscript	+	YConlyInitiation	chr1	8311011	8326027	ENSDART00000055011	ENSDARG00000058445:PDILT:Coding	-	YRonlyInitiation
chr1	15417525	15430769	ENSDART00000079001	ENSDARG00000056504:FRG1:Coding	-	DualInitiation	chr7	76851936	76852311	ENSDART00000123136	ENSDARG00000086751:zgc:112234:Coding	-	YConlyInitiation	chr1	8328371	8354109	ENSDART00000092071	ENSDARG00000063169:UBN1:Coding	-	YRonlyInitiation
chr1	16118816	16266817	ENSDART00000145068	ENSDARG00000017591:fat1a:Coding	+	DualInitiation	chr9	46907500	46911720	ENSDART00000114814	ENSDARG00000078266:twist2:Coding	+	YConlyInitiation	chr1	8366186	8370199	ENSDART00000055009	ENSDARG00000037760:uncx4.1:Coding	+	YRonlyInitiation
chr1	16441371	16453571	ENSDART00000122670	ENSDARG00000056369:ufsp2:Coding	-	DualInitiation								chr1	8707080	8728780	ENSDART00000080323	ENSDARG00000091916:ugt5b4:Coding	-	YRonlyInitiation
chr1	17336040	17356958	ENSDART00000014916	ENSDARG00000015495:klf3:Coding	-	DualInitiation								chr1	8949378	8961410	ENSDART00000138630	ENSDARG00000037652:C1H7orf26:Coding	-	YRonlyInitiation
chr1	17521062	17545814	ENSDART00000020970	ENSDARG00000018178:pgm2:Coding	-	DualInitiation								chr1	8992461	9017000	ENSDART00000041849	ENSDARG00000032795:tmem8a:Coding	-	YRonlyInitiation
chr1	17552785	17553412	ENSDART00000142026	ENSDARG00000093886:si:dkey-167i21.2:Coding	-	DualInitiation								chr1	9113527	9124598	ENSDART00000054835	ENSDARG00000037647:rnf175:Coding	-	YRonlyInitiation
chr1	17825395	17834050	ENSDART00000002886	ENSDARG00000006392:exosc9:Coding	+	DualInitiation								chr1	9142183	9147623	ENSDART00000033118	ENSDARG00000020741:fga:Coding	-	YRonlyInitiation
chr1	18280288	18304105	ENSDART00000008616	ENSDARG00000017744:smc2:Coding	+	DualInitiation								chr1	9286305	9289338	ENSDART00000080576	ENSDARG00000096594:lratb:Coding	+	YRonlyInitiation
chr1	18409842	18415795	ENSDART00000148219	ENSDARG00000094729:si:ch211-42i9.4:lincRNA	-	DualInitiation								chr1	9303265	9313555	ENSDART00000110698	ENSDARG00000079452:rbm46:Coding	+	YRonlyInitiation
chr1	18501264	18505933	ENSDART00000005733	ENSDARG00000008068:tma16:Coding	-	DualInitiation								chr1	9481713	9491309	ENSDART00000043881	ENSDARG00000030563:zgc:77880:Coding	+	YRonlyInitiation
chr1	19713355	19751570	ENSDART00000088545	ENSDARG00000061786:klhl2:Coding	-	DualInitiation								chr1	9494191	9501128	ENSDART00000029774	ENSDARG00000026387:TMEM55B:Coding	+	YRonlyInitiation
chr1	20345985	20355665	ENSDART00000006147	ENSDARG00000033273:primpol:Coding	+	DualInitiation								chr1	9859945	9872706	ENSDART00000054879	ENSDARG00000037679:MPC2:Coding	+	YRonlyInitiation
chr1	20393122	20548992	ENSDART00000129066	ENSDARG00000055443:zcchc7:Coding	-	DualInitiation								chr1	9896396	9915324	ENSDART00000139387	ENSDARG00000076833:atp1b1b:Coding	+	YRonlyInitiation
chr1	20696353	20716785	ENSDART00000047728	ENSDARG00000030759:melk:Coding	-	DualInitiation								chr1	10008301	10258954	ENSDART00000102903	ENSDARG00000008487:dmd:Coding	-	YRonlyInitiation
chr1	21428977	21439189	ENSDART00000019698	ENSDARG00000016470:anxa5b:Coding	+	DualInitiation								chr1	10270506	10290582	ENSDART00000102929	ENSDARG00000070239:casc5:Coding	-	YRonlyInitiation
chr1	21625839	21646368	ENSDART00000016488	ENSDARG00000012672:gtf2e2:Coding	+	DualInitiation								chr1	10291238	10301481	ENSDART00000109858	ENSDARG00000074379:knstrn:Coding	+	YRonlyInitiation
chr1	22043596	22048598	ENSDART00000054338	ENSDARG00000037350:rpl9:Coding	-	DualInitiation								chr1	10852001	10870648	ENSDART00000090689	ENSDARG00000062585:brat1:Coding	-	YRonlyInitiation
chr1	22057625	22068847	ENSDART00000013263	ENSDARG00000019838:ugdh:Coding	-	DualInitiation								chr1	10962666	11031476	ENSDART00000033361	ENSDARG00000007678:ttyh3b:Coding	-	YRonlyInitiation
chr1	22071716	22082402	ENSDART00000008201	ENSDARG00000005799:smim14:Coding	-	DualInitiation								chr1	11036566	11059968	ENSDART00000123431	ENSDARG00000089930:iqce:Coding	-	YRonlyInitiation
chr1	22085710	22097063	ENSDART00000139003	ENSDARG00000013505:ube2kb:Coding	+	DualInitiation								chr1	11192285	11221304	ENSDART00000055566	ENSDARG00000038114:xpa:Coding	-	YRonlyInitiation
chr1	22097263	22144623	ENSDART00000126785	ENSDARG00000055022:pds5a:Coding	-	DualInitiation								chr1	11225304	11228820	ENSDART00000103406	ENSDARG00000070454:pla2g12a:Coding	+	YRonlyInitiation
chr1	22146587	22167909	ENSDART00000087658	ENSDARG00000061451:n4bp2:Coding	+	DualInitiation								chr1	11231664	11240875	ENSDART00000103403	ENSDARG00000070452:tmem66:Coding	-	YRonlyInitiation
chr1	22263362	22280628	ENSDART00000134576	ENSDARG00000092290:GSG2:Coding	+	DualInitiation								chr1	11437845	11457518	ENSDART00000054801	ENSDARG00000002634:b4galt1:Coding	-	YRonlyInitiation
chr1	22333571	22347324	ENSDART00000133659	ENSDARG00000070109:ncapg:Coding	+	DualInitiation								chr1	11492070	11524487	ENSDART00000040307	ENSDARG00000032808:tdrd7:Coding	+	YRonlyInitiation
chr1	23130371	23134510	ENSDART00000051763	ENSDARG00000035692:rps3a:Coding	+	DualInitiation								chr1	12145909	12155872	ENSDART00000127838	ENSDARG00000089805:pcdh18a:Coding	-	YRonlyInitiation
chr1	24001363	24001782	ENSDART00000137406	ENSDARG00000093590:si:dkey-104e13.1:processedTranscript	-	DualInitiation								chr1	13048223	13118821	ENSDART00000040049	ENSDARG00000014273:camk2d2:Coding	-	YRonlyInitiation
chr1	24300098	24343971	ENSDART00000102501	ENSDARG00000070055:arfip1:Coding	-	DualInitiation								chr1	13267563	13288426	ENSDART00000103346	ENSDARG00000070431:fip1l1b:Coding	+	YRonlyInitiation
chr1	24508316	24524004	ENSDART00000054235	ENSDARG00000037283:plrg1:Coding	+	DualInitiation								chr1	13300930	13311472	ENSDART00000123895	ENSDARG00000056677:BX530018.2:Coding	-	YRonlyInitiation
chr1	24705630	24708975	ENSDART00000027973	ENSDARG00000006427:fabp2:Coding	+	DualInitiation								chr1	13985427	14011921	ENSDART00000033018	ENSDARG00000013881:pi4k2b:Coding	+	YRonlyInitiation
chr1	24928735	24945386	ENSDART00000030141	ENSDARG00000021702:pdcd4a:Coding	-	DualInitiation								chr1	14345878	14594464	ENSDART00000130418	ENSDARG00000090659:SGCZ:Coding	-	YRonlyInitiation
chr1	25626437	25630909	ENSDART00000102500	ENSDARG00000023330:anp32b:Coding	-	DualInitiation								chr1	15138922	15198657	ENSDART00000113266	ENSDARG00000078599:micu3a:Coding	+	YRonlyInitiation
chr1	25706786	25748642	ENSDART00000090611	ENSDARG00000023600:sh3gl2:Coding	-	DualInitiation								chr1	15202015	15203293	ENSDART00000122959	ENSDARG00000091657:CT573256.1:processedPseudogene	-	YRonlyInitiation
chr1	26774853	26830272	ENSDART00000102335	ENSDARG00000006621:pspc1:Coding	+	DualInitiation								chr1	15204973	15222101	ENSDART00000078675	ENSDARG00000017119:vps37a:Coding	+	YRonlyInitiation
chr1	27829554	27880976	ENSDART00000110270	ENSDARG00000037109:pwp2h:Coding	-	DualInitiation								chr1	15226107	15249679	ENSDART00000127370	ENSDARG00000070412:mtmr7b:Coding	-	YRonlyInitiation
chr1	27988881	27991901	ENSDART00000131124	ENSDARG00000053496:gemin8:Coding	-	DualInitiation								chr1	15363239	15396056	ENSDART00000149026	ENSDARG00000062198:pcm1:Coding	+	YRonlyInitiation
chr1	28071623	28094988	ENSDART00000053926	ENSDARG00000037100:ankrd10a:Coding	+	DualInitiation								chr1	16269272	16278202	ENSDART00000005593	ENSDARG00000017905:casp3a:Coding	+	YRonlyInitiation
chr1	28696176	28704187	ENSDART00000049514	ENSDARG00000031202:alg11:Coding	-	DualInitiation								chr1	16279345	16329447	ENSDART00000039917	ENSDARG00000030514:acsl1a:Coding	-	YRonlyInitiation
chr1	28743379	28769615	ENSDART00000019743	ENSDARG00000003866:tm9sf2:Coding	+	DualInitiation								chr1	16335286	16336940	ENSDART00000078889	ENSDARG00000056400:helt:Coding	+	YRonlyInitiation
chr1	28803271	28806135	ENSDART00000054066	ENSDARG00000037178:zic2b:Coding	+	DualInitiation								chr1	16418639	16420984	ENSDART00000030665	ENSDARG00000027355:slc25a4:Coding	+	YRonlyInitiation
chr1	28807313	28898986	ENSDART00000133905	ENSDARG00000028982:pcca:Coding	+	DualInitiation								chr1	16422938	16435168	ENSDART00000146258	ENSDARG00000056381:zgc:85910:Coding	-	YRonlyInitiation
chr1	29779714	29791053	ENSDART00000062628	ENSDARG00000042688:bora:Coding	+	DualInitiation								chr1	16437320	16440668	ENSDART00000103236	ENSDARG00000056376:ankrd37:Coding	+	YRonlyInitiation
chr1	30962710	30970084	ENSDART00000146567	ENSDARG00000039616:cenpk:Coding	-	DualInitiation								chr1	16993229	17078773	ENSDART00000054674	ENSDARG00000037545:mtnr1aa:Coding	-	YRonlyInitiation
chr1	31027196	31052389	ENSDART00000075286	ENSDARG00000053269:slc2a15b:Coding	+	DualInitiation								chr1	17317641	17333963	ENSDART00000082063	ENSDARG00000008287:fam114a1:Coding	-	YRonlyInitiation
chr1	31263156	31310594	ENSDART00000065125	ENSDARG00000058231:nt5c2b:Coding	-	DualInitiation								chr1	17553573	17558701	ENSDART00000078610	ENSDARG00000056163:zgc:73228:Coding	+	YRonlyInitiation
chr1	31318375	31321689	ENSDART00000075260	ENSDARG00000053248:inab:Coding	+	DualInitiation								chr1	17604954	17675566	ENSDART00000139241	ENSDARG00000062055:RNF38:Coding	+	YRonlyInitiation
chr1	31882590	31926772	ENSDART00000137156	ENSDARG00000027826:hdhd1:Coding	+	DualInitiation								chr1	17707644	17808222	ENSDART00000132379	ENSDARG00000074275:limch1a:Coding	+	YRonlyInitiation
chr1	33180212	33190596	ENSDART00000075632	ENSDARG00000053586:creb1a:Coding	-	DualInitiation								chr1	17836442	17854829	ENSDART00000114514	ENSDARG00000073902:ptpn9b:Coding	+	YRonlyInitiation
chr1	33277724	33279850	ENSDART00000015547	ENSDARG00000003701:cldng:Coding	-	DualInitiation								chr1	18045275	18071744	ENSDART00000129970	ENSDARG00000086957:si:dkeyp-118a3.2:processedTranscript	+	YRonlyInitiation
chr1	33836538	33866619	ENSDART00000046094	ENSDARG00000032056:arl6:Coding	+	DualInitiation								chr1	18094942	18144697	ENSDART00000135552	ENSDARG00000061985:RBM47:Coding	-	YRonlyInitiation
chr1	33876330	33894674	ENSDART00000147201	ENSDARG00000074860:SLC5A7:Coding	+	DualInitiation								chr1	18160274	18173405	ENSDART00000089025	ENSDARG00000061981:lap3:Coding	-	YRonlyInitiation
chr1	33998525	34083465	ENSDART00000140515	ENSDARG00000053535:lmo7b:Coding	-	DualInitiation								chr1	18174898	18208348	ENSDART00000133959	ENSDARG00000003631:clock3:Coding	+	YRonlyInitiation
chr1	34248734	34318010	ENSDART00000125944	ENSDARG00000013006:pibf1:Coding	-	DualInitiation								chr1	18214922	18244246	ENSDART00000044030	ENSDARG00000056133:kitb:Coding	-	YRonlyInitiation
chr1	34248736	34346307	ENSDART00000122137	ENSDARG00000092693:tpt1:Coding	-	DualInitiation								chr1	18277038	18279254	ENSDART00000103089	ENSDARG00000070320:si:dkey-245p14.4:Coding	+	YRonlyInitiation
chr1	34328058	34339584	ENSDART00000102118	ENSDARG00000069910:gtf2f2a:Coding	+	DualInitiation								chr1	18304646	18341137	ENSDART00000088949	ENSDARG00000061952:fbxo10:Coding	-	YRonlyInitiation
chr1	35202951	35317774	ENSDART00000140724	ENSDARG00000037018:gab1:Coding	+	DualInitiation								chr1	18344283	18374048	ENSDART00000111555	ENSDARG00000061936:FBXO10:Coding	+	YRonlyInitiation
chr1	35605158	35637057	ENSDART00000033566	ENSDARG00000027199:smad1:Coding	-	DualInitiation								chr1	18379206	18390122	ENSDART00000054574	ENSDARG00000006434:polr1e:Coding	-	YRonlyInitiation
chr1	36430236	36450483	ENSDART00000111566	ENSDARG00000078789:tmem184c:Coding	+	DualInitiation								chr1	18391439	18407669	ENSDART00000054575	ENSDARG00000037484:tmem192:Coding	+	YRonlyInitiation
chr1	37162967	37212687	ENSDART00000075216	ENSDARG00000036595:fam193a:Coding	+	DualInitiation								chr1	18431643	18436615	ENSDART00000143303	ENSDARG00000095388:si:ch211-42i9.5:lincRNA	-	YRonlyInitiation
chr1	39172749	39176597	ENSDART00000129714	ENSDARG00000089976:spcs3:Coding	+	DualInitiation								chr1	18506889	18544497	ENSDART00000138276	ENSDARG00000077648:FNIP2:Coding	+	YRonlyInitiation
chr1	40175764	40221985	ENSDART00000053763	ENSDARG00000036990:dctd:Coding	-	DualInitiation								chr1	18577697	18587434	ENSDART00000147502	ENSDARG00000019986:grhprb:Coding	-	YRonlyInitiation
chr1	40245068	40258446	ENSDART00000035739	ENSDARG00000024828:tmem134:Coding	-	DualInitiation								chr1	18591062	18628284	ENSDART00000111454	ENSDARG00000080019:UBA6:Coding	+	YRonlyInitiation
chr1	40426578	40445530	ENSDART00000011727	ENSDARG00000020857:ccdc149b:Coding	+	DualInitiation								chr1	18807187	18811849	ENSDART00000102993	ENSDARG00000070278:mettl14:Coding	-	YRonlyInitiation
chr1	40500328	40507760	ENSDART00000113954	ENSDARG00000076585:si:ch211-113e8.11:Coding	+	DualInitiation								chr1	18885369	19054531	ENSDART00000146084	ENSDARG00000041776:ndst3:Coding	-	YRonlyInitiation
chr1	40656188	40663079	ENSDART00000045697	ENSDARG00000031435:zgc:56493:Coding	+	DualInitiation								chr1	19416690	19487600	ENSDART00000102969	ENSDARG00000070266:spock3:Coding	+	YRonlyInitiation
chr1	41005814	41031327	ENSDART00000040798	ENSDARG00000030368:naa15b:Coding	+	DualInitiation								chr1	19514405	19607327	ENSDART00000054472	ENSDARG00000037429:tll1:Coding	-	YRonlyInitiation
chr1	41846742	41853059	ENSDART00000010211	ENSDARG00000008706:paip2b:Coding	+	DualInitiation								chr1	19648161	19692601	ENSDART00000078271	ENSDARG00000055874:cpe:Coding	-	YRonlyInitiation
chr1	41868371	41873748	ENSDART00000114449	ENSDARG00000075639:si:ch211-89o9.6:Coding	+	DualInitiation								chr1	19921465	19986760	ENSDART00000141077	ENSDARG00000061459:RAPGEF2:Coding	-	YRonlyInitiation
chr1	41978618	41988629	ENSDART00000111367	ENSDARG00000075194:si:dkey-56e3.3:Coding	+	DualInitiation								chr1	20092031	20095242	ENSDART00000054442	ENSDARG00000037410:med28:Coding	+	YRonlyInitiation
chr1	42607715	43418249	ENSDART00000101306	ENSDARG00000024785:ctnna2:Coding	+	DualInitiation								chr1	20095810	20104128	ENSDART00000054440	ENSDARG00000037409:tmem144a:Coding	-	YRonlyInitiation
chr1	44034999	44067104	ENSDART00000074609	ENSDARG00000052712:suclg1:Coding	-	DualInitiation								chr1	20278501	20321325	ENSDART00000131257	ENSDARG00000037406:wdr19:Coding	-	YRonlyInitiation
chr1	44068770	44074661	ENSDART00000074604	ENSDARG00000052703:cisd2:Coding	+	DualInitiation								chr1	20323104	20345692	ENSDART00000049572	ENSDARG00000034773:ncapd3:Coding	-	YRonlyInitiation
chr1	44371234	44383531	ENSDART00000138447	ENSDARG00000075916:zgc:66472:Coding	-	DualInitiation								chr1	20560787	20650521	ENSDART00000132602	ENSDARG00000037383:pax5:Coding	+	YRonlyInitiation
chr1	44846026	44849977	ENSDART00000100321	ENSDARG00000069116:timm10:Coding	+	DualInitiation								chr1	20772167	20806880	ENSDART00000087729	ENSDARG00000061504:KDM4C:Coding	+	YRonlyInitiation
chr1	44978993	45021911	ENSDART00000147702	ENSDARG00000016263:zdhhc5a:Coding	+	DualInitiation								chr1	20837615	21057441	ENSDART00000141317	ENSDARG00000000606:dnah7l:Coding	+	YRonlyInitiation
chr1	45162531	45166415	ENSDART00000139036	ENSDARG00000079632:POLD4:Coding	-	DualInitiation								chr1	21421850	21426118	ENSDART00000036797	ENSDARG00000026871:uchl1:Coding	-	YRonlyInitiation
chr1	45269799	45278549	ENSDART00000059227	ENSDARG00000051986:ndufs8a:Coding	+	DualInitiation								chr1	21451705	21452326	ENSDART00000128918	ENSDARG00000091660:fgfbp1:Coding	-	YRonlyInitiation
chr1	45361994	45379732	ENSDART00000142820	ENSDARG00000094133:si:dkey-9i23.11:Coding	+	DualInitiation								chr1	21544348	21577241	ENSDART00000086867	ENSDARG00000061143:tapt1b:Coding	-	YRonlyInitiation
chr1	45405386	45418016	ENSDART00000067621	ENSDARG00000031836:VPS37C:Coding	+	DualInitiation								chr1	21579491	21608918	ENSDART00000043556	ENSDARG00000034896:ldb2b:Coding	-	YRonlyInitiation
chr1	45458475	45469909	ENSDART00000021336	ENSDARG00000030972:dnaja1:Coding	+	DualInitiation								chr1	21619318	21625575	ENSDART00000054386	ENSDARG00000037378:qdprb1:Coding	-	YRonlyInitiation
chr1	45499246	45505056	ENSDART00000023336	ENSDARG00000019778:rps6:Coding	-	DualInitiation								chr1	21631850	21635418	ENSDART00000139412	ENSDARG00000093064:si:dkey-92j12.6:processedTranscript	-	YRonlyInitiation
chr1	45661397	45670821	ENSDART00000014727	ENSDARG00000006225:ddx39aa:Coding	-	DualInitiation								chr1	21717644	21931677	ENSDART00000144208	ENSDARG00000061121:lphn3.1:Coding	-	YRonlyInitiation
chr1	45803333	45812544	ENSDART00000110390	ENSDARG00000025518:F8A3:Coding	-	DualInitiation								chr1	22017138	22042622	ENSDART00000077055	ENSDARG00000054799:rfc1:Coding	-	YRonlyInitiation
chr1	46177911	46215547	ENSDART00000143363	ENSDARG00000069595:si:ch211-214c7.4:Coding	+	DualInitiation								chr1	22048803	22057562	ENSDART00000036448	ENSDARG00000022845:lias:Coding	+	YRonlyInitiation
chr1	46310619	46326871	ENSDART00000148086	ENSDARG00000008279:map2k7:Coding	+	DualInitiation								chr1	22347317	22370015	ENSDART00000138852	ENSDARG00000070098:C1H10orf12:Coding	-	YRonlyInitiation
chr1	46396046	46426613	ENSDART00000074689	ENSDARG00000016548:eif5b:Coding	+	DualInitiation								chr1	22850437	22852294	ENSDART00000014608	ENSDARG00000015266:mab21l2:Coding	+	YRonlyInitiation
chr1	46902400	46947377	ENSDART00000143228	ENSDARG00000029133:tubgcp3:Coding	+	DualInitiation								chr1	23151250	23155390	ENSDART00000102542	ENSDARG00000090822:QDPR:Coding	+	YRonlyInitiation
chr1	47095870	47114390	ENSDART00000053240	ENSDARG00000036658:cab39l:Coding	+	DualInitiation								chr1	23414222	23415558	ENSDART00000076519	ENSDARG00000054334:DCTPP1:Coding	+	YRonlyInitiation
chr1	47207753	47215460	ENSDART00000074514	ENSDARG00000052624:spryd7a:Coding	-	DualInitiation								chr1	23725916	23881880	ENSDART00000086512	ENSDARG00000060994:FBXW7:Coding	-	YRonlyInitiation
chr1	47613227	47619221	ENSDART00000101143	ENSDARG00000001470:mhc1zea:Coding	-	DualInitiation								chr1	24011475	24034486	ENSDART00000144711	ENSDARG00000074776:tmem154:Coding	-	YRonlyInitiation
chr1	47956829	47982467	ENSDART00000015046	ENSDARG00000015559:fstl1a:Coding	+	DualInitiation								chr1	24035511	24073635	ENSDART00000141648	ENSDARG00000074451:mnd1:Coding	+	YRonlyInitiation
chr1	49773284	49801458	ENSDART00000137179	ENSDARG00000036008:caly:Coding	+	DualInitiation								chr1	24075576	24173549	ENSDART00000133208	ENSDARG00000079434:si:ch211-208h7.4:Coding	+	YRonlyInitiation
chr1	49941415	49987572	ENSDART00000124833	ENSDARG00000052480:pdcd11:Coding	+	DualInitiation								chr1	24256913	24296137	ENSDART00000134470	ENSDARG00000074812:fhdc1:Coding	-	YRonlyInitiation
chr1	50321543	50410570	ENSDART00000132405	ENSDARG00000031894:lef1:Coding	+	DualInitiation								chr1	24348723	24353533	ENSDART00000102498	ENSDARG00000070050:sfrp2:Coding	-	YRonlyInitiation
chr1	50416754	50426125	ENSDART00000050603	ENSDARG00000030765:hadh:Coding	-	DualInitiation								chr1	24527198	24536783	ENSDART00000054230	ENSDARG00000037281:fgg:Coding	-	YRonlyInitiation
chr1	51101257	51118114	ENSDART00000148285	ENSDARG00000010655:ppm1k:Coding	-	DualInitiation								chr1	24554197	24555439	ENSDART00000054228	ENSDARG00000037278:lrata:Coding	+	YRonlyInitiation
chr1	51486296	51500208	ENSDART00000022290	ENSDARG00000017772:mdh1aa:Coding	+	DualInitiation								chr1	24595166	24607288	ENSDART00000133937	ENSDARG00000037276:map9:Coding	-	YRonlyInitiation
chr1	51548879	51551650	ENSDART00000024743	ENSDARG00000004427:dpy30:Coding	+	DualInitiation								chr1	24774990	24794079	ENSDART00000136321	ENSDARG00000037266:myoz2b:Coding	-	YRonlyInitiation
chr1	51700753	51707305	ENSDART00000014970	ENSDARG00000005544:btbd3a:Coding	+	DualInitiation								chr1	24843963	24848656	ENSDART00000137869	ENSDARG00000077157:SYNPO2:Coding	-	YRonlyInitiation
chr1	51731023	51739160	ENSDART00000138878	ENSDARG00000061629:ndufaf5:Coding	+	DualInitiation								chr1	24954624	24976033	ENSDART00000059264	ENSDARG00000054031:MXD4:Coding	+	YRonlyInitiation
chr1	51916359	51936946	ENSDART00000074294	ENSDARG00000052438:actr2a:Coding	+	DualInitiation								chr1	24981861	24985819	ENSDART00000054205	ENSDARG00000037259:ndufb6:Coding	+	YRonlyInitiation
chr1	52066628	52100276	ENSDART00000100869	ENSDARG00000069360:ppp3r1b:Coding	-	DualInitiation								chr1	24987780	24991833	ENSDART00000102379	ENSDARG00000037260:toporsa:Coding	+	YRonlyInitiation
chr1	52196039	52204292	ENSDART00000152745	ENSDARG00000039424:snrpb2:Coding	-	DualInitiation								chr1	24993611	25010525	ENSDART00000054208	ENSDARG00000037261:mtap:Coding	+	YRonlyInitiation
chr1	52206820	52214585	ENSDART00000045894	ENSDARG00000018891:rnaseh2a:Coding	-	DualInitiation								chr1	25274189	25280836	ENSDART00000023904	ENSDARG00000009685:ppa2:Coding	-	YRonlyInitiation
chr1	52215802	52223814	ENSDART00000040397	ENSDARG00000025350:prdx2:Coding	+	DualInitiation								chr1	25327573	25348016	ENSDART00000046376	ENSDARG00000014790:g3bp2:Coding	+	YRonlyInitiation
chr1	52605850	52623351	ENSDART00000041265	ENSDARG00000020001:rad23aa:Coding	-	DualInitiation								chr1	25571133	25620380	ENSDART00000011645	ENSDARG00000005210:coro2a:Coding	+	YRonlyInitiation
chr1	52632453	52647919	ENSDART00000007079	ENSDARG00000018190:asna1:Coding	+	DualInitiation								chr1	25633940	25636188	ENSDART00000152803	ENSDARG00000096667:si:dkey-25o16.2:Coding	+	YRonlyInitiation
chr1	52946672	52955985	ENSDART00000083836	ENSDARG00000059908:CCDC86:Coding	-	DualInitiation								chr1	25636896	25642460	ENSDART00000152492	ENSDARG00000037245:C1H9orf156:Coding	-	YRonlyInitiation
chr1	53128314	53147096	ENSDART00000011725	ENSDARG00000015946:slc44a1a:Coding	+	DualInitiation								chr1	25642826	25666508	ENSDART00000152299	ENSDARG00000096554:SPAG5:Coding	+	YRonlyInitiation
chr1	53259934	53286415	ENSDART00000100937	ENSDARG00000017423:patl1:Coding	-	DualInitiation								chr1	25793077	25980941	ENSDART00000147414	ENSDARG00000033345:cntln:Coding	-	YRonlyInitiation
chr1	53288129	53316645	ENSDART00000123972	ENSDARG00000052348:smarca5:Coding	+	DualInitiation								chr1	25990136	26175158	ENSDART00000102322	ENSDARG00000069989:bnc2:Coding	+	YRonlyInitiation
chr1	53762194	53773351	ENSDART00000014232	ENSDARG00000020494:znf330:Coding	-	DualInitiation								chr1	26837430	26863161	ENSDART00000102337	ENSDARG00000069996:dnajb14:Coding	+	YRonlyInitiation
chr1	54184471	54217570	ENSDART00000129883	ENSDARG00000037734:usp34:Coding	-	DualInitiation								chr1	27013563	27028673	ENSDART00000047211	ENSDARG00000031632:chst10:Coding	+	YRonlyInitiation
chr1	54262346	54275393	ENSDART00000026409	ENSDARG00000013475:cct4:Coding	-	DualInitiation								chr1	27654940	27762748	ENSDART00000148536	ENSDARG00000053456:GK2:Coding	-	YRonlyInitiation
chr1	54448597	54473846	ENSDART00000007732	ENSDARG00000012341:capn9:Coding	-	DualInitiation								chr1	27766403	27792126	ENSDART00000075502	ENSDARG00000053466:timmdc1:Coding	-	YRonlyInitiation
chr1	54512687	54520286	ENSDART00000052838	ENSDARG00000036371:acta1a:Coding	+	DualInitiation								chr1	27805646	27820094	ENSDART00000075500	ENSDARG00000053463:poglut1:Coding	-	YRonlyInitiation
chr1	55178202	55188176	ENSDART00000136764	ENSDARG00000078138:si:ch211-202h22.8:Coding	+	DualInitiation								chr1	27892262	27976036	ENSDART00000019770	ENSDARG00000005739:gpm6ba:Coding	-	YRonlyInitiation
chr1	55240066	55245449	ENSDART00000083633	ENSDARG00000059841:exosc1:Coding	-	DualInitiation								chr1	27999263	28024172	ENSDART00000053932	ENSDARG00000053500:cbsa:Coding	+	YRonlyInitiation
chr1	55247076	55258273	ENSDART00000122601	ENSDARG00000014068:pgam1b:Coding	-	DualInitiation								chr1	28114603	28133331	ENSDART00000113735	ENSDARG00000078546:cars2:Coding	+	YRonlyInitiation
chr1	55297984	55304672	ENSDART00000150362	ENSDARG00000096214:si:ch211-197k17.3:Coding	-	DualInitiation								chr1	28142181	28159035	ENSDART00000053924	ENSDARG00000037099:IRS2:Coding	+	YRonlyInitiation
chr1	55487468	55497873	ENSDART00000152528	ENSDARG00000089243:r3hcc1l:Coding	+	DualInitiation								chr1	28198482	28202115	ENSDART00000085648	ENSDARG00000060620:lig4:Coding	+	YRonlyInitiation
chr1	55499598	55511646	ENSDART00000038330	ENSDARG00000026489:khsrp:Coding	-	DualInitiation								chr1	28609575	28688880	ENSDART00000088290	ENSDARG00000061732:RAPH1:Coding	+	YRonlyInitiation
chr1	55546681	55548292	ENSDART00000083572	ENSDARG00000059816:C1H19orf53:Coding	-	DualInitiation								chr1	28711964	28743147	ENSDART00000054064	ENSDARG00000037177:zc3h13:Coding	+	YRonlyInitiation
chr1	55587655	55608269	ENSDART00000152143	ENSDARG00000091592:peli1a:Coding	-	DualInitiation								chr1	29331167	29354278	ENSDART00000125759	ENSDARG00000091513:C1H3orf70:Coding	-	YRonlyInitiation
chr1	55663623	55670767	ENSDART00000074083	ENSDARG00000052263:si:ch73-131e21.5:Coding	-	DualInitiation								chr1	29409596	29425490	ENSDART00000033024	ENSDARG00000026771:tmem41ab:Coding	+	YRonlyInitiation
chr1	55708457	55722416	ENSDART00000100619	ENSDARG00000019765:C1H7orf55:Coding	-	DualInitiation								chr1	29595181	29624482	ENSDART00000140806	ENSDARG00000060581:UBAC2:Coding	-	YRonlyInitiation
chr1	55730478	55750050	ENSDART00000111671	ENSDARG00000075754:mri1:Coding	-	DualInitiation								chr1	29641396	29745261	ENSDART00000018827	ENSDARG00000003142:dachc:Coding	-	YRonlyInitiation
chr1	55789909	55803543	ENSDART00000152687	ENSDARG00000089765:SSX2IP:Coding	-	DualInitiation								chr1	29774502	29779498	ENSDART00000152175	ENSDARG00000096668:MZT1:Coding	-	YRonlyInitiation
chr1	55803827	55810769	ENSDART00000152807	ENSDARG00000096661:si:ch211-286b5.5:Coding	-	DualInitiation								chr1	29792705	29818521	ENSDART00000085454	ENSDARG00000060559:dis3:Coding	-	YRonlyInitiation
chr1	56285680	56290011	ENSDART00000142244	ENSDARG00000041394:dnajb1b:Coding	-	DualInitiation								chr1	30002487	30030422	ENSDART00000022841	ENSDARG00000019715:metap1d:Coding	+	YRonlyInitiation
chr1	56450236	56461094	ENSDART00000064194	ENSDARG00000043713:asf1bb:Coding	+	DualInitiation								chr1	30034192	30035964	ENSDART00000008469	ENSDARG00000017174:dlx2b:Coding	-	YRonlyInitiation
chr1	56727186	56731699	ENSDART00000089358	ENSDARG00000068182:crb3b:Coding	+	DualInitiation								chr1	30075421	30120963	ENSDART00000102210	ENSDARG00000069946:itga6b:Coding	+	YRonlyInitiation
chr1	56969372	56981222	ENSDART00000037576	ENSDARG00000025074:CABZ01059390.1:Coding	-	DualInitiation								chr1	30127964	30161633	ENSDART00000132466	ENSDARG00000074575:si:ch211-269i23.2:Coding	-	YRonlyInitiation
chr1	58699445	58722879	ENSDART00000081122	ENSDARG00000058270:COLGALT1:Coding	-	DualInitiation								chr1	30197573	30200784	ENSDART00000148229	ENSDARG00000093358:si:ch211-127n13.3:antisense	+	YRonlyInitiation
chr1	59938139	59962020	ENSDART00000062426	ENSDARG00000042561:lpar2b:Coding	-	DualInitiation								chr1	30667485	30744303	ENSDART00000049151	ENSDARG00000033680:gli1:Coding	+	YRonlyInitiation
chr1	59998109	60060115	ENSDART00000058692	ENSDARG00000040126:CABZ01043370.1:Coding	+	DualInitiation								chr1	30851856	30959378	ENSDART00000147566	ENSDARG00000078902:rims1b:Coding	-	YRonlyInitiation
chr1	60230504	60263234	ENSDART00000014072	ENSDARG00000028524:col5a3b:Coding	-	DualInitiation								chr1	30985961	30988061	ENSDART00000007770	ENSDARG00000018611:lbx1b:Coding	-	YRonlyInitiation
chr1	60279953	60289344	ENSDART00000152413	ENSDARG00000076938:txndc11:Coding	-	DualInitiation								chr1	31108174	31111826	ENSDART00000085309	ENSDARG00000060501:dpcd:Coding	-	YRonlyInitiation
chr1	60320185	60331960	ENSDART00000126152	ENSDARG00000089073:akap8l:Coding	+	DualInitiation								chr1	31111813	31126315	ENSDART00000057880	ENSDARG00000039613:poll:Coding	+	YRonlyInitiation
chr10	95632	102228	ENSDART00000040240	ENSDARG00000032353:tiprl:Coding	+	DualInitiation								chr1	31128268	31153927	ENSDART00000044214	ENSDARG00000029751:wbp1lb:Coding	+	YRonlyInitiation
chr10	279093	293595	ENSDART00000101651	ENSDARG00000059048:mpzl1l:Coding	+	DualInitiation								chr1	31160639	31176847	ENSDART00000057879	ENSDARG00000027572:as3mt:Coding	+	YRonlyInitiation
chr10	1623968	1663150	ENSDART00000010626	ENSDARG00000001777:nup155:Coding	-	DualInitiation								chr1	31179272	31253329	ENSDART00000112333	ENSDARG00000078733:CNNM2:Coding	+	YRonlyInitiation
chr10	1734814	1745093	ENSDART00000137620	ENSDARG00000092467:si:ch73-46j18.5:lincRNA	-	DualInitiation								chr1	31505552	31531445	ENSDART00000146602	ENSDARG00000053241:sts:Coding	+	YRonlyInitiation
chr10	2786417	2815984	ENSDART00000085031	ENSDARG00000060392:ash2l:Coding	-	DualInitiation								chr1	32883162	32948941	ENSDART00000136761	ENSDARG00000060716:prkx:Coding	+	YRonlyInitiation
chr10	2868396	2878128	ENSDART00000131505	ENSDARG00000038308:ykt6:Coding	+	DualInitiation								chr1	32987827	32997313	ENSDART00000113486	ENSDARG00000074815:mxra5a:Coding	+	YRonlyInitiation
chr10	3372151	3401792	ENSDART00000111241	ENSDARG00000075446:naa25:Coding	-	DualInitiation								chr1	33020649	33045276	ENSDART00000136383	ENSDARG00000051975:cd99:Coding	-	YRonlyInitiation
chr10	3427333	3435132	ENSDART00000037183	ENSDARG00000026908:tmed2:Coding	-	DualInitiation								chr1	33191235	33201926	ENSDART00000018472	ENSDARG00000002190:chmp2bb:Coding	+	YRonlyInitiation
chr10	3435695	3460177	ENSDART00000081599	ENSDARG00000020334:ptpn11a:Coding	+	DualInitiation								chr1	33280362	33296386	ENSDART00000114384	ENSDARG00000079350:znf654:Coding	+	YRonlyInitiation
chr10	4054077	4094406	ENSDART00000052268	ENSDARG00000036005:pitpnb:Coding	+	DualInitiation								chr1	33300924	33327476	ENSDART00000102184	ENSDARG00000012763:arl13b:Coding	+	YRonlyInitiation
chr10	4944166	4965325	ENSDART00000050177	ENSDARG00000069601:snx30:Coding	-	DualInitiation								chr1	33329850	33355461	ENSDART00000131664	ENSDARG00000013023:nsun3:Coding	+	YRonlyInitiation
chr10	5004024	5020399	ENSDART00000101414	ENSDARG00000059246:hnrnpd:Coding	-	DualInitiation								chr1	33928605	33930084	ENSDART00000075584	ENSDARG00000053542:kctd12.2:Coding	+	YRonlyInitiation
chr10	5020617	5027922	ENSDART00000020631	ENSDARG00000003429:hnrpdl:Coding	-	DualInitiation								chr1	34226170	34245294	ENSDART00000004361	ENSDARG00000015506:klf5a:Coding	-	YRonlyInitiation
chr10	5097524	5139190	ENSDART00000138537	ENSDARG00000021082:sec31a:Coding	-	DualInitiation								chr1	34318085	34327046	ENSDART00000037986	ENSDARG00000058287:gpalpp1:Coding	+	YRonlyInitiation
chr10	5237728	5268562	ENSDART00000133927	ENSDARG00000042995:sptlc1:Coding	+	DualInitiation								chr1	35322203	35361675	ENSDART00000142154	ENSDARG00000074677:frem3:Coding	-	YRonlyInitiation
chr10	6191317	6215881	ENSDART00000062146	ENSDARG00000053020:ppp2cb:Coding	+	DualInitiation								chr1	35498196	35543978	ENSDART00000085051	ENSDARG00000060397:hhip:Coding	+	YRonlyInitiation
chr10	6251316	6269352	ENSDART00000039388	ENSDARG00000024037:pcyox1:Coding	-	DualInitiation								chr1	35664549	35678374	ENSDART00000085021	ENSDARG00000060383:mmaa:Coding	+	YRonlyInitiation
chr10	6548806	6570246	ENSDART00000105384	ENSDARG00000014373:vasa:Coding	+	DualInitiation								chr1	35694007	35706512	ENSDART00000139636	ENSDARG00000037002:zgc:152968:Coding	+	YRonlyInitiation
chr10	6719276	6751951	ENSDART00000099089	ENSDARG00000067805:ggcx:Coding	+	DualInitiation								chr1	35725981	35859492	ENSDART00000037516	ENSDARG00000076171:znf827:Coding	-	YRonlyInitiation
chr10	6837632	6850187	ENSDART00000112201	ENSDARG00000040334:mat2aa:Coding	-	DualInitiation								chr1	35902875	35912115	ENSDART00000053773	ENSDARG00000036995:lsm6:Coding	+	YRonlyInitiation
chr10	7004084	7016917	ENSDART00000024282	ENSDARG00000020258:ewsr1a:Coding	-	DualInitiation								chr1	36145050	36148416	ENSDART00000124112	ENSDARG00000069737:pou4f2:Coding	+	YRonlyInitiation
chr10	7119643	7126599	ENSDART00000075485	ENSDARG00000053446:sub1a:Coding	+	DualInitiation								chr1	36373716	36410470	ENSDART00000010632	ENSDARG00000011876:ednraa:Coding	+	YRonlyInitiation
chr10	7220902	7289147	ENSDART00000026244	ENSDARG00000013457:skiv2l2:Coding	+	DualInitiation								chr1	36454192	36480262	ENSDART00000053369	ENSDARG00000036755:prmt10:Coding	-	YRonlyInitiation
chr10	7289025	7318348	ENSDART00000075412	ENSDARG00000053381:PPAP2A:Coding	-	DualInitiation								chr1	36480190	36621188	ENSDART00000109314	ENSDARG00000078326:arhgap10:Coding	+	YRonlyInitiation
chr10	7679255	7777017	ENSDART00000136976	ENSDARG00000042071:pam:Coding	+	DualInitiation								chr1	38552423	38580268	ENSDART00000114903	ENSDARG00000057303:galnt7:Coding	+	YRonlyInitiation
chr10	8107186	8299534	ENSDART00000078135	ENSDARG00000005333:tln1:Coding	+	DualInitiation								chr1	38578877	38581153	ENSDART00000047159	ENSDARG00000029722:hmgb2a:Coding	-	YRonlyInitiation
chr10	8303855	8349003	ENSDART00000098875	ENSDARG00000068385:tpm2:Coding	+	DualInitiation								chr1	38602512	38604378	ENSDART00000020409	ENSDARG00000008305:hand2:Coding	-	YRonlyInitiation
chr10	8368898	8386382	ENSDART00000074574	ENSDARG00000052668:APH1A:Coding	+	DualInitiation								chr1	38755408	38770862	ENSDART00000015323	ENSDARG00000007477:fbxo8:Coding	-	YRonlyInitiation
chr10	8751138	8763305	ENSDART00000080763	ENSDARG00000044225:si:dkey-27b3.2:Coding	-	DualInitiation								chr1	38771731	38784163	ENSDART00000075086	ENSDARG00000053106:cep44:Coding	+	YRonlyInitiation
chr10	9249763	9275152	ENSDART00000064968	ENSDARG00000044251:rasgef1bb:Coding	+	DualInitiation								chr1	38808061	38824488	ENSDART00000018533	ENSDARG00000012016:CU928070.1:Coding	-	YRonlyInitiation
chr10	9312960	9325931	ENSDART00000145879	ENSDARG00000044253:paqr3b:Coding	+	DualInitiation								chr1	39213357	39270725	ENSDART00000101489	ENSDARG00000069640:vegfc:Coding	-	YRonlyInitiation
chr10	9500788	9510479	ENSDART00000080843	ENSDARG00000058041:ndufa8:Coding	+	DualInitiation								chr1	40228275	40242717	ENSDART00000131954	ENSDARG00000007387:irf2a:Coding	+	YRonlyInitiation
chr10	10285203	10298323	ENSDART00000134929	ENSDARG00000095365:si:dkeyp-68f6.3:processedTranscript	-	DualInitiation								chr1	40402045	40408329	ENSDART00000101620	ENSDARG00000069700:cdk2ap2:Coding	-	YRonlyInitiation
chr10	10353223	10527714	ENSDART00000080904	ENSDARG00000058102:sardh:Coding	+	DualInitiation								chr1	40449929	40479496	ENSDART00000136990	ENSDARG00000093120:si:dkey-117m1.4:Coding	-	YRonlyInitiation
chr10	10694765	10703146	ENSDART00000109282	ENSDARG00000078492:swi5:Coding	+	DualInitiation								chr1	40487640	40495354	ENSDART00000147317	ENSDARG00000074662:cntf:Coding	-	YRonlyInitiation
chr10	11004087	11060023	ENSDART00000047954	ENSDARG00000058221:ugcg:Coding	+	DualInitiation								chr1	40509089	40525349	ENSDART00000135647	ENSDARG00000079631:ZFP91:Coding	-	YRonlyInitiation
chr10	11321779	11334372	ENSDART00000064215	ENSDARG00000043732:cops4:Coding	+	DualInitiation								chr1	40726407	40911858	ENSDART00000114659	ENSDARG00000079552:maml3:Coding	-	YRonlyInitiation
chr10	11364006	11467320	ENSDART00000064210	ENSDARG00000043727:cwc27:Coding	+	DualInitiation								chr1	40955057	40962131	ENSDART00000122059	ENSDARG00000087333:scoca:Coding	+	YRonlyInitiation
chr10	13423919	13736637	ENSDART00000145103	ENSDARG00000028661:cntfr:Coding	-	DualInitiation								chr1	40965274	41000910	ENSDART00000101671	ENSDARG00000009315:clgn:Coding	-	YRonlyInitiation
chr10	14452414	14458029	ENSDART00000026383	ENSDARG00000011418:sigmar1:Coding	+	DualInitiation								chr1	41182654	41201686	ENSDART00000109165	ENSDARG00000075521:cpz:Coding	+	YRonlyInitiation
chr10	14571357	14574196	ENSDART00000057865	ENSDARG00000039601:ier3ip1:Coding	-	DualInitiation								chr1	41290721	41292304	ENSDART00000027463	ENSDARG00000007941:hmx4:Coding	-	YRonlyInitiation
chr10	15053345	15059994	ENSDART00000135667	ENSDARG00000094850:si:dkey-88l16.5:Coding	+	DualInitiation								chr1	41512452	41522418	ENSDART00000145272	ENSDARG00000033604:lrpap1:Coding	+	YRonlyInitiation
chr10	15483429	15625084	ENSDART00000123935	ENSDARG00000044281:erbb2ip:Coding	+	DualInitiation								chr1	41674935	41755089	ENSDART00000074777	ENSDARG00000052866:htt:Coding	-	YRonlyInitiation
chr10	15631655	15641876	ENSDART00000024450	ENSDARG00000002271:zfand5b:Coding	+	DualInitiation								chr1	41879455	41911414	ENSDART00000114230	ENSDARG00000078016:DTX4:Coding	+	YRonlyInitiation
chr10	15844450	15908143	ENSDART00000136789	ENSDARG00000063309:tjp2a:Coding	-	DualInitiation								chr1	41991773	41999628	ENSDART00000132189	ENSDARG00000060252:mogs:Coding	+	YRonlyInitiation
chr10	15996216	16026488	ENSDART00000136709	ENSDARG00000076560:apbb1:Coding	+	DualInitiation								chr1	42153361	42200304	ENSDART00000053681	ENSDARG00000036965:rnf24:Coding	-	YRonlyInitiation
chr10	16035478	16056656	ENSDART00000122540	ENSDARG00000018426:aldh7a1:Coding	-	DualInitiation								chr1	42231671	42248506	ENSDART00000053685	ENSDARG00000036967:smox:Coding	+	YRonlyInitiation
chr10	16057833	16063987	ENSDART00000065036	ENSDARG00000044298:phax:Coding	+	DualInitiation								chr1	42339729	42365102	ENSDART00000014678	ENSDARG00000024101:adra1d:Coding	-	YRonlyInitiation
chr10	16064853	16085482	ENSDART00000124502	ENSDARG00000044299:lmnb1:Coding	+	DualInitiation								chr1	44096668	44110075	ENSDART00000074597	ENSDARG00000052696:bdh2:Coding	-	YRonlyInitiation
chr10	16980963	16985015	ENSDART00000020122	ENSDARG00000005560:ywhah:Coding	+	DualInitiation								chr1	44436223	44449278	ENSDART00000124873	ENSDARG00000089345:CU915778.2:Coding	+	YRonlyInitiation
chr10	17282948	17288957	ENSDART00000064747	ENSDARG00000044097:stoml2:Coding	+	DualInitiation								chr1	44895138	44902395	ENSDART00000100309	ENSDARG00000016793:crybb1l2:Coding	+	YRonlyInitiation
chr10	17711293	17721391	ENSDART00000057500	ENSDARG00000039345:drg1:Coding	+	DualInitiation								chr1	45024759	45037415	ENSDART00000009858	ENSDARG00000007786:tmx2b:Coding	-	YRonlyInitiation
chr10	18909075	18936891	ENSDART00000024127	ENSDARG00000006624:ppp2r2ab:Coding	+	DualInitiation								chr1	45037846	45046967	ENSDART00000137980	ENSDARG00000009472:med19b:Coding	+	YRonlyInitiation
chr10	18982490	19022691	ENSDART00000146517	ENSDARG00000032083:dpysl2b:Coding	+	DualInitiation								chr1	45046969	45093536	ENSDART00000081835	ENSDARG00000037748:slc43a1b:Coding	-	YRonlyInitiation
chr10	20136999	20139945	ENSDART00000138120	ENSDARG00000057299:pbdc1:Coding	-	DualInitiation								chr1	45107204	45159739	ENSDART00000133210	ENSDARG00000002840:si:dkey-28b4.8:Coding	-	YRonlyInitiation
chr10	20214095	20268316	ENSDART00000080016	ENSDARG00000057456:ppp3ccb:Coding	+	DualInitiation								chr1	45201631	45213868	ENSDART00000049701	ENSDARG00000029718:p2rx3b:Coding	+	YRonlyInitiation
chr10	20608631	20618205	ENSDART00000064603	ENSDARG00000057672:ppapdc1b:Coding	-	DualInitiation								chr1	45294183	45325450	ENSDART00000083127	ENSDARG00000059653:kdm2aa:Coding	+	YRonlyInitiation
chr10	21515921	21525089	ENSDART00000064558	ENSDARG00000043976:etf1:Coding	+	DualInitiation								chr1	45327685	45356641	ENSDART00000145354	ENSDARG00000016835:tcirg1:Coding	-	YRonlyInitiation
chr10	21525858	21551798	ENSDART00000140113	ENSDARG00000017230:fbxw11b:Coding	+	DualInitiation								chr1	45380899	45384465	ENSDART00000134635	ENSDARG00000093997:si:dkey-9i23.15:Coding	-	YRonlyInitiation
chr10	22234686	22245329	ENSDART00000133304	ENSDARG00000014329:npm1a:Coding	+	DualInitiation								chr1	45396508	45401702	ENSDART00000141145	ENSDARG00000093954:si:dkey-9i23.16:Coding	+	YRonlyInitiation
chr10	22344977	22350629	ENSDART00000006173	ENSDARG00000014047:cldn7b:Coding	-	DualInitiation								chr1	45594382	45602312	ENSDART00000144997	ENSDARG00000093347:si:ch211-239f4.6:Coding	-	YRonlyInitiation
chr10	23091439	23107732	ENSDART00000057291	ENSDARG00000039215:arrb2a:Coding	+	DualInitiation								chr1	45628898	45632879	ENSDART00000034549	ENSDARG00000006588:zgc:111983:Coding	-	YRonlyInitiation
chr10	23319645	23328578	ENSDART00000079711	ENSDARG00000057110:slc25a1a:Coding	+	DualInitiation								chr1	45822582	45837115	ENSDART00000145486	ENSDARG00000092240:si:ch211-243a20.3:Coding	+	YRonlyInitiation
chr10	24735729	24750722	ENSDART00000148480	ENSDARG00000078618:inpp5k:Coding	-	DualInitiation								chr1	46087334	46104648	ENSDART00000044057	ENSDARG00000030656:sept3:Coding	-	YRonlyInitiation
chr10	24803924	24822912	ENSDART00000141332	ENSDARG00000061120:slc43a2b:Coding	-	DualInitiation								chr1	46120977	46133467	ENSDART00000042158	ENSDARG00000032340:serhl:Coding	-	YRonlyInitiation
chr10	25080880	25090541	ENSDART00000128902	ENSDARG00000086302:PROSER1:Coding	-	DualInitiation								chr1	46134419	46140137	ENSDART00000038574	ENSDARG00000026068:trappc5:Coding	+	YRonlyInitiation
chr10	25121729	25139152	ENSDART00000079549	ENSDARG00000056985:tpte:Coding	+	DualInitiation								chr1	46142379	46171267	ENSDART00000146101	ENSDARG00000002285:mcoln1a:Coding	+	YRonlyInitiation
chr10	25156454	25190812	ENSDART00000079528	ENSDARG00000056964:ilk:Coding	-	DualInitiation								chr1	46337384	46391325	ENSDART00000140890	ENSDARG00000010773:pnpla6:Coding	-	YRonlyInitiation
chr10	25830711	25838818	ENSDART00000024514	ENSDARG00000017067:chordc1b:Coding	+	DualInitiation								chr1	46393391	46394697	ENSDART00000033669	ENSDARG00000025233:lipt1:Coding	+	YRonlyInitiation
chr10	25839745	25842829	ENSDART00000036906	ENSDARG00000027169:kpna7:Coding	-	DualInitiation								chr1	46429124	46517387	ENSDART00000108528	ENSDARG00000073848:arhgef7b:Coding	+	YRonlyInitiation
chr10	25963451	25979373	ENSDART00000009477	ENSDARG00000008243:cct8:Coding	-	DualInitiation								chr1	46691439	46693214	ENSDART00000010894	ENSDARG00000008131:sox1b:Coding	+	YRonlyInitiation
chr10	26328824	26333884	ENSDART00000064376	ENSDARG00000043848:sod1:Coding	-	DualInitiation								chr1	46760579	46898492	ENSDART00000150029	ENSDARG00000008413:atp11a:Coding	-	YRonlyInitiation
chr10	26335140	26351271	ENSDART00000140483	ENSDARG00000077093:scaf4a:Coding	-	DualInitiation								chr1	47114112	47130055	ENSDART00000148893	ENSDARG00000036650:cdadc1:Coding	-	YRonlyInitiation
chr10	26582375	26596488	ENSDART00000064393	ENSDARG00000043857:ufm1:Coding	+	DualInitiation								chr1	47132342	47147148	ENSDART00000053222	ENSDARG00000036645:rcbtb1:Coding	-	YRonlyInitiation
chr10	26616759	26746559	ENSDART00000108808	ENSDARG00000076856:frem2a:Coding	+	DualInitiation								chr1	47149721	47151635	ENSDART00000053221	ENSDARG00000036637:arl11:Coding	+	YRonlyInitiation
chr10	27288351	27302736	ENSDART00000079174	ENSDARG00000056649:htatsf1:Coding	+	DualInitiation								chr1	47157319	47161104	ENSDART00000134450	ENSDARG00000036636:ebpl:Coding	-	YRonlyInitiation
chr10	27579910	27596158	ENSDART00000135493	ENSDARG00000073696:frmd8:Coding	+	DualInitiation								chr1	47163802	47203746	ENSDART00000074519	ENSDARG00000052641:kpna3:Coding	-	YRonlyInitiation
chr10	27625587	27627496	ENSDART00000064111	ENSDARG00000043663:faub:Coding	+	DualInitiation								chr1	47327915	47329987	ENSDART00000142406	ENSDARG00000094160:DLEU7:Coding	-	YRonlyInitiation
chr10	27641758	27645077	ENSDART00000132352	ENSDARG00000093382:si:dkey-88p24.9:Coding	-	DualInitiation								chr1	47334955	47372600	ENSDART00000115081	ENSDARG00000036549:agpat3:Coding	-	YRonlyInitiation
chr10	27703743	27728527	ENSDART00000012717	ENSDARG00000014793:ehd1b:Coding	+	DualInitiation								chr1	47385139	47421908	ENSDART00000142560	ENSDARG00000036546:pdxkb:Coding	-	YRonlyInitiation
chr10	27731535	27793733	ENSDART00000064107	ENSDARG00000043658:cxadr:Coding	+	DualInitiation								chr1	47496547	47586925	ENSDART00000132378	ENSDARG00000000086:itsn1:Coding	-	YRonlyInitiation
chr10	28711822	28799521	ENSDART00000134491	ENSDARG00000053884:med13a:Coding	-	DualInitiation								chr1	47588574	47602321	ENSDART00000036783	ENSDARG00000026902:cryzl1:Coding	+	YRonlyInitiation
chr10	28842045	28850950	ENSDART00000022484	ENSDARG00000015917:rnft1:Coding	+	DualInitiation								chr1	47603374	47611426	ENSDART00000053157	ENSDARG00000036592:setd4:Coding	-	YRonlyInitiation
chr10	28992811	29050694	ENSDART00000063849	ENSDARG00000043493:cltca:Coding	-	DualInitiation								chr1	47652530	47659103	ENSDART00000053153	ENSDARG00000036588:mhc1zba:Coding	-	YRonlyInitiation
chr10	29878951	29966096	ENSDART00000025227	ENSDARG00000012866:picalma:Coding	+	DualInitiation								chr1	47662948	47670284	ENSDART00000053152	ENSDARG00000036587:cbr1:Coding	+	YRonlyInitiation
chr10	30006393	30009343	ENSDART00000155390	ENSDARG00000089787:crebzf:Coding	+	DualInitiation								chr1	47675635	47699270	ENSDART00000074450	ENSDARG00000043271:morc3b:Coding	+	YRonlyInitiation
chr10	30627155	30636177	ENSDART00000088605	ENSDARG00000011240:ift46:Coding	-	DualInitiation								chr1	47828750	47906170	ENSDART00000053284	ENSDARG00000036687:bcl9:Coding	+	YRonlyInitiation
chr10	30661375	30682722	ENSDART00000100032	ENSDARG00000013670:hyou1:Coding	+	DualInitiation								chr1	47996994	48010591	ENSDART00000027624	ENSDARG00000007734:obfc1:Coding	+	YRonlyInitiation
chr10	30727928	30739701	ENSDART00000063923	ENSDARG00000043542:znf259:Coding	-	DualInitiation								chr1	48013415	48188418	ENSDART00000109244	ENSDARG00000060148:sh3pxd2aa:Coding	+	YRonlyInitiation
chr10	30757253	30761585	ENSDART00000099994	ENSDARG00000068992:hspa8:Coding	+	DualInitiation								chr1	49859298	49861712	ENSDART00000008468	ENSDARG00000008886:msxb:Coding	+	YRonlyInitiation
chr10	32256929	32292860	ENSDART00000145562	ENSDARG00000009387:robo4:Coding	+	DualInitiation								chr1	49921679	49938546	ENSDART00000015007	ENSDARG00000018325:taf5:Coding	+	YRonlyInitiation
chr10	33005696	33012869	ENSDART00000137373	ENSDARG00000086112:CKAP2:Coding	+	DualInitiation								chr1	49938535	49941291	ENSDART00000150789	ENSDARG00000096003:USMG5:Coding	-	YRonlyInitiation
chr10	33021327	33039959	ENSDART00000124166	ENSDARG00000042492:PRKRIR:Coding	+	DualInitiation								chr1	49987601	50004515	ENSDART00000137357	ENSDARG00000022891:zgc:175214:Coding	-	YRonlyInitiation
chr10	33059095	33077995	ENSDART00000099880	ENSDARG00000014796:wnt11r:Coding	+	DualInitiation								chr1	50020623	50027810	ENSDART00000143474	ENSDARG00000092919:zp3c:Coding	-	YRonlyInitiation
chr10	33214578	33448859	ENSDART00000129395	ENSDARG00000023815:uvrag:Coding	-	DualInitiation								chr1	50074733	50112253	ENSDART00000142957	ENSDARG00000069415:col17a1a:Coding	+	YRonlyInitiation
chr10	33764410	33806638	ENSDART00000134255	ENSDARG00000076473:trim37:Coding	-	DualInitiation								chr1	50112916	50155521	ENSDART00000134399	ENSDARG00000012574:slkb:Coding	-	YRonlyInitiation
chr10	33811720	33835091	ENSDART00000099827	ENSDARG00000014430:rabgef1:Coding	-	DualInitiation								chr1	50192938	50205475	ENSDART00000108523	ENSDARG00000079501:si:ch211-149l1.2:Coding	+	YRonlyInitiation
chr10	33853801	34111580	ENSDART00000081170	ENSDARG00000078459:cux1a:Coding	-	DualInitiation								chr1	50458790	50572686	ENSDART00000134661	ENSDARG00000036494:gstcd:Coding	+	YRonlyInitiation
chr10	34126652	34134708	ENSDART00000050205	ENSDARG00000062592:myl10:Coding	+	DualInitiation								chr1	50592522	50695089	ENSDART00000018469	ENSDARG00000018721:npnt:Coding	+	YRonlyInitiation
chr10	34411269	34420292	ENSDART00000063662	ENSDARG00000043371:mdh2:Coding	+	DualInitiation								chr1	50705689	50801031	ENSDART00000125099	ENSDARG00000013667:tbck:Coding	-	YRonlyInitiation
chr10	34422003	34431697	ENSDART00000078012	ENSDARG00000055622:zgc:153345:Coding	+	DualInitiation								chr1	50801020	50826737	ENSDART00000084184	ENSDARG00000060036:aimp1:Coding	+	YRonlyInitiation
chr10	35028460	35030467	ENSDART00000046599	ENSDARG00000055973:zar1l:Coding	-	DualInitiation								chr1	51045921	51064113	ENSDART00000020412	ENSDARG00000014098:pkd2:Coding	+	YRonlyInitiation
chr10	35052535	35061737	ENSDART00000131685	ENSDARG00000055969:rfc3:Coding	-	DualInitiation								chr1	51146498	51198621	ENSDART00000141977	ENSDARG00000075887:herc3:Coding	+	YRonlyInitiation
chr10	35982020	35985196	ENSDART00000140439	ENSDARG00000076891:rfxap:Coding	+	DualInitiation								chr1	51202170	51300156	ENSDART00000080389	ENSDARG00000075564:fam13a:Coding	-	YRonlyInitiation
chr10	36008054	36026169	ENSDART00000131279	ENSDARG00000061235:alg5:Coding	-	DualInitiation								chr1	51430587	51439279	ENSDART00000006538	ENSDARG00000030703:otx1a:Coding	+	YRonlyInitiation
chr10	36176365	36187050	ENSDART00000063418	ENSDARG00000043209:nsun5:Coding	+	DualInitiation								chr1	51530600	51548207	ENSDART00000035150	ENSDARG00000024933:spast:Coding	-	YRonlyInitiation
chr10	36193081	36209748	ENSDART00000127805	ENSDARG00000055113:pom121:Coding	-	DualInitiation								chr1	51558296	51571727	ENSDART00000006381	ENSDARG00000015540:psen2:Coding	-	YRonlyInitiation
chr10	36261925	36271940	ENSDART00000087477	ENSDARG00000061378:smg8:Coding	-	DualInitiation								chr1	51614687	51667364	ENSDART00000137172	ENSDARG00000030289:jag1a:Coding	-	YRonlyInitiation
chr10	37242188	37246980	ENSDART00000111964	ENSDARG00000079772:hmgb1a:Coding	-	DualInitiation								chr1	51712687	51729669	ENSDART00000146612	ENSDARG00000008740:esf1:Coding	-	YRonlyInitiation
chr10	37720329	37791209	ENSDART00000086861	ENSDARG00000061052:nipblb:Coding	-	DualInitiation								chr1	51895488	51915371	ENSDART00000152289	ENSDARG00000043548:atg4da:Coding	+	YRonlyInitiation
chr10	37939677	37955780	ENSDART00000123613	ENSDARG00000090667:rab6a:Coding	+	DualInitiation								chr1	51953388	51983814	ENSDART00000152719	ENSDARG00000052435:spred2a:Coding	-	YRonlyInitiation
chr10	38734064	38748450	ENSDART00000136554	ENSDARG00000089802:akap1a:Coding	+	DualInitiation								chr1	51987967	52033924	ENSDART00000028018	ENSDARG00000002937:meis4.1a:Coding	+	YRonlyInitiation
chr10	38833460	39117251	ENSDART00000132096	ENSDARG00000033901:msi2a:Coding	+	DualInitiation								chr1	52046089	52054757	ENSDART00000152789	ENSDARG00000074915:etaa1:Coding	+	YRonlyInitiation
chr10	39622826	39682405	ENSDART00000149580	ENSDARG00000068894:nrip1b:Coding	-	DualInitiation								chr1	52102723	52115392	ENSDART00000130828	ENSDARG00000091683:cnrip1a:Coding	-	YRonlyInitiation
chr10	39878540	39887981	ENSDART00000109752	ENSDARG00000075954:serpinh1a:Coding	+	DualInitiation								chr1	52117590	52124315	ENSDART00000152595	ENSDARG00000086184:FBXO48:Coding	-	YRonlyInitiation
chr10	39892766	39910697	ENSDART00000144329	ENSDARG00000093366:acer3:Coding	+	DualInitiation								chr1	52124345	52124945	ENSDART00000152767	ENSDARG00000096566:zgc:165656:Coding	+	YRonlyInitiation
chr10	40027262	40050577	ENSDART00000067448	ENSDARG00000045888:acat1:Coding	-	DualInitiation								chr1	52625138	52632239	ENSDART00000018817	ENSDARG00000010442:rnf11a:Coding	+	YRonlyInitiation
chr10	40466685	40471984	ENSDART00000148648	ENSDARG00000041811:rps25:Coding	-	DualInitiation								chr1	52673841	52696205	ENSDART00000146372	ENSDARG00000018107:rab3da:Coding	-	YRonlyInitiation
chr10	40647871	40658612	ENSDART00000016464	ENSDARG00000009862:dcps:Coding	+	DualInitiation								chr1	52697934	52705876	ENSDART00000083946	ENSDARG00000059951:pld6:Coding	-	YRonlyInitiation
chr10	42226042	42305227	ENSDART00000059795	ENSDARG00000028053:bmp1b:Coding	-	DualInitiation								chr1	52759056	52787853	ENSDART00000083940	ENSDARG00000059948:HS3ST6:Coding	-	YRonlyInitiation
chr10	42533961	42567602	ENSDART00000141657	ENSDARG00000036456:anxa4:Coding	+	DualInitiation								chr1	52887173	52890927	ENSDART00000144025	ENSDARG00000095434:si:ch211-217k17.8:Coding	+	YRonlyInitiation
chr10	42654385	42667407	ENSDART00000020297	ENSDARG00000002060:brf2:Coding	-	DualInitiation								chr1	52956730	52973409	ENSDART00000124682	ENSDARG00000036415:glb1:Coding	+	YRonlyInitiation
chr10	43454391	43473262	ENSDART00000132976	ENSDARG00000060922:dgcr14:Coding	-	DualInitiation								chr1	52975994	52981658	ENSDART00000074231	ENSDARG00000052386:CLDND1:Coding	+	YRonlyInitiation
chr10	43499380	43512443	ENSDART00000134890	ENSDARG00000038156:dusp11:Coding	-	DualInitiation								chr1	52985186	52999743	ENSDART00000122217	ENSDARG00000005525:acy3.2:Coding	-	YRonlyInitiation
chr10	43560859	43663014	ENSDART00000099262	ENSDARG00000038159:tcf7l1a:Coding	-	DualInitiation								chr1	52994074	52999942	ENSDART00000052907	ENSDARG00000093003:acy3.1:Coding	-	YRonlyInitiation
chr10	43739894	43743649	ENSDART00000020000	ENSDARG00000015978:COX5B:Coding	+	DualInitiation								chr1	53148288	53154211	ENSDART00000029252	ENSDARG00000027143:aptx:Coding	-	YRonlyInitiation
chr10	43866019	43884898	ENSDART00000039187	ENSDARG00000028559:march5l:Coding	-	DualInitiation								chr1	53156865	53193726	ENSDART00000141530	ENSDARG00000004634:osbp:Coding	+	YRonlyInitiation
chr10	43907641	43920947	ENSDART00000005496	ENSDARG00000010603:kctd9:Coding	+	DualInitiation								chr1	53775551	53794715	ENSDART00000035713	ENSDARG00000024827:rnf150a:Coding	+	YRonlyInitiation
chr10	44108722	44125143	ENSDART00000123608	ENSDARG00000087243:zgc:100918:Coding	-	DualInitiation								chr1	53817568	53856799	ENSDART00000143909	ENSDARG00000059900:tbc1d9:Coding	+	YRonlyInitiation
chr10	44667335	44740992	ENSDART00000134304	ENSDARG00000009401:vcanb:Coding	+	DualInitiation								chr1	54009242	54022662	ENSDART00000143349	ENSDARG00000052375:zgc:66455:Coding	-	YRonlyInitiation
chr10	45207934	45223670	ENSDART00000025366	ENSDARG00000011825:cetn3:Coding	-	DualInitiation								chr1	54045654	54059105	ENSDART00000100788	ENSDARG00000031203:commd1:Coding	-	YRonlyInitiation
chr10	45299269	45310337	ENSDART00000027242	ENSDARG00000017168:nr2f1b:Coding	+	DualInitiation								chr1	54275482	54291088	ENSDART00000114689	ENSDARG00000079973:pus10:Coding	+	YRonlyInitiation
chr10	45523363	45529531	ENSDART00000145404	ENSDARG00000068507:crybb1:Coding	-	DualInitiation								chr1	54432430	54447381	ENSDART00000010543	ENSDARG00000008490:ltv1:Coding	-	YRonlyInitiation
chr10	45638294	45652476	ENSDART00000010056	ENSDARG00000077445:hip1ra:Coding	-	DualInitiation								chr1	54485863	54508660	ENSDART00000020680	ENSDARG00000010078:nup133:Coding	+	YRonlyInitiation
chr10	45653036	45661767	ENSDART00000054153	ENSDARG00000037229:denr:Coding	+	DualInitiation								chr1	54545843	54554610	ENSDART00000003097	ENSDARG00000005626:RHOU:Coding	-	YRonlyInitiation
chr10	45718613	45722852	ENSDART00000124548	ENSDARG00000090494:rilpl1:Coding	+	DualInitiation								chr1	54580210	54592934	ENSDART00000012104	ENSDARG00000010791:dla:Coding	+	YRonlyInitiation
chr10	46005420	46011991	ENSDART00000061958	ENSDARG00000042247:ppiab:Coding	-	DualInitiation								chr1	54636219	54651493	ENSDART00000108601	ENSDARG00000077790:dcaf15:Coding	+	YRonlyInitiation
chr10	46034981	46109362	ENSDART00000131439	ENSDARG00000079812:zmiz2:Coding	-	DualInitiation								chr1	54692627	54704622	ENSDART00000062941	ENSDARG00000042881:nthl1:Coding	+	YRonlyInitiation
chr10	46287505	46297986	ENSDART00000020817	ENSDARG00000006005:nudcd3:Coding	-	DualInitiation								chr1	55276762	55294966	ENSDART00000130675	ENSDARG00000033666:pi4k2a:Coding	+	YRonlyInitiation
chr10	46310445	46326290	ENSDART00000112103	ENSDARG00000027464:gnsb:Coding	-	DualInitiation								chr1	55448304	55471070	ENSDART00000145652	ENSDARG00000036295:golga7ba:Coding	+	YRonlyInitiation
chr10	46328703	46360468	ENSDART00000063570	ENSDARG00000042507:polm:Coding	+	DualInitiation								chr1	55473932	55487002	ENSDART00000129710	ENSDARG00000059826:crtac1a:Coding	-	YRonlyInitiation
chr10	46355491	46360626	ENSDART00000151832	ENSDARG00000096498:ved:Coding	+	DualInitiation								chr1	55513600	55537156	ENSDART00000152666	ENSDARG00000005690:si:ch211-196h16.11:Coding	-	YRonlyInitiation
chr10	46362730	46372778	ENSDART00000062324	ENSDARG00000042502:h2afvb:Coding	-	DualInitiation								chr1	55634641	55649200	ENSDART00000132727	ENSDARG00000069249:aftpha:Coding	+	YRonlyInitiation
chr10	46376392	46378152	ENSDART00000081308	ENSDARG00000068013:purbb:Coding	+	DualInitiation								chr1	55677288	55684413	ENSDART00000136378	ENSDARG00000031952:mb:Coding	+	YRonlyInitiation
chr10	46475514	46484737	ENSDART00000098759	ENSDARG00000068319:setd8a:Coding	+	DualInitiation								chr1	55700410	55705939	ENSDART00000035725	ENSDARG00000024681:pane1:Coding	-	YRonlyInitiation
chr10	46572429	46574201	ENSDART00000014385	ENSDARG00000005785:elovl7b:Coding	-	DualInitiation								chr1	55787172	55788299	ENSDART00000098615	ENSDARG00000068255:nanos3:Coding	-	YRonlyInitiation
chr11	74407	79824	ENSDART00000102293	ENSDARG00000069977:C11H12orf10:Coding	-	DualInitiation								chr1	56292395	56316957	ENSDART00000108838	ENSDARG00000025904:tecrb:Coding	+	YRonlyInitiation
chr11	87173	95396	ENSDART00000124104	ENSDARG00000088347:sp1:Coding	-	DualInitiation								chr1	56319930	56325525	ENSDART00000142069	ENSDARG00000033789:ndufb7:Coding	-	YRonlyInitiation
chr11	493229	527017	ENSDART00000082519	ENSDARG00000059406:raf1b:Coding	+	DualInitiation								chr1	56466028	56495655	ENSDART00000019936	ENSDARG00000016809:prkacab:Coding	+	YRonlyInitiation
chr11	1302659	1357500	ENSDART00000004423	ENSDARG00000007955:iars:Coding	-	DualInitiation								chr1	56676992	56723747	ENSDART00000052688	ENSDARG00000012694:c3a:Coding	-	YRonlyInitiation
chr11	1487407	1496137	ENSDART00000002318	ENSDARG00000016783:srsf6b:Coding	+	DualInitiation								chr1	56764158	56770684	ENSDART00000019573	ENSDARG00000016301:zgc:65894:Coding	-	YRonlyInitiation
chr11	2025045	2228956	ENSDART00000018131	ENSDARG00000011020:hnrnpa1a:Coding	-	DualInitiation								chr1	57116381	57122151	ENSDART00000130750	ENSDARG00000088636:wu:fa03e10:Coding	-	YRonlyInitiation
chr11	2231154	2276000	ENSDART00000104570	ENSDARG00000070939:znf740a:Coding	-	DualInitiation								chr1	57493300	57498503	ENSDART00000152597	ENSDARG00000013203:RAC1:Coding	-	YRonlyInitiation
chr11	2521202	2527357	ENSDART00000056065	ENSDARG00000007207:cnpy2:Coding	-	DualInitiation								chr1	57636359	57646923	ENSDART00000152229	ENSDARG00000007289:METRNL:Coding	-	YRonlyInitiation
chr11	2678995	2684168	ENSDART00000082512	ENSDARG00000059400:tmem167b:Coding	+	DualInitiation								chr1	57653579	57670482	ENSDART00000104222	ENSDARG00000043431:b3gntl1:Coding	-	YRonlyInitiation
chr11	3234968	3252091	ENSDART00000123568	ENSDARG00000091298:pmela:Coding	+	DualInitiation								chr1	58725920	58735885	ENSDART00000073777	ENSDARG00000052037:trim35-1:Coding	+	YRonlyInitiation
chr11	3281631	3288790	ENSDART00000036581	ENSDARG00000026577:cdk2:Coding	-	DualInitiation								chr1	58737274	58751108	ENSDART00000073778	ENSDARG00000052039:caspb:Coding	-	YRonlyInitiation
chr11	3289580	3299327	ENSDART00000082458	ENSDARG00000059357:sarnp:Coding	+	DualInitiation								chr1	59167889	59169435	ENSDART00000099238	ENSDARG00000062524:ZNF507:Coding	-	YRonlyInitiation
chr11	3317108	3324048	ENSDART00000066177	ENSDARG00000045014:tuba2:Coding	-	DualInitiation								chr1	59176900	59181410	ENSDART00000073833	ENSDARG00000096553:zgc:174928:Coding	-	YRonlyInitiation
chr11	3585466	3597690	ENSDART00000009788	ENSDARG00000005699:ddx19:Coding	-	DualInitiation								chr1	59188751	59197141	ENSDART00000152184	ENSDARG00000023499:zgc:172007:Coding	+	YRonlyInitiation
chr11	4021603	4033144	ENSDART00000122953	ENSDARG00000006219:gnl3:Coding	+	DualInitiation								chr1	59439204	59469619	ENSDART00000109528	ENSDARG00000089904:CABZ01066772.1:Coding	-	YRonlyInitiation
chr11	4056855	4086049	ENSDART00000058728	ENSDARG00000040152:nek4:Coding	-	DualInitiation								chr1	59519115	59528888	ENSDART00000100152	ENSDARG00000034273:sid4:Coding	-	YRonlyInitiation
chr11	5583848	5596957	ENSDART00000027850	ENSDARG00000011945:slc35e1:Coding	+	DualInitiation								chr1	59667321	59677129	ENSDART00000098308	ENSDARG00000017255:tmed1b:Coding	-	YRonlyInitiation
chr11	5756106	5765600	ENSDART00000092270	ENSDARG00000063254:r3hdm4:Coding	+	DualInitiation								chr1	59697246	59722698	ENSDART00000100171	ENSDARG00000020270:DNM2:Coding	-	YRonlyInitiation
chr11	5890484	5900306	ENSDART00000104360	ENSDARG00000070844:gamt:Coding	-	DualInitiation								chr1	59764488	59776970	ENSDART00000055107	ENSDARG00000077953:TRIP10:Coding	+	YRonlyInitiation
chr11	5961411	5966184	ENSDART00000104364	ENSDARG00000070849:rps15:Coding	+	DualInitiation								chr1	59899716	59903474	ENSDART00000130089	ENSDARG00000089879:soul5l:Coding	+	YRonlyInitiation
chr11	6086192	6102974	ENSDART00000008980	ENSDARG00000077526:babam1:Coding	-	DualInitiation								chr1	60036455	60040027	ENSDART00000067096	ENSDARG00000045625:thumpd1:Coding	+	YRonlyInitiation
chr11	6150230	6168142	ENSDART00000027666	ENSDARG00000003165:nr2f6b:Coding	+	DualInitiation								chr1	60061324	60068255	ENSDART00000063824	ENSDARG00000043471:CABZ01117079.1:Coding	-	YRonlyInitiation
chr11	6231838	6241187	ENSDART00000148246	ENSDARG00000013016:POLE4:Coding	-	DualInitiation								chr1	60290532	60300397	ENSDART00000030873	ENSDARG00000024702:parn:Coding	+	YRonlyInitiation
chr11	6329931	6351280	ENSDART00000139882	ENSDARG00000008727:ranbp3a:Coding	+	DualInitiation								chr1	60343437	60346847	NM_205706	NM_205706:zgc:76872	-	YRonlyInitiation
chr11	6445947	6451947	ENSDART00000062787	ENSDARG00000042777:ndufa11:Coding	-	DualInitiation								chr10	31559	35379	ENSDART00000125761	ENSDARG00000088063:NHLRC3:Coding	+	YRonlyInitiation
chr11	6528901	6535159	ENSDART00000004483	ENSDARG00000003968:zgc:162969:Coding	-	DualInitiation								chr10	162943	166288	ENSDART00000053702	ENSDARG00000036974:ripply3:Coding	+	YRonlyInitiation
chr11	7027489	7053714	ENSDART00000075985	ENSDARG00000053865:COMP:Coding	-	DualInitiation								chr10	168560	173059	ENSDART00000056672	ENSDARG00000038805:pigp:Coding	-	YRonlyInitiation
chr11	7088957	7116700	ENSDART00000077406	ENSDARG00000055093:CR925817.1:Coding	-	DualInitiation								chr10	174835	188841	ENSDART00000127228	ENSDARG00000086075:ttc3:Coding	+	YRonlyInitiation
chr11	7194746	7226326	ENSDART00000016472	ENSDARG00000018260:bmp7a:Coding	-	DualInitiation								chr10	202082	206924	ENSDART00000036375	ENSDARG00000075650:dscr3:Coding	-	YRonlyInitiation
chr11	7355674	7376468	ENSDART00000035560	ENSDARG00000024047:tmem38a:Coding	-	DualInitiation								chr10	209363	221073	ENSDART00000100073	ENSDARG00000063570:dyrk1aa:Coding	+	YRonlyInitiation
chr11	7383944	7385687	ENSDART00000155864	ENSDARG00000097452:si:zfos-1451h6.1:lincRNA	-	DualInitiation								chr10	224963	230364	ENSDART00000128556	ENSDARG00000039934:hlcs:Coding	+	YRonlyInitiation
chr11	8306951	8314069	ENSDART00000146940	ENSDARG00000007024:uox:Coding	-	DualInitiation								chr10	272100	275808	ENSDART00000059476	ENSDARG00000040620:psmg1:Coding	-	YRonlyInitiation
chr11	8648035	8764486	ENSDART00000141612	ENSDARG00000058696:tbl1xr1a:Coding	+	DualInitiation								chr10	407803	422464	ENSDART00000124319	ENSDARG00000087910:DACT3:Coding	+	YRonlyInitiation
chr11	10605251	10614371	ENSDART00000132365	ENSDARG00000018971:b3gnt5a:Coding	+	DualInitiation								chr10	520127	534210	ENSDART00000128275	ENSDARG00000010712:npffr1l3:Coding	+	YRonlyInitiation
chr11	10896553	10914930	ENSDART00000091901	ENSDARG00000063100:psmd14:Coding	-	DualInitiation								chr10	587498	628881	ENSDART00000041236	ENSDARG00000014550:rfx3:Coding	-	YRonlyInitiation
chr11	11206924	11225650	ENSDART00000059907	ENSDARG00000040871:gas8:Coding	+	DualInitiation								chr10	1124117	1143631	ENSDART00000114261	ENSDARG00000075729:bmpr1bb:Coding	-	YRonlyInitiation
chr11	11440524	11452428	ENSDART00000081765	ENSDARG00000058824:zgmrpl4:Coding	-	DualInitiation								chr10	1438637	1455859	ENSDART00000150096	ENSDARG00000039959:gdnfa:Coding	+	YRonlyInitiation
chr11	11454024	11458402	ENSDART00000016677	ENSDARG00000017337:C11H6orf120:Coding	-	DualInitiation								chr10	1511571	1525741	ENSDART00000006799	ENSDARG00000013400:WDR70:Coding	-	YRonlyInitiation
chr11	11840950	11902608	ENSDART00000003891	ENSDARG00000070787:jupa:Coding	+	DualInitiation								chr10	1601417	1614705	ENSDART00000124564	ENSDARG00000090451:C10H5orf42:Coding	-	YRonlyInitiation
chr11	11904846	11914072	ENSDART00000011657	ENSDARG00000009942:cdc6:Coding	-	DualInitiation								chr10	1708215	1711580	ENSDART00000018532	ENSDARG00000014963:triap1:Coding	+	YRonlyInitiation
chr11	12046571	12096314	ENSDART00000115249	ENSDARG00000077988:BX004880.2:Coding	-	DualInitiation								chr10	1713681	1723746	ENSDART00000002985	ENSDARG00000008097:srsf9:Coding	-	YRonlyInitiation
chr11	12298985	12349043	ENSDART00000147670	ENSDARG00000044943:npepps:Coding	+	DualInitiation								chr10	1772175	1854334	ENSDART00000058627	ENSDARG00000040087:epb41l4a:Coding	-	YRonlyInitiation
chr11	12352480	12361199	ENSDART00000136108	ENSDARG00000044942:mrpl45:Coding	+	DualInitiation								chr10	1983897	1990092	ENSDART00000122446	ENSDARG00000035095:oep:Coding	-	YRonlyInitiation
chr11	12777875	12786285	ENSDART00000054837	ENSDARG00000058504:ap1s2:Coding	+	DualInitiation								chr10	2526193	2553189	ENSDART00000081926	ENSDARG00000010023:CU856539.1:Coding	-	YRonlyInitiation
chr11	12918369	12930341	ENSDART00000037474	ENSDARG00000027403:zgpat:Coding	+	DualInitiation								chr10	2608903	2612287	ENSDART00000016103	ENSDARG00000003934:nxnl2:Coding	+	YRonlyInitiation
chr11	13161030	13168864	ENSDART00000112558	ENSDARG00000070722:btf3l4:Coding	-	DualInitiation								chr10	2707270	2709390	ENSDART00000055882	ENSDARG00000038315:PDXP:Coding	-	YRonlyInitiation
chr11	13362176	13375264	ENSDART00000123257	ENSDARG00000018411:mknk1:Coding	+	DualInitiation								chr10	2722655	2740432	ENSDART00000126236	ENSDARG00000006253:mier3:Coding	-	YRonlyInitiation
chr11	13393383	13398512	ENSDART00000060310	ENSDARG00000070083:ATP5B:Coding	+	DualInitiation								chr10	2826476	2829049	ENSDART00000030709	ENSDARG00000025899:pnx:Coding	+	YRonlyInitiation
chr11	13827674	13974969	ENSDART00000060251	ENSDARG00000041113:wdr18:Coding	+	DualInitiation								chr10	2834367	2865382	ENSDART00000131435	ENSDARG00000091726:aebp1:Coding	+	YRonlyInitiation
chr11	14313826	14343176	ENSDART00000085158	ENSDARG00000060442:tmem259:Coding	-	DualInitiation								chr10	2883568	2902927	ENSDART00000034555	ENSDARG00000020913:ddx56:Coding	-	YRonlyInitiation
chr11	14562157	14583552	ENSDART00000039822	ENSDARG00000031907:ptbp1b:Coding	+	DualInitiation								chr10	2903211	2925594	ENSDART00000140803	ENSDARG00000038302:CCAR2:Coding	+	YRonlyInitiation
chr11	15301026	15347177	ENSDART00000129657	ENSDARG00000016405:hug:Coding	+	DualInitiation								chr10	2951966	2970092	ENSDART00000002622	ENSDARG00000005108:oclna:Coding	-	YRonlyInitiation
chr11	15587383	15658888	ENSDART00000124968	ENSDARG00000009724:rpn2:Coding	-	DualInitiation								chr10	2974242	2998599	ENSDART00000132526	ENSDARG00000025076:marveld2a:Coding	-	YRonlyInitiation
chr11	16479322	16500469	ENSDART00000143436	ENSDARG00000005738:rpf1:Coding	-	DualInitiation								chr10	3003165	3053712	ENSDART00000147918	ENSDARG00000075747:zfyve16:Coding	+	YRonlyInitiation
chr11	16527989	16537065	ENSDART00000123665	ENSDARG00000058225:arpc4l:Coding	-	DualInitiation								chr10	3159003	3164911	ENSDART00000028870	ENSDARG00000019188:ube2l3a:Coding	+	YRonlyInitiation
chr11	16536980	16550705	ENSDART00000081054	ENSDARG00000058220:tada3l:Coding	+	DualInitiation								chr10	3191217	3268574	ENSDART00000113162	ENSDARG00000076724:pi4kaa:Coding	-	YRonlyInitiation
chr11	16601573	16709240	ENSDART00000081035	ENSDARG00000058208:slc25a26:Coding	+	DualInitiation								chr10	3276145	3302671	ENSDART00000109131	ENSDARG00000076381:slc25a1b:Coding	-	YRonlyInitiation
chr11	16959289	16968922	ENSDART00000104072	ENSDARG00000070698:kbtbd8:Coding	+	DualInitiation								chr10	3307330	3325707	ENSDART00000031121	ENSDARG00000021564:VDAC3:Coding	+	YRonlyInitiation
chr11	18663415	18665098	ENSDART00000144659	ENSDARG00000092026:CABZ01112215.2:Coding	-	DualInitiation								chr10	3405372	3423760	ENSDART00000005168	ENSDARG00000009864:ddx55:Coding	-	YRonlyInitiation
chr11	19922640	19931892	ENSDART00000103987	ENSDARG00000070674:psmd6:Coding	+	DualInitiation								chr10	3488895	3522704	ENSDART00000092684	ENSDARG00000063436:RPH3A:Coding	+	YRonlyInitiation
chr11	20023594	20031700	ENSDART00000005639	ENSDARG00000015394:thoc7:Coding	+	DualInitiation								chr10	4318089	4327311	ENSDART00000125299	ENSDARG00000090752:plk2a:Coding	-	YRonlyInitiation
chr11	20148047	20195332	ENSDART00000129817	ENSDARG00000027183:namptb:Coding	-	DualInitiation								chr10	4967864	4972610	ENSDART00000109882	ENSDARG00000079815:LYRM7:Coding	+	YRonlyInitiation
chr11	21354661	21368604	ENSDART00000031333	ENSDARG00000028391:VPS37B:Coding	-	DualInitiation								chr10	4973035	4983552	ENSDART00000093228	ENSDARG00000063665:mat2al:Coding	-	YRonlyInitiation
chr11	21577565	21580026	ENSDART00000099105	ENSDARG00000067755:ubc:Coding	-	DualInitiation								chr10	4991377	4999450	ENSDART00000121959	ENSDARG00000086996:si:ch73-234b20.5:processedTranscript	+	YRonlyInitiation
chr11	22743952	22922668	ENSDART00000114288	ENSDARG00000076120:foxp4:Coding	+	DualInitiation								chr10	5029097	5040851	ENSDART00000031165	ENSDARG00000026198:enoph1:Coding	+	YRonlyInitiation
chr11	23825392	23851008	ENSDART00000080201	ENSDARG00000057513:mdm4:Coding	-	DualInitiation								chr10	5271455	5410911	ENSDART00000114491	ENSDARG00000076227:ror2:Coding	+	YRonlyInitiation
chr11	23860663	24015349	ENSDART00000046122	ENSDARG00000044902:atp2b4:Coding	-	DualInitiation								chr10	5417625	5422658	ENSDART00000138821	ENSDARG00000042977:nfil3:Coding	+	YRonlyInitiation
chr11	25012992	25023234	ENSDART00000128309	ENSDARG00000009754:zc3h11a:Coding	-	DualInitiation								chr10	5425976	5479092	ENSDART00000063093	ENSDARG00000042975:auh:Coding	+	YRonlyInitiation
chr11	25272937	25278980	ENSDART00000135435	ENSDARG00000011613:rbm39a:Coding	+	DualInitiation								chr10	5853827	5862899	ENSDART00000042311	ENSDARG00000029601:fut10:Coding	+	YRonlyInitiation
chr11	25281983	25289624	ENSDART00000089747	ENSDARG00000062237:nfs1:Coding	+	DualInitiation								chr10	5882253	6070492	ENSDART00000122179	ENSDARG00000068458:nrg1:Coding	-	YRonlyInitiation
chr11	25719936	25733234	ENSDART00000015374	ENSDARG00000018966:cyb5r1:Coding	+	DualInitiation								chr10	6081677	6153793	ENSDART00000136531	ENSDARG00000053065:wrn:Coding	-	YRonlyInitiation
chr11	25733714	25748096	ENSDART00000131976	ENSDARG00000002912:adipor1a:Coding	+	DualInitiation								chr10	6221830	6234473	ENSDART00000074971	ENSDARG00000053012:ubxn8:Coding	-	YRonlyInitiation
chr11	25754100	25785015	ENSDART00000135443	ENSDARG00000057093:kdm5ba:Coding	+	DualInitiation								chr10	6234943	6238930	ENSDART00000058695	ENSDARG00000040128:hint1:Coding	+	YRonlyInitiation
chr11	25785229	25808986	ENSDART00000011534	ENSDARG00000016753:ipo9:Coding	+	DualInitiation								chr10	6269582	6271082	ENSDART00000058724	ENSDARG00000040148:fam136a:Coding	+	YRonlyInitiation
chr11	25928263	25975363	ENSDART00000129211	ENSDARG00000044874:zgc:92107:Coding	+	DualInitiation								chr10	6429780	6439943	ENSDART00000110735	ENSDARG00000093498:C10H5orf30:Coding	-	YRonlyInitiation
chr11	26090932	26113889	ENSDART00000019450	ENSDARG00000018840:trpc4apa:Coding	+	DualInitiation								chr10	6572386	6609192	ENSDART00000041068	ENSDARG00000032769:slc38a9:Coding	+	YRonlyInitiation
chr11	26185053	26190604	ENSDART00000130477	ENSDARG00000056995:snai1a:Coding	-	DualInitiation								chr10	6689333	6717917	ENSDART00000018017	ENSDARG00000020948:gmcl1:Coding	-	YRonlyInitiation
chr11	26229924	26245239	ENSDART00000065949	ENSDARG00000070545:top1l:Coding	+	DualInitiation								chr10	6755780	6763439	ENSDART00000075563	ENSDARG00000053527:snx24:Coding	-	YRonlyInitiation
chr11	26337119	26342195	ENSDART00000089120	ENSDARG00000062002:adnpa:Coding	+	DualInitiation								chr10	6807369	6814445	ENSDART00000111058	ENSDARG00000019521:mpx:Coding	-	YRonlyInitiation
chr11	26627474	26642494	ENSDART00000110224	ENSDARG00000077434:MON1B:Coding	+	DualInitiation								chr10	7017245	7061968	ENSDART00000140476	ENSDARG00000035538:atp6v0a2a:Coding	-	YRonlyInitiation
chr11	26766777	26786771	ENSDART00000145655	ENSDARG00000061916:tmem51b:Coding	-	DualInitiation								chr10	7065846	7070301	ENSDART00000059017	ENSDARG00000003157:nfkbil1:Coding	-	YRonlyInitiation
chr11	27296993	27303108	ENSDART00000088800	ENSDARG00000061889:ppcs:Coding	+	DualInitiation								chr10	7073863	7075264	ENSDART00000099031	ENSDARG00000068465:zgc:136254:Coding	-	YRonlyInitiation
chr11	27303939	27309134	ENSDART00000079255	ENSDARG00000056720:utp3:Coding	-	DualInitiation								chr10	7087702	7089073	ENSDART00000147104	ENSDARG00000053448:si:ch211-251f6.6:Coding	-	YRonlyInitiation
chr11	27309537	27335225	ENSDART00000087652	ENSDARG00000075536:cpne1:Coding	+	DualInitiation								chr10	7130228	7159093	ENSDART00000138875	ENSDARG00000053443:PSTPIP2:Coding	+	YRonlyInitiation
chr11	27537822	27542194	ENSDART00000030453	ENSDARG00000021582:dynlrb1:Coding	+	DualInitiation								chr10	7177933	7220103	ENSDART00000129467	ENSDARG00000040326:DHX29:Coding	-	YRonlyInitiation
chr11	27553088	27600053	ENSDART00000111539	ENSDARG00000077826:si:dkey-57n24.4:processedTranscript	-	DualInitiation								chr10	7425123	7436014	ENSDART00000059028	ENSDARG00000040338:hvcn1:Coding	+	YRonlyInitiation
chr11	28583418	28615329	ENSDART00000021949	ENSDARG00000075021:FAM120A:Coding	-	DualInitiation								chr10	7462431	7494723	ENSDART00000074553	ENSDARG00000052658:pptc7b:Coding	+	YRonlyInitiation
chr11	28845883	28887240	ENSDART00000103456	ENSDARG00000015546:alpl:Coding	+	DualInitiation								chr10	7778350	7811315	ENSDART00000146913	ENSDARG00000030498:il6st:Coding	-	YRonlyInitiation
chr11	30529295	30534787	ENSDART00000125753	ENSDARG00000070437:rpl22:Coding	-	DualInitiation								chr10	7894108	7992183	ENSDART00000126052	ENSDARG00000088180:map3k1:Coding	+	YRonlyInitiation
chr11	30633699	30644894	ENSDART00000079117	ENSDARG00000056601:plekha3:Coding	-	DualInitiation								chr10	7998704	8020026	ENSDART00000147060	ENSDARG00000052738:hmgcs1:Coding	+	YRonlyInitiation
chr11	31196569	31204509	ENSDART00000127075	ENSDARG00000097491:ugt1b1:Coding	+	DualInitiation								chr10	8719514	8721601	ENSDART00000129643	ENSDARG00000036670:aplnrb:Coding	+	YRonlyInitiation
chr11	31218968	31227384	ENSDART00000030794	ENSDARG00000027131:tmem169:Coding	-	DualInitiation								chr10	8746744	8746979	ENSDART00000123131	ENSDARG00000089307:pmaip1:Coding	+	YRonlyInitiation
chr11	31241122	31384109	ENSDART00000101667	ENSDARG00000087742:MAP4K3:Coding	-	DualInitiation								chr10	8821538	8934220	ENSDART00000112101	ENSDARG00000074316:itga1:Coding	+	YRonlyInitiation
chr11	31511804	31518100	ENSDART00000087909	ENSDARG00000061553:tmem246:Coding	+	DualInitiation								chr10	8976253	9031381	ENSDART00000139466	ENSDARG00000062974:itga2.2:Coding	+	YRonlyInitiation
chr11	32383281	32428576	ENSDART00000024296	ENSDARG00000004632:egln1:Coding	+	DualInitiation								chr10	9037712	9047965	ENSDART00000150049	ENSDARG00000077202:mocs2:Coding	-	YRonlyInitiation
chr11	32434555	32447616	ENSDART00000124830	ENSDARG00000070416:zgc:162816:Coding	+	DualInitiation								chr10	9058708	9067308	ENSDART00000080772	ENSDARG00000057992:fstb:Coding	+	YRonlyInitiation
chr11	34434876	34454717	ENSDART00000033980	ENSDARG00000026985:lims1:Coding	-	DualInitiation								chr10	9285674	9310148	ENSDART00000136364	ENSDARG00000063011:antxr2b:Coding	+	YRonlyInitiation
chr11	34654439	34678976	ENSDART00000109418	ENSDARG00000003974:spoplb:Coding	+	DualInitiation								chr10	9338077	9360218	ENSDART00000064974	ENSDARG00000044254:anxa3b:Coding	-	YRonlyInitiation
chr11	35028903	35041579	ENSDART00000023867	ENSDARG00000015352:lsg1:Coding	+	DualInitiation								chr10	9395534	9436845	ENSDART00000039536	ENSDARG00000034174:mrrf:Coding	-	YRonlyInitiation
chr11	35620646	35627001	ENSDART00000124800	ENSDARG00000070360:fam212aa:Coding	-	DualInitiation								chr10	9436867	9461429	ENSDART00000064975	ENSDARG00000044255:rbm18:Coding	+	YRonlyInitiation
chr11	35635059	35755762	ENSDART00000128070	ENSDARG00000018174:gnai2a:Coding	-	DualInitiation								chr10	9640903	9661192	ENSDART00000064977	ENSDARG00000044261:si:ch211-243g18.2:Coding	+	YRonlyInitiation
chr11	36012194	36025843	ENSDART00000110839	ENSDARG00000078585:mon1a:Coding	+	DualInitiation								chr10	9803187	9982244	ENSDART00000129151	ENSDARG00000021455:strbp:Coding	-	YRonlyInitiation
chr11	36586178	36597200	ENSDART00000103076	ENSDARG00000070318:arl8bb:Coding	-	DualInitiation								chr10	10278919	10291921	ENSDART00000142895	ENSDARG00000091198:urm1:Coding	+	YRonlyInitiation
chr11	37056568	37070935	ENSDART00000135888	ENSDARG00000041991:rrp9:Coding	-	DualInitiation								chr10	10317580	10346027	ENSDART00000109432	ENSDARG00000079049:cercam:Coding	+	YRonlyInitiation
chr11	37099326	37120409	ENSDART00000103064	ENSDARG00000042004:nfya:Coding	-	DualInitiation								chr10	10704775	10748706	ENSDART00000004181	ENSDARG00000017047:slc27a4:Coding	+	YRonlyInitiation
chr11	37183785	37191782	ENSDART00000020655	ENSDARG00000003526:psma5:Coding	-	DualInitiation								chr10	10754706	10762832	ENSDART00000139143	ENSDARG00000069439:ptgdsa:Coding	+	YRonlyInitiation
chr11	37196136	37216862	ENSDART00000145427	ENSDARG00000055307:sypl2a:Coding	+	DualInitiation								chr10	10767459	10789768	ENSDART00000027026	ENSDARG00000004296:ambp:Coding	+	YRonlyInitiation
chr11	37889585	37928613	ENSDART00000155408	ENSDARG00000075571:bicd2:Coding	+	DualInitiation								chr10	10826654	10830227	ENSDART00000122657	ENSDARG00000091419:nrarpa:Coding	-	YRonlyInitiation
chr11	38410180	38437594	ENSDART00000131163	ENSDARG00000089282:CU929160.1:Coding	-	DualInitiation								chr10	10938690	10964395	ENSDART00000127331	ENSDARG00000044265:cdc37l1:Coding	+	YRonlyInitiation
chr11	38513116	38547338	ENSDART00000098983	ENSDARG00000068437:agpat2:Coding	-	DualInitiation								chr10	10966789	10977896	ENSDART00000132995	ENSDARG00000058226:ak3:Coding	-	YRonlyInitiation
chr11	38608115	38614278	ENSDART00000114670	ENSDARG00000068635:mrps2:Coding	-	DualInitiation								chr10	11112216	11227461	ENSDART00000146727	ENSDARG00000043757:ptbp3:Coding	-	YRonlyInitiation
chr11	38778050	38795065	ENSDART00000077496	ENSDARG00000044669:hp1bp3:Coding	+	DualInitiation								chr10	11248778	11278238	ENSDART00000135355	ENSDARG00000060911:si:ch211-126i22.5:Coding	+	YRonlyInitiation
chr11	38876797	38885800	ENSDART00000023388	ENSDARG00000008542:yod1:Coding	-	DualInitiation								chr10	11285866	11289030	ENSDART00000039145	ENSDARG00000028523:inip:Coding	-	YRonlyInitiation
chr11	38886327	38891977	ENSDART00000050296	ENSDARG00000033175:snrpe:Coding	+	DualInitiation								chr10	11293250	11318997	ENSDART00000092110	ENSDARG00000063194:lin54:Coding	-	YRonlyInitiation
chr11	39774684	39788284	ENSDART00000102858	ENSDARG00000078473:nucks1a:Coding	-	DualInitiation								chr10	11360423	11363486	ENSDART00000064212	ENSDARG00000043728:srek1ip1:Coding	-	YRonlyInitiation
chr11	40309259	40338900	ENSDART00000102827	ENSDARG00000071212:lepre1:Coding	-	DualInitiation								chr10	11733686	11754461	ENSDART00000092047	ENSDARG00000063161:ppwd1:Coding	+	YRonlyInitiation
chr11	40353952	40381846	ENSDART00000130384	ENSDARG00000044573:cdc42:Coding	+	DualInitiation								chr10	11756200	11806249	ENSDART00000101032	ENSDARG00000069420:trim23:Coding	-	YRonlyInitiation
chr11	41405001	41430774	ENSDART00000102734	ENSDARG00000070161:vamp3:Coding	+	DualInitiation								chr10	12071719	12135227	ENSDART00000064918	ENSDARG00000044213:lpar1:Coding	-	YRonlyInitiation
chr11	42153694	42156997	ENSDART00000110622	ENSDARG00000076532:wu:fb18c02:Coding	-	DualInitiation								chr10	12438614	12656191	ENSDART00000081140	ENSDARG00000058284:CT990561.1:Coding	+	YRonlyInitiation
chr11	43527643	43552318	ENSDART00000042599	ENSDARG00000030239:dennd6aa:Coding	+	DualInitiation								chr10	13173369	13199802	ENSDART00000000887	ENSDARG00000000804:rassf6:Coding	+	YRonlyInitiation
chr11	43585073	43604424	ENSDART00000067608	ENSDARG00000030964:pde12:Coding	-	DualInitiation								chr10	13199889	13203157	ENSDART00000001253	ENSDARG00000074425:si:busm1-57f23.1:Coding	-	YRonlyInitiation
chr11	43680160	43707068	ENSDART00000085868	ENSDARG00000060734:appl1:Coding	+	DualInitiation								chr10	13242868	13250959	ENSDART00000135082	ENSDARG00000000142:C10H5orf28:Coding	+	YRonlyInitiation
chr11	44488332	44500653	ENSDART00000130131	ENSDARG00000086826:sult6b1:Coding	+	DualInitiation								chr10	14227473	14452308	ENSDART00000138161	ENSDARG00000069543:galt:Coding	-	YRonlyInitiation
chr11	45393448	45449604	ENSDART00000085724	ENSDARG00000060675:NID1:Coding	+	DualInitiation								chr10	14901505	14958204	ENSDART00000121892	ENSDARG00000006389:smad2:Coding	-	YRonlyInitiation
chr11	45483491	45493291	ENSDART00000028450	ENSDARG00000044636:tomm20b:Coding	-	DualInitiation								chr10	15075410	15077355	ENSDART00000038401	ENSDARG00000028096:CLDN23:Coding	-	YRonlyInitiation
chr11	45568994	45572264	ENSDART00000003425	ENSDARG00000006275:irf2bp2b:Coding	+	DualInitiation								chr10	15283771	15333718	ENSDART00000139047	ENSDARG00000006257:vldlr:Coding	+	YRonlyInitiation
chr11	45983236	45988449	ENSDART00000062153	ENSDARG00000042389:RPL37A:Coding	+	DualInitiation								chr10	15350101	15368964	ENSDART00000127277	ENSDARG00000087779:im:7148292:Coding	-	YRonlyInitiation
chr11	46192629	46204650	ENSDART00000023116	ENSDARG00000004342:srsf11:Coding	+	DualInitiation								chr10	15369341	15410459	ENSDART00000046274	ENSDARG00000033768:trappc13:Coding	+	YRonlyInitiation
chr11	46388930	46392159	ENSDART00000122398	ENSDARG00000086850:CABZ01089385.1:Coding	-	DualInitiation								chr10	15410545	15434138	ENSDART00000020665	ENSDARG00000016769:sgtb:Coding	-	YRonlyInitiation
chr12	276710	286613	ENSDART00000045071	ENSDARG00000030583:foxk2:Coding	-	DualInitiation								chr10	15437163	15476154	ENSDART00000003839	ENSDARG00000019233:nln:Coding	+	YRonlyInitiation
chr12	324151	326612	ENSDART00000066579	ENSDARG00000045269:PTS:Coding	-	DualInitiation								chr10	15646671	15673514	ENSDART00000101191	ENSDARG00000044282:smc5:Coding	-	YRonlyInitiation
chr12	477574	652695	ENSDART00000155576	ENSDARG00000074997:MPRIP:Coding	+	DualInitiation								chr10	15805831	15841853	ENSDART00000140511	ENSDARG00000074328:apba1b:Coding	+	YRonlyInitiation
chr12	1189496	1196849	ENSDART00000084076	ENSDARG00000060001:mettl9:Coding	-	DualInitiation								chr10	16090228	16095768	ENSDART00000141868	ENSDARG00000095594:C10H5orf63:Coding	-	YRonlyInitiation
chr12	1211472	1231515	ENSDART00000152346	ENSDARG00000037358:polr3e:Coding	-	DualInitiation								chr10	16098560	16189614	ENSDART00000043936	ENSDARG00000017229:megf10:Coding	+	YRonlyInitiation
chr12	1651261	1659300	ENSDART00000018752	ENSDARG00000008623:cops3:Coding	+	DualInitiation								chr10	16194106	16215265	ENSDART00000065045	ENSDARG00000044304:prrc1:Coding	+	YRonlyInitiation
chr12	2151821	2157414	ENSDART00000127937	ENSDARG00000003293:sox9a:Coding	-	DualInitiation								chr10	16254126	16292898	ENSDART00000129844	ENSDARG00000086870:slc12a2:Coding	+	YRonlyInitiation
chr12	3358456	3379126	ENSDART00000083784	ENSDARG00000079623:ubtd1b:Coding	-	DualInitiation								chr10	16426984	16446293	ENSDART00000067709	ENSDARG00000046054:SLC27A3:Coding	-	YRonlyInitiation
chr12	3382771	3426555	ENSDART00000152193	ENSDARG00000079067:mms19:Coding	+	DualInitiation								chr10	16452474	16491111	ENSDART00000121864	ENSDARG00000046053:slc27a6:Coding	+	YRonlyInitiation
chr12	3427850	3447832	ENSDART00000152772	ENSDARG00000015989:zdhhc16b:Coding	-	DualInitiation								chr10	16497998	16519602	ENSDART00000123875	ENSDARG00000060069:isoc1:Coding	+	YRonlyInitiation
chr12	3646186	3669142	ENSDART00000002867	ENSDARG00000019746:rfng:Coding	-	DualInitiation								chr10	16928966	16979446	ENSDART00000134059	ENSDARG00000078105:depdc5:Coding	+	YRonlyInitiation
chr12	3804709	3893083	ENSDART00000067526	ENSDARG00000045940:lsm12b:Coding	-	DualInitiation								chr10	17490577	17514982	ENSDART00000137905	ENSDARG00000034852:nt5c2l1:Coding	-	YRonlyInitiation
chr12	4165758	4168586	ENSDART00000108699	ENSDARG00000074312:coa3:Coding	+	DualInitiation								chr10	17573899	17581151	ENSDART00000145077	ENSDARG00000039354:ska1:Coding	-	YRonlyInitiation
chr12	4304205	4312087	ENSDART00000152433	ENSDARG00000059079:vps25:Coding	-	DualInitiation								chr10	17582952	17618052	ENSDART00000113101	ENSDARG00000073721:SMARCAD1:Coding	-	YRonlyInitiation
chr12	4313780	4322108	ENSDART00000152482	ENSDARG00000076966:pagr1:Coding	+	DualInitiation								chr10	17730235	17740857	ENSDART00000147553	ENSDARG00000074858:STARD7:Coding	-	YRonlyInitiation
chr12	4379243	4431495	ENSDART00000152194	ENSDARG00000096611:taok2b:Coding	-	DualInitiation								chr10	17778099	17790098	ENSDART00000135044	ENSDARG00000011743:pigo:Coding	+	YRonlyInitiation
chr12	4624741	4642885	ENSDART00000016791	ENSDARG00000016443:eif3c:Coding	-	DualInitiation								chr10	17881262	17943683	ENSDART00000145936	ENSDARG00000077596:si:ch211-269m17.1:Coding	+	YRonlyInitiation
chr12	4644863	4658855	ENSDART00000114857	ENSDARG00000076439:ppp4cb:Coding	-	DualInitiation								chr10	17966701	17976383	ENSDART00000064866	ENSDARG00000044183:prkab1a:Coding	+	YRonlyInitiation
chr12	4732692	4750571	ENSDART00000042200	ENSDARG00000034470:aldoab:Coding	-	DualInitiation								chr10	18941371	18966165	ENSDART00000030205	ENSDARG00000028067:bnip3lb:Coding	+	YRonlyInitiation
chr12	4897690	4901226	ENSDART00000129427	ENSDARG00000086183:vkorc1:Coding	-	DualInitiation								chr10	19047365	19051796	ENSDART00000038674	ENSDARG00000027687:TMEM230:Coding	+	YRonlyInitiation
chr12	4921979	4929515	ENSDART00000059298	ENSDARG00000040513:zgc:92313:Coding	-	DualInitiation								chr10	19057207	19113202	ENSDART00000137456	ENSDARG00000075864:igsf9a:Coding	+	YRonlyInitiation
chr12	5391323	5755293	ENSDART00000106517	ENSDARG00000029241:cep55l:Coding	-	DualInitiation								chr10	19584772	19596695	ENSDART00000063806	ENSDARG00000043465:atp6v1b2:Coding	+	YRonlyInitiation
chr12	5669581	5701663	ENSDART00000146740	ENSDARG00000016608:fra10ac1:Coding	+	DualInitiation								chr10	19603081	19619538	ENSDART00000109897	ENSDARG00000079681:CABZ01059627.2:Coding	+	YRonlyInitiation
chr12	5786158	5809921	ENSDART00000114522	ENSDARG00000077375:kif22:Coding	-	DualInitiation								chr10	20104112	20135114	ENSDART00000145264	ENSDARG00000005540:xpo7:Coding	+	YRonlyInitiation
chr12	5895112	5937544	ENSDART00000145149	ENSDARG00000063247:plekhm1:Coding	-	DualInitiation								chr10	20398087	20406075	ENSDART00000080395	ENSDARG00000057676:golga7:Coding	+	YRonlyInitiation
chr12	6074361	6077882	ENSDART00000017191	ENSDARG00000014626:dlx3b:Coding	-	DualInitiation								chr10	20426571	20482737	ENSDART00000138524	ENSDARG00000088146:r3hcc1:Coding	+	YRonlyInitiation
chr12	6123092	6198935	ENSDART00000105884	ENSDARG00000012824:itga3b:Coding	+	DualInitiation								chr10	20671394	20687191	ENSDART00000131819	ENSDARG00000077515:letm2:Coding	+	YRonlyInitiation
chr12	6367941	6386602	ENSDART00000028043	ENSDARG00000002487:noc3l:Coding	+	DualInitiation								chr10	21001568	21135264	ENSDART00000139733	ENSDARG00000062720:pcdh1a:Coding	-	YRonlyInitiation
chr12	6664828	6682434	ENSDART00000004896	ENSDARG00000031770:kat7:Coding	-	DualInitiation								chr10	21440455	21443248	ENSDART00000125167	ENSDARG00000087961:BX465186.1:Coding	-	YRonlyInitiation
chr12	6725070	6731782	ENSDART00000091868	ENSDARG00000013721:g6pca.2:Coding	+	DualInitiation								chr10	21623129	21626322	ENSDART00000132207	ENSDARG00000027639:zgc:165539:Coding	-	YRonlyInitiation
chr12	6732850	6746824	ENSDART00000002583	ENSDARG00000015747:aarsd1:Coding	-	DualInitiation								chr10	21737954	21754639	ENSDART00000090733	ENSDARG00000062608:pcdh1g2:Coding	+	YRonlyInitiation
chr12	7909576	7925181	ENSDART00000035762	ENSDARG00000038576:ube2d1b:Coding	-	DualInitiation								chr10	22972293	22979870	ENSDART00000144845	ENSDARG00000056920:tmem88a:Coding	+	YRonlyInitiation
chr12	7926022	7935869	ENSDART00000092009	ENSDARG00000063145:tfam:Coding	+	DualInitiation								chr10	22989542	23003950	ENSDART00000079469	ENSDARG00000056913:PCOLCE:Coding	-	YRonlyInitiation
chr12	8269641	8299247	ENSDART00000126219	ENSDARG00000017595:ccdc6b:Coding	-	DualInitiation								chr10	23038573	23045695	ENSDART00000079454	ENSDARG00000056877:vamp2:Coding	-	YRonlyInitiation
chr12	9708962	9712555	ENSDART00000041728	ENSDARG00000033999:cyp26a1:Coding	-	DualInitiation								chr10	23055012	23062288	ENSDART00000079437	ENSDARG00000056871:ap4m1:Coding	+	YRonlyInitiation
chr12	9937827	9972460	ENSDART00000020192	ENSDARG00000013079:tubgcp2:Coding	+	DualInitiation								chr10	23329995	23359064	ENSDART00000148333	ENSDARG00000057105:nle1:Coding	-	YRonlyInitiation
chr12	10756258	10765220	ENSDART00000027321	ENSDARG00000005382:prdm9:Coding	-	DualInitiation								chr10	23359201	23399550	ENSDART00000022170	ENSDARG00000003984:LTN1:Coding	+	YRonlyInitiation
chr12	10824210	10850807	ENSDART00000110458	ENSDARG00000079252:FAM117A:Coding	+	DualInitiation								chr10	24754946	24802508	ENSDART00000149362	ENSDARG00000044091:pitpnab:Coding	-	YRonlyInitiation
chr12	11416759	11431087	ENSDART00000079945	ENSDARG00000057321:tut1:Coding	-	DualInitiation								chr10	24853212	24873742	ENSDART00000139850	ENSDARG00000062361:PAXBP1:Coding	+	YRonlyInitiation
chr12	11432418	11445055	ENSDART00000007335	ENSDARG00000071694:ndc80:Coding	-	DualInitiation								chr10	24876893	24924519	ENSDART00000146370	ENSDARG00000016439:slc7a1:Coding	+	YRonlyInitiation
chr12	11445702	11460368	ENSDART00000152788	ENSDARG00000091150:mki67:Coding	-	DualInitiation								chr10	25141162	25155584	ENSDART00000148582	ENSDARG00000076121:smpd1:Coding	-	YRonlyInitiation
chr12	11503761	11520747	ENSDART00000014379	ENSDARG00000071691:uqcrc2b:Coding	-	DualInitiation								chr10	25193411	25197184	ENSDART00000064463	ENSDARG00000043898:timm10b:Coding	-	YRonlyInitiation
chr12	11522870	11526264	ENSDART00000029133	ENSDARG00000023299:nhp2l1b:Coding	+	DualInitiation								chr10	25947478	25962770	ENSDART00000123820	ENSDARG00000069157:tmem135:Coding	-	YRonlyInitiation
chr12	11543982	11555534	ENSDART00000106172	ENSDARG00000074849:rac1a:Coding	-	DualInitiation								chr10	26004075	26016671	ENSDART00000047541	ENSDARG00000002196:bach1:Coding	+	YRonlyInitiation
chr12	11596558	11646274	ENSDART00000144283	ENSDARG00000006112:myof:Coding	-	DualInitiation								chr10	26752551	26762609	ENSDART00000079207	ENSDARG00000056678:trim47:Coding	+	YRonlyInitiation
chr12	12368997	12412810	ENSDART00000036989	ENSDARG00000024398:get4:Coding	-	DualInitiation								chr10	26825236	26837196	ENSDART00000136393	ENSDARG00000069129:zgc:153126:Coding	-	YRonlyInitiation
chr12	14197919	14212261	ENSDART00000124799	ENSDARG00000089567:PATL2:Coding	+	DualInitiation								chr10	26840208	26860108	ENSDART00000079194	ENSDARG00000056664:arfip2b:Coding	-	YRonlyInitiation
chr12	14224583	14270293	ENSDART00000077840	ENSDARG00000055527:cmn:Coding	+	DualInitiation								chr10	27205603	27232313	ENSDART00000112956	ENSDARG00000075382:slc9a6b:Coding	+	YRonlyInitiation
chr12	14311998	14329493	ENSDART00000092906	ENSDARG00000071566:ppp1cab:Coding	+	DualInitiation								chr10	27302975	27313436	ENSDART00000147013	ENSDARG00000095400:si:ch73-52f15.5:Coding	+	YRonlyInitiation
chr12	14437569	14443077	ENSDART00000105903	ENSDARG00000071573:LSM5:Coding	-	DualInitiation								chr10	27383247	27392979	ENSDART00000100329	ENSDARG00000029493:f9b:Coding	+	YRonlyInitiation
chr12	14450939	14495828	ENSDART00000089017	ENSDARG00000055563:rnasen:Coding	+	DualInitiation								chr10	27462605	27467537	ENSDART00000100301	ENSDARG00000069109:sssca1:Coding	+	YRonlyInitiation
chr12	14633465	14655582	ENSDART00000133895	ENSDARG00000055569:ghdc:Coding	-	DualInitiation								chr10	27507243	27560990	ENSDART00000089205	ENSDARG00000079895:ehbp1l1b:Coding	+	YRonlyInitiation
chr12	14758491	14827956	ENSDART00000152689	ENSDARG00000045123:OPLAH:Coding	+	DualInitiation								chr10	27562177	27569201	ENSDART00000100289	ENSDARG00000056479:rab1bb:Coding	+	YRonlyInitiation
chr12	15244383	15249388	ENSDART00000152742	ENSDARG00000096628:si:ch73-119o17.1:Coding	-	DualInitiation								chr10	27597457	27607923	ENSDART00000089144	ENSDARG00000062016:vps51:Coding	+	YRonlyInitiation
chr12	16028128	16075734	ENSDART00000125552	ENSDARG00000040712:adprh:Coding	+	DualInitiation								chr10	27617746	27620724	ENSDART00000050585	ENSDARG00000030805:znhit2:Coding	-	YRonlyInitiation
chr12	17158556	17173902	ENSDART00000141898	ENSDARG00000035910:ZNF281:Coding	+	DualInitiation								chr10	27622600	27625368	ENSDART00000113353	ENSDARG00000075422:BX248510.1:Coding	-	YRonlyInitiation
chr12	18222203	18226184	ENSDART00000028003	ENSDARG00000002298:ankrd22:Coding	+	DualInitiation								chr10	27627304	27632837	ENSDART00000146595	ENSDARG00000092387:zgc:193742:Coding	-	YRonlyInitiation
chr12	18526497	18546627	ENSDART00000079115	ENSDARG00000056600:papss2b:Coding	-	DualInitiation								chr10	27633906	27634975	ENSDART00000146085	ENSDARG00000092787:TMEM261:Coding	-	YRonlyInitiation
chr12	18659334	18670507	ENSDART00000028090	ENSDARG00000093182:eif2ak1:Coding	-	DualInitiation								chr10	27663511	27684663	ENSDART00000143451	ENSDARG00000043662:cnih2:Coding	-	YRonlyInitiation
chr12	18700902	18723232	ENSDART00000066411	ENSDARG00000045167:dlgap5:Coding	-	DualInitiation								chr10	27688134	27694479	ENSDART00000089095	ENSDARG00000061993:wdr74:Coding	+	YRonlyInitiation
chr12	18724772	18753953	ENSDART00000079065	ENSDARG00000056559:ccz1:Coding	-	DualInitiation								chr10	28659153	28710780	ENSDART00000143487	ENSDARG00000069085:ints2:Coding	-	YRonlyInitiation
chr12	18870612	18891767	ENSDART00000042006	ENSDARG00000029305:baiap2l1a:Coding	-	DualInitiation								chr10	28854124	28875423	ENSDART00000019050	ENSDARG00000018399:rps6kb1a:Coding	-	YRonlyInitiation
chr12	19436572	19440504	ENSDART00000078724	ENSDARG00000056270:atpaf2:Coding	-	DualInitiation								chr10	28988529	28991098	ENSDART00000142016	ENSDARG00000077339:ptrh2:Coding	+	YRonlyInitiation
chr12	19555275	19557908	ENSDART00000146260	ENSDARG00000045160:msrb1b:Coding	+	DualInitiation								chr10	29052596	29062709	ENSDART00000131220	ENSDARG00000069065:btg3:Coding	-	YRonlyInitiation
chr12	19744029	19813424	ENSDART00000152935	ENSDARG00000076229:mkl1b:Coding	+	DualInitiation								chr10	29269281	29412166	ENSDART00000137508	ENSDARG00000015199:cblb:Coding	+	YRonlyInitiation
chr12	20104207	20124350	ENSDART00000078484	ENSDARG00000056059:rangap1b:Coding	-	DualInitiation								chr10	29517332	29517392	ENSDART00000122821	ENSDARG00000090124:alcama:Coding	-	YRonlyInitiation
chr12	20234733	20239974	ENSDART00000066397	ENSDARG00000045155:phf5a:Coding	+	DualInitiation								chr10	30642284	30659812	ENSDART00000052787	ENSDARG00000036338:vps11:Coding	-	YRonlyInitiation
chr12	20284842	20287961	ENSDART00000148011	ENSDARG00000077409:cby1:Coding	+	DualInitiation								chr10	30723400	30724224	ENSDART00000055913	ENSDARG00000068996:hist2h2l:Coding	-	YRonlyInitiation
chr12	20296016	20300726	ENSDART00000066393	ENSDARG00000092546:pdap1a:Coding	+	DualInitiation								chr10	30724437	30725346	ENSDART00000100022	ENSDARG00000068995:zgc:101846:Coding	+	YRonlyInitiation
chr12	20377470	20398270	ENSDART00000153428	ENSDARG00000074161:tnrc6b:Coding	+	DualInitiation								chr10	32012061	32027846	ENSDART00000146116	ENSDARG00000004627:panx3:Coding	-	YRonlyInitiation
chr12	20444819	20450053	ENSDART00000066388	ENSDARG00000045146:tomm22:Coding	+	DualInitiation								chr10	32032869	32232869	ENSDART00000134866	ENSDARG00000055349:pknox2:Coding	-	YRonlyInitiation
chr12	20480896	20490250	ENSDART00000078266	ENSDARG00000055868:RSL1D1:Coding	+	DualInitiation								chr10	32313241	32518450	ENSDART00000023575	ENSDARG00000005645:robo3:Coding	-	YRonlyInitiation
chr12	21730868	21762245	ENSDART00000077936	ENSDARG00000045140:lcmt1:Coding	-	DualInitiation								chr10	32600557	32681061	ENSDART00000115251	ENSDARG00000077039:esama:Coding	+	YRonlyInitiation
chr12	21980049	21992713	ENSDART00000074384	ENSDARG00000052518:stx4:Coding	+	DualInitiation								chr10	32693280	32737407	ENSDART00000128839	ENSDARG00000023174:fez1:Coding	-	YRonlyInitiation
chr12	22005501	22010830	ENSDART00000080888	ENSDARG00000058076:snf8:Coding	-	DualInitiation								chr10	32755002	32760714	ENSDART00000077785	ENSDARG00000055433:vps26bl:Coding	-	YRonlyInitiation
chr12	23027492	23039673	ENSDART00000148698	ENSDARG00000076913:eme1:Coding	-	DualInitiation								chr10	32906128	32993054	ENSDART00000019416	ENSDARG00000004363:lhfp:Coding	+	YRonlyInitiation
chr12	23585829	23593422	ENSDART00000038310	ENSDARG00000025555:ormdl3:Coding	-	DualInitiation								chr10	33013482	33019196	ENSDART00000062309	ENSDARG00000042489:prkrira:Coding	+	YRonlyInitiation
chr12	23806166	23864691	ENSDART00000109707	ENSDARG00000078127:neurl4:Coding	-	DualInitiation								chr10	33452159	33478727	ENSDART00000066793	ENSDARG00000018846:dgat2:Coding	-	YRonlyInitiation
chr12	23915564	23928776	ENSDART00000077495	ENSDARG00000076177:polr2a:Coding	+	DualInitiation								chr10	33601192	33603594	ENSDART00000137244	ENSDARG00000043285:zbtb21:Coding	+	YRonlyInitiation
chr12	23931142	23959782	ENSDART00000153080	ENSDARG00000021318:capgb:Coding	+	DualInitiation								chr10	33617970	33627299	ENSDART00000138460	ENSDARG00000068919:rad51c:Coding	+	YRonlyInitiation
chr12	23978047	23994126	ENSDART00000050074	ENSDARG00000015179:mfsd8:Coding	+	DualInitiation								chr10	33836376	33845408	ENSDART00000134922	ENSDARG00000061580:kctd7:Coding	-	YRonlyInitiation
chr12	24270754	24282787	ENSDART00000077631	ENSDARG00000055291:rab18a:Coding	+	DualInitiation								chr10	33848164	33850429	ENSDART00000110741	ENSDARG00000077585:AL935293.1:Coding	+	YRonlyInitiation
chr12	24846548	24852797	ENSDART00000077732	ENSDARG00000055381:bambia:Coding	+	DualInitiation								chr10	34198946	34279922	ENSDART00000099819	ENSDARG00000026709:bcl7ba:Coding	-	YRonlyInitiation
chr12	25501380	25563184	ENSDART00000153136	ENSDARG00000018742:psme4b:Coding	+	DualInitiation								chr10	34208823	34221758	ENSDART00000114914	ENSDARG00000074603:tbl2:Coding	-	YRonlyInitiation
chr12	26348058	26411284	ENSDART00000153436	ENSDARG00000061631:fbxo11a:Coding	-	DualInitiation								chr10	34397774	34407792	ENSDART00000023509	ENSDARG00000012947:SKA2:Coding	-	YRonlyInitiation
chr12	26412445	26434837	ENSDART00000002465	ENSDARG00000018022:msh2:Coding	-	DualInitiation								chr10	34434993	34568618	ENSDART00000137089	ENSDARG00000011422:ryr1a:Coding	+	YRonlyInitiation
chr12	26460439	26465160	ENSDART00000014868	ENSDARG00000015050:calm3a:Coding	+	DualInitiation								chr10	34602119	34607444	ENSDART00000051197	ENSDARG00000035332:C10H21orf59:Coding	+	YRonlyInitiation
chr12	26569840	26593303	ENSDART00000087968	ENSDARG00000061573:socs5a:Coding	-	DualInitiation								chr10	34616996	34622392	ENSDART00000051198	ENSDARG00000035333:mis18a:Coding	+	YRonlyInitiation
chr12	26620447	26623867	NM_001017893	NM_001017893:cript	-	DualInitiation								chr10	34641110	34650021	ENSDART00000128049	ENSDARG00000091317:hunk:Coding	-	YRonlyInitiation
chr12	26637011	26677890	ENSDART00000038415	ENSDARG00000025953:rhoq:Coding	-	DualInitiation								chr10	35344669	35432550	ENSDART00000110121	ENSDARG00000079542:stard13a:Coding	+	YRonlyInitiation
chr12	26725034	26729228	ENSDART00000077188	ENSDARG00000054907:cox7a3:Coding	-	DualInitiation								chr10	35454449	35763148	ENSDART00000102566	ENSDARG00000070080:nbeaa:Coding	+	YRonlyInitiation
chr12	26751524	26812162	ENSDART00000122665	ENSDARG00000054903:mta3:Coding	+	DualInitiation								chr10	35931773	35939422	ENSDART00000002166	ENSDARG00000043236:ccna1:Coding	-	YRonlyInitiation
chr12	26904290	26907680	ENSDART00000142674	ENSDARG00000021806:zfp36l2:Coding	-	DualInitiation								chr10	35985041	36004657	ENSDART00000132823	ENSDARG00000021938:smad9:Coding	-	YRonlyInitiation
chr12	26960278	27012961	ENSDART00000011662	ENSDARG00000011496:ppm1bb:Coding	+	DualInitiation								chr10	36026223	36034940	ENSDART00000099552	ENSDARG00000068755:exosc8:Coding	+	YRonlyInitiation
chr12	27373145	27454439	ENSDART00000026657	ENSDARG00000002414:glud1b:Coding	+	DualInitiation								chr10	36035531	36075636	ENSDART00000147805	ENSDARG00000078658:supt20:Coding	-	YRonlyInitiation
chr12	27468002	27491023	ENSDART00000105615	ENSDARG00000076081:sncgb:Coding	-	DualInitiation								chr10	36139609	36176261	ENSDART00000128181	ENSDARG00000043211:ripk4:Coding	-	YRonlyInitiation
chr12	28448411	28536029	ENSDART00000087329	ENSDARG00000061311:znf438:Coding	+	DualInitiation								chr10	36225287	36260387	ENSDART00000145804	ENSDARG00000077224:ypel2a:Coding	-	YRonlyInitiation
chr12	28598341	28602091	ENSDART00000076103	ENSDARG00000053979:bc2:Coding	-	DualInitiation								chr10	36273856	36280915	ENSDART00000082445	ENSDARG00000087393:prr11:Coding	-	YRonlyInitiation
chr12	28605790	28632367	ENSDART00000153054	ENSDARG00000074688:fbrs:Coding	+	DualInitiation								chr10	36281088	36285806	ENSDART00000028940	ENSDARG00000026338:styxl1:Coding	+	YRonlyInitiation
chr12	28777766	28783911	ENSDART00000002835	ENSDARG00000012234:psme3:Coding	-	DualInitiation								chr10	36288520	36298788	ENSDART00000048831	ENSDARG00000030914:tmem120a:Coding	+	YRonlyInitiation
chr12	28802242	28808063	ENSDART00000133023	ENSDARG00000045075:tmem106a:Coding	+	DualInitiation								chr10	36299402	36336323	ENSDART00000077404	ENSDARG00000055092:por:Coding	+	YRonlyInitiation
chr12	28814089	28816788	ENSDART00000066269	ENSDARG00000045074:arl4d:Coding	+	DualInitiation								chr10	36338001	36345063	ENSDART00000131268	ENSDARG00000092463:rhbdd2:Coding	-	YRonlyInitiation
chr12	29107125	29139725	ENSDART00000013033	ENSDARG00000018303:etv4:Coding	+	DualInitiation								chr10	36577656	36603524	ENSDART00000077373	ENSDARG00000055066:ZDHHC20:Coding	+	YRonlyInitiation
chr12	30321749	30343118	ENSDART00000020667	ENSDARG00000012981:osbpl7:Coding	-	DualInitiation								chr10	36765366	36773635	ENSDART00000137006	ENSDARG00000092997:si:ch211-89o5.1:Coding	+	YRonlyInitiation
chr12	30418622	30429834	ENSDART00000136593	ENSDARG00000054442:cbx1b:Coding	-	DualInitiation								chr10	37272600	37284563	ENSDART00000086490	ENSDARG00000060983:smyd4:Coding	+	YRonlyInitiation
chr12	30459046	30481442	ENSDART00000076572	ENSDARG00000054201:rnf40:Coding	+	DualInitiation								chr10	37683373	37700066	ENSDART00000043802	ENSDARG00000034825:uspl1:Coding	+	YRonlyInitiation
chr12	30788284	30818523	ENSDART00000053761	ENSDARG00000054154:bms1l:Coding	+	DualInitiation								chr10	37802895	37836567	ENSDART00000131693	ENSDARG00000043148:slc1a3b:Coding	-	YRonlyInitiation
chr12	31414960	31607933	ENSDART00000042514	ENSDARG00000006420:atrnl1b:Coding	-	DualInitiation								chr10	37857115	37877978	ENSDART00000077161	ENSDARG00000068640:RSF1:Coding	-	YRonlyInitiation
chr12	31612179	31619653	ENSDART00000075889	ENSDARG00000053805:trub1:Coding	-	DualInitiation								chr10	37871821	37878007	ENSDART00000137688	ENSDARG00000093503:RSF1:Coding	-	YRonlyInitiation
chr12	31943125	31995707	ENSDART00000153364	ENSDARG00000061020:C12H10orf118:Coding	+	DualInitiation								chr10	37906720	37917469	ENSDART00000063359	ENSDARG00000043154:ucp2:Coding	+	YRonlyInitiation
chr12	32113012	32151324	ENSDART00000113648	ENSDARG00000075257:NHLRC2:Coding	+	DualInitiation								chr10	37917467	37926590	ENSDART00000148093	ENSDARG00000043157:dnajb13:Coding	-	YRonlyInitiation
chr12	32404918	32441661	ENSDART00000126466	ENSDARG00000045066:entpd1:Coding	-	DualInitiation								chr10	37928080	37935762	ENSDART00000122375	ENSDARG00000035167:mrpl48:Coding	-	YRonlyInitiation
chr12	32666836	32790417	ENSDART00000153068	ENSDARG00000004415:tcf7l2:Coding	-	DualInitiation								chr10	38118057	38126716	ENSDART00000011471	ENSDARG00000020978:dhrs13a.2:Coding	-	YRonlyInitiation
chr12	33109657	33125683	ENSDART00000153179	ENSDARG00000075721:zdhhc6:Coding	+	DualInitiation								chr10	38129164	38141652	ENSDART00000099320	ENSDARG00000026322:dhrs13a.1:Coding	-	YRonlyInitiation
chr12	33325145	33397691	ENSDART00000153129	ENSDARG00000074121:dnmbp:Coding	+	DualInitiation								chr10	38138388	38316845	ENSDART00000153914	ENSDARG00000097240:si:ch211-183b15.1:antisense	+	YRonlyInitiation
chr12	33407773	33411488	ENSDART00000080173	ENSDARG00000057484:srsf2a:Coding	-	DualInitiation								chr10	38144675	38159566	ENSDART00000111104	ENSDARG00000074303:phf12a:Coding	-	YRonlyInitiation
chr12	33470166	33474962	ENSDART00000105584	ENSDARG00000071426:lrrc59:Coding	+	DualInitiation								chr10	38283999	38408588	ENSDART00000132023	ENSDARG00000075752:myo18aa:Coding	-	YRonlyInitiation
chr12	33755394	33760720	ENSDART00000086531	ENSDARG00000061004:cox11:Coding	-	DualInitiation								chr10	38374304	38375459	ENSDART00000155277	ENSDARG00000097288:myo18aa:senseIntronic	-	YRonlyInitiation
chr12	34815411	34831695	ENSDART00000021491	ENSDARG00000006125:csnk1db:Coding	+	DualInitiation								chr10	38416888	38465277	ENSDART00000029843	ENSDARG00000008247:vezf1a:Coding	+	YRonlyInitiation
chr12	35033588	35053635	ENSDART00000086087	ENSDARG00000060868:MBTD1:Coding	-	DualInitiation								chr10	38602080	38728184	ENSDART00000131897	ENSDARG00000004184:nf1b:Coding	+	YRonlyInitiation
chr12	35097466	35154236	ENSDART00000153457	ENSDARG00000074506:si:dkeyp-67e6.4:Coding	-	DualInitiation								chr10	39291035	39292061	NM_001202415	NM_001202415:bhlha9	+	YRonlyInitiation
chr12	35233270	35283975	ENSDART00000034550	ENSDARG00000023920:llgl2:Coding	-	DualInitiation								chr10	39537311	39609850	ENSDART00000115250	ENSDARG00000012314:usp25:Coding	-	YRonlyInitiation
chr12	35462649	35469034	ENSDART00000105545	ENSDARG00000071409:arl3:Coding	-	DualInitiation								chr10	40115940	40298476	ENSDART00000125045	ENSDARG00000024865:dscama:Coding	+	YRonlyInitiation
chr12	35615674	35689191	ENSDART00000032821	ENSDARG00000021488:cyth1b:Coding	+	DualInitiation								chr10	40310170	40352256	ENSDART00000075123	ENSDARG00000053130:pcp4a:Coding	-	YRonlyInitiation
chr12	35730851	35734538	ENSDART00000022767	ENSDARG00000021202:chmp6b:Coding	-	DualInitiation								chr10	40432788	40464708	ENSDART00000125986	ENSDARG00000055339:MIPEP:Coding	+	YRonlyInitiation
chr12	35740177	35779798	ENSDART00000153059	ENSDARG00000060575:sec24c:Coding	+	DualInitiation								chr10	40477154	40495046	ENSDART00000111362	ENSDARG00000077180:slc37a4b:Coding	-	YRonlyInitiation
chr12	35817347	35977128	ENSDART00000105518	ENSDARG00000071395:camk2g1:Coding	+	DualInitiation								chr10	40632409	40647770	ENSDART00000023831	ENSDARG00000019498:cry5:Coding	-	YRonlyInitiation
chr12	35983393	36120397	ENSDART00000153022	ENSDARG00000060678:ndst2a:Coding	-	DualInitiation								chr10	40840793	41203424	ENSDART00000113414	ENSDARG00000075806:kirrel3a:Coding	+	YRonlyInitiation
chr12	36272046	36276784	ENSDART00000105523	ENSDARG00000071396:timm23:Coding	-	DualInitiation								chr10	41257325	41269140	ENSDART00000003435	ENSDARG00000009806:smfn:Coding	+	YRonlyInitiation
chr12	36309327	36370404	ENSDART00000123988	ENSDARG00000010018:qki2:Coding	-	DualInitiation								chr10	42152321	42184666	ENSDART00000076316	ENSDARG00000054160:zgc:113625:Coding	-	YRonlyInitiation
chr12	36430664	36431959	ENSDART00000015643	ENSDARG00000022918:tbcc:Coding	-	DualInitiation								chr10	42187908	42192762	ENSDART00000076304	ENSDARG00000054155:pcna:Coding	-	YRonlyInitiation
chr12	36607450	36760314	ENSDART00000152876	ENSDARG00000080009:bahcc1:Coding	+	DualInitiation								chr10	42681453	42717174	ENSDART00000052971	ENSDARG00000036462:rab11fip1b:Coding	-	YRonlyInitiation
chr12	37501578	37550815	ENSDART00000129683	ENSDARG00000005567:map2k6:Coding	-	DualInitiation								chr10	42726955	42764615	ENSDART00000009838	ENSDARG00000019897:agpat6:Coding	-	YRonlyInitiation
chr12	38813179	38837515	ENSDART00000085201	ENSDARG00000060457:pmp22b:Coding	-	DualInitiation								chr10	42989539	43029256	ENSDART00000150213	ENSDARG00000018342:ggt1b:Coding	-	YRonlyInitiation
chr12	40099734	40105115	ENSDART00000021069	ENSDARG00000006413:rpl38:Coding	+	DualInitiation								chr10	43033550	43100332	ENSDART00000127073	ENSDARG00000091128:BX005006.2:Coding	+	YRonlyInitiation
chr12	40106645	40236087	ENSDART00000009172	ENSDARG00000016934:ttyh2:Coding	+	DualInitiation								chr10	43130772	43181938	ENSDART00000076168	ENSDARG00000054036:rnf34b:Coding	+	YRonlyInitiation
chr12	43289229	43330067	ENSDART00000084802	ENSDARG00000075251:kif5bb:Coding	-	DualInitiation								chr10	43279208	43286542	ENSDART00000009227	ENSDARG00000004154:orai1b:Coding	+	YRonlyInitiation
chr12	44139597	44282750	ENSDART00000085381	ENSDARG00000016300:ebf3:Coding	-	DualInitiation								chr10	43291829	43304932	ENSDART00000033121	ENSDARG00000021697:morn3:Coding	-	YRonlyInitiation
chr12	45543310	45679547	ENSDART00000052289	ENSDARG00000036012:DOCK1:Coding	+	DualInitiation								chr10	43305087	43324918	ENSDART00000126248	ENSDARG00000042929:tmem120b:Coding	+	YRonlyInitiation
chr12	45923373	45930851	ENSDART00000016635	ENSDARG00000004948:bccip:Coding	-	DualInitiation								chr10	43334552	43345922	ENSDART00000076575	ENSDARG00000054389:rhof:Coding	-	YRonlyInitiation
chr12	45972620	45991572	ENSDART00000057983	ENSDARG00000039667:mrpl38:Coding	+	DualInitiation								chr10	43348260	43351451	ENSDART00000156057	ENSDARG00000093535:si:ch211-265m20.8:lincRNA	-	YRonlyInitiation
chr12	47919623	47945557	ENSDART00000089385	ENSDARG00000018258:adkb:Coding	+	DualInitiation								chr10	43351809	43385465	ENSDART00000086165	ENSDARG00000060847:setd1ba:Coding	+	YRonlyInitiation
chr12	48192147	48266683	ENSDART00000057161	ENSDARG00000039134:MTR:Coding	+	DualInitiation								chr10	43409344	43452355	ENSDART00000063071	ENSDARG00000042962:dgcr2:Coding	-	YRonlyInitiation
chr12	48853937	48864046	ENSDART00000108477	ENSDARG00000075132:fh:Coding	-	DualInitiation								chr10	43476412	43496533	ENSDART00000076693	ENSDARG00000054501:stambpa:Coding	-	YRonlyInitiation
chr12	49047813	49116389	ENSDART00000105273	ENSDARG00000071269:polr3a:Coding	+	DualInitiation								chr10	43723550	43737936	ENSDART00000025691	ENSDARG00000008170:dbnla:Coding	+	YRonlyInitiation
chr12	49339215	49422004	NM_198811	NM_198811:pald1a	-	DualInitiation								chr10	43887067	43905964	ENSDART00000010420	ENSDARG00000011611:actr1:Coding	+	YRonlyInitiation
chr12	49633437	49635564	ENSDART00000152899	ENSDARG00000037618:ddit4:Coding	+	DualInitiation								chr10	43954831	44004707	ENSDART00000075269	ENSDARG00000011190:fgfr1b:Coding	+	YRonlyInitiation
chr12	49639997	49668033	ENSDART00000153403	ENSDARG00000087473:dnajb12b:Coding	-	DualInitiation								chr10	44098872	44103318	ENSDART00000122680	ENSDARG00000086267:CABZ01063556.1:Coding	+	YRonlyInitiation
chr12	50188001	50196421	ENSDART00000130190	ENSDARG00000027491:uros:Coding	-	DualInitiation								chr10	44127555	44141232	ENSDART00000130229	ENSDARG00000090219:wdr45:Coding	-	YRonlyInitiation
chr12	50236404	50244432	ENSDART00000074768	ENSDARG00000052842:ppifb:Coding	+	DualInitiation								chr10	44251018	44264436	ENSDART00000099270	ENSDARG00000068593:ASTL:Coding	-	YRonlyInitiation
chr12	50249476	50270603	ENSDART00000149089	ENSDARG00000002632:anxa11b:Coding	+	DualInitiation								chr10	44264517	44269530	ENSDART00000015872	ENSDARG00000007531:zcchc9:Coding	+	YRonlyInitiation
chr12	50659109	50663721	ENSDART00000153244	ENSDARG00000075883:bub3:Coding	+	DualInitiation								chr10	44591092	44597949	ENSDART00000089965	ENSDARG00000035914:tmem167a:Coding	-	YRonlyInitiation
chr13	102622	110622	ENSDART00000038099	ENSDARG00000027853:ppp1r21:Coding	-	DualInitiation								chr10	44597965	44662728	ENSDART00000024644	ENSDARG00000010732:xrcc4:Coding	+	YRonlyInitiation
chr13	174493	184635	ENSDART00000093149	ENSDARG00000063626:ddx21:Coding	+	DualInitiation								chr10	44761380	44812946	ENSDART00000146660	ENSDARG00000068516:hapln1b:Coding	-	YRonlyInitiation
chr13	310569	319465	ENSDART00000017854	ENSDARG00000020493:lgi1a:Coding	+	DualInitiation								chr10	44884950	44928620	ENSDART00000132486	ENSDARG00000073665:rasa1b:Coding	+	YRonlyInitiation
chr13	354636	362295	ENSDART00000134884	ENSDARG00000027159:fbxo28:Coding	+	DualInitiation								chr10	45067603	45175629	ENSDART00000039551	ENSDARG00000029764:mef2ca:Coding	-	YRonlyInitiation
chr13	406178	417379	ENSDART00000147909	ENSDARG00000094249:wu:fc17b08:Coding	+	DualInitiation								chr10	45263619	45273587	ENSDART00000052307	ENSDARG00000036028:arrdc3b:Coding	-	YRonlyInitiation
chr13	427046	510211	ENSDART00000066080	ENSDARG00000044954:slit1a:Coding	-	DualInitiation								chr10	45367925	45431077	ENSDART00000086220	ENSDARG00000060871:mctp1b:Coding	-	YRonlyInitiation
chr13	518425	536198	ENSDART00000006892	ENSDARG00000009136:tp53bp2:Coding	+	DualInitiation								chr10	45501402	45519792	ENSDART00000014669	ENSDARG00000030781:acads:Coding	-	YRonlyInitiation
chr13	972097	992674	ENSDART00000139560	ENSDARG00000092659:ppp3r1a:Coding	+	DualInitiation								chr10	45544673	45552554	ENSDART00000046172	ENSDARG00000024548:cryba4:Coding	+	YRonlyInitiation
chr13	997085	1001997	ENSDART00000010261	ENSDARG00000008502:pno1:Coding	-	DualInitiation								chr10	45603879	45637701	ENSDART00000085556	ENSDARG00000060627:HIP1R:Coding	-	YRonlyInitiation
chr13	1014624	1023311	ENSDART00000007231	ENSDARG00000009640:psmb1:Coding	-	DualInitiation								chr10	46151794	46209521	ENSDART00000139214	ENSDARG00000073805:ogdhb:Coding	-	YRonlyInitiation
chr13	1027436	1042596	ENSDART00000148356	ENSDARG00000063572:perp:Coding	+	DualInitiation								chr10	46298801	46304111	ENSDART00000062348	ENSDARG00000042517:mrps24:Coding	+	YRonlyInitiation
chr13	1282142	1299597	ENSDART00000145867	ENSDARG00000076939:znf451:Coding	-	DualInitiation								chr11	141147	148254	ENSDART00000128809	ENSDARG00000089083:itga7:Coding	-	YRonlyInitiation
chr13	2118710	2130711	ENSDART00000129911	ENSDARG00000039066:klhl31:Coding	+	DualInitiation								chr11	283724	309007	ENSDART00000109091	ENSDARG00000076518:mettl1:Coding	+	YRonlyInitiation
chr13	2298109	2351502	ENSDART00000125776	ENSDARG00000086213:EML4:Coding	+	DualInitiation								chr11	342069	347082	ENSDART00000147426	ENSDARG00000045017:pdrg1:Coding	+	YRonlyInitiation
chr13	2405902	2439151	ENSDART00000114091	ENSDARG00000078338:XPO5:Coding	-	DualInitiation								chr11	416540	425059	ENSDART00000040812	ENSDARG00000034624:nuf2:Coding	-	YRonlyInitiation
chr13	2472200	2567465	ENSDART00000136977	ENSDARG00000075245:wdr11:Coding	-	DualInitiation								chr11	427069	432517	ENSDART00000082517	ENSDARG00000059404:RAB43:Coding	+	YRonlyInitiation
chr13	3569852	3591139	ENSDART00000017052	ENSDARG00000021439:ncoa4:Coding	-	DualInitiation								chr11	444187	459312	ENSDART00000005923	ENSDARG00000004282:zgc:77375:Coding	-	YRonlyInitiation
chr13	3593109	3605257	ENSDART00000012759	ENSDARG00000020449:yipf3:Coding	+	DualInitiation								chr11	461197	473297	ENSDART00000093148	ENSDARG00000063466:rab43:Coding	-	YRonlyInitiation
chr13	3879756	3887274	ENSDART00000143456	ENSDARG00000039820:mea1:Coding	+	DualInitiation								chr11	478772	484619	ENSDART00000104520	ENSDARG00000070922:cnbpb:Coding	-	YRonlyInitiation
chr13	3989919	4021287	ENSDART00000124716	ENSDARG00000089355:CU571336.1:Coding	-	DualInitiation								chr11	530129	561198	ENSDART00000128544	ENSDARG00000007630:mkrn2:Coding	-	YRonlyInitiation
chr13	4326421	4337831	ENSDART00000128494	ENSDARG00000015662:pla2g12b:Coding	+	DualInitiation								chr11	725064	737017	ENSDART00000058669	ENSDARG00000040113:tamm41:Coding	+	YRonlyInitiation
chr13	4548521	4646323	ENSDART00000132301	ENSDARG00000063358:micu1:Coding	+	DualInitiation								chr11	759736	798681	ENSDART00000058672	ENSDARG00000040114:vgll4b:Coding	+	YRonlyInitiation
chr13	4649846	4669031	ENSDART00000102651	ENSDARG00000024561:nolc1:Coding	-	DualInitiation								chr11	1498368	1511287	ENSDART00000066191	ENSDARG00000045025:ift52:Coding	+	YRonlyInitiation
chr13	4672068	4677375	ENSDART00000057774	ENSDARG00000039543:mrps6:Coding	+	DualInitiation								chr11	1512497	1515981	ENSDART00000110097	ENSDARG00000073787:si:ch73-303b9.1:Coding	-	YRonlyInitiation
chr13	4681559	4705600	ENSDART00000056295	ENSDARG00000013968:psap:Coding	+	DualInitiation								chr11	1516877	1539928	ENSDART00000121489	ENSDARG00000032264:mybl2:Coding	+	YRonlyInitiation
chr13	5547708	5614099	ENSDART00000045292	ENSDARG00000008372:spred2b:Coding	-	DualInitiation								chr11	1540706	1547498	ENSDART00000156562	ENSDARG00000097592:si:dkey-40c23.1:Coding	+	YRonlyInitiation
chr13	5623671	5655498	ENSDART00000102555	ENSDARG00000070076:actr2b:Coding	-	DualInitiation								chr11	1550018	1572550	ENSDART00000154583	ENSDARG00000075504:DTX3L:Coding	+	YRonlyInitiation
chr13	5655873	5679048	ENSDART00000102563	ENSDARG00000070084:phf10:Coding	+	DualInitiation								chr11	1837059	1886059	ENSDART00000065470	ENSDARG00000044179:rbms2a:Coding	+	YRonlyInitiation
chr13	5866273	5883082	ENSDART00000109665	ENSDARG00000075559:ppm1g:Coding	+	DualInitiation								chr11	1887828	1901241	ENSDART00000057622	ENSDARG00000039444:FAIM2:Coding	-	YRonlyInitiation
chr13	5897243	5916728	ENSDART00000025910	ENSDARG00000017422:apmap:Coding	+	DualInitiation								chr11	1901435	1921696	ENSDART00000155304	ENSDARG00000096842:si:ch73-1m18.2:antisense	+	YRonlyInitiation
chr13	6213584	6251002	ENSDART00000148907	ENSDARG00000058372:mcph1:Coding	+	DualInitiation								chr11	2130842	2135870	ENSDART00000093123	ENSDARG00000063611:SMUG1:Coding	+	YRonlyInitiation
chr13	6540033	6657735	ENSDART00000141695	ENSDARG00000027016:GBF1:Coding	-	DualInitiation								chr11	2394478	2407613	ENSDART00000067117	ENSDARG00000041875:ube2v1:Coding	+	YRonlyInitiation
chr13	8143288	8150709	ENSDART00000021083	ENSDARG00000031427:calm3b:Coding	-	DualInitiation								chr11	2427096	2434556	ENSDART00000125272	ENSDARG00000090820:slc2a10:Coding	-	YRonlyInitiation
chr13	8206228	8208820	ENSDART00000059321	ENSDARG00000040534:epcam:Coding	+	DualInitiation								chr11	2436518	2441488	ENSDART00000129854	ENSDARG00000090821:tp53rk:Coding	+	YRonlyInitiation
chr13	8415800	8665436	ENSDART00000102051	ENSDARG00000069909:HTRA2:Coding	-	DualInitiation								chr11	2689454	2739281	ENSDART00000030921	ENSDARG00000028721:mapk14b:Coding	+	YRonlyInitiation
chr13	8668910	8676610	ENSDART00000058056	ENSDARG00000039719:mrps26:Coding	-	DualInitiation								chr11	2742075	2805470	ENSDART00000042972	ENSDARG00000031560:srpk1b:Coding	+	YRonlyInitiation
chr13	8705275	8733004	ENSDART00000083362	ENSDARG00000057890:TTC31:Coding	-	DualInitiation								chr11	2834654	2913146	ENSDART00000093108	ENSDARG00000009733:KIF21B:Coding	+	YRonlyInitiation
chr13	9184550	9195795	ENSDART00000091595	ENSDARG00000062965:fam45a:Coding	+	DualInitiation								chr11	3301196	3314833	ENSDART00000154314	ENSDARG00000028306:prph:Coding	-	YRonlyInitiation
chr13	9220736	9240895	ENSDART00000041609	ENSDARG00000028748:tm9sf3:Coding	-	DualInitiation								chr11	3328740	3347065	ENSDART00000156833	ENSDARG00000091574:suox:processedTranscript	-	YRonlyInitiation
chr13	10249129	10296521	ENSDART00000144755	ENSDARG00000001888:ppm1ba:Coding	-	DualInitiation								chr11	3347865	3361928	ENSDART00000002545	ENSDARG00000020840:mcrs1:Coding	-	YRonlyInitiation
chr13	10364637	10487747	ENSDART00000126427	ENSDARG00000043970:lrpprc:Coding	+	DualInitiation								chr11	3365688	3557073	NM_001083015	NM_001083015:acap3b	-	YRonlyInitiation
chr13	11265946	11286063	ENSDART00000034935	ENSDARG00000004460:desi2:Coding	+	DualInitiation								chr11	3561463	3582851	ENSDART00000113096	ENSDARG00000074565:PUSL1:Coding	+	YRonlyInitiation
chr13	11461906	11478686	ENSDART00000035505	ENSDARG00000038473:ube2d3:Coding	-	DualInitiation								chr11	3676434	3691325	ENSDART00000132121	ENSDARG00000055036:zgc:110377:Coding	-	YRonlyInitiation
chr13	11544549	11585293	ENSDART00000110141	ENSDARG00000056801:sufu:processedTranscript	+	DualInitiation								chr11	3909991	3922643	ENSDART00000082425	ENSDARG00000059327:gata2a:Coding	-	YRonlyInitiation
chr13	11720159	11738796	ENSDART00000066230	ENSDARG00000056794:npm3:Coding	-	DualInitiation								chr11	3955378	3970091	ENSDART00000082409	ENSDARG00000059323:rpn1:Coding	-	YRonlyInitiation
chr13	11761997	11775438	ENSDART00000125430	ENSDARG00000090337:pprc1:Coding	-	DualInitiation								chr11	4034060	4049994	ENSDART00000058735	ENSDARG00000040157:glt8d1:Coding	-	YRonlyInitiation
chr13	11799790	11842829	ENSDART00000079398	ENSDARG00000056831:gng2:Coding	+	DualInitiation								chr11	4051511	4055612	ENSDART00000082379	ENSDARG00000059298:spcs1:Coding	+	YRonlyInitiation
chr13	12475977	12502317	ENSDART00000140096	ENSDARG00000033440:metap1:Coding	+	DualInitiation								chr11	4263737	4297681	ENSDART00000121716	ENSDARG00000086300:FAM107A:Coding	-	YRonlyInitiation
chr13	12502379	12515909	ENSDART00000042766	ENSDARG00000024278:adh8b:Coding	-	DualInitiation								chr11	5038316	5551068	ENSDART00000092552	ENSDARG00000045006:ptprga:Coding	+	YRonlyInitiation
chr13	12863007	12900008	ENSDART00000009499	ENSDARG00000026225:whsc1:Coding	-	DualInitiation								chr11	5552986	5574422	ENSDART00000013203	ENSDARG00000006963:cse1l:Coding	+	YRonlyInitiation
chr13	13791275	13805301	ENSDART00000079154	ENSDARG00000056640:rpia:Coding	+	DualInitiation								chr11	5851977	5870846	ENSDART00000126084	ENSDARG00000089646:BX323045.3:Coding	+	YRonlyInitiation
chr13	14776356	14790249	ENSDART00000020576	ENSDARG00000010792:cdc25:Coding	-	DualInitiation								chr11	5877253	5887046	ENSDART00000111374	ENSDARG00000074552:ndufs7:Coding	+	YRonlyInitiation
chr13	15188495	15357791	ENSDART00000129314	ENSDARG00000039563:loxl3b:Coding	+	DualInitiation								chr11	5915123	5957609	ENSDART00000129663	ENSDARG00000070846:dazap1:Coding	+	YRonlyInitiation
chr13	15534789	15622689	ENSDART00000013525	ENSDARG00000019345:mark3:Coding	+	DualInitiation								chr11	5980430	5988210	ENSDART00000123601	ENSDARG00000076074:dda1:Coding	-	YRonlyInitiation
chr13	17517133	17520017	ENSDART00000008906	ENSDARG00000018492:znf503:Coding	+	DualInitiation								chr11	6000253	6036212	ENSDART00000108628	ENSDARG00000077229:ANO8:Coding	-	YRonlyInitiation
chr13	17763268	17778447	ENSDART00000013011	ENSDARG00000013623:vdac2:Coding	-	DualInitiation								chr11	6044738	6072321	ENSDART00000022526	ENSDARG00000018650:gtpbp3:Coding	+	YRonlyInitiation
chr13	18360382	18373442	ENSDART00000036718	ENSDARG00000012274:eif4e1c:Coding	+	DualInitiation								chr11	6078303	6083052	ENSDART00000066164	ENSDARG00000045003:vsg1:Coding	-	YRonlyInitiation
chr13	18403642	18408569	ENSDART00000023806	ENSDARG00000021404:zgc:110319:Coding	+	DualInitiation								chr11	6170781	6179720	ENSDART00000082223	ENSDARG00000059177:tax1bp3:Coding	+	YRonlyInitiation
chr13	18415271	18484059	ENSDART00000133057	ENSDARG00000074759:ccar1:Coding	+	DualInitiation								chr11	6296248	6300131	ENSDART00000104405	ENSDARG00000070873:ccl25b:Coding	-	YRonlyInitiation
chr13	18520518	18553214	ENSDART00000090712	ENSDARG00000062593:stox1:Coding	+	DualInitiation								chr11	6316208	6328271	ENSDART00000002459	ENSDARG00000008890:ctns:Coding	+	YRonlyInitiation
chr13	18556564	18561809	ENSDART00000142622	ENSDARG00000074624:si:ch211-198a12.6:Coding	+	DualInitiation								chr11	6538812	6540415	ENSDART00000036939	ENSDARG00000027744:gadd45ba:Coding	+	YRonlyInitiation
chr13	18677892	18686217	ENSDART00000057869	ENSDARG00000039605:mat1a:Coding	-	DualInitiation								chr11	6901716	6933260	ENSDART00000104289	ENSDARG00000043835:rab3ab:Coding	+	YRonlyInitiation
chr13	18708297	18718548	ENSDART00000147905	ENSDARG00000057378:fam213aa:Coding	+	DualInitiation								chr11	6942542	6950954	ENSDART00000037824	ENSDARG00000023852:lsm4:Coding	-	YRonlyInitiation
chr13	19328841	19362475	ENSDART00000111462	ENSDARG00000076815:eif3s10:Coding	+	DualInitiation								chr11	6951978	6963392	ENSDART00000007204	ENSDARG00000012899:ddx49:Coding	-	YRonlyInitiation
chr13	20663586	20673614	ENSDART00000081385	ENSDARG00000039937:ccdc172:Coding	+	DualInitiation								chr11	6964715	6973757	ENSDART00000075998	ENSDARG00000053876:klhl26:Coding	+	YRonlyInitiation
chr13	21778665	21790616	ENSDART00000078352	ENSDARG00000055938:tspan14:Coding	-	DualInitiation								chr11	6985669	7017483	ENSDART00000075993	ENSDARG00000076076:crtc1b:Coding	+	YRonlyInitiation
chr13	21806732	21812343	ENSDART00000067537	ENSDARG00000038639:elovl6l:Coding	-	DualInitiation								chr11	7067611	7072255	ENSDART00000129955	ENSDARG00000089230:wu:fd44f01:Coding	-	YRonlyInitiation
chr13	22620708	22690023	ENSDART00000131870	ENSDARG00000056322:ldb3a:Coding	+	DualInitiation								chr11	7073881	7076445	ENSDART00000102493	ENSDARG00000070048:zgc:173548:Coding	-	YRonlyInitiation
chr13	22696002	22760002	ENSDART00000026768	ENSDARG00000019728:bmpr1aa:Coding	+	DualInitiation								chr11	7127816	7165162	ENSDART00000112156	ENSDARG00000074904:DBNDD2:Coding	-	YRonlyInitiation
chr13	23066328	23101809	ENSDART00000057641	ENSDARG00000039455:tspan15:Coding	-	DualInitiation								chr11	7323093	7352166	ENSDART00000046670	ENSDARG00000013776:thop1:Coding	-	YRonlyInitiation
chr13	23157709	23172015	ENSDART00000056523	ENSDARG00000038703:hkdc1:Coding	-	DualInitiation								chr11	7378579	7383610	ENSDART00000078916	ENSDARG00000074848:smim7:Coding	+	YRonlyInitiation
chr13	23177796	23191978	ENSDART00000111774	ENSDARG00000077728:supv3l1:Coding	-	DualInitiation								chr11	7431235	7466249	ENSDART00000156374	ENSDARG00000063007:apc2:Coding	-	YRonlyInitiation
chr13	23198479	23207593	ENSDART00000078140	ENSDARG00000056549:vps26a:Coding	-	DualInitiation								chr11	8298929	8303553	ENSDART00000091638	ENSDARG00000062977:samd13:Coding	+	YRonlyInitiation
chr13	23712171	23836259	ENSDART00000005004	ENSDARG00000052721:PRIM2:Coding	-	DualInitiation								chr11	9068212	9577765	ENSDART00000124127	ENSDARG00000086489:CU179643.1:Coding	-	YRonlyInitiation
chr13	24219959	24242806	ENSDART00000026189	ENSDARG00000004037:cog2:Coding	-	DualInitiation								chr11	10452630	10520382	ENSDART00000081827	ENSDARG00000007278:ect2:Coding	-	YRonlyInitiation
chr13	24292466	24442685	ENSDART00000136217	ENSDARG00000003829:galnt2:Coding	-	DualInitiation								chr11	10533583	10722703	ENSDART00000115255	ENSDARG00000079742:MCF2L2:Coding	-	YRonlyInitiation
chr13	24458221	24484499	ENSDART00000138747	ENSDARG00000003217:urb2:Coding	-	DualInitiation								chr11	10973419	11024400	ENSDART00000064860	ENSDARG00000074023:rbms1a:Coding	+	YRonlyInitiation
chr13	24608058	24619893	ENSDART00000016211	ENSDARG00000014994:tbp:Coding	-	DualInitiation								chr11	11048373	11083207	ENSDART00000065933	ENSDARG00000002494:itgb6:Coding	+	YRonlyInitiation
chr13	24626295	24635851	ENSDART00000043002	ENSDARG00000029663:rab1a:Coding	+	DualInitiation								chr11	11085922	11175444	ENSDART00000111091	ENSDARG00000077474:PLA2R1:Coding	+	YRonlyInitiation
chr13	24655109	24671375	ENSDART00000127741	ENSDARG00000000551:slc1a4:Coding	-	DualInitiation								chr11	11186574	11314428	ENSDART00000026135	ENSDARG00000053113:ly75:Coding	+	YRonlyInitiation
chr13	24925647	24941278	ENSDART00000003922	ENSDARG00000021991:erlin1:Coding	-	DualInitiation								chr11	11190351	11201629	ENSDART00000110966	ENSDARG00000074035:mvda:Coding	-	YRonlyInitiation
chr13	25695894	25708642	ENSDART00000022799	ENSDARG00000009525:tial1:Coding	-	DualInitiation								chr11	11235320	11242393	ENSDART00000099370	ENSDARG00000068644:urah:Coding	-	YRonlyInitiation
chr13	25773314	25790198	ENSDART00000087553	ENSDARG00000061413:sec23ip:Coding	+	DualInitiation								chr11	11389225	11396293	ENSDART00000026814	ENSDARG00000006242:ptp4a1:Coding	+	YRonlyInitiation
chr13	26019400	26043715	ENSDART00000077612	ENSDARG00000055276:rel:Coding	-	DualInitiation								chr11	11396865	11422659	ENSDART00000113311	ENSDARG00000073699:COL9A1:Coding	-	YRonlyInitiation
chr13	27556545	27577923	ENSDART00000044652	ENSDARG00000022614:ddx43:Coding	-	DualInitiation								chr11	11571530	11571815	ENSDART00000129641	ENSDARG00000087680:MetazoaSRP:miscRNA	+	YRonlyInitiation
chr13	28233328	28487470	ENSDART00000079806	ENSDARG00000031302:smap1:Coding	-	DualInitiation								chr11	11589957	11592854	ENSDART00000030103	ENSDARG00000044975:zgc:153629:Coding	-	YRonlyInitiation
chr13	28824796	28834567	ENSDART00000043156	ENSDARG00000033566:cyp17a1:Coding	-	DualInitiation								chr11	11687371	11696446	ENSDART00000142208	ENSDARG00000019365:zgc:110712:Coding	-	YRonlyInitiation
chr13	28906215	28913319	ENSDART00000101582	ENSDARG00000069681:pcgf6:Coding	-	DualInitiation								chr11	11718449	11746419	ENSDART00000112328	ENSDARG00000074508:HAP1:Coding	-	YRonlyInitiation
chr13	28955702	28967928	ENSDART00000015773	ENSDARG00000010137:ldb1a:Coding	+	DualInitiation								chr11	12552071	12552366	ENSDART00000121909	ENSDARG00000090079:MetazoaSRP:miscRNA	-	YRonlyInitiation
chr13	30148998	30159520	ENSDART00000123482	ENSDARG00000039365:cuedc2:Coding	+	DualInitiation								chr11	12790178	12802015	ENSDART00000081319	ENSDARG00000058448:zrsr2:Coding	-	YRonlyInitiation
chr13	30176234	30203817	ENSDART00000042049	ENSDARG00000031915:hif1an:Coding	-	DualInitiation								chr11	12802548	12826559	ENSDART00000081335	ENSDARG00000015208:rbb4l:Coding	+	YRonlyInitiation
chr13	30214691	30229862	ENSDART00000049624	ENSDARG00000006911:wnt8b:Coding	-	DualInitiation								chr11	12842890	12860055	ENSDART00000104143	ENSDARG00000001969:txlng:Coding	-	YRonlyInitiation
chr13	30375818	30385286	ENSDART00000040409	ENSDARG00000030441:ppa1b:Coding	-	DualInitiation								chr11	12869837	12917195	ENSDART00000123445	ENSDARG00000035074:rtel1:Coding	+	YRonlyInitiation
chr13	30387116	30392499	ENSDART00000040926	ENSDARG00000031819:eif4ebp2:Coding	+	DualInitiation								chr11	13281442	13337829	ENSDART00000139765	ENSDARG00000058356:elovl1b:Coding	-	YRonlyInitiation
chr13	30451684	30458822	ENSDART00000147729	ENSDARG00000039347:rps24:Coding	+	DualInitiation								chr11	13468624	13526569	ENSDART00000121872	ENSDARG00000086505:BX004890.2:Coding	-	YRonlyInitiation
chr13	31027968	31043317	ENSDART00000053946	ENSDARG00000037116:cxcl12a:Coding	+	DualInitiation								chr11	13609755	13691171	ENSDART00000102553	ENSDARG00000010789:homer3:Coding	+	YRonlyInitiation
chr13	31371119	31390161	ENSDART00000132129	ENSDARG00000031888:mapk8a:Coding	-	DualInitiation								chr11	13710021	13718113	ENSDART00000139889	ENSDARG00000020761:arrdc2:Coding	+	YRonlyInitiation
chr13	31616793	31621589	ENSDART00000008287	ENSDARG00000005423:pgam1a:Coding	-	DualInitiation								chr11	14345461	14384747	ENSDART00000059752	ENSDARG00000040779:med16:Coding	+	YRonlyInitiation
chr13	31769413	31803792	ENSDART00000076527	ENSDARG00000032155:ppm1aa:Coding	+	DualInitiation								chr11	14440846	14508900	ENSDART00000102520	ENSDARG00000026882:palm1a:Coding	+	YRonlyInitiation
chr13	31905589	31911527	ENSDART00000085989	ENSDARG00000069278:trmt5:Coding	-	DualInitiation								chr11	14553388	14559945	ENSDART00000102518	ENSDARG00000070059:wu:fc28f08:Coding	+	YRonlyInitiation
chr13	31940421	31972572	ENSDART00000034745	ENSDARG00000018382:prkcha:Coding	+	DualInitiation								chr11	15842877	15949283	ENSDART00000104111	ENSDARG00000044925:CDK5RAP1:Coding	+	YRonlyInitiation
chr13	33248148	33257976	ENSDART00000057377	ENSDARG00000039269:arg2:Coding	+	DualInitiation								chr11	15975374	16118535	ENSDART00000066033	ENSDARG00000044924:gdf11:Coding	+	YRonlyInitiation
chr13	33264037	33278449	ENSDART00000057379	ENSDARG00000039270:vti1b:Coding	-	DualInitiation								chr11	16231469	16300511	ENSDART00000124139	ENSDARG00000040238:pank4:Coding	+	YRonlyInitiation
chr13	33397821	33431026	ENSDART00000109667	ENSDARG00000078381:trip11:Coding	-	DualInitiation								chr11	16403778	16406187	ENSDART00000104107	ENSDARG00000070714:zgc:173544:Coding	-	YRonlyInitiation
chr13	33434615	33451013	ENSDART00000057386	ENSDARG00000039279:golga5:Coding	-	DualInitiation								chr11	16425350	16447401	ENSDART00000111284	ENSDARG00000077082:agtrap:Coding	+	YRonlyInitiation
chr13	33475322	33480269	ENSDART00000003314	ENSDARG00000002403:nusap1:Coding	-	DualInitiation								chr11	16455114	16468276	NM_001020729	NM_001020729:ctbs	+	YRonlyInitiation
chr13	33592118	33672542	ENSDART00000033848	ENSDARG00000017835:brf1a:Coding	+	DualInitiation								chr11	16563753	16599808	ENSDART00000027014	ENSDARG00000020497:rab7:Coding	-	YRonlyInitiation
chr13	33831213	33833902	ENSDART00000026464	ENSDARG00000012972:cfl1l:Coding	+	DualInitiation								chr11	17122823	17359666	ENSDART00000122222	ENSDARG00000044914:suclg2:Coding	-	YRonlyInitiation
chr13	33836181	33863525	ENSDART00000133073	ENSDARG00000013763:rrbp1a:Coding	-	DualInitiation								chr11	18226520	18254946	ENSDART00000154627	ENSDARG00000022853:eogt:Coding	-	YRonlyInitiation
chr13	33900030	33908364	ENSDART00000136820	ENSDARG00000007795:cst3:Coding	-	DualInitiation								chr11	18256870	18282459	ENSDART00000080770	ENSDARG00000057997:tmf1:Coding	-	YRonlyInitiation
chr13	34040925	34051634	ENSDART00000143703	ENSDARG00000076895:flrt3:Coding	-	DualInitiation								chr11	18284710	18302600	ENSDART00000080752	ENSDARG00000057987:uba3:Coding	-	YRonlyInitiation
chr13	36305933	36309874	ENSDART00000013961	ENSDARG00000006003:mycla:Coding	-	DualInitiation								chr11	18459035	18464054	ENSDART00000018948	ENSDARG00000016773:cishb:Coding	-	YRonlyInitiation
chr13	36396836	36436181	ENSDART00000133565	ENSDARG00000060340:si:dkey-157l19.2:Coding	-	DualInitiation								chr11	18483695	18494306	ENSDART00000020283	ENSDARG00000012674:rpusd4:Coding	+	YRonlyInitiation
chr13	36536720	36543085	ENSDART00000044115	ENSDARG00000034734:med6:Coding	-	DualInitiation								chr11	18496931	18517447	ENSDART00000040171	ENSDARG00000019797:qrich1:Coding	-	YRonlyInitiation
chr13	36722686	36793101	ENSDART00000140243	ENSDARG00000007219:actn1:Coding	-	DualInitiation								chr11	18577556	18579420	ENSDART00000125800	ENSDARG00000088766:CABZ01112210.1:Coding	-	YRonlyInitiation
chr13	36932095	36936994	ENSDART00000043312	ENSDARG00000029818:srsf5a:Coding	-	DualInitiation								chr11	18765409	18804817	ENSDART00000156499	ENSDARG00000070651:prkcdb:Coding	-	YRonlyInitiation
chr13	36959070	36968126	ENSDART00000030133	ENSDARG00000028321:synj2bp:Coding	-	DualInitiation								chr11	18981351	19024769	ENSDART00000040235	ENSDARG00000007601:zmynd8:Coding	-	YRonlyInitiation
chr13	36970502	36983741	ENSDART00000113204	ENSDARG00000077850:LGALS3:Coding	-	DualInitiation								chr11	19124534	19125647	ENSDART00000059732	ENSDARG00000040764:id1:Coding	-	YRonlyInitiation
chr13	36997483	37008807	ENSDART00000022684	ENSDARG00000020311:cnih1:Coding	+	DualInitiation								chr11	19205190	19220643	ENSDART00000156276	ENSDARG00000002037:pfkfb2b:Coding	-	YRonlyInitiation
chr13	37107460	37163320	ENSDART00000029824	ENSDARG00000039125:map4k5:Coding	-	DualInitiation								chr11	19222645	19239522	ENSDART00000080355	ENSDARG00000057708:PHTF1:Coding	-	YRonlyInitiation
chr13	37202199	37246811	ENSDART00000129562	ENSDARG00000060298:nin:Coding	-	DualInitiation								chr11	19293962	19511153	ENSDART00000044423	ENSDARG00000003169:magi1b:Coding	+	YRonlyInitiation
chr13	37359951	37392735	ENSDART00000024386	ENSDARG00000002332:frmd6:Coding	+	DualInitiation								chr11	19854554	19888898	ENSDART00000054744	ENSDARG00000037593:prickle2:Coding	+	YRonlyInitiation
chr13	37818630	37862822	ENSDART00000100324	ENSDARG00000069118:ppp2r5eb:Coding	-	DualInitiation								chr11	19931983	19997402	ENSDART00000110499	ENSDARG00000074804:ATXN7:Coding	-	YRonlyInitiation
chr13	37983788	37997898	ENSDART00000003888	ENSDARG00000003827:snapc1b:Coding	-	DualInitiation								chr11	20477075	20479751	ENSDART00000103997	ENSDARG00000070677:fezf2:Coding	+	YRonlyInitiation
chr13	38020573	38028390	ENSDART00000108855	ENSDARG00000078389:si:dkey-188i13.7:Coding	-	DualInitiation								chr11	20746608	20750209	ENSDART00000104022	ENSDARG00000070680:cdh4:Coding	+	YRonlyInitiation
chr13	39679468	39719819	ENSDART00000131508	ENSDARG00000031483:col9a1:Coding	-	DualInitiation								chr11	21273155	21287616	ENSDART00000111766	ENSDARG00000074853:CABZ01071058.1:Coding	-	YRonlyInitiation
chr13	40595042	40630470	ENSDART00000059443	ENSDARG00000039082:zgc:123010:Coding	-	DualInitiation								chr11	21484000	21503179	ENSDART00000134962	ENSDARG00000016025:tacr1b:Coding	+	YRonlyInitiation
chr13	40785213	40793016	ENSDART00000057090	ENSDARG00000039093:got1:Coding	+	DualInitiation								chr11	21525770	21572564	ENSDART00000129480	ENSDARG00000042697:scarb1:Coding	-	YRonlyInitiation
chr13	42563322	42570031	ENSDART00000110549	ENSDARG00000079516:cisd1:Coding	-	DualInitiation								chr11	21791592	21820579	ENSDART00000110140	ENSDARG00000068192:TAF4:Coding	-	YRonlyInitiation
chr13	42570586	42593448	ENSDART00000114741	ENSDARG00000077469:polr1b:Coding	+	DualInitiation								chr11	21859095	21864974	ENSDART00000065985	ENSDARG00000044895:fmoda:Coding	-	YRonlyInitiation
chr13	42962795	43003141	ENSDART00000113215	ENSDARG00000075570:ide:Coding	+	DualInitiation								chr11	21987878	22051373	ENSDART00000027532	ENSDARG00000002552:mapkapk2a:Coding	-	YRonlyInitiation
chr13	43014579	43053628	ENSDART00000043069	ENSDARG00000032552:march5:Coding	-	DualInitiation								chr11	22116264	22196884	ENSDART00000080051	ENSDARG00000070601:CR848745.1:Coding	-	YRonlyInitiation
chr13	43133433	43189656	ENSDART00000084327	ENSDARG00000060089:btaf1:Coding	-	DualInitiation								chr11	22199807	22237245	ENSDART00000080116	ENSDARG00000070606:ikbke:Coding	-	YRonlyInitiation
chr13	43274185	43326970	ENSDART00000099738	ENSDARG00000010400:lrrfip2:Coding	-	DualInitiation								chr11	22239997	22416104	ENSDART00000045391	ENSDARG00000032161:srgap2a:Coding	-	YRonlyInitiation
chr13	45321792	45358171	ENSDART00000074761	ENSDARG00000052833:zfand3:Coding	-	DualInitiation								chr11	22420046	22431726	ENSDART00000091182	ENSDARG00000070621:FAM72B:Coding	+	YRonlyInitiation
chr13	45407673	45428380	ENSDART00000099984	ENSDARG00000068978:glo1:Coding	-	DualInitiation								chr11	23196843	23205273	ENSDART00000065996	ENSDARG00000044899:tmem183a:Coding	-	YRonlyInitiation
chr13	45460292	45463416	ENSDART00000140442	ENSDARG00000095283:si:dkeyp-2e4.3:Coding	-	DualInitiation								chr11	23207953	23415636	ENSDART00000112567	ENSDARG00000053205:ppfia4:Coding	+	YRonlyInitiation
chr13	45629553	45641972	ENSDART00000125633	ENSDARG00000052856:khdrbs1a:Coding	-	DualInitiation								chr11	23429774	23432785	ENSDART00000014062	ENSDARG00000009438:myog:Coding	-	YRonlyInitiation
chr13	46051847	46063196	ENSDART00000099950	ENSDARG00000004706:syf2:Coding	+	DualInitiation								chr11	23456484	23462890	ENSDART00000111850	ENSDARG00000074098:si:ch211-86h15.1:Coding	+	YRonlyInitiation
chr13	46088590	46095477	ENSDART00000043345	ENSDARG00000030440:zgc:136474:Coding	-	DualInitiation								chr11	24140267	24153746	ENSDART00000003646	ENSDARG00000014358:optc:Coding	-	YRonlyInitiation
chr13	46096368	46102191	ENSDART00000045329	ENSDARG00000033364:zgc:158387:Coding	+	DualInitiation								chr11	24199535	24231571	ENSDART00000110152	ENSDARG00000075343:csf1a:Coding	+	YRonlyInitiation
chr13	46144662	46192056	ENSDART00000019113	ENSDARG00000012741:tmem57b:Coding	+	DualInitiation								chr11	24262175	24266966	ENSDART00000125024	ENSDARG00000088933:GOLT1A:Coding	-	YRonlyInitiation
chr13	46745085	46748118	ENSDART00000056987	ENSDARG00000039034:marcksl1a:Coding	+	DualInitiation								chr11	24277501	24393171	ENSDART00000032844	ENSDARG00000020328:PLEKHA6:Coding	-	YRonlyInitiation
chr13	46909743	47040443	ENSDART00000098269	ENSDARG00000058115:fgfr2:Coding	-	DualInitiation								chr11	25000969	25011400	ENSDART00000006703	ENSDARG00000013122:maf1:Coding	-	YRonlyInitiation
chr13	47172770	47219919	ENSDART00000021925	ENSDARG00000031651:slc29a1a:Coding	+	DualInitiation								chr11	25123720	25125485	ENSDART00000136827	ENSDARG00000025847:sox12:Coding	-	YRonlyInitiation
chr13	47229745	47231404	ENSDART00000050821	ENSDARG00000032477:CU695232.1:Coding	+	DualInitiation								chr11	25223686	25231258	ENSDART00000029695	ENSDARG00000057575:pnp4a:Coding	+	YRonlyInitiation
chr13	47400087	47413346	ENSDART00000056962	ENSDARG00000039020:fbxo5:Coding	+	DualInitiation								chr11	25247487	25264875	ENSDART00000017599	ENSDARG00000020544:rem1:Coding	+	YRonlyInitiation
chr13	49071064	49131993	ENSDART00000109469	ENSDARG00000075331:golga4:Coding	-	DualInitiation								chr11	25363481	25392345	ENSDART00000089713	ENSDARG00000062222:mxra8a:Coding	-	YRonlyInitiation
chr13	49329515	49380032	ENSDART00000088099	ENSDARG00000059973:fbxo11a:Coding	+	DualInitiation								chr11	25398964	25471874	ENSDART00000067078	ENSDARG00000025902:plekhg5a:Coding	-	YRonlyInitiation
chr13	49380012	49402601	ENSDART00000018840	ENSDARG00000011666:msh6:Coding	-	DualInitiation								chr11	25692525	25716677	ENSDART00000005616	ENSDARG00000012506:rnpep:Coding	+	YRonlyInitiation
chr13	50131015	50147611	ENSDART00000056926	ENSDARG00000038995:tsnax:Coding	-	DualInitiation								chr11	25833783	25839823	ENSDART00000044987	ENSDARG00000029510:timm17a:Coding	+	YRonlyInitiation
chr13	51045914	51115206	ENSDART00000099475	ENSDARG00000068710:nid1a:Coding	-	DualInitiation								chr11	25841027	25926784	ENSDART00000008038	ENSDARG00000018423:sulf2a:Coding	+	YRonlyInitiation
chr13	51211930	51223301	ENSDART00000034541	ENSDARG00000026892:gpatch11:Coding	-	DualInitiation								chr11	25977641	25995750	ENSDART00000123263	ENSDARG00000002750:phf20a:Coding	+	YRonlyInitiation
chr13	51299974	51321389	ENSDART00000038120	ENSDARG00000021885:CACUL1:Coding	-	DualInitiation								chr11	25998077	26072620	ENSDART00000016181	ENSDARG00000013087:ndrg3a:Coding	+	YRonlyInitiation
chr13	51324636	51342455	ENSDART00000098209	ENSDARG00000068064:sirt1:Coding	-	DualInitiation								chr11	26261760	26270480	ENSDART00000112209	ENSDARG00000077883:fam83d:Coding	+	YRonlyInitiation
chr13	52216862	52257930	ENSDART00000082348	ENSDARG00000059269:PRTG:Coding	+	DualInitiation								chr11	26316160	26317772	ENSDART00000103650	ENSDARG00000070542:mafbb:Coding	-	YRonlyInitiation
chr13	52339435	52362099	ENSDART00000017110	ENSDARG00000011408:lsm14ab:Coding	-	DualInitiation								chr11	26369998	26394955	ENSDART00000154469	ENSDARG00000015990:hcfc1a:Coding	-	YRonlyInitiation
chr13	53150418	53168154	ENSDART00000089545	ENSDARG00000073817:pwwp2b:Coding	+	DualInitiation								chr11	26419332	26436050	ENSDART00000026249	ENSDARG00000020595:gnl3l:Coding	+	YRonlyInitiation
chr13	53843823	53850156	ENSDART00000034652	ENSDARG00000025538:TMEM254:Coding	+	DualInitiation								chr11	26473256	26484404	ENSDART00000035602	ENSDARG00000025718:cxxc1:Coding	+	YRonlyInitiation
chr14	2646	7578	ENSDART00000054823	ENSDARG00000037640:aurkb:Coding	+	DualInitiation								chr11	26493630	26509758	ENSDART00000124131	ENSDARG00000025699:mbd1:Coding	+	YRonlyInitiation
chr14	201290	212779	ENSDART00000051890	ENSDARG00000035761:mcm7:Coding	-	DualInitiation								chr11	26529596	26552142	ENSDART00000140856	ENSDARG00000032856:ccdc120:Coding	+	YRonlyInitiation
chr14	274503	297058	ENSDART00000111971	ENSDARG00000077991:WDR1:Coding	+	DualInitiation								chr11	26553490	26565001	ENSDART00000033702	ENSDARG00000025679:comtb:Coding	+	YRonlyInitiation
chr14	1111787	1148009	ENSDART00000106708	ENSDARG00000071906:SEC24B:Coding	+	DualInitiation								chr11	26614890	26623315	ENSDART00000079400	ENSDARG00000056840:otud5b:Coding	+	YRonlyInitiation
chr14	1201720	1210348	ENSDART00000106672	ENSDARG00000071881:arl9:Coding	-	DualInitiation								chr11	26716279	26763271	ENSDART00000103549	ENSDARG00000008034:skib:Coding	-	YRonlyInitiation
chr14	1213526	1240261	ENSDART00000018981	ENSDARG00000014139:srp72:Coding	-	DualInitiation								chr11	26816175	26974153	ENSDART00000144115	ENSDARG00000006601:KAZN:Coding	-	YRonlyInitiation
chr14	1358234	1365851	ENSDART00000060417	ENSDARG00000041215:cetn4:Coding	-	DualInitiation								chr11	27502049	27523959	ENSDART00000154349	ENSDARG00000007494:st3gal2l:Coding	-	YRonlyInitiation
chr14	1375403	1390307	ENSDART00000083797	ENSDARG00000043627:TBC1D9B:Coding	+	DualInitiation								chr11	27542667	27549166	ENSDART00000042322	ENSDARG00000033609:map1lc3a:Coding	+	YRonlyInitiation
chr14	4342406	4354929	ENSDART00000122624	ENSDARG00000086704:CU638740.3:Coding	-	DualInitiation								chr11	27619539	27635169	ENSDART00000083010	ENSDARG00000055620:acad9:Coding	-	YRonlyInitiation
chr14	4500605	4517099	ENSDART00000038301	ENSDARG00000024443:gnpda2:Coding	-	DualInitiation								chr11	27637740	27990634	ENSDART00000043091	ENSDARG00000016551:IQSEC1:Coding	-	YRonlyInitiation
chr14	5400840	5413376	ENSDART00000001424	ENSDARG00000001249:pcgf1:Coding	-	DualInitiation								chr11	28388116	28414501	ENSDART00000088177	ENSDARG00000061656:ptpdc1:Coding	-	YRonlyInitiation
chr14	5811096	5823208	ENSDART00000131820	ENSDARG00000078518:kazald2:Coding	-	DualInitiation								chr11	28521363	28579618	ENSDART00000045942	ENSDARG00000018691:phf2:Coding	-	YRonlyInitiation
chr14	5841302	5866353	ENSDART00000054867	ENSDARG00000092609:aup1:Coding	+	DualInitiation								chr11	28622918	28655487	ENSDART00000023823	ENSDARG00000006775:CASS4:Coding	-	YRonlyInitiation
chr14	5867603	5871315	ENSDART00000041279	ENSDARG00000002344:tubb4b:Coding	+	DualInitiation								chr11	28694915	28704338	ENSDART00000130800	ENSDARG00000044820:cstf1:Coding	-	YRonlyInitiation
chr14	6235164	6251916	ENSDART00000098346	ENSDARG00000002538:smu1a:Coding	+	DualInitiation								chr11	29094980	29301026	ENSDART00000043756	ENSDARG00000021539:ephb2b:Coding	+	YRonlyInitiation
chr14	6581449	6592260	ENSDART00000139292	ENSDARG00000092493:si:dkeyp-44a8.2:processedTranscript	+	DualInitiation								chr11	29467572	29491448	ENSDART00000065853	ENSDARG00000044803:dhrs3b:Coding	-	YRonlyInitiation
chr14	6912870	6919881	ENSDART00000061001	ENSDARG00000041619:gnb2l1:Coding	+	DualInitiation								chr11	30419156	30428016	ENSDART00000112721	ENSDARG00000079546:BX548000.1:Coding	+	YRonlyInitiation
chr14	6928660	6932434	ENSDART00000148447	ENSDARG00000007960:hnrnpaba:Coding	+	DualInitiation								chr11	30647805	30666571	ENSDART00000124471	ENSDARG00000057074:rpgrb:Coding	+	YRonlyInitiation
chr14	6983526	7011289	ENSDART00000112082	ENSDARG00000078685:RUFY1:Coding	-	DualInitiation								chr11	30667465	30671148	ENSDART00000067822	ENSDARG00000046132:dynlt3:Coding	+	YRonlyInitiation
chr14	7345708	7364109	ENSDART00000141471	ENSDARG00000003693:hars:Coding	+	DualInitiation								chr11	30695228	30710538	ENSDART00000079149	ENSDARG00000056618:xk:Coding	-	YRonlyInitiation
chr14	7665805	7708121	ENSDART00000028623	ENSDARG00000025071:brd8:Coding	+	DualInitiation								chr11	30794452	30813595	ENSDART00000145251	ENSDARG00000056638:pir:Coding	-	YRonlyInitiation
chr14	7762486	7763997	NM_200959	NM_200959:zgc:77149	-	DualInitiation								chr11	31029271	31031289	ENSDART00000156196	ENSDARG00000012949:SCML2:processedTranscript	-	YRonlyInitiation
chr14	7872716	7888121	ENSDART00000113299	ENSDARG00000073845:zgc:110843:Coding	+	DualInitiation								chr11	31129421	31156412	ENSDART00000003475	ENSDARG00000020191:ppef1:Coding	+	YRonlyInitiation
chr14	8421486	8427321	ENSDART00000016727	ENSDARG00000016280:eif1ad:Coding	-	DualInitiation								chr11	31158125	31168945	ENSDART00000122756	ENSDARG00000091602:CR790368.1:Coding	+	YRonlyInitiation
chr14	8565008	8585386	ENSDART00000037749	ENSDARG00000025033:stx5a:Coding	+	DualInitiation								chr11	31171791	31204741	ENSDART00000122424	ENSDARG00000089507:ugt1b5:Coding	+	YRonlyInitiation
chr14	9166817	9174853	ENSDART00000054710	ENSDARG00000037570:polr1d:Coding	-	DualInitiation								chr11	31208412	31216885	ENSDART00000078378	ENSDARG00000055966:cflara:Coding	-	YRonlyInitiation
chr14	9593655	9600394	ENSDART00000123652	ENSDARG00000087636:si:dkeyp-86f7.3:Coding	+	DualInitiation								chr11	31230895	31240301	ENSDART00000078387	ENSDARG00000055976:pecr:Coding	-	YRonlyInitiation
chr14	10806074	10816622	ENSDART00000136649	ENSDARG00000093612:si:dkey-92i17.2:Coding	-	DualInitiation								chr11	31411396	31487268	ENSDART00000089803	ENSDARG00000013422:slc8a1a:Coding	-	YRonlyInitiation
chr14	10823539	10854840	ENSDART00000131295	ENSDARG00000020527:nup62l:Coding	+	DualInitiation								chr11	31506358	31511617	ENSDART00000140516	ENSDARG00000043442:MAL:Coding	-	YRonlyInitiation
chr14	11180331	11268778	ENSDART00000091169	ENSDARG00000062795:abcb7:Coding	+	DualInitiation								chr11	31523092	31537101	ENSDART00000114792	ENSDARG00000078959:TPC3:Coding	+	YRonlyInitiation
chr14	12236508	12278866	ENSDART00000106654	ENSDARG00000071868:znf711:Coding	-	DualInitiation								chr11	31605198	31618420	ENSDART00000103270	ENSDARG00000056028:slc22a7a:Coding	+	YRonlyInitiation
chr14	12401040	12425844	ENSDART00000012438	ENSDARG00000003035:hspa9:Coding	+	DualInitiation								chr11	31619719	31623290	ENSDART00000132491	ENSDARG00000025554:WDR83OS:Coding	+	YRonlyInitiation
chr14	12628587	12649719	ENSDART00000080864	ENSDARG00000058062:magt1:Coding	-	DualInitiation								chr11	31914385	31914898	ENSDART00000127355	ENSDARG00000086881:IER2:Coding	-	YRonlyInitiation
chr14	12650118	12744835	ENSDART00000054611	ENSDARG00000037503:thoc2:Coding	+	DualInitiation								chr11	32015332	32027918	ENSDART00000112098	ENSDARG00000075030:CR847925.1:Coding	+	YRonlyInitiation
chr14	13711342	13783237	ENSDART00000054849	ENSDARG00000037655:pls3:Coding	+	DualInitiation								chr11	32045700	32059311	ENSDART00000109698	ENSDARG00000078238:NACC1:Coding	-	YRonlyInitiation
chr14	13971681	13985135	ENSDART00000106593	ENSDARG00000015239:prp19:Coding	+	DualInitiation								chr11	32083214	32101155	ENSDART00000004780	ENSDARG00000001897:man2b1:Coding	-	YRonlyInitiation
chr14	14115110	14159260	ENSDART00000089021	ENSDARG00000037488:canx:Coding	-	DualInitiation								chr11	33390693	33536991	ENSDART00000155592	ENSDARG00000027041:pcdh17:Coding	-	YRonlyInitiation
chr14	14166325	14436646	ENSDART00000001159	ENSDARG00000004115:mgat4b:Coding	-	DualInitiation								chr11	35023782	35026205	ENSDART00000063150	ENSDARG00000043009:fam43a:Coding	-	YRonlyInitiation
chr14	15412931	15420706	ENSDART00000143486	ENSDARG00000023220:selt2:Coding	-	DualInitiation								chr11	35042380	35060393	ENSDART00000098472	ENSDARG00000068193:tmem44:Coding	+	YRonlyInitiation
chr14	18477229	18496683	ENSDART00000080522	ENSDARG00000057770:plp1a:Coding	+	DualInitiation								chr11	35395313	35414561	ENSDART00000133302	ENSDARG00000055540:pfkfb4:Coding	-	YRonlyInitiation
chr14	18508082	18522968	ENSDART00000080472	ENSDARG00000057727:fut11:Coding	+	DualInitiation								chr11	35428013	35474621	ENSDART00000123915	ENSDARG00000089016:mapkapk3:Coding	-	YRonlyInitiation
chr14	18522902	18543174	ENSDART00000143388	ENSDARG00000057726:znf185:Coding	-	DualInitiation								chr11	35770378	35853155	ENSDART00000146944	ENSDARG00000027065:slc38a3a:Coding	-	YRonlyInitiation
chr14	18587709	18605734	ENSDART00000143891	ENSDARG00000095552:ogt.2:Coding	-	DualInitiation								chr11	35893315	35897644	ENSDART00000039847	ENSDARG00000033376:chchd4:Coding	+	YRonlyInitiation
chr14	18624659	18646049	ENSDART00000122502	ENSDARG00000057702:ogt.1:Coding	-	DualInitiation								chr11	36003614	36011950	ENSDART00000017393	ENSDARG00000011262:traip:Coding	-	YRonlyInitiation
chr14	18736485	18738525	ENSDART00000140355	ENSDARG00000093678:si:dkey-102m7.3:processedTranscript	+	DualInitiation								chr11	36600440	36604112	ENSDART00000026017	ENSDARG00000004060:bhlhe40:Coding	-	YRonlyInitiation
chr14	18741668	18746150	ENSDART00000123178	ENSDARG00000004926:slbp:Coding	+	DualInitiation								chr11	36883057	36997724	ENSDART00000124935	ENSDARG00000041974:BRK1:Coding	-	YRonlyInitiation
chr14	19055667	19056708	ENSDART00000106474	ENSDARG00000071808:zgc:158852:Coding	+	DualInitiation								chr11	36889674	36997760	ENSDART00000138609	ENSDARG00000018146:gpx1a:Coding	-	YRonlyInitiation
chr14	19668925	19714971	ENSDART00000123001	ENSDARG00000005273:ergic1:Coding	+	DualInitiation								chr11	36893744	36989398	ENSDART00000125221	ENSDARG00000087939:TEX264:Coding	+	YRonlyInitiation
chr14	19964148	19974495	ENSDART00000080094	ENSDARG00000057423:prelid1a:Coding	+	DualInitiation								chr11	37123785	37181817	ENSDART00000146093	ENSDARG00000029402:sort1a:Coding	-	YRonlyInitiation
chr14	19999131	20012348	ENSDART00000080103	ENSDARG00000057432:mxd3:Coding	-	DualInitiation								chr11	37220081	37248655	ENSDART00000135360	ENSDARG00000055300:atxn7l2a:Coding	+	YRonlyInitiation
chr14	20023590	20053282	ENSDART00000080120	ENSDARG00000057454:immt:Coding	+	DualInitiation								chr11	37250245	37256489	ENSDART00000077641	ENSDARG00000055295:cyb561d1:Coding	+	YRonlyInitiation
chr14	20081337	20140596	ENSDART00000123326	ENSDARG00000029172:polr1a:Coding	+	DualInitiation								chr11	37318269	37330605	ENSDART00000128245	ENSDARG00000090297:ldlrad2:Coding	+	YRonlyInitiation
chr14	21157945	21192546	ENSDART00000123434	ENSDARG00000037433:fmr1:Coding	+	DualInitiation								chr11	37325350	37527950	ENSDART00000156166	ENSDARG00000096865:si:ch211-11c3.1:antisense	-	YRonlyInitiation
chr14	21870884	21893012	ENSDART00000106205	ENSDARG00000071699:ids:Coding	-	DualInitiation								chr11	37530199	37606186	ENSDART00000002055	ENSDARG00000078760:cacna2d3:Coding	-	YRonlyInitiation
chr14	22107710	22116461	ENSDART00000075744	ENSDARG00000053684:aldob:Coding	+	DualInitiation								chr11	37935134	37941957	ENSDART00000124997	ENSDARG00000091304:C11H9orf89:Coding	+	YRonlyInitiation
chr14	22125133	22142335	ENSDART00000075759	ENSDARG00000053691:maea:Coding	-	DualInitiation								chr11	38117171	38135960	ENSDART00000115294	ENSDARG00000077942:NINJ1:Coding	-	YRonlyInitiation
chr14	22234249	22239226	ENSDART00000129743	ENSDARG00000089019:BX470131.2:Coding	-	DualInitiation								chr11	38471041	38507814	ENSDART00000130742	ENSDARG00000043376:egfl7:Coding	+	YRonlyInitiation
chr14	22239948	22243502	ENSDART00000054462	ENSDARG00000037423:SMIM19:Coding	+	DualInitiation								chr11	38557576	38583264	ENSDART00000083761	ENSDARG00000059881:fam69b:Coding	+	YRonlyInitiation
chr14	22624149	22661599	ENSDART00000089845	ENSDARG00000062267:IM:7163548:Coding	-	DualInitiation								chr11	38588531	38596246	ENSDART00000156272	ENSDARG00000096893:si:ch1073-219h3.1:lincRNA	-	YRonlyInitiation
chr14	22686803	22695181	ENSDART00000128717	ENSDARG00000057026:ran:Coding	+	DualInitiation								chr11	38599254	38604211	ENSDART00000057527	ENSDARG00000039364:zgc:113019:Coding	-	YRonlyInitiation
chr14	22823300	22848032	ENSDART00000079583	ENSDARG00000057007:ctbp1:Coding	+	DualInitiation								chr11	38804755	38816742	ENSDART00000131782	ENSDARG00000014324:sh2d5:Coding	+	YRonlyInitiation
chr14	22983712	23018499	ENSDART00000137795	ENSDARG00000037397:ssrp1a:Coding	-	DualInitiation								chr11	38818823	38842624	ENSDART00000129918	ENSDARG00000055238:kif17:Coding	+	YRonlyInitiation
chr14	23079857	23101249	ENSDART00000106147	ENSDARG00000037393:slc43a1a:Coding	+	DualInitiation								chr11	39014481	39046271	ENSDART00000102868	ENSDARG00000070213:etnk2:Coding	-	YRonlyInitiation
chr14	23116746	23123347	ENSDART00000109759	ENSDARG00000079122:tmx2a:Coding	+	DualInitiation								chr11	39072291	39089413	ENSDART00000111157	ENSDARG00000079765:AL929022.2:Coding	+	YRonlyInitiation
chr14	23135352	23143178	ENSDART00000109065	ENSDARG00000076667:ccng1:Coding	+	DualInitiation								chr11	39706317	39726808	ENSDART00000065613	ENSDARG00000077092:elk4:Coding	-	YRonlyInitiation
chr14	23460194	23467148	ENSDART00000019296	ENSDARG00000003229:gdf9:Coding	+	DualInitiation								chr11	39946645	39947007	NM_200531	NM_200531:mfsd4a	-	YRonlyInitiation
chr14	23481737	23498426	ENSDART00000079385	ENSDARG00000056830:HNRNPUL2:Coding	-	DualInitiation								chr11	40346240	40352315	ENSDART00000113185	ENSDARG00000078805:AP5B1:Coding	-	YRonlyInitiation
chr14	24591914	24612390	ENSDART00000002469	ENSDARG00000018989:hspa4b:Coding	+	DualInitiation								chr11	40401492	40436562	ENSDART00000105133	ENSDARG00000071208:wnt4a:Coding	-	YRonlyInitiation
chr14	24613442	24617934	ENSDART00000054266	ENSDARG00000037307:gnpda1:Coding	+	DualInitiation								chr11	41435219	41490992	ENSDART00000024304	ENSDARG00000010519:per3:Coding	+	YRonlyInitiation
chr14	24621395	24630999	ENSDART00000006373	ENSDARG00000013979:ndfip1:Coding	+	DualInitiation								chr11	41807997	41895049	ENSDART00000086296	ENSDARG00000060901:trim62:Coding	-	YRonlyInitiation
chr14	25099282	25110559	ENSDART00000079226	ENSDARG00000056691:cpeb4:Coding	-	DualInitiation								chr11	41910113	41933153	ENSDART00000102750	ENSDARG00000070165:tnfrsf1b:Coding	-	YRonlyInitiation
chr14	25277219	25279621	ENSDART00000122660	ENSDARG00000089302:hnrnpa0a:Coding	+	DualInitiation								chr11	41981118	41995742	ENSDART00000127932	ENSDARG00000088346:MIIP:Coding	-	YRonlyInitiation
chr14	25491481	25760796	ENSDART00000146299	ENSDARG00000034268:slit3:Coding	-	DualInitiation								chr11	42098439	42123311	ENSDART00000147264	ENSDARG00000029795:fam213b:Coding	-	YRonlyInitiation
chr14	26141373	26156636	ENSDART00000135004	ENSDARG00000001162:matr3l1.1:Coding	-	DualInitiation								chr11	42190148	42204454	ENSDART00000023745	ENSDARG00000015010:CCDC114:Coding	-	YRonlyInitiation
chr14	26157837	26178044	ENSDART00000144168	ENSDARG00000000394:matr3l1.1:Coding	-	DualInitiation								chr11	42308072	42320474	ENSDART00000102779	ENSDARG00000070171:errfi1:Coding	+	YRonlyInitiation
chr14	26447687	26462056	ENSDART00000148652	ENSDARG00000011618:slc26a2:Coding	-	DualInitiation								chr11	42366286	42371379	ENSDART00000125614	ENSDARG00000005173:pax7a:Coding	-	YRonlyInitiation
chr14	26932925	26944720	ENSDART00000139855	ENSDARG00000017741:g3bp1:Coding	-	DualInitiation								chr11	42557104	42571428	ENSDART00000041531	ENSDARG00000034826:park7:Coding	+	YRonlyInitiation
chr14	26948447	26966413	ENSDART00000039660	ENSDARG00000019353:sparc:Coding	-	DualInitiation								chr11	42944034	42951294	ENSDART00000014871	ENSDARG00000016649:akr7a3:Coding	+	YRonlyInitiation
chr14	27257330	27275133	ENSDART00000113804	ENSDARG00000077166:CABZ01005777.1:Coding	+	DualInitiation								chr11	42951290	42959301	ENSDART00000002556	ENSDARG00000007130:mrto4:Coding	-	YRonlyInitiation
chr14	27422514	27434514	ENSDART00000088690	ENSDARG00000061854:lman2:Coding	-	DualInitiation								chr11	42964834	43035796	ENSDART00000055711	ENSDARG00000019157:CABZ01030889.1:Coding	+	YRonlyInitiation
chr14	27461837	27474827	ENSDART00000143454	ENSDARG00000017842:syvn1:Coding	-	DualInitiation								chr11	43043855	43067703	ENSDART00000055710	ENSDARG00000038207:aldh4a1:Coding	+	YRonlyInitiation
chr14	27476297	27507294	ENSDART00000054175	ENSDARG00000037238:smad5:Coding	-	DualInitiation								chr11	43073537	43077202	ENSDART00000055709	ENSDARG00000038205:her2:Coding	-	YRonlyInitiation
chr14	27712428	27713928	ENSDART00000078563	ENSDARG00000056130:neurog1:Coding	-	DualInitiation								chr11	43722151	43799987	ENSDART00000098677	ENSDARG00000038843:il17rd:Coding	+	YRonlyInitiation
chr14	27728788	27738387	ENSDART00000078522	ENSDARG00000056119:eef1g:Coding	+	DualInitiation								chr11	43805251	43825058	ENSDART00000155011	ENSDARG00000074194:zgc:194981:Coding	+	YRonlyInitiation
chr14	27768429	27805552	ENSDART00000088484	ENSDARG00000061764:ahnak:Coding	+	DualInitiation								chr11	43846656	43896032	ENSDART00000028955	ENSDARG00000025421:tdrd3:Coding	+	YRonlyInitiation
chr14	29459068	29479568	ENSDART00000006489	ENSDARG00000004078:acsl4a:Coding	+	DualInitiation								chr11	43996480	44000228	ENSDART00000052912	ENSDARG00000036424:PCDH20:Coding	-	YRonlyInitiation
chr14	29565319	29583093	ENSDART00000125362	ENSDARG00000021794:hmmr:Coding	+	DualInitiation								chr11	44145728	44210549	ENSDART00000098492	ENSDARG00000036402:SPTBN1:Coding	-	YRonlyInitiation
chr14	31412618	31414295	ENSDART00000145336	ENSDARG00000008796:her5:Coding	+	DualInitiation								chr11	45239685	45258661	ENSDART00000047126	ENSDARG00000035808:clcn4:Coding	-	YRonlyInitiation
chr14	31420558	31426756	ENSDART00000053936	ENSDARG00000037108:pfdn6:Coding	-	DualInitiation								chr11	45322433	45355583	ENSDART00000045015	ENSDARG00000034480:gnb4b:Coding	+	YRonlyInitiation
chr14	31539290	31573704	ENSDART00000134098	ENSDARG00000094324:efemp2a:Coding	-	DualInitiation								chr11	45452520	45468454	ENSDART00000065585	ENSDARG00000044634:tbce:Coding	-	YRonlyInitiation
chr14	31665187	31671184	ENSDART00000006132	ENSDARG00000021124:cfl1:Coding	+	DualInitiation								chr11	45644226	45649295	ENSDART00000065590	ENSDARG00000044638:map1lc3c:Coding	-	YRonlyInitiation
chr14	31789983	31814972	ENSDART00000105853	ENSDARG00000071547:CABZ01047562.1:Coding	-	DualInitiation								chr11	45940118	45952962	ENSDART00000122763	ENSDARG00000090955:CU929356.2:Coding	-	YRonlyInitiation
chr14	32362997	32377623	ENSDART00000006463	ENSDARG00000004046:phf6:Coding	+	DualInitiation								chr11	45992036	46009554	ENSDART00000014887	ENSDARG00000014472:eif4a3:Coding	+	YRonlyInitiation
chr14	32379800	32391422	ENSDART00000124499	ENSDARG00000008884:hprt1:Coding	+	DualInitiation								chr11	46091919	46098624	ENSDART00000128453	ENSDARG00000086821:pycr1b:Coding	+	YRonlyInitiation
chr14	32399836	32415255	ENSDART00000053026	ENSDARG00000036500:fam122b:Coding	+	DualInitiation								chr11	46160956	46190106	ENSDART00000110257	ENSDARG00000077064:TRAPPC10:Coding	-	YRonlyInitiation
chr14	32725472	32732596	ENSDART00000131024	ENSDARG00000014244:rbmx:Coding	-	DualInitiation								chr11	46207028	46225512	ENSDART00000062237	ENSDARG00000042444:ankrd13c:Coding	-	YRonlyInitiation
chr14	32881567	32886494	ENSDART00000105761	ENSDARG00000071497:zic3:Coding	-	DualInitiation								chr11	46461666	46468325	ENSDART00000127190	ENSDARG00000090657:aspscr1:Coding	-	YRonlyInitiation
chr14	33708293	33715532	ENSDART00000077336	ENSDARG00000055040:nkrf:Coding	+	DualInitiation								chr11	46586910	46609289	ENSDART00000049448	ENSDARG00000030004:ero1lb:Coding	-	YRonlyInitiation
chr14	33738540	33741051	ENSDART00000105726	ENSDARG00000092553:slc25a5:Coding	-	DualInitiation								chr12	9713	12421	ENSDART00000105694	ENSDARG00000026090:adprm:Coding	+	YRonlyInitiation
chr14	34245372	34252729	ENSDART00000048130	ENSDARG00000031929:stard10:Coding	-	DualInitiation								chr12	12895	19363	ENSDART00000113335	ENSDARG00000077177:map2k4b:Coding	+	YRonlyInitiation
chr14	34255703	34272304	ENSDART00000075056	ENSDARG00000029885:zgc:63637:Coding	-	DualInitiation								chr12	286933	290983	ENSDART00000152327	ENSDARG00000021557:wdr45l:Coding	-	YRonlyInitiation
chr14	34272766	34303017	ENSDART00000137997	ENSDARG00000010721:sept6:Coding	-	DualInitiation								chr12	296835	298704	ENSDART00000152304	ENSDARG00000096602:si:ch1073-357b18.4:Coding	-	YRonlyInitiation
chr14	34306764	34309051	ENSDART00000052761	ENSDARG00000036316:rpl39:Coding	-	DualInitiation								chr12	308608	310102	ENSDART00000152608	ENSDARG00000079888:si:ch1073-357b18.3:processedPseudogene	-	YRonlyInitiation
chr14	34433279	34444939	ENSDART00000075278	ENSDARG00000053262:atp1b4:Coding	+	DualInitiation								chr12	327932	331844	ENSDART00000082333	ENSDARG00000059257:RCVRN:Coding	+	YRonlyInitiation
chr14	34449218	34456414	ENSDART00000147059	ENSDARG00000014914:lamp2:Coding	-	DualInitiation								chr12	427584	443123	ENSDART00000083827	ENSDARG00000059903:hs3st3l:Coding	-	YRonlyInitiation
chr14	34461164	34480123	ENSDART00000149254	ENSDARG00000060510:cul4b:Coding	+	DualInitiation								chr12	467425	475881	ENSDART00000106669	ENSDARG00000071877:dhrs7cb:Coding	-	YRonlyInitiation
chr14	35620853	35625308	ENSDART00000132193	ENSDARG00000052910:wnt8a:Coding	+	DualInitiation								chr12	805223	853452	ENSDART00000041424	ENSDARG00000053331:sult2st2:Coding	-	YRonlyInitiation
chr14	36527332	36545869	ENSDART00000144702	ENSDARG00000025535:clint1a:Coding	+	DualInitiation								chr12	892553	955606	ENSDART00000152623	ENSDARG00000077243:ABCC3:Coding	+	YRonlyInitiation
chr14	36720036	36725896	ENSDART00000133658	ENSDARG00000060199:mrpl18:Coding	-	DualInitiation								chr12	1044227	1047498	ENSDART00000022688	ENSDARG00000021372:tob1b:Coding	-	YRonlyInitiation
chr14	37569307	37598853	ENSDART00000058503	ENSDARG00000055455:gpm6aa:Coding	-	DualInitiation								chr12	1169792	1176743	ENSDART00000128188	ENSDARG00000089888:daglb:Coding	-	YRonlyInitiation
chr14	40342125	40344618	ENSDART00000129958	ENSDARG00000036162:hnrnpa0b:Coding	+	DualInitiation								chr12	1179850	1187204	ENSDART00000054367	ENSDARG00000037361:kdelr2b:Coding	-	YRonlyInitiation
chr14	40345883	40347385	ENSDART00000052511	ENSDARG00000036161:hnrnpa0l:Coding	+	DualInitiation								chr12	1197377	1207471	ENSDART00000054363	ENSDARG00000037359:CDR2:Coding	+	YRonlyInitiation
chr14	40349420	40369547	ENSDART00000047050	ENSDARG00000019236:gsr:Coding	-	DualInitiation								chr12	1490996	1566132	ENSDART00000059207	ENSDARG00000040450:pemt:Coding	+	YRonlyInitiation
chr14	40374933	40378270	ENSDART00000043317	ENSDARG00000023672:timm8a:Coding	+	DualInitiation								chr12	1576091	1577697	ENSDART00000026303	ENSDARG00000019274:rasd1:Coding	+	YRonlyInitiation
chr14	40499052	40570905	ENSDART00000030509	ENSDARG00000006865:glra4a:Coding	-	DualInitiation								chr12	1581493	1584168	ENSDART00000152308	ENSDARG00000096631:MED9:Coding	-	YRonlyInitiation
chr14	42751947	42761033	ENSDART00000147389	ENSDARG00000052567:tmem35:Coding	-	DualInitiation								chr12	1641463	1641831	NM_001045248	NM_001045248:usp22	-	YRonlyInitiation
chr14	42768750	42784202	ENSDART00000138232	ENSDARG00000052575:arl13a:Coding	-	DualInitiation								chr12	2770277	2787246	ENSDART00000022471	ENSDARG00000009870:mapk8b:Coding	-	YRonlyInitiation
chr14	42835800	42863213	ENSDART00000056627	ENSDARG00000044009:cstf2:Coding	-	DualInitiation								chr12	3255569	3322913	ENSDART00000093113	ENSDARG00000063612:antxr1c:Coding	+	YRonlyInitiation
chr14	42999861	43002486	ENSDART00000003170	ENSDARG00000018145:mid1ip1l:Coding	-	DualInitiation								chr12	3448944	3487535	ENSDART00000005587	ENSDARG00000012094:prkar1ab:Coding	+	YRonlyInitiation
chr14	43002970	43011885	ENSDART00000016002	ENSDARG00000015759:tspan7:Coding	-	DualInitiation								chr12	3498356	3531817	ENSDART00000112182	ENSDARG00000079486:fam20a:Coding	-	YRonlyInitiation
chr14	44409388	44416597	ENSDART00000074362	ENSDARG00000052494:pcdh18b:Coding	+	DualInitiation								chr12	3614628	3633776	ENSDART00000122905	ENSDARG00000020795:rac3b:Coding	+	YRonlyInitiation
chr14	45820488	45829413	ENSDART00000113697	ENSDARG00000077012:eif4ea:Coding	-	DualInitiation								chr12	3635054	3645620	ENSDART00000023796	ENSDARG00000079271:dcxr:Coding	-	YRonlyInitiation
chr14	45847307	45859860	ENSDART00000111189	ENSDARG00000076526:gar1:Coding	-	DualInitiation								chr12	3669969	3684771	ENSDART00000149427	ENSDARG00000074156:sgca:Coding	+	YRonlyInitiation
chr14	46995797	46998792	ENSDART00000098643	ENSDARG00000068265:tomm5:Coding	+	DualInitiation								chr12	3687445	3725230	ENSDART00000015092	ENSDARG00000035809:col1a1b:Coding	-	YRonlyInitiation
chr14	47487907	47519377	ENSDART00000042486	ENSDARG00000029975:C14H4orf29:Coding	+	DualInitiation								chr12	3871940	3880003	ENSDART00000099779	ENSDARG00000077500:tmem101:Coding	+	YRonlyInitiation
chr14	47523953	47568345	ENSDART00000125891	ENSDARG00000079512:fam193b:Coding	+	DualInitiation								chr12	3895082	3904611	ENSDART00000010569	ENSDARG00000020371:g6pc3:Coding	+	YRonlyInitiation
chr14	47573594	47582420	ENSDART00000126309	ENSDARG00000089104:CABZ01074913.1:Coding	+	DualInitiation								chr12	4606680	4621281	ENSDART00000134292	ENSDARG00000021154:PRODH2:Coding	-	YRonlyInitiation
chr14	47673827	47688748	ENSDART00000074208	ENSDARG00000052368:FP102272.1:Coding	+	DualInitiation								chr12	4975637	4982067	ENSDART00000152521	ENSDARG00000040510:ca15b:Coding	-	YRonlyInitiation
chr14	47694539	47697522	ENSDART00000074216	ENSDARG00000052371:higd2a:Coding	-	DualInitiation								chr12	5000755	5011832	ENSDART00000008893	ENSDARG00000015654:ca15a:Coding	-	YRonlyInitiation
chr14	48282174	48286686	ENSDART00000090844	ENSDARG00000060977:TMEM179:Coding	-	DualInitiation								chr12	5058338	5069419	ENSDART00000152168	ENSDARG00000045947:HRC:Coding	-	YRonlyInitiation
chr14	48290135	48303863	ENSDART00000025749	ENSDARG00000007025:ttc9c:Coding	+	DualInitiation								chr12	5295950	5302083	ENSDART00000152771	ENSDARG00000096616:si:ch211-255p10.3:Coding	+	YRonlyInitiation
chr14	48305291	48334532	ENSDART00000125970	ENSDARG00000088195:wu:fb52c12:Coding	-	DualInitiation								chr12	5347852	5377926	ENSDART00000110514	ENSDARG00000074229:prr12a:processedTranscript	+	YRonlyInitiation
chr14	48724503	48902693	ENSDART00000043751	ENSDARG00000029609:macrod1:Coding	-	DualInitiation								chr12	5381038	5398904	ENSDART00000152489	ENSDARG00000076251:irf3:Coding	+	YRonlyInitiation
chr14	49009360	49048343	ENSDART00000124925	ENSDARG00000071353:AL929007.1:Coding	-	DualInitiation								chr12	5737655	5742066	ENSDART00000109588	ENSDARG00000077505:rbp4:Coding	+	YRonlyInitiation
chr14	49053882	49090126	ENSDART00000124417	ENSDARG00000003213:naa15a:Coding	+	DualInitiation								chr12	5813063	5886480	ENSDART00000152532	ENSDARG00000086142:arhgap27:Coding	-	YRonlyInitiation
chr14	49151753	49155148	ENSDART00000142317	ENSDARG00000071345:mgst2:Coding	+	DualInitiation								chr12	6022616	6040033	ENSDART00000110641	ENSDARG00000054528:si:ch211-93e11.8:Coding	+	YRonlyInitiation
chr14	49248445	49255475	ENSDART00000047525	ENSDARG00000032929:cryba1l1:Coding	+	DualInitiation								chr12	6057526	6066666	ENSDART00000105887	ENSDARG00000071560:dlx4b:Coding	+	YRonlyInitiation
chr14	49291489	49301298	ENSDART00000060577	ENSDARG00000041332:tmem33:Coding	+	DualInitiation								chr12	6204221	6256035	ENSDART00000114637	ENSDARG00000079166:ace:Coding	-	YRonlyInitiation
chr14	49305383	49309673	ENSDART00000031498	ENSDARG00000011094:ccna2:Coding	-	DualInitiation								chr12	6281076	6293478	ENSDART00000092319	ENSDARG00000063283:ABI3:Coding	+	YRonlyInitiation
chr14	49812587	49832748	ENSDART00000058789	ENSDARG00000040190:qdpra:Coding	-	DualInitiation								chr12	6330345	6362174	ENSDART00000109305	ENSDARG00000073771:tbc1d12b:Coding	+	YRonlyInitiation
chr14	50979140	50989626	ENSDART00000124773	ENSDARG00000087128:ppid:Coding	+	DualInitiation								chr12	6686210	6690361	ENSDART00000114961	ENSDARG00000079462:PTGES3L:Coding	+	YRonlyInitiation
chr14	51204271	51220216	ENSDART00000124192	ENSDARG00000086245:CR855307.2:Coding	-	DualInitiation								chr12	6749156	6797792	ENSDART00000142418	ENSDARG00000029621:sgms1:Coding	+	YRonlyInitiation
chr14	51338137	51369827	ENSDART00000023654	ENSDARG00000019963:sfxn1:Coding	-	DualInitiation								chr12	6843941	6861390	ENSDART00000152292	ENSDARG00000002968:a1cf:Coding	-	YRonlyInitiation
chr14	51378553	51392901	ENSDART00000042421	ENSDARG00000030224:ppp2ca:Coding	-	DualInitiation								chr12	7149336	7151441	ENSDART00000122271	ENSDARG00000045219:dkk1b:Coding	+	YRonlyInitiation
chr14	51641669	51687488	ENSDART00000115072	ENSDARG00000015653:tnip1:Coding	+	DualInitiation								chr12	7865689	7906826	ENSDART00000048866	ENSDARG00000029291:ipmkb:Coding	-	YRonlyInitiation
chr14	52610969	52630071	ENSDART00000129265	ENSDARG00000089939:SIMC1:Coding	+	DualInitiation								chr12	7940899	7953126	ENSDART00000061633	ENSDARG00000042054:zgc:171971:Coding	-	YRonlyInitiation
chr14	52632243	52656973	ENSDART00000030357	ENSDARG00000022001:CNOT6:Coding	+	DualInitiation								chr12	8189595	8244852	ENSDART00000152556	ENSDARG00000096601:FAM13C:Coding	-	YRonlyInitiation
chr14	53115931	53147635	ENSDART00000049285	ENSDARG00000028252:ube2d2l:Coding	+	DualInitiation								chr12	8248795	8266826	ENSDART00000025669	ENSDARG00000005947:slc16a9b:Coding	-	YRonlyInitiation
chr14	53365583	53366820	ENSDART00000057945	ENSDARG00000039642:atpv0e1:Coding	-	DualInitiation								chr12	8822179	8854582	ENSDART00000106375	ENSDARG00000032459:med24:Coding	-	YRonlyInitiation
chr14	53369687	53374265	ENSDART00000057944	ENSDARG00000039641:rpl26:Coding	-	DualInitiation								chr12	9229069	9230715	ENSDART00000062858	ENSDARG00000042827:adoa:Coding	+	YRonlyInitiation
chr14	53419492	53498161	ENSDART00000105466	ENSDARG00000025314:tcerg1a:Coding	-	DualInitiation								chr12	9239051	9258480	ENSDART00000135865	ENSDARG00000042826:egr2b:Coding	-	YRonlyInitiation
chr14	53498787	53502929	ENSDART00000046840	ENSDARG00000029187:exosc3:Coding	+	DualInitiation								chr12	9323886	9333929	ENSDART00000031676	ENSDARG00000023591:nrbf2b:Coding	+	YRonlyInitiation
chr14	53706594	53716536	ENSDART00000105471	ENSDARG00000079680:COX18:Coding	+	DualInitiation								chr12	9336268	9572004	ENSDART00000113148	ENSDARG00000079939:jmjd1cb:processedTranscript	-	YRonlyInitiation
chr15	5205	5488	NM_213275	NM_213275:vgll4b	+	DualInitiation								chr12	9576918	9636388	ENSDART00000021628	ENSDARG00000004160:reep3b:Coding	+	YRonlyInitiation
chr15	5251	5499	NM_001002580	NM_001002580:pmepa1	+	DualInitiation								chr12	9723647	9838869	ENSDART00000125230	ENSDARG00000020521:exoc6:Coding	-	YRonlyInitiation
chr15	118499	120455	ENSDART00000122286	ENSDARG00000088160:KIAA1731:Coding	-	DualInitiation								chr12	9850705	9886884	ENSDART00000066471	ENSDARG00000057644:adam8b:Coding	-	YRonlyInitiation
chr15	498730	504904	ENSDART00000155472	ENSDARG00000007722:nudt8:Coding	-	DualInitiation								chr12	10108665	10192257	ENSDART00000114258	ENSDARG00000026294:erbb2:Coding	-	YRonlyInitiation
chr15	517031	540785	ENSDART00000154594	ENSDARG00000069968:pcsk7:Coding	+	DualInitiation								chr12	10203866	10222820	ENSDART00000152737	ENSDARG00000057531:PGAP3:Coding	-	YRonlyInitiation
chr15	1003573	1009415	ENSDART00000157310	ENSDARG00000096941:si:dkey-77f5.8:Coding	+	DualInitiation								chr12	10264674	10271183	ENSDART00000106285	ENSDARG00000071733:CT030204.3:Coding	-	YRonlyInitiation
chr15	1163681	1191575	ENSDART00000093152	ENSDARG00000063624:gfm1:Coding	+	DualInitiation								chr12	10495796	10576493	ENSDART00000066446	ENSDARG00000071707:heatr1:Coding	+	YRonlyInitiation
chr15	1529849	1568335	ENSDART00000130413	ENSDARG00000038882:smc4:Coding	+	DualInitiation								chr12	10657823	10677152	ENSDART00000080081	ENSDARG00000057415:nudt13:Coding	+	YRonlyInitiation
chr15	1591713	1617691	ENSDART00000034456	ENSDARG00000023190:kpna4:Coding	-	DualInitiation								chr12	10792174	10815554	ENSDART00000137081	ENSDARG00000002546:rundc3ab:Coding	+	YRonlyInitiation
chr15	1713873	1728441	ENSDART00000023153	ENSDARG00000015968:rabgef1l:Coding	-	DualInitiation								chr12	10855555	10859059	ENSDART00000055019	ENSDARG00000056108:ndufa4:Coding	+	YRonlyInitiation
chr15	1745048	1760343	ENSDART00000093074	ENSDARG00000063596:wbscr22:Coding	-	DualInitiation								chr12	11029026	11117956	ENSDART00000152250	ENSDARG00000089223:ngfrb:Coding	-	YRonlyInitiation
chr15	1762006	1782338	ENSDART00000125379	ENSDARG00000090602:CUL3:Coding	+	DualInitiation								chr12	11213451	11240027	ENSDART00000127343	ENSDARG00000088877:smarcd2:Coding	+	YRonlyInitiation
chr15	1814477	1833354	ENSDART00000102410	ENSDARG00000070019:taf15:Coding	-	DualInitiation								chr12	11242670	11254573	ENSDART00000106191	ENSDARG00000015315:psmc5:Coding	+	YRonlyInitiation
chr15	2179534	2404741	ENSDART00000147710	ENSDARG00000033987:rsrc1:Coding	+	DualInitiation								chr12	11461042	11489056	ENSDART00000052001	ENSDARG00000035835:eef2k:Coding	-	YRonlyInitiation
chr15	2501830	2510710	ENSDART00000047013	ENSDARG00000030949:srprb:Coding	-	DualInitiation								chr12	11491094	11501041	ENSDART00000052004	ENSDARG00000035837:C12H16orf52:Coding	-	YRonlyInitiation
chr15	2511388	2534904	ENSDART00000063329	ENSDARG00000043134:cux1b:Coding	+	DualInitiation								chr12	12186819	12263281	ENSDART00000079336	ENSDARG00000056783:raraa:Coding	+	YRonlyInitiation
chr15	2630157	2632240	ENSDART00000063320	ENSDARG00000043128:cldne:Coding	-	DualInitiation								chr12	12273913	12304820	ENSDART00000052537	ENSDARG00000020041:C12H16orf62:Coding	+	YRonlyInitiation
chr15	2641526	2643856	ENSDART00000063325	ENSDARG00000043133:cldnf:Coding	-	DualInitiation								chr12	12421892	12455943	ENSDART00000079645	ENSDARG00000057138:zgc:174164:Coding	-	YRonlyInitiation
chr15	4286774	4387187	ENSDART00000155619	ENSDARG00000042835:tfdp2:Coding	-	DualInitiation								chr12	12458673	12477335	ENSDART00000129495	ENSDARG00000089828:C12H10orf88:Coding	+	YRonlyInitiation
chr15	4408039	4439563	ENSDART00000008170	ENSDARG00000042833:RFFL:Coding	-	DualInitiation								chr12	12756189	12869702	ENSDART00000150191	ENSDARG00000029768:wapalb:Coding	+	YRonlyInitiation
chr15	4444065	4475728	ENSDART00000144949	ENSDARG00000042252:eif4h:Coding	-	DualInitiation								chr12	14060981	14187273	ENSDART00000152510	ENSDARG00000091535:ccser2:Coding	-	YRonlyInitiation
chr15	4846988	4858610	ENSDART00000142995	ENSDARG00000042823:spcs2:Coding	+	DualInitiation								chr12	14294659	14311898	ENSDART00000077829	ENSDARG00000055477:pelo:Coding	-	YRonlyInitiation
chr15	5563912	5614395	ENSDART00000063468	ENSDARG00000087043:URB1:Coding	-	DualInitiation								chr12	14350227	14367789	ENSDART00000105896	ENSDARG00000035458:atp2a1l:Coding	+	YRonlyInitiation
chr15	5666930	5674460	ENSDART00000082388	ENSDARG00000059304:chchd2:Coding	-	DualInitiation								chr12	14417982	14425013	ENSDART00000041394	ENSDARG00000034633:emc9:Coding	-	YRonlyInitiation
chr15	5678208	5693004	ENSDART00000051180	ENSDARG00000059303:hnrnpl2:Coding	-	DualInitiation								chr12	14670400	14756388	ENSDART00000124364	ENSDARG00000055588:stat5.2:Coding	-	YRonlyInitiation
chr15	5722805	5786462	ENSDART00000154812	ENSDARG00000074747:brwd1:Coding	-	DualInitiation								chr12	14830592	14836545	ENSDART00000152370	ENSDARG00000055630:foxh1:Coding	-	YRonlyInitiation
chr15	5792221	5795326	ENSDART00000155252	ENSDARG00000097102:si:ch73-281n10.2:antisense	-	DualInitiation								chr12	14848996	14896017	ENSDART00000152257	ENSDARG00000076980:PPP1R16A:Coding	+	YRonlyInitiation
chr15	5817695	5862874	ENSDART00000121529	ENSDARG00000021633:sh3bgr:Coding	+	DualInitiation								chr12	14917674	14992996	ENSDART00000110503	ENSDARG00000079204:adam11:Coding	-	YRonlyInitiation
chr15	6348898	6373322	ENSDART00000065824	ENSDARG00000044781:bace2:Coding	+	DualInitiation								chr12	14994713	15011351	ENSDART00000152400	ENSDARG00000086550:DBF4B:Coding	-	YRonlyInitiation
chr15	6532406	6546523	ENSDART00000021814	ENSDARG00000013489:gltscr2:Coding	-	DualInitiation								chr12	15014461	15063081	ENSDART00000066367	ENSDARG00000045129:fkbp10b:Coding	+	YRonlyInitiation
chr15	6727918	6753819	ENSDART00000018945	ENSDARG00000002795:meis3:Coding	-	DualInitiation								chr12	15067311	15072228	ENSDART00000066368	ENSDARG00000045130:klhl11:Coding	-	YRonlyInitiation
chr15	7103815	7106499	ENSDART00000101578	ENSDARG00000069675:her8.2:Coding	+	DualInitiation								chr12	15079686	15184114	ENSDART00000152522	ENSDARG00000055652:aclyb:Coding	-	YRonlyInitiation
chr15	7114861	7117817	ENSDART00000109394	ENSDARG00000007097:her13:Coding	+	DualInitiation								chr12	15255729	15268825	ENSDART00000123741	ENSDARG00000087226:kbtbd2:Coding	+	YRonlyInitiation
chr15	8739844	8898422	ENSDART00000154171	ENSDARG00000062577:arhgap35a:Coding	-	DualInitiation								chr12	15290508	15317111	ENSDART00000077903	ENSDARG00000055538:avl9:Coding	-	YRonlyInitiation
chr15	8902965	8935293	ENSDART00000033871	ENSDARG00000026967:ap2s1:Coding	+	DualInitiation								chr12	15320798	15416006	ENSDART00000078052	ENSDARG00000055679:mto1:Coding	+	YRonlyInitiation
chr15	13530572	13555027	ENSDART00000027424	ENSDARG00000020115:sars2:Coding	-	DualInitiation								chr12	15620662	15624213	ENSDART00000140899	ENSDARG00000090863:si:ch211-241f4.1:lincRNA	+	YRonlyInitiation
chr15	13555481	13566978	ENSDART00000080939	ENSDARG00000058122:si:dkey-260j18.2:Coding	+	DualInitiation								chr12	15845110	15882130	ENSDART00000141909	ENSDARG00000074730:pkmyt1:Coding	-	YRonlyInitiation
chr15	13597371	13605044	ENSDART00000131212	ENSDARG00000043718:FBXO46:Coding	-	DualInitiation								chr12	16412071	16413832	ENSDART00000053003	ENSDARG00000036482:hexim1:Coding	-	YRonlyInitiation
chr15	13607990	13643370	ENSDART00000140621	ENSDARG00000011955:adck4:Coding	+	DualInitiation								chr12	16513676	16523013	ENSDART00000079803	ENSDARG00000057206:nmt1b:Coding	+	YRonlyInitiation
chr15	14108998	14116135	ENSDART00000043492	ENSDARG00000033171:trappc6bl:Coding	-	DualInitiation								chr12	16537111	16647387	ENSDART00000143924	ENSDARG00000038138:SVIL:Coding	+	YRonlyInitiation
chr15	14118181	14131517	ENSDART00000156947	ENSDARG00000097692:si:ch211-116o3.5:Coding	-	DualInitiation								chr12	17134039	17156315	ENSDART00000090881	ENSDARG00000062672:si:dkey-100n10.2:Coding	-	YRonlyInitiation
chr15	14277882	14324278	ENSDART00000112974	ENSDARG00000074137:C2CD3:Coding	+	DualInitiation								chr12	17404492	17451722	ENSDART00000086984	ENSDARG00000061194:hectd2:Coding	-	YRonlyInitiation
chr15	14535626	14612278	ENSDART00000016024	ENSDARG00000003963:traf4a:Coding	+	DualInitiation								chr12	17477077	17506630	ENSDART00000086211	ENSDARG00000052388:pcgf5b:Coding	-	YRonlyInitiation
chr15	15016163	15031978	ENSDART00000144138	ENSDARG00000006615:hnf1ba:Coding	-	DualInitiation								chr12	17517709	17523634	ENSDART00000037601	ENSDARG00000027428:rpp30:Coding	-	YRonlyInitiation
chr15	15091094	15095533	ENSDART00000080413	ENSDARG00000057691:srsf1a:Coding	-	DualInitiation								chr12	17524028	17532266	ENSDART00000058665	ENSDARG00000040110:KIF20B:Coding	+	YRonlyInitiation
chr15	15142161	15196618	ENSDART00000156352	ENSDARG00000030945:si:ch211-259g3.4:Coding	-	DualInitiation								chr12	17583550	17586054	ENSDART00000123363	ENSDARG00000090918:si:dkey-269i1.4:Coding	+	YRonlyInitiation
chr15	15758174	15891615	ENSDART00000142870	ENSDARG00000062987:tyw1:Coding	-	DualInitiation								chr12	18020366	18031792	ENSDART00000020824	ENSDARG00000010098:pank1b:Coding	+	YRonlyInitiation
chr15	15905214	15913890	ENSDART00000049196	ENSDARG00000017261:gdpd1:Coding	+	DualInitiation								chr12	18034666	18053920	ENSDART00000138174	ENSDARG00000089885:slc16a12b:Coding	+	YRonlyInitiation
chr15	16117365	16118575	ENSDART00000101724	ENSDARG00000069744:mos:Coding	-	DualInitiation								chr12	18226190	18268577	ENSDART00000020541	ENSDARG00000018529:lipf:Coding	-	YRonlyInitiation
chr15	16305018	16359213	ENSDART00000134512	ENSDARG00000090716:cltcb:Coding	+	DualInitiation								chr12	18269070	18390890	ENSDART00000014536	ENSDARG00000012453:rnls:Coding	+	YRonlyInitiation
chr15	16425934	16443605	ENSDART00000081059	ENSDARG00000058230:rps6kb1b:Coding	+	DualInitiation								chr12	18467400	18491711	ENSDART00000079144	ENSDARG00000056623:ptenb:Coding	-	YRonlyInitiation
chr15	17045884	17059229	ENSDART00000047902	ENSDARG00000031214:arcn1b:Coding	-	DualInitiation								chr12	18504452	18523632	ENSDART00000079130	ENSDARG00000056609:atad1b:Coding	+	YRonlyInitiation
chr15	17197146	17305080	ENSDART00000155866	ENSDARG00000074526:zbtb16b:Coding	-	DualInitiation								chr12	18550155	18560401	ENSDART00000012421	ENSDARG00000045172:minpp1b:Coding	-	YRonlyInitiation
chr15	17312413	17518321	ENSDART00000019006	ENSDARG00000007220:ncam1b:Coding	-	DualInitiation								chr12	18572107	18630252	ENSDART00000020628	ENSDARG00000007807:cyth3a:Coding	+	YRonlyInitiation
chr15	18225150	18231532	ENSDART00000022015	ENSDARG00000015823:vps26b:Coding	+	DualInitiation								chr12	18638223	18659764	ENSDART00000134597	ENSDARG00000077300:usp42:Coding	-	YRonlyInitiation
chr15	18568636	18575408	ENSDART00000134321	ENSDARG00000037402:lim2.3:Coding	-	DualInitiation								chr12	18671076	18687073	ENSDART00000111565	ENSDARG00000075672:pms2:Coding	+	YRonlyInitiation
chr15	18800099	18840629	ENSDART00000101204	ENSDARG00000058538:alcamb:Coding	+	DualInitiation								chr12	18763655	18766066	ENSDART00000105974	ENSDARG00000071601:pvalb9:Coding	-	YRonlyInitiation
chr15	18951729	18965512	ENSDART00000054428	ENSDARG00000037405:zgc:112083:Coding	+	DualInitiation								chr12	18772766	18775066	ENSDART00000034914	ENSDARG00000022817:pvalb3:Coding	-	YRonlyInitiation
chr15	19022284	19086973	ENSDART00000152355	ENSDARG00000003910:med13b:Coding	-	DualInitiation								chr12	18777973	18780047	ENSDART00000010144	ENSDARG00000002768:pvalb2:Coding	-	YRonlyInitiation
chr15	19200782	19212158	ENSDART00000101152	ENSDARG00000069476:spint2:Coding	+	DualInitiation								chr12	18894722	18902196	ENSDART00000109132	ENSDARG00000077222:tmem130:Coding	+	YRonlyInitiation
chr15	19326236	19356891	ENSDART00000062676	ENSDARG00000042724:supt5h:Coding	+	DualInitiation								chr12	19260521	19369618	ENSDART00000130741	ENSDARG00000090338:fam20cb:Coding	+	YRonlyInitiation
chr15	19425089	19429944	ENSDART00000018514	ENSDARG00000002336:dlc:Coding	-	DualInitiation								chr12	19402635	19434531	ENSDART00000078767	ENSDARG00000009217:tom1l2:Coding	-	YRonlyInitiation
chr15	19490838	19502827	ENSDART00000060935	ENSDARG00000041565:tnfaip1:Coding	+	DualInitiation								chr12	19471568	19480387	ENSDART00000078860	ENSDARG00000056374:noxo1b:Coding	+	YRonlyInitiation
chr15	19614327	19692939	ENSDART00000114464	ENSDARG00000073872:tpst1:Coding	-	DualInitiation								chr12	19550917	19553186	ENSDART00000090332	ENSDARG00000062446:NEURL2:Coding	+	YRonlyInitiation
chr15	20128783	20138691	ENSDART00000038499	ENSDARG00000077872:si:dkey-52d15.1:unprocessedPseudogene	+	DualInitiation								chr12	19569747	19579079	ENSDART00000148326	ENSDARG00000003167:mlst8:Coding	+	YRonlyInitiation
chr15	20224558	20237325	ENSDART00000101000	ENSDARG00000069409:zgc:172049:Coding	+	DualInitiation								chr12	19591517	19594799	ENSDART00000039693	ENSDARG00000029695:pgp:Coding	-	YRonlyInitiation
chr15	20646076	20654272	ENSDART00000039865	ENSDARG00000030139:sdhdb:Coding	-	DualInitiation								chr12	19597419	19604397	ENSDART00000122858	ENSDARG00000045159:zdhhc4:Coding	-	YRonlyInitiation
chr15	20706321	20734481	ENSDART00000016860	ENSDARG00000032430:ppp2r1b:Coding	+	DualInitiation								chr12	19953029	20057773	ENSDART00000149691	ENSDARG00000076430:ep300a:Coding	-	YRonlyInitiation
chr15	22732940	22773598	ENSDART00000104525	ENSDARG00000004537:kmt2a:Coding	-	DualInitiation								chr12	20067174	20084778	ENSDART00000078494	ENSDARG00000056079:l3mbtl2:Coding	+	YRonlyInitiation
chr15	22904514	22995064	ENSDART00000152720	ENSDARG00000024966:MARK4:Coding	+	DualInitiation								chr12	20132661	20161580	ENSDART00000153086	ENSDARG00000056050:KCTD17:Coding	+	YRonlyInitiation
chr15	23076167	23092652	ENSDART00000011447	ENSDARG00000010487:sae1:Coding	+	DualInitiation								chr12	20202852	20215458	ENSDART00000149180	ENSDARG00000007294:aco2:Coding	-	YRonlyInitiation
chr15	23274127	23296198	ENSDART00000110234	ENSDARG00000007566:appbp2:Coding	-	DualInitiation								chr12	20242126	20249459	ENSDART00000057125	ENSDARG00000039117:tefa:Coding	-	YRonlyInitiation
chr15	23902601	23916590	ENSDART00000155900	ENSDARG00000075509:phf12b:Coding	+	DualInitiation								chr12	20336891	20347136	ENSDART00000152844	ENSDARG00000079549:CDC42EP1:Coding	-	YRonlyInitiation
chr15	24091146	24098468	ENSDART00000078024	ENSDARG00000055635:crk:Coding	+	DualInitiation								chr12	20401737	20414656	ENSDART00000066391	ENSDARG00000045150:csnk1e:Coding	+	YRonlyInitiation
chr15	24099991	24108443	ENSDART00000032306	ENSDARG00000006399:ywhae1:Coding	+	DualInitiation								chr12	20416938	20436502	ENSDART00000100075	ENSDARG00000045147:tmem184ba:Coding	+	YRonlyInitiation
chr15	24149083	24191203	ENSDART00000100746	ENSDARG00000026654:gosr1:Coding	+	DualInitiation								chr12	20437067	20442960	ENSDART00000044860	ENSDARG00000028957:maff:Coding	-	YRonlyInitiation
chr15	24652664	24698402	ENSDART00000047471	ENSDARG00000030913:cluha:Coding	-	DualInitiation								chr12	20458616	20480227	ENSDART00000041711	ENSDARG00000031048:gspt1:Coding	+	YRonlyInitiation
chr15	24769806	24779719	ENSDART00000154164	ENSDARG00000061634:zgc:158614:Coding	+	DualInitiation								chr12	20504654	20755538	ENSDART00000114248	ENSDARG00000077317:snx29:Coding	+	YRonlyInitiation
chr15	24834889	24858855	ENSDART00000124696	ENSDARG00000041169:hif1al:Coding	-	DualInitiation								chr12	20963146	21028905	ENSDART00000045609	ENSDARG00000031968:cpped1:Coding	+	YRonlyInitiation
chr15	25834679	25875330	ENSDART00000032880	ENSDARG00000003938:rpa1:Coding	-	DualInitiation								chr12	21055318	21070814	ENSDART00000015780	ENSDARG00000014161:ercc4:Coding	+	YRonlyInitiation
chr15	26184665	26222785	ENSDART00000156292	ENSDARG00000034227:si:dkey-243i1.1:Coding	-	DualInitiation								chr12	21218836	21432123	ENSDART00000009200	ENSDARG00000036451:mgrn1a:Coding	+	YRonlyInitiation
chr15	26268952	26275161	ENSDART00000023842	ENSDARG00000009273:ppm1da:Coding	+	DualInitiation								chr12	21691905	21693036	ENSDART00000055623	ENSDARG00000038147:hbbe3:Coding	-	YRonlyInitiation
chr15	26276819	26703647	ENSDART00000149957	ENSDARG00000090764:bcas3:Coding	+	DualInitiation								chr12	21694943	21706034	ENSDART00000149920	ENSDARG00000045142:hbz:Coding	+	YRonlyInitiation
chr15	27524521	27535413	ENSDART00000037119	ENSDARG00000026149:slc46a1:Coding	+	DualInitiation								chr12	21702357	21703122	ENSDART00000066384	ENSDARG00000045143:hbbe2:Coding	-	YRonlyInitiation
chr15	27598050	27611516	ENSDART00000134601	ENSDARG00000026180:prpf8:Coding	-	DualInitiation								chr12	21765056	21814245	ENSDART00000045713	ENSDARG00000020488:arhgap17a:Coding	+	YRonlyInitiation
chr15	27621082	27701781	ENSDART00000152777	ENSDARG00000061579:myo1c:Coding	+	DualInitiation								chr12	21957735	21968705	ENSDART00000105362	ENSDARG00000052522:snx11:Coding	-	YRonlyInitiation
chr15	28034775	28115159	ENSDART00000155815	ENSDARG00000017673:nova2:Coding	+	DualInitiation								chr12	22019845	22030527	ENSDART00000144804	ENSDARG00000095300:mxra7:Coding	+	YRonlyInitiation
chr15	28135770	28151144	ENSDART00000153825	ENSDARG00000090386:cd3eap:Coding	-	DualInitiation								chr12	22043854	22051728	ENSDART00000064335	ENSDARG00000043816:st6galnac1.2:Coding	+	YRonlyInitiation
chr15	28374015	28420964	ENSDART00000144126	ENSDARG00000068926:SYNE1:Coding	+	DualInitiation								chr12	23039656	23043505	ENSDART00000043546	ENSDARG00000032985:mrpl27:Coding	+	YRonlyInitiation
chr15	28435048	28440901	ENSDART00000156799	ENSDARG00000078748:si:ch211-137a8.4:Coding	+	DualInitiation								chr12	23154547	23394768	ENSDART00000153187	ENSDARG00000052654:thrab:Coding	-	YRonlyInitiation
chr15	28441620	28463543	ENSDART00000145748	ENSDARG00000074967:TMEM87A:Coding	-	DualInitiation								chr12	23614379	23660460	ENSDART00000131175	ENSDARG00000038990:wnt3:Coding	+	YRonlyInitiation
chr15	28465156	28471924	ENSDART00000016112	ENSDARG00000013804:capns1b:Coding	+	DualInitiation								chr12	23665983	23711049	ENSDART00000153296	ENSDARG00000038991:nsfb:Coding	-	YRonlyInitiation
chr15	28503640	28511355	ENSDART00000099885	ENSDARG00000068939:XAF1:Coding	-	DualInitiation								chr12	23716577	23756618	ENSDART00000153194	ENSDARG00000061844:ARHGEF15:Coding	-	YRonlyInitiation
chr15	28671296	28675348	ENSDART00000114492	ENSDARG00000075092:si:dkey-52l18.4:Coding	-	DualInitiation								chr12	23759726	23800680	ENSDART00000153055	ENSDARG00000061864:hdlbpb:Coding	+	YRonlyInitiation
chr15	28732297	28736597	ENSDART00000035096	ENSDARG00000019949:serpinh1b:Coding	-	DualInitiation								chr12	23994235	24019390	ENSDART00000018832	ENSDARG00000018810:ZCCHC4:Coding	-	YRonlyInitiation
chr15	29507926	29518736	ENSDART00000100214	ENSDARG00000069066:nufip2:Coding	+	DualInitiation								chr12	24006418	24013401	ENSDART00000153048	ENSDARG00000096804:si:ch211-222b21.5:antisense	+	YRonlyInitiation
chr15	30137944	30154902	ENSDART00000138988	ENSDARG00000006062:akap1b:Coding	-	DualInitiation								chr12	24029377	24165110	ENSDART00000152879	ENSDARG00000055223:ablim2:Coding	+	YRonlyInitiation
chr15	30159198	30282356	ENSDART00000157005	ENSDARG00000012982:nf1a:Coding	-	DualInitiation								chr12	24172481	24265577	ENSDART00000153199	ENSDARG00000055284:afap1:Coding	+	YRonlyInitiation
chr15	30541576	30562927	ENSDART00000086592	ENSDARG00000061030:vezf1b:Coding	-	DualInitiation								chr12	24311156	24358575	ENSDART00000111801	ENSDARG00000075450:mkxa:Coding	-	YRonlyInitiation
chr15	30810616	30814135	ENSDART00000156047	ENSDARG00000030479:hmgb1b:Coding	-	DualInitiation								chr12	24526978	24788178	ENSDART00000077914	ENSDARG00000008366:mpp7:Coding	-	YRonlyInitiation
chr15	31158357	31174888	ENSDART00000111472	ENSDARG00000079015:brca2:Coding	+	DualInitiation								chr12	24793982	24838502	ENSDART00000078896	ENSDARG00000012577:waca:Coding	+	YRonlyInitiation
chr15	31880107	31885345	ENSDART00000132999	ENSDARG00000077369:vwde:Coding	-	DualInitiation								chr12	25086775	25097062	ENSDART00000111334	ENSDARG00000076155:mtpap:Coding	+	YRonlyInitiation
chr15	32055653	32064662	ENSDART00000154286	ENSDARG00000089105:N4BP2L1:Coding	+	DualInitiation								chr12	25185406	25219007	ENSDART00000152942	ENSDARG00000089871:si:ch211-203c7.2:Coding	+	YRonlyInitiation
chr15	32066767	32129977	ENSDART00000154435	ENSDARG00000061312:pds5b:Coding	+	DualInitiation								chr12	25234968	25355016	ENSDART00000077314	ENSDARG00000055075:svila:Coding	+	YRonlyInitiation
chr15	33133938	33162913	ENSDART00000017098	ENSDARG00000061219:postnb:Coding	-	DualInitiation								chr12	25570998	25587246	ENSDART00000021298	ENSDARG00000005246:asb3:Coding	+	YRonlyInitiation
chr15	33914614	33954312	ENSDART00000110964	ENSDARG00000075892:bag6:Coding	-	DualInitiation								chr12	26304294	26338637	ENSDART00000066317	ENSDARG00000045105:foxn2b:Coding	-	YRonlyInitiation
chr15	34182734	34188950	ENSDART00000099721	ENSDARG00000068851:rnf183:Coding	-	DualInitiation								chr12	26624152	26637964	ENSDART00000050070	ENSDARG00000032780:pigf:Coding	+	YRonlyInitiation
chr15	34195899	34229815	ENSDART00000006288	ENSDARG00000013150:dhx16:Coding	-	DualInitiation								chr12	26737020	26744869	ENSDART00000152931	ENSDARG00000061622:kcng3:Coding	-	YRonlyInitiation
chr15	34236160	34240322	ENSDART00000131182	ENSDARG00000068840:zgc:66024:Coding	+	DualInitiation								chr12	27128336	27130993	ENSDART00000077157	ENSDARG00000054879:six3b:Coding	+	YRonlyInitiation
chr15	34390747	34397547	ENSDART00000109593	ENSDARG00000068828:bloc1s3:Coding	-	DualInitiation								chr12	27168131	27297884	ENSDART00000105608	ENSDARG00000003008:prkcea:Coding	+	YRonlyInitiation
chr15	34549501	34617937	ENSDART00000066737	ENSDARG00000005216:zgc:158328:Coding	+	DualInitiation								chr12	27303683	27356942	ENSDART00000024415	ENSDARG00000008697:epas1a:Coding	+	YRonlyInitiation
chr15	35156388	35197910	ENSDART00000076229	ENSDARG00000054087:irs1:Coding	-	DualInitiation								chr12	27505875	27522325	ENSDART00000109799	ENSDARG00000073711:mmrn2b:Coding	+	YRonlyInitiation
chr15	35664041	35713646	ENSDART00000154552	ENSDARG00000098024:si:dkey-262k9.2:Coding	+	DualInitiation								chr12	27524433	27594493	ENSDART00000125839	ENSDARG00000045097:bmpr1ab:Coding	-	YRonlyInitiation
chr15	36155419	36242250	ENSDART00000148870	ENSDARG00000060697:kmt2bb:Coding	-	DualInitiation								chr12	27596419	27635939	ENSDART00000040042	ENSDARG00000019202:ldb3b:Coding	-	YRonlyInitiation
chr15	36260992	36288011	ENSDART00000154641	ENSDARG00000097591:C15H19orf55:Coding	-	DualInitiation								chr12	27956276	27979907	ENSDART00000105636	ENSDARG00000071445:myoz1b:Coding	-	YRonlyInitiation
chr15	36288108	36298086	ENSDART00000076066	ENSDARG00000053950:lin37:Coding	+	DualInitiation								chr12	27980459	28001538	ENSDART00000153214	ENSDARG00000078696:synpo2lb:Coding	-	YRonlyInitiation
chr15	36919606	36996144	ENSDART00000122134	ENSDARG00000060723:stim1a:Coding	+	DualInitiation								chr12	28006948	28032775	ENSDART00000006908	ENSDARG00000045070:itgb3b:Coding	+	YRonlyInitiation
chr15	38602103	38608917	ENSDART00000063789	ENSDARG00000043453:rps5:Coding	-	DualInitiation								chr12	28038877	28058394	ENSDART00000022495	ENSDARG00000010953:ndel1a:Coding	+	YRonlyInitiation
chr15	38614621	38640091	ENSDART00000063786	ENSDARG00000043451:cab39:Coding	+	DualInitiation								chr12	28060400	28062495	ENSDART00000153361	ENSDARG00000096808:si:dkey-287g12.6:Coding	-	YRonlyInitiation
chr15	38825236	38849365	ENSDART00000063779	ENSDARG00000043446:efhd1:Coding	+	DualInitiation								chr12	28062667	28065882	ENSDART00000087036	ENSDARG00000061197:armc7:Coding	+	YRonlyInitiation
chr15	39764143	39771859	ENSDART00000155359	ENSDARG00000097824:SMCO4:Coding	-	DualInitiation								chr12	28109891	28118279	ENSDART00000152955	ENSDARG00000079457:C12H17orf70:Coding	+	YRonlyInitiation
chr15	39816844	39837192	ENSDART00000085645	ENSDARG00000060633:usp16:Coding	-	DualInitiation								chr12	28117850	28130681	ENSDART00000153401	ENSDARG00000033446:si:dkey-57h18.2:Coding	-	YRonlyInitiation
chr15	40196638	40215878	ENSDART00000059327	ENSDARG00000040538:spsb4b:Coding	-	DualInitiation								chr12	28165043	28180378	ENSDART00000035925	ENSDARG00000025875:kctd2:Coding	-	YRonlyInitiation
chr15	40792142	40811082	ENSDART00000015979	ENSDARG00000016864:farsb:Coding	-	DualInitiation								chr12	28182465	28191759	ENSDART00000087067	ENSDARG00000061216:hexdc:Coding	-	YRonlyInitiation
chr15	42920274	42925911	ENSDART00000114352	ENSDARG00000079760:zgc:112998:Coding	-	DualInitiation								chr12	28193040	28296812	ENSDART00000046959	ENSDARG00000026482:arhgap12b:Coding	+	YRonlyInitiation
chr15	42941442	42948860	ENSDART00000110112	ENSDARG00000076464:lamtor1:Coding	+	DualInitiation								chr12	28321304	28422757	ENSDART00000047724	ENSDARG00000013207:zeb1b:Coding	-	YRonlyInitiation
chr15	46199102	46199354	NM_001076636	NM_001076636:zgc:153039	+	DualInitiation								chr12	28593547	28598048	ENSDART00000152975	ENSDARG00000090223:MSL1:Coding	+	YRonlyInitiation
chr15	46743993	46751527	ENSDART00000027060	ENSDARG00000006585:CABZ01113899.1:Coding	+	DualInitiation								chr12	28632750	28663317	ENSDART00000153426	ENSDARG00000005236:srcap:Coding	+	YRonlyInitiation
chr15	46772968	46777987	ENSDART00000151600	ENSDARG00000068434:H3F3A:Coding	+	DualInitiation								chr12	28688639	28691202	ENSDART00000076154	ENSDARG00000054025:hoxb8b:Coding	+	YRonlyInitiation
chr15	46780344	46787157	ENSDART00000098982	ENSDARG00000068436:H3F3B:Coding	+	DualInitiation								chr12	28700689	28702766	ENSDART00000076161	ENSDARG00000054030:hoxb5b:Coding	+	YRonlyInitiation
chr15	46789487	46792663	ENSDART00000098711	ENSDARG00000068289:eif3k:Coding	+	DualInitiation								chr12	28712170	28713865	ENSDART00000136415	ENSDARG00000054033:hoxb1b:Coding	+	YRonlyInitiation
chr15	46924166	46928689	ENSDART00000085247	ENSDARG00000060472:anapc15:Coding	-	DualInitiation								chr12	28784763	28800889	ENSDART00000133048	ENSDARG00000077297:nbr1:Coding	+	YRonlyInitiation
chr16	1389244	1424101	ENSDART00000149299	ENSDARG00000058992:cers2b:Coding	+	DualInitiation								chr12	28857024	28876854	ENSDART00000087204	ENSDARG00000061255:dusp3a:Coding	+	YRonlyInitiation
chr16	1497412	1530018	ENSDART00000036348	ENSDARG00000023316:sim1a:Coding	-	DualInitiation								chr12	29033255	29040298	ENSDART00000105661	ENSDARG00000007891:meox1:Coding	+	YRonlyInitiation
chr16	3085832	3109880	ENSDART00000089944	ENSDARG00000062310:CABZ01044136.1:Coding	-	DualInitiation								chr12	29141483	29159372	ENSDART00000066282	ENSDARG00000054707:dhx8:Coding	-	YRonlyInitiation
chr16	3168885	3184008	ENSDART00000077182	ENSDARG00000054897:preb:Coding	+	DualInitiation								chr12	29160637	29236622	ENSDART00000066288	ENSDARG00000013880:spata20:Coding	+	YRonlyInitiation
chr16	4965734	4984888	ENSDART00000149295	ENSDARG00000005271:zc3h12a:Coding	+	DualInitiation								chr12	29276262	29637717	ENSDART00000123534	ENSDARG00000089913:cacna1g:Coding	+	YRonlyInitiation
chr16	5061752	5116640	ENSDART00000061706	ENSDARG00000042111:inpp5b:Coding	+	DualInitiation								chr12	29778775	29897154	ENSDART00000112352	ENSDARG00000078481:OGFOD3:Coding	-	YRonlyInitiation
chr16	5171228	5179096	ENSDART00000060729	ENSDARG00000041428:yrdc:Coding	+	DualInitiation								chr12	29897997	29911272	ENSDART00000016283	ENSDARG00000005134:psmd11b:Coding	-	YRonlyInitiation
chr16	5457754	5475815	ENSDART00000028419	ENSDARG00000022430:ppp1r8b:Coding	-	DualInitiation								chr12	29915717	29918645	ENSDART00000066294	ENSDARG00000045087:cdk5r1b:Coding	+	YRonlyInitiation
chr16	5484585	5490814	ENSDART00000097540	ENSDARG00000041340:MRPL51:Coding	-	DualInitiation								chr12	29925905	30085776	ENSDART00000067762	ENSDARG00000036863:MYO1D:Coding	-	YRonlyInitiation
chr16	5691315	5714695	ENSDART00000054078	ENSDARG00000037188:rpa2:Coding	-	DualInitiation								chr12	30344782	30347803	ENSDART00000066303	ENSDARG00000045091:mrpl10:Coding	-	YRonlyInitiation
chr16	5714993	5741293	ENSDART00000038036	ENSDARG00000026178:ube3d:Coding	+	DualInitiation								chr12	30348148	30355345	ENSDART00000022724	ENSDARG00000017612:pnpo:Coding	+	YRonlyInitiation
chr16	6868389	6892218	ENSDART00000140226	ENSDARG00000028800:CYTH2:Coding	+	DualInitiation								chr12	30373954	30383307	ENSDART00000133703	ENSDARG00000045092:cdk5rap3:Coding	+	YRonlyInitiation
chr16	7435501	7458987	ENSDART00000038495	ENSDARG00000014571:ctnnb1:Coding	-	DualInitiation								chr12	30387999	30396176	ENSDART00000153200	ENSDARG00000096711:si:ch211-194k22.8:Coding	-	YRonlyInitiation
chr16	7600528	7604869	ENSDART00000060550	ENSDARG00000041314:ndufb9:Coding	-	DualInitiation								chr12	30402570	30414256	ENSDART00000152991	ENSDARG00000076533:nfe2l1b:Coding	+	YRonlyInitiation
chr16	8405672	8423408	ENSDART00000081477	ENSDARG00000058593:sri:Coding	+	DualInitiation								chr12	30437135	30449345	ENSDART00000076362	ENSDARG00000054208:phkg2:Coding	+	YRonlyInitiation
chr16	9349172	9433074	ENSDART00000104323	ENSDARG00000070832:snrka:Coding	-	DualInitiation								chr12	30494868	30505082	ENSDART00000142933	ENSDARG00000061424:znf646p:Coding	-	YRonlyInitiation
chr16	11307886	11319055	ENSDART00000127760	ENSDARG00000086742:ecm1b:Coding	+	DualInitiation								chr12	30771438	30781899	ENSDART00000153175	ENSDARG00000074270:si:ch211-214e3.5:Coding	-	YRonlyInitiation
chr16	11320144	11352618	ENSDART00000020859	ENSDARG00000024642:pip5k1ab:Coding	+	DualInitiation								chr12	30784434	30785976	ENSDART00000006505	ENSDARG00000015906:mxtx2:Coding	+	YRonlyInitiation
chr16	11400995	11424503	ENSDART00000088986	ENSDARG00000058342:grhl2a:Coding	-	DualInitiation								chr12	31685452	31796101	ENSDART00000153025	ENSDARG00000045064:ablim1b:Coding	+	YRonlyInitiation
chr16	11881529	11901800	ENSDART00000091377	ENSDARG00000062872:MRS2:Coding	+	DualInitiation								chr12	31809963	31884106	ENSDART00000102081	ENSDARG00000074806:afap1l2:Coding	+	YRonlyInitiation
chr16	11947106	11963017	ENSDART00000121966	ENSDARG00000086764:MDC1:Coding	+	DualInitiation								chr12	31888062	31921199	ENSDART00000152985	ENSDARG00000075441:vwa2:Coding	-	YRonlyInitiation
chr16	12086964	12126402	ENSDART00000110606	ENSDARG00000078929:abhd16a:Coding	-	DualInitiation								chr12	31921590	31935253	ENSDART00000152981	ENSDARG00000007465:tdrd1:Coding	-	YRonlyInitiation
chr16	12167350	12247451	ENSDART00000091241	ENSDARG00000062831:si:ch73-22o12.1:Coding	+	DualInitiation								chr12	32098102	32112570	ENSDART00000075876	ENSDARG00000053776:dclre1a:Coding	-	YRonlyInitiation
chr16	12544914	12565812	ENSDART00000065467	ENSDARG00000002758:dedd1:Coding	+	DualInitiation								chr12	32227670	32231832	ENSDART00000126064	ENSDARG00000091009:si:ch211-28p3.4:Coding	+	YRonlyInitiation
chr16	12544915	12560262	ENSDART00000128762	ENSDARG00000093482:dedd1:Coding	+	DualInitiation								chr12	32233741	32247789	ENSDART00000153406	ENSDARG00000091836:casp7:Coding	-	YRonlyInitiation
chr16	12946297	12996003	ENSDART00000024935	ENSDARG00000015681:gsk3ab:Coding	+	DualInitiation								chr12	32250719	32282561	ENSDART00000124920	ENSDARG00000009341:NRAP:Coding	+	YRonlyInitiation
chr16	13001564	13048589	ENSDART00000125158	ENSDARG00000087074:znf574:Coding	+	DualInitiation								chr12	32370403	32379565	ENSDART00000122715	ENSDARG00000045067:kcnk1a:Coding	+	YRonlyInitiation
chr16	13523852	13529668	ENSDART00000141101	ENSDARG00000058047:pafah1b3:Coding	-	DualInitiation								chr12	32390544	32420695	ENSDART00000109189	ENSDARG00000075909:slc35f3a:Coding	+	YRonlyInitiation
chr16	13715377	13736328	ENSDART00000029121	ENSDARG00000014517:usp5:Coding	-	DualInitiation								chr12	32453032	32496034	ENSDART00000142988	ENSDARG00000061123:aldh18a1:Coding	+	YRonlyInitiation
chr16	13802316	13810789	ENSDART00000103948	ENSDARG00000070656:si:ch211-69g19.2:Coding	-	DualInitiation								chr12	32845792	33109635	ENSDART00000154255	ENSDARG00000045065:vti1a:Coding	-	YRonlyInitiation
chr16	13990611	14005001	ENSDART00000060056	ENSDARG00000040988:tpi1b:Coding	+	DualInitiation								chr12	33125679	33144454	ENSDART00000148603	ENSDARG00000075931:acsl5:Coding	-	YRonlyInitiation
chr16	14081914	14220460	ENSDART00000080477	ENSDARG00000057729:EPHB6:Coding	-	DualInitiation								chr12	33181930	33221191	ENSDART00000153390	ENSDARG00000074169:gpam:Coding	+	YRonlyInitiation
chr16	14255658	14263011	ENSDART00000055161	ENSDARG00000037860:cox6b2:Coding	-	DualInitiation								chr12	33303512	33318398	ENSDART00000124439	ENSDARG00000005185:cpn1:Coding	+	YRonlyInitiation
chr16	14481758	14507949	ENSDART00000124544	ENSDARG00000010411:epn1:Coding	+	DualInitiation								chr12	33416175	33452923	ENSDART00000152973	ENSDARG00000057481:RNF157:Coding	+	YRonlyInitiation
chr16	14545331	14561307	ENSDART00000007842	ENSDARG00000013371:isoc2:Coding	-	DualInitiation								chr12	33476479	33482009	ENSDART00000105583	ENSDARG00000071425:nat9:Coding	-	YRonlyInitiation
chr16	14563892	14573189	ENSDART00000008535	ENSDARG00000012505:u2af2a:Coding	+	DualInitiation								chr12	34979365	35032034	ENSDART00000000069	ENSDARG00000000068:slc9a3r1:Coding	+	YRonlyInitiation
chr16	15310931	15315696	ENSDART00000144468	ENSDARG00000078220:si:dkeyp-69b9.4:processedTranscript	-	DualInitiation								chr12	35056328	35077290	ENSDART00000009794	ENSDARG00000053474:tdrkh:Coding	-	YRonlyInitiation
chr16	15424188	15432113	ENSDART00000047452	ENSDARG00000031775:UBE2S:Coding	-	DualInitiation								chr12	35285116	35300331	ENSDART00000030566	ENSDARG00000028088:galk1:Coding	-	YRonlyInitiation
chr16	15611719	15622320	ENSDART00000121998	ENSDARG00000004806:grwd1:Coding	+	DualInitiation								chr12	35312618	35314365	ENSDART00000111486	ENSDARG00000076334:mrpl43:Coding	+	YRonlyInitiation
chr16	15627287	15632577	ENSDART00000090221	ENSDARG00000062390:cdc42ep1b:Coding	-	DualInitiation								chr12	35390900	35411359	ENSDART00000004769	ENSDARG00000009214:tmem180:Coding	+	YRonlyInitiation
chr16	15730910	15741923	ENSDART00000103857	ENSDARG00000070604:zgc:162509:Coding	+	DualInitiation								chr12	35415737	35431758	ENSDART00000085888	ENSDARG00000060729:trim8b:Coding	+	YRonlyInitiation
chr16	15966388	15980605	ENSDART00000113679	ENSDARG00000078500:dap3:Coding	+	DualInitiation								chr12	35471300	35485121	ENSDART00000036649	ENSDARG00000017960:sfxn2:Coding	+	YRonlyInitiation
chr16	16014514	16045585	ENSDART00000059967	ENSDARG00000057562:polr3c:Coding	+	DualInitiation								chr12	35487182	35531600	ENSDART00000087065	ENSDARG00000061226:timp2a:Coding	-	YRonlyInitiation
chr16	17749944	17767770	ENSDART00000053754	ENSDARG00000036987:has2:Coding	-	DualInitiation								chr12	36128687	36203726	ENSDART00000085774	ENSDARG00000060680:si:ch73-127m5.1:Coding	-	YRonlyInitiation
chr16	18283407	18288630	ENSDART00000114435	ENSDARG00000079717:RBM12B:Coding	-	DualInitiation								chr12	36217817	36224573	ENSDART00000153034	ENSDARG00000096797:si:ch73-127m5.2:Coding	+	YRonlyInitiation
chr16	18578450	18603565	ENSDART00000029579	ENSDARG00000023003:ccdc12:Coding	+	DualInitiation								chr12	36435544	36447363	ENSDART00000027379	ENSDARG00000016089:gltscr1l:Coding	+	YRonlyInitiation
chr16	19039485	19053508	ENSDART00000043173	ENSDARG00000029533:rpl18:Coding	+	DualInitiation								chr12	36453398	36468926	ENSDART00000130366	ENSDARG00000087461:ATP5J2:Coding	-	YRonlyInitiation
chr16	19254363	19259325	ENSDART00000063800	ENSDARG00000043457:gapdh:Coding	-	DualInitiation								chr12	36471145	36478561	ENSDART00000152968	ENSDARG00000096725:si:dkey-21c1.1:Coding	+	YRonlyInitiation
chr16	19641614	19648583	ENSDART00000017142	ENSDARG00000018432:m6pr:Coding	-	DualInitiation								chr12	36480975	36495680	ENSDART00000105533	ENSDARG00000071406:enthd2:Coding	-	YRonlyInitiation
chr16	19704472	19721660	ENSDART00000011936	ENSDARG00000004211:ccdc106a:Coding	-	DualInitiation								chr12	36496010	36498426	ENSDART00000153026	ENSDARG00000096749:C12H17orf89:Coding	+	YRonlyInitiation
chr16	19774277	19776922	ENSDART00000149275	ENSDARG00000079255:zgc:174935:Coding	-	DualInitiation								chr12	36500666	36559693	ENSDART00000153097	ENSDARG00000077081:slc38a10:Coding	-	YRonlyInitiation
chr16	19826910	19861475	ENSDART00000149408	ENSDARG00000061621:THEM4:Coding	+	DualInitiation								chr12	36863886	36885211	ENSDART00000111717	ENSDARG00000074396:fscn2b:Coding	+	YRonlyInitiation
chr16	21657657	21664665	ENSDART00000135359	ENSDARG00000040717:macc1:Coding	+	DualInitiation								chr12	36887883	36893786	ENSDART00000115088	ENSDARG00000075621:birc5a:Coding	+	YRonlyInitiation
chr16	22586674	22604865	ENSDART00000078984	ENSDARG00000056480:cpvl:Coding	+	DualInitiation								chr12	37047156	37065349	ENSDART00000153127	ENSDARG00000026611:socs3b:Coding	-	YRonlyInitiation
chr16	22823169	22884928	ENSDART00000079343	ENSDARG00000056793:jazf1b:Coding	+	DualInitiation								chr12	37065404	37083525	ENSDART00000121918	ENSDARG00000091534:PGS1:Coding	+	YRonlyInitiation
chr16	23526791	23573992	ENSDART00000146914	ENSDARG00000056892:mpp6a:Coding	-	DualInitiation								chr12	37187319	37231157	ENSDART00000131300	ENSDARG00000000935:unk:Coding	-	YRonlyInitiation
chr16	23936932	23962555	ENSDART00000039381	ENSDARG00000022788:cops7a:Coding	-	DualInitiation								chr12	37614855	37632395	ENSDART00000111466	ENSDARG00000079092:gprc5c:Coding	+	YRonlyInitiation
chr16	25521947	25537442	ENSDART00000015956	ENSDARG00000018787:efna1b:Coding	+	DualInitiation								chr12	37662490	37665813	ENSDART00000153218	ENSDARG00000091429:oxld1:Coding	+	YRonlyInitiation
chr16	25622656	25627912	ENSDART00000103220	ENSDARG00000070386:krtcap2:Coding	+	DualInitiation								chr12	37671563	37679616	ENSDART00000145326	ENSDARG00000022820:pde6g:Coding	+	YRonlyInitiation
chr16	25637077	25638777	ENSDART00000148961	ENSDARG00000025254:s100a10b:Coding	+	DualInitiation								chr12	37683213	37705557	ENSDART00000105516	ENSDARG00000071393:nploc4:Coding	+	YRonlyInitiation
chr16	26027908	26036863	ENSDART00000077834	ENSDARG00000055475:rps27.2:Coding	-	DualInitiation								chr12	38208387	38277766	ENSDART00000105484	ENSDARG00000060253:si:ch211-216b21.2:Coding	-	YRonlyInitiation
chr16	26038914	26048904	ENSDART00000046922	ENSDARG00000034771:rab13:Coding	+	DualInitiation								chr12	38429326	38498369	ENSDART00000048927	ENSDARG00000034309:cox10:Coding	+	YRonlyInitiation
chr16	26186505	26187831	ENSDART00000142168	ENSDARG00000020866:APOA4:Coding	+	DualInitiation								chr12	38509795	38544145	ENSDART00000125900	ENSDARG00000086645:hs3st3b1b:Coding	+	YRonlyInitiation
chr16	26200036	26202754	ENSDART00000058965	ENSDARG00000040295:apoeb:Coding	+	DualInitiation								chr12	38944948	38987240	ENSDART00000152951	ENSDARG00000045036:cdc42ep4b:Coding	-	YRonlyInitiation
chr16	26211418	26213014	ENSDART00000145330	ENSDARG00000092170:apoc1l:Coding	+	DualInitiation								chr12	39001356	39272817	ENSDART00000140353	ENSDARG00000060452:sdk2b:Coding	-	YRonlyInitiation
chr16	26224047	26230454	ENSDART00000145328	ENSDARG00000092155:apoc2:Coding	+	DualInitiation								chr12	40259744	40346684	ENSDART00000130371	ENSDARG00000053026:kif19:Coding	+	YRonlyInitiation
chr16	26429257	26434619	ENSDART00000048599	ENSDARG00000030602:rps19:Coding	-	DualInitiation								chr12	40351442	40404440	ENSDART00000127464	ENSDARG00000074041:abca5:Coding	+	YRonlyInitiation
chr16	26452370	26757320	ENSDART00000134120	ENSDARG00000040291:cadm4:Coding	-	DualInitiation								chr12	40577980	40604239	ENSDART00000154064	ENSDARG00000097826:si:dkey-239b22.2:Coding	+	YRonlyInitiation
chr16	26920469	26935184	ENSDART00000058956	ENSDARG00000040287:ywhabl:Coding	+	DualInitiation								chr12	43229790	43267962	ENSDART00000149579	ENSDARG00000057316:dpysl4:Coding	-	YRonlyInitiation
chr16	27058410	27071331	ENSDART00000153731	ENSDARG00000040284:si:dkey-79d12.5:Coding	-	DualInitiation								chr12	43371974	43420546	ENSDART00000033072	ENSDARG00000025241:epc1:Coding	-	YRonlyInitiation
chr16	27251274	27278136	ENSDART00000157312	ENSDARG00000042969:si:dkeyp-84f3.7:Coding	+	DualInitiation								chr12	44311406	44318801	ENSDART00000154370	ENSDARG00000097684:si:ch211-221j21.3:Coding	-	YRonlyInitiation
chr16	27402723	27409126	ENSDART00000105514	ENSDARG00000078164:ZNF576:Coding	+	DualInitiation								chr12	44322075	44349512	ENSDART00000040390	ENSDARG00000031439:glrx3:Coding	+	YRonlyInitiation
chr16	27471243	27472796	ENSDART00000058943	ENSDARG00000040280:FAM84B:Coding	-	DualInitiation								chr12	44350781	44354921	ENSDART00000156135	ENSDARG00000052879:si:ch73-207h17.1:Coding	+	YRonlyInitiation
chr16	27535669	27554417	ENSDART00000114528	ENSDARG00000074623:tbc1d31:Coding	+	DualInitiation								chr12	45877487	45923665	ENSDART00000112750	ENSDARG00000077461:dhx32a:Coding	+	YRonlyInitiation
chr16	27612994	27620184	ENSDART00000086375	ENSDARG00000060937:adnp2a:Coding	-	DualInitiation								chr12	45959210	45972573	ENSDART00000154859	ENSDARG00000077098:trim65:Coding	-	YRonlyInitiation
chr16	27903358	27911872	ENSDART00000154024	ENSDARG00000076379:NSMCE2:Coding	+	DualInitiation								chr12	46614277	46621518	ENSDART00000124455	ENSDARG00000005284:fbxl15:Coding	-	YRonlyInitiation
chr16	27912387	27920029	ENSDART00000015302	ENSDARG00000092112:tomm40:Coding	-	DualInitiation								chr12	47613340	47649700	ENSDART00000027032	ENSDARG00000015091:hid1b:processedTranscript	+	YRonlyInitiation
chr16	28391678	28483195	ENSDART00000139355	ENSDARG00000055837:arhgef1b:Coding	-	DualInitiation								chr12	47652506	47673190	ENSDART00000110162	ENSDARG00000076079:ush1g:Coding	+	YRonlyInitiation
chr16	28690301	28697105	ENSDART00000041787	ENSDARG00000021021:trim35-28:Coding	+	DualInitiation								chr12	47709702	47754444	ENSDART00000008009	ENSDARG00000010673:trim16:Coding	+	YRonlyInitiation
chr16	28931291	28968381	ENSDART00000142215	ENSDARG00000075824:si:ch211-79l20.4:Coding	+	DualInitiation								chr12	47758080	47770806	ENSDART00000079656	ENSDARG00000057060:tvp23b:Coding	+	YRonlyInitiation
chr16	29101264	29106729	ENSDART00000078119	ENSDARG00000055719:ino80c:Coding	-	DualInitiation								chr12	47771833	47813573	ENSDART00000152928	ENSDARG00000087229:exoc7:Coding	+	YRonlyInitiation
chr16	29452306	29459898	ENSDART00000059013	ENSDARG00000076568:sec61b:Coding	+	DualInitiation								chr12	47947005	47982244	ENSDART00000124049	ENSDARG00000079720:HPDL:Coding	+	YRonlyInitiation
chr16	29645438	29670583	ENSDART00000027545	ENSDARG00000019008:erp44:Coding	-	DualInitiation								chr12	47985030	48039202	ENSDART00000008312	ENSDARG00000016156:fam53b:Coding	+	YRonlyInitiation
chr16	29736619	29771331	ENSDART00000078283	ENSDARG00000055885:tex10:Coding	-	DualInitiation								chr12	48051829	48061236	ENSDART00000084557	ENSDARG00000060196:lhpp:Coding	-	YRonlyInitiation
chr16	29771783	29787135	ENSDART00000133398	ENSDARG00000091631:si:ch211-197h24.6:Coding	+	DualInitiation								chr12	48061824	48087137	ENSDART00000149032	ENSDARG00000078425:oat:Coding	+	YRonlyInitiation
chr16	29792508	29809727	ENSDART00000140460	ENSDARG00000076752:tmem67:Coding	+	DualInitiation								chr12	48614001	48709134	ENSDART00000152857	ENSDARG00000061778:fmn2b:Coding	-	YRonlyInitiation
chr16	29831986	29836134	ENSDART00000139125	ENSDARG00000093760:si:ch211-197h24.9:processedTranscript	+	DualInitiation								chr12	48745085	48760401	ENSDART00000024960	ENSDARG00000005001:grem2:Coding	-	YRonlyInitiation
chr16	29843227	29850422	ENSDART00000005625	ENSDARG00000016837:glipr2l:Coding	+	DualInitiation								chr12	49041229	49046526	ENSDART00000121930	ENSDARG00000091663:DYDC2:Coding	-	YRonlyInitiation
chr16	29888244	29906169	ENSDART00000145991	ENSDARG00000074807:tbrg4:Coding	-	DualInitiation								chr12	49440482	49463702	ENSDART00000058971	ENSDARG00000040301:lrrc20:Coding	+	YRonlyInitiation
chr16	30750191	30804903	ENSDART00000109450	ENSDARG00000079788:fam171a1:Coding	+	DualInitiation								chr12	49612489	49620904	ENSDART00000126362	ENSDARG00000013822:anapc16:Coding	+	YRonlyInitiation
chr16	30806654	30827565	ENSDART00000012157	ENSDARG00000021808:nmt2:Coding	+	DualInitiation								chr12	49707840	49760529	ENSDART00000014190	ENSDARG00000002916:sec31b:Coding	-	YRonlyInitiation
chr16	30982641	30988245	ENSDART00000103340	ENSDARG00000070427:s100v1:Coding	+	DualInitiation								chr12	49763059	49770336	ENSDART00000105176	ENSDARG00000010113:ndufb8:Coding	-	YRonlyInitiation
chr16	31109316	31115241	ENSDART00000146525	ENSDARG00000070430:chtopb:Coding	+	DualInitiation								chr12	49836390	49845614	ENSDART00000063438	ENSDARG00000053520:C7orf62:Coding	-	YRonlyInitiation
chr16	31253479	31258862	ENSDART00000150184	ENSDARG00000091931:gpatch4:Coding	+	DualInitiation								chr12	49873399	49914803	ENSDART00000114996	ENSDARG00000077440:SYDE1:Coding	+	YRonlyInitiation
chr16	31302661	31422705	ENSDART00000046114	ENSDARG00000040237:mef2d:Coding	-	DualInitiation								chr12	49926444	49951727	ENSDART00000050258	ENSDARG00000071292:FLNB:Coding	+	YRonlyInitiation
chr16	31645855	31647506	ENSDART00000148787	ENSDARG00000015543:s100a1:Coding	-	DualInitiation								chr12	50274725	50289840	ENSDART00000125331	ENSDARG00000090949:dlg5b.1:Coding	+	YRonlyInitiation
chr16	31652174	31665300	ENSDART00000149289	ENSDARG00000040249:tlr18:Coding	-	DualInitiation								chr12	50392893	50395554	ENSDART00000130049	ENSDARG00000086253:DUSP26:Coding	-	YRonlyInitiation
chr16	31753227	31762840	ENSDART00000011497	ENSDARG00000040251:ctsk:Coding	+	DualInitiation								chr12	50542144	50549329	ENSDART00000097535	ENSDARG00000067720:CABZ01075125.1:Coding	+	YRonlyInitiation
chr16	31846294	31848260	ENSDART00000149520	ENSDARG00000008363:mcl1b:Coding	+	DualInitiation								chr12	50576675	50581926	ENSDART00000074830	ENSDARG00000044445:rgrb:Coding	-	YRonlyInitiation
chr16	31896711	31930207	ENSDART00000137153	ENSDARG00000020890:tmod4:Coding	+	DualInitiation								chr12	50644669	50652623	ENSDART00000115106	ENSDARG00000076780:acadsb:Coding	+	YRonlyInitiation
chr16	32341424	32375366	ENSDART00000147083	ENSDARG00000093232:si:dkey-202p8.1:processedTranscript	+	DualInitiation								chr13	1072	5966	ENSDART00000102511	ENSDARG00000037079:ccdc104:Coding	+	YRonlyInitiation
chr16	32712335	32724833	ENSDART00000003752	ENSDARG00000016173:cct3:Coding	-	DualInitiation								chr13	68756	78141	ENSDART00000098930	ENSDARG00000039619:CABZ01031887.1:Coding	-	YRonlyInitiation
chr16	32726038	32737837	ENSDART00000018504	ENSDARG00000014015:zgc:77086:Coding	-	DualInitiation								chr13	219222	223160	ENSDART00000137572	ENSDARG00000093448:mpc1:Coding	-	YRonlyInitiation
chr16	33732660	33739193	ENSDART00000138508	ENSDARG00000073799:zgc:194210:Coding	-	DualInitiation								chr13	223559	226088	ENSDART00000060345	ENSDARG00000077368:slc30a6:Coding	+	YRonlyInitiation
chr16	33740929	33756591	ENSDART00000008297	ENSDARG00000002082:ck2a1:Coding	-	DualInitiation								chr13	228402	239651	ENSDART00000102941	ENSDARG00000074869:si:ch1073-291c23.2:Coding	-	YRonlyInitiation
chr16	33758152	33809975	ENSDART00000147616	ENSDARG00000054814:PTP4A3:Coding	-	DualInitiation								chr13	374147	393703	ENSDART00000127095	ENSDARG00000007347:degs1:Coding	+	YRonlyInitiation
chr16	33905353	33926978	ENSDART00000002930	ENSDARG00000017427:phf20l1:Coding	-	DualInitiation								chr13	387983	404969	ENSDART00000038315	ENSDARG00000025605:nvl:Coding	-	YRonlyInitiation
chr16	33984639	34013093	ENSDART00000148389	ENSDARG00000025789:chd4b:Coding	-	DualInitiation								chr13	545007	550532	ENSDART00000111328	ENSDARG00000077306:cutc:Coding	+	YRonlyInitiation
chr16	34037171	34046453	ENSDART00000058737	ENSDARG00000040158:cdc42l:Coding	-	DualInitiation								chr13	585679	596107	ENSDART00000109737	ENSDARG00000075933:cox15:Coding	+	YRonlyInitiation
chr16	34049429	34058667	ENSDART00000045210	ENSDARG00000034616:mlf2:Coding	+	DualInitiation								chr13	685304	696290	ENSDART00000139589	ENSDARG00000070231:polh:Coding	-	YRonlyInitiation
chr16	34122054	34141496	ENSDART00000027364	ENSDARG00000021184:rbfox1l:Coding	-	DualInitiation								chr13	697629	697951	ENSDART00000117461	ENSDARG00000081270:rn7sk:miscRNA	-	YRonlyInitiation
chr16	34144007	34146577	ENSDART00000129698	ENSDARG00000011405:rps9:Coding	+	DualInitiation								chr13	724018	728427	ENSDART00000140423	ENSDARG00000095157:TMEM14A:Coding	-	YRonlyInitiation
chr16	34366041	34372746	ENSDART00000039109	ENSDARG00000037633:leng1:Coding	+	DualInitiation								chr13	853618	871796	ENSDART00000114655	ENSDARG00000074919:CU929052.1:Coding	-	YRonlyInitiation
chr16	34396844	34405142	ENSDART00000137029	ENSDARG00000095904:prpf31:Coding	+	DualInitiation								chr13	1003648	1013072	ENSDART00000054318	ENSDARG00000037334:wdr92:Coding	+	YRonlyInitiation
chr16	34424665	34442815	ENSDART00000137699	ENSDARG00000007135:cnot3a:Coding	-	DualInitiation								chr13	1177254	1180015	ENSDART00000111052	ENSDARG00000074253:olig3:processedTranscript	-	YRonlyInitiation
chr16	34481899	34498930	ENSDART00000102027	ENSDARG00000042030:kpna5:Coding	-	DualInitiation								chr13	1229908	1247284	ENSDART00000114907	ENSDARG00000074488:crfb13:Coding	+	YRonlyInitiation
chr16	34498954	34511241	ENSDART00000084009	ENSDARG00000059983:zufsp:Coding	+	DualInitiation								chr13	1254309	1267359	ENSDART00000019983	ENSDARG00000004151:rab23:Coding	+	YRonlyInitiation
chr16	34512023	34518940	ENSDART00000143928	ENSDARG00000015930:rwdd1:Coding	-	DualInitiation								chr13	1277280	1281132	ENSDART00000049684	ENSDARG00000035005:bag2:Coding	-	YRonlyInitiation
chr16	34966819	34977417	ENSDART00000034109	ENSDARG00000069857:coq3:Coding	-	DualInitiation								chr13	1930014	1994608	ENSDART00000129773	ENSDARG00000089920:CU571255.1:Coding	-	YRonlyInitiation
chr16	34978819	34987353	ENSDART00000124515	ENSDARG00000069855:pnisr:Coding	-	DualInitiation								chr13	2035123	2087873	ENSDART00000029092	ENSDARG00000024979:lrrc1:Coding	-	YRonlyInitiation
chr16	35310201	35318475	ENSDART00000003552	ENSDARG00000017213:prss35:Coding	+	DualInitiation								chr13	2094952	2116488	ENSDART00000113692	ENSDARG00000079957:CABZ01066734.1:Coding	-	YRonlyInitiation
chr16	35477518	35492780	ENSDART00000101943	ENSDARG00000069829:rragca:Coding	+	DualInitiation								chr13	2137585	2172613	ENSDART00000017148	ENSDARG00000013095:gclc:Coding	+	YRonlyInitiation
chr16	35880657	35905996	ENSDART00000156042	ENSDARG00000092272:si:dkey-248g17.3:lincRNA	-	DualInitiation								chr13	2174482	2197358	ENSDART00000006990	ENSDARG00000004979:elovl5:Coding	+	YRonlyInitiation
chr16	36529277	36552593	ENSDART00000006061	ENSDARG00000004724:tcea3:Coding	+	DualInitiation								chr13	2206941	2220571	ENSDART00000102767	ENSDARG00000011055:fbxo9:Coding	-	YRonlyInitiation
chr16	36602961	36612351	ENSDART00000054026	ENSDARG00000037158:rcc1:Coding	-	DualInitiation								chr13	2798466	2844475	ENSDART00000050934	ENSDARG00000035161:PKDCC:Coding	-	YRonlyInitiation
chr16	36616645	36702455	ENSDART00000044235	ENSDARG00000032221:phactr4b:Coding	-	DualInitiation								chr13	3319084	3480802	ENSDART00000018737	ENSDARG00000002026:qkib:Coding	+	YRonlyInitiation
chr16	38154170	38165789	ENSDART00000139069	ENSDARG00000003869:decr1:Coding	+	DualInitiation								chr13	3637533	3788725	ENSDART00000132354	ENSDARG00000010681:tjap1:Coding	-	YRonlyInitiation
chr16	39881004	39914131	ENSDART00000058637	ENSDARG00000041190:SH3D21:Coding	-	DualInitiation								chr13	3872912	3878539	ENSDART00000113060	ENSDARG00000075730:dnph1:Coding	-	YRonlyInitiation
chr16	40784171	40801838	ENSDART00000132087	ENSDARG00000076542:pogzb:Coding	+	DualInitiation								chr13	3887181	3958198	ENSDART00000102694	ENSDARG00000014428:ppp2r5d:Coding	-	YRonlyInitiation
chr16	40824925	40864928	ENSDART00000058666	ENSDARG00000040111:pi4kb:Coding	+	DualInitiation								chr13	3962166	3987558	ENSDART00000122406	ENSDARG00000090054:CU571336.2:Coding	-	YRonlyInitiation
chr16	40905194	40932053	ENSDART00000111081	ENSDARG00000076246:prune:Coding	+	DualInitiation								chr13	4023087	4055399	ENSDART00000108935	ENSDARG00000007362:sft2d1:Coding	+	YRonlyInitiation
chr16	40977054	40999144	ENSDART00000031895	ENSDARG00000023724:cdc42se1:Coding	-	DualInitiation								chr13	4060127	4060740	ENSDART00000148280	ENSDARG00000093768:prr18:Coding	+	YRonlyInitiation
chr16	41015872	41021197	ENSDART00000085164	ENSDARG00000060445:elp6:Coding	+	DualInitiation								chr13	4095610	4108100	ENSDART00000156323	ENSDARG00000039806:ntlb:Coding	+	YRonlyInitiation
chr16	41025169	41055048	ENSDART00000087346	ENSDARG00000040118:zgc:113232:Coding	+	DualInitiation								chr13	4311923	4318911	ENSDART00000023803	ENSDARG00000021112:c1d:Coding	-	YRonlyInitiation
chr16	41222003	41294376	ENSDART00000126705	ENSDARG00000090697:eif3ea:Coding	-	DualInitiation								chr13	4707832	4741130	ENSDART00000032322	ENSDARG00000058574:abcg2c:Coding	-	YRonlyInitiation
chr16	41325218	41395350	ENSDART00000023238	ENSDARG00000003308:emc2:Coding	+	DualInitiation								chr13	4921728	4933995	ENSDART00000110610	ENSDARG00000078166:si:dkey-78p8.2:processedTranscript	-	YRonlyInitiation
chr16	41908856	41912597	ENSDART00000102510	ENSDARG00000029615:zgc:77056:Coding	+	DualInitiation								chr13	4931943	4933939	ENSDART00000142676	ENSDARG00000095700:si:dkey-78p8.1:processedTranscript	-	YRonlyInitiation
chr16	41915161	41933745	ENSDART00000133642	ENSDARG00000040024:gpd1l:Coding	-	DualInitiation								chr13	5167186	5246198	ENSDART00000102576	ENSDARG00000012078:meis1:Coding	-	YRonlyInitiation
chr16	42052000	42144264	ENSDART00000102525	ENSDARG00000001890:stt3b:Coding	-	DualInitiation								chr13	5753086	5759318	ENSDART00000099224	ENSDARG00000020219:dld:Coding	-	YRonlyInitiation
chr16	43680737	43696209	ENSDART00000058586	ENSDARG00000070108:dek:Coding	+	DualInitiation								chr13	5764244	5787533	ENSDART00000049328	ENSDARG00000030804:fam120b:Coding	+	YRonlyInitiation
chr16	43777921	43797153	ENSDART00000145956	ENSDARG00000070124:ptpn23a:Coding	-	DualInitiation								chr13	6258471	6280133	ENSDART00000092105	ENSDARG00000063187:agpat5:Coding	+	YRonlyInitiation
chr16	44302075	44305150	ENSDART00000102662	ENSDARG00000070131:rpp25l:Coding	-	DualInitiation								chr13	6285076	6290337	ENSDART00000115157	ENSDARG00000074289:tuba4l:Coding	+	YRonlyInitiation
chr16	44492507	44507458	ENSDART00000154624	ENSDARG00000097581:si:ch211-11i5.3:antisense	-	DualInitiation								chr13	6659686	6677113	ENSDART00000102538	ENSDARG00000070069:pitx3:Coding	+	YRonlyInitiation
chr16	44509824	44556881	ENSDART00000147210	ENSDARG00000018853:si:dkey-199f5.8:Coding	-	DualInitiation								chr13	6779767	6791317	ENSDART00000080975	ENSDARG00000058160:tnfaip2b:Coding	-	YRonlyInitiation
chr16	44947118	44955553	ENSDART00000076030	ENSDARG00000053912:fbl:Coding	-	DualInitiation								chr13	6787872	6791402	ENSDART00000142186	ENSDARG00000094072:tnfaip2b:Coding	-	YRonlyInitiation
chr16	45093355	45161600	ENSDART00000148475	ENSDARG00000069981:cspg5a:Coding	-	DualInitiation								chr13	7532168	7593541	ENSDART00000139728	ENSDARG00000092199:si:ch211-250c4.4:Coding	-	YRonlyInitiation
chr16	45194688	45232422	ENSDART00000109259	ENSDARG00000017397:smarcc1a:Coding	-	DualInitiation								chr13	7618562	7634175	ENSDART00000080465	ENSDARG00000057738:hells:Coding	+	YRonlyInitiation
chr16	45721850	45732680	ENSDART00000045600	ENSDARG00000030494:hfe2:Coding	-	DualInitiation								chr13	7644679	7667972	ENSDART00000080460	ENSDARG00000057719:atl2:Coding	-	YRonlyInitiation
chr16	45776910	45803244	ENSDART00000113714	ENSDARG00000025500:mtx1a:Coding	-	DualInitiation								chr13	7669855	7681673	ENSDART00000080339	ENSDARG00000057630:galm:Coding	+	YRonlyInitiation
chr16	45838879	45849553	ENSDART00000017966	ENSDARG00000008014:nudt17:Coding	-	DualInitiation								chr13	7683912	7716533	ENSDART00000080351	ENSDARG00000057660:dhx57:Coding	-	YRonlyInitiation
chr16	45866131	45879502	ENSDART00000154945	ENSDARG00000090552:si:dkey-7j14.6:Coding	-	DualInitiation								chr13	7744452	7809798	ENSDART00000080382	ENSDARG00000057671:epas1b:Coding	-	YRonlyInitiation
chr16	45917536	45958497	ENSDART00000014140	ENSDARG00000009961:rundc3b:Coding	+	DualInitiation								chr13	7968333	7986378	ENSDART00000091097	ENSDARG00000062745:socs5b:Coding	+	YRonlyInitiation
chr16	46213658	46237542	ENSDART00000032778	ENSDARG00000024940:RNF144B:Coding	-	DualInitiation								chr13	8047094	8056317	ENSDART00000058107	ENSDARG00000039757:mcfd2:Coding	-	YRonlyInitiation
chr16	46259448	46261225	ENSDART00000085282	ENSDARG00000060489:mrpl32:Coding	-	DualInitiation								chr13	8733977	8771516	ENSDART00000109126	ENSDARG00000074779:ALMS1:Coding	+	YRonlyInitiation
chr16	46261525	46269856	ENSDART00000058680	ENSDARG00000040121:psma2:Coding	+	DualInitiation								chr13	8797967	8803567	ENSDART00000130974	ENSDARG00000039726:YIPF7:Coding	+	YRonlyInitiation
chr16	46618774	46667445	ENSDART00000149154	ENSDARG00000095821:si:dkey-122a22.2:Coding	+	DualInitiation								chr13	8805682	8808059	ENSDART00000138833	ENSDARG00000069865:grxcr1:Coding	-	YRonlyInitiation
chr16	47488353	47508939	ENSDART00000015139	ENSDARG00000002267:dcaf13:Coding	-	DualInitiation								chr13	8816182	8829866	ENSDART00000135922	ENSDARG00000091519:si:dkey-265c15.5:transcribedUnprocessedPseudogene	+	YRonlyInitiation
chr16	47716916	47735394	ENSDART00000058380	ENSDARG00000039910:rbm42:Coding	-	DualInitiation								chr13	8924817	8936861	ENSDART00000047740	ENSDARG00000029600:wdr32:Coding	+	YRonlyInitiation
chr16	47854536	47877324	ENSDART00000058383	ENSDARG00000039913:tmem147:Coding	-	DualInitiation								chr13	9195927	9207163	ENSDART00000101949	ENSDARG00000069832:sfxn4:Coding	-	YRonlyInitiation
chr16	48968215	48974113	ENSDART00000133213	ENSDARG00000041490:zgc:161979:Coding	-	DualInitiation								chr13	9207632	9216677	ENSDART00000041700	ENSDARG00000032102:prdx3:Coding	+	YRonlyInitiation
chr16	48986237	48994140	ENSDART00000018253	ENSDARG00000016516:rbm8a:Coding	+	DualInitiation								chr13	9255032	9260985	ENSDART00000142629	ENSDARG00000092071:ABHD12B:Coding	-	YRonlyInitiation
chr16	48995103	49046720	ENSDART00000041811	ENSDARG00000017220:otud7b:Coding	+	DualInitiation								chr13	9261743	9266914	ENSDART00000137388	ENSDARG00000092855:si:ch211-117n7.8:Coding	+	YRonlyInitiation
chr16	49358591	49391556	ENSDART00000040769	ENSDARG00000033172:nr2f5:Coding	+	DualInitiation								chr13	9412732	9418548	ENSDART00000022051	ENSDARG00000007624:gins1:Coding	-	YRonlyInitiation
chr16	49465830	49488097	ENSDART00000130264	ENSDARG00000091161:rpz:Coding	+	DualInitiation								chr13	9797890	9800761	ENSDART00000080805	ENSDARG00000058004:six2a:Coding	+	YRonlyInitiation
chr16	49466026	49479744	ENSDART00000144000	ENSDARG00000091215:rpz2:Coding	+	DualInitiation								chr13	9823202	9826579	ENSDART00000080808	ENSDARG00000058008:six3a:Coding	-	YRonlyInitiation
chr16	49927968	49933497	ENSDART00000115244	ENSDARG00000076638:CABZ01027547.1:Coding	-	DualInitiation								chr13	10060115	10185848	ENSDART00000135000	ENSDARG00000091900:CAMKMT:Coding	-	YRonlyInitiation
chr16	50601111	50637321	ENSDART00000148631	ENSDARG00000052673:SEPT7:Coding	-	DualInitiation								chr13	10186452	10212378	ENSDART00000008603	ENSDARG00000017853:prepl:Coding	+	YRonlyInitiation
chr16	53051407	53065412	ENSDART00000015694	ENSDARG00000007257:rab5ab:Coding	+	DualInitiation								chr13	10215862	10237493	ENSDART00000132393	ENSDARG00000017165:slc3a1:Coding	-	YRonlyInitiation
chr16	53740846	53755293	ENSDART00000010081	ENSDARG00000009250:etfb:Coding	-	DualInitiation								chr13	10535809	10546900	ENSDART00000058147	ENSDARG00000039770:dync2li1:Coding	+	YRonlyInitiation
chr16	54642279	54708191	ENSDART00000156255	ENSDARG00000092644:AGO1:Coding	-	DualInitiation								chr13	10546974	10638160	ENSDART00000135989	ENSDARG00000006128:cep170a:Coding	-	YRonlyInitiation
chr16	54711173	54734250	ENSDART00000058290	ENSDARG00000039851:dhdds:Coding	+	DualInitiation								chr13	10638648	10731532	ENSDART00000114911	ENSDARG00000078947:sdccag8:Coding	+	YRonlyInitiation
chr16	54736926	54740193	ENSDART00000144206	ENSDARG00000093817:hmgn2:Coding	+	DualInitiation								chr13	11205445	11252444	ENSDART00000018155	ENSDARG00000002071:adss:Coding	-	YRonlyInitiation
chr16	54766748	54780384	ENSDART00000121535	ENSDARG00000090802:mcm3:Coding	-	DualInitiation								chr13	11742834	11759423	ENSDART00000111438	ENSDARG00000074686:mgea5:Coding	-	YRonlyInitiation
chr16	55535266	55539621	ENSDART00000012055	ENSDARG00000005791:rpl28:Coding	-	DualInitiation								chr13	12247230	12258905	ENSDART00000141606	ENSDARG00000028201:commd8:Coding	-	YRonlyInitiation
chr16	55594912	55600864	ENSDART00000155308	ENSDARG00000096916:si:ch1073-385i9.2:processedTranscript	-	DualInitiation								chr13	12348420	12355233	ENSDART00000146195	ENSDARG00000057075:lamtor3:Coding	-	YRonlyInitiation
chr16	56126473	56145923	ENSDART00000154897	ENSDARG00000022415:si:ch211-135d14.5:Coding	-	DualInitiation								chr13	12358019	12363732	ENSDART00000137761	ENSDARG00000075269:si:dkey-20i10.7:Coding	-	YRonlyInitiation
chr16	56147790	56252683	ENSDART00000134444	ENSDARG00000018192:ubr5:Coding	-	DualInitiation								chr13	12534022	12536377	ENSDART00000079594	ENSDARG00000057006:C13H4orf32:Coding	-	YRonlyInitiation
chr16	56493109	56517756	ENSDART00000049099	ENSDARG00000025043:trip13:Coding	+	DualInitiation								chr13	12540669	12551136	ENSDART00000010517	ENSDARG00000013274:eif4eb:Coding	+	YRonlyInitiation
chr16	56808913	56832961	ENSDART00000010792	ENSDARG00000012588:ptdss1a:Coding	+	DualInitiation								chr13	12902993	12968957	ENSDART00000079558	ENSDARG00000056978:letm1:Coding	+	YRonlyInitiation
chr16	57121173	57132210	ENSDART00000083534	ENSDARG00000052747:gpatch3:Coding	+	DualInitiation								chr13	13439564	13442146	ENSDART00000101673	ENSDARG00000069715:foxi2:Coding	+	YRonlyInitiation
chr16	57735785	57772475	ENSDART00000020033	ENSDARG00000009494:xrcc1:Coding	+	DualInitiation								chr13	13542693	13545347	ENSDART00000057825	ENSDARG00000039579:cfd:Coding	+	YRonlyInitiation
chr16	57920589	57944762	ENSDART00000083713	ENSDARG00000059870:clk2b:Coding	-	DualInitiation								chr13	13554734	13598707	ENSDART00000110509	ENSDARG00000079056:C13H20orf194:Coding	+	YRonlyInitiation
chr16	58353411	58375366	ENSDART00000024729	ENSDARG00000017219:pabpc1a:Coding	+	DualInitiation								chr13	13806230	13865559	ENSDART00000089501	ENSDARG00000062139:eif2ak3:Coding	+	YRonlyInitiation
chr16	58399648	58404669	ENSDART00000149795	ENSDARG00000044685:nr0b2a:Coding	+	DualInitiation								chr13	13867335	14045637	ENSDART00000089528	ENSDARG00000062164:atrn:Coding	+	YRonlyInitiation
chr17	158266	170441	ENSDART00000112803	ENSDARG00000079220:wdr20a:Coding	-	DualInitiation								chr13	14052305	14348537	ENSDART00000141103	ENSDARG00000056651:gfra4:Coding	-	YRonlyInitiation
chr17	173574	244908	ENSDART00000034216	ENSDARG00000014717:DYNC1H1:Coding	-	DualInitiation								chr13	14763330	14770012	ENSDART00000112771	ENSDARG00000076755:ap5s1:Coding	-	YRonlyInitiation
chr17	282405	284105	NM_207085	NM_207085:zgc:77287	-	DualInitiation								chr13	14837120	14839117	ENSDART00000011520	ENSDARG00000021201:flh:Coding	+	YRonlyInitiation
chr17	758924	766504	ENSDART00000055136	ENSDARG00000037840:actc1b:Coding	-	DualInitiation								chr13	14952268	15096108	ENSDART00000146036	ENSDARG00000094510:rab11fip5a:Coding	-	YRonlyInitiation
chr17	986599	995911	ENSDART00000129086	ENSDARG00000086639:siva1:Coding	+	DualInitiation								chr13	15169607	15180513	ENSDART00000133041	ENSDARG00000003311:pank2:Coding	+	YRonlyInitiation
chr17	1330428	1351974	ENSDART00000122683	ENSDARG00000088272:srp14:Coding	+	DualInitiation								chr13	15636049	15654036	ENSDART00000010986	ENSDARG00000069752:ckba:Coding	-	YRonlyInitiation
chr17	1379783	1419749	ENSDART00000036491	ENSDARG00000023673:spint1a:Coding	-	DualInitiation								chr13	15717254	15753221	ENSDART00000124688	ENSDARG00000017316:bag5:Coding	-	YRonlyInitiation
chr17	1490753	1506755	ENSDART00000013093	ENSDARG00000003642:zfyve19:Coding	-	DualInitiation								chr13	15754716	15768751	ENSDART00000146234	ENSDARG00000092473:apopt1:Coding	+	YRonlyInitiation
chr17	2098178	2164322	ENSDART00000084116	ENSDARG00000060022:ccbe1:Coding	+	DualInitiation								chr13	15770834	15851693	ENSDART00000008987	ENSDARG00000009796:klc1a:Coding	+	YRonlyInitiation
chr17	2384665	2468052	ENSDART00000135374	ENSDARG00000062248:ptpn21:Coding	-	DualInitiation								chr13	15872423	15882909	ENSDART00000142732	ENSDARG00000062418:ttl:Coding	-	YRonlyInitiation
chr17	4135898	4153124	ENSDART00000055385	ENSDARG00000038000:crls1:Coding	+	DualInitiation								chr13	15887142	15897879	ENSDART00000131390	ENSDARG00000016427:fignl1:Coding	+	YRonlyInitiation
chr17	4828948	4873736	ENSDART00000064313	ENSDARG00000043797:cdc5l:Coding	+	DualInitiation								chr13	16279528	16306819	ENSDART00000079745	ENSDARG00000057141:zgc:110045:Coding	-	YRonlyInitiation
chr17	6556834	6574619	ENSDART00000030773	ENSDARG00000023058:foxo3a:Coding	+	DualInitiation								chr13	16310210	16326216	ENSDART00000125813	ENSDARG00000057148:si:dkey-48n15.2:processedTranscript	+	YRonlyInitiation
chr17	7567511	7573085	ENSDART00000064657	ENSDARG00000044039:stx11a:Coding	-	DualInitiation								chr13	16328862	16375571	ENSDART00000101775	ENSDARG00000077383:anxa11a:Coding	+	YRonlyInitiation
chr17	7626293	7632424	ENSDART00000064655	ENSDARG00000044038:zbtb2a:Coding	-	DualInitiation								chr13	16391898	16546006	ENSDART00000124710	ENSDARG00000074059:dlg5a:Coding	+	YRonlyInitiation
chr17	7635606	7659039	ENSDART00000037541	ENSDARG00000027465:rmnd1:Coding	-	DualInitiation								chr13	16571580	16938070	ENSDART00000122557	ENSDARG00000079840:kcnma1a:Coding	+	YRonlyInitiation
chr17	8420712	8437925	ENSDART00000127022	ENSDARG00000090072:CU462878.1:Coding	-	DualInitiation								chr13	16971677	17513335	ENSDART00000145499	ENSDARG00000057166:C13H10orf11:Coding	-	YRonlyInitiation
chr17	8442429	8573226	ENSDART00000148827	ENSDARG00000044062:ctbp2a:Coding	-	DualInitiation								chr13	17513374	17514062	ENSDART00000139245	ENSDARG00000093577:si:dkey-70e17.2:processedTranscript	+	YRonlyInitiation
chr17	8599497	8637550	ENSDART00000105322	ENSDARG00000019834:EDRF1:Coding	+	DualInitiation								chr13	17805327	18060141	ENSDART00000144813	ENSDARG00000062489:march8:Coding	-	YRonlyInitiation
chr17	8645138	8699524	ENSDART00000105326	ENSDARG00000071294:TONSL:Coding	+	DualInitiation								chr13	18068681	18118394	ENSDART00000146772	ENSDARG00000076703:zfand4:Coding	-	YRonlyInitiation
chr17	9816401	9827362	ENSDART00000021942	ENSDARG00000017272:eapp:Coding	-	DualInitiation								chr13	18177247	18223837	ENSDART00000079884	ENSDARG00000057273:alox5a:Coding	-	YRonlyInitiation
chr17	9871854	9890018	ENSDART00000008355	ENSDARG00000014106:cfl2:Coding	-	DualInitiation								chr13	18228068	18244915	ENSDART00000079902	ENSDARG00000057287:slc25a16:Coding	-	YRonlyInitiation
chr17	10103010	10275726	ENSDART00000157019	ENSDARG00000071262:mipol1:Coding	+	DualInitiation								chr13	18581977	18588893	ENSDART00000136024	ENSDARG00000078254:ftr14l:Coding	+	YRonlyInitiation
chr17	10455925	10510720	ENSDART00000145617	ENSDARG00000016636:sec23a:Coding	-	DualInitiation								chr13	18726400	18740014	ENSDART00000057867	ENSDARG00000057374:sfxn3:Coding	-	YRonlyInitiation
chr17	10644475	10674762	ENSDART00000153913	ENSDARG00000071259:FBXO34:Coding	-	DualInitiation								chr13	18850066	18884251	ENSDART00000146795	ENSDARG00000074597:lzts2a:Coding	-	YRonlyInitiation
chr17	10685535	10699311	ENSDART00000064597	ENSDARG00000044001:lgals3l:Coding	-	DualInitiation								chr13	19367591	19372563	ENSDART00000058036	ENSDARG00000039701:emx2:Coding	+	YRonlyInitiation
chr17	11235942	11240607	ENSDART00000130975	ENSDARG00000043865:timm9:Coding	+	DualInitiation								chr13	19895560	19928489	ENSDART00000058032	ENSDARG00000039699:fam204a:Coding	-	YRonlyInitiation
chr17	11309082	11330112	ENSDART00000091159	ENSDARG00000062785:adpgk2:Coding	-	DualInitiation								chr13	20521782	20657667	ENSDART00000124769	ENSDARG00000058513:gfra1a:Coding	-	YRonlyInitiation
chr17	12631051	12786986	ENSDART00000154984	ENSDARG00000076889:ralgapa1:Coding	+	DualInitiation								chr13	21796924	21800415	ENSDART00000100925	ENSDARG00000069382:mxtx1:Coding	-	YRonlyInitiation
chr17	12818801	12830319	ENSDART00000022874	ENSDARG00000019398:psma6a:Coding	-	DualInitiation								chr13	21814656	21823085	ENSDART00000100931	ENSDARG00000069386:gtpbpl:Coding	+	YRonlyInitiation
chr17	12882910	12890046	ENSDART00000113713	ENSDARG00000079636:fam177a1:Coding	-	DualInitiation								chr13	21908658	21916890	ENSDART00000100941	ENSDARG00000029100:chchd1:Coding	+	YRonlyInitiation
chr17	12952211	12960891	ENSDART00000149779	ENSDARG00000015638:gemin2:Coding	+	DualInitiation								chr13	21920186	21961911	ENSDART00000021556	ENSDARG00000030967:si:ch211-51a6.2:Coding	+	YRonlyInitiation
chr17	14318372	14326685	ENSDART00000039438	ENSDARG00000028581:jkamp:Coding	-	DualInitiation								chr13	21966307	22025774	ENSDART00000056432	ENSDARG00000069397:zswim8:Coding	+	YRonlyInitiation
chr17	14572553	14621817	ENSDART00000154690	ENSDARG00000057681:si:ch211-266o15.1:Coding	-	DualInitiation								chr13	22390411	22401498	ENSDART00000108472	ENSDARG00000077293:SYNPO2L:Coding	+	YRonlyInitiation
chr17	14625513	14635980	ENSDART00000005355	ENSDARG00000009253:C17H14orf166:Coding	+	DualInitiation								chr13	22405125	22418627	ENSDART00000060576	ENSDARG00000056209:myoz1a:Coding	+	YRonlyInitiation
chr17	14806808	14853366	ENSDART00000066604	ENSDARG00000045289:gpr137c:Coding	+	DualInitiation								chr13	22759895	22786346	ENSDART00000136808	ENSDARG00000076135:mmrn2a:Coding	-	YRonlyInitiation
chr17	15061280	15071026	ENSDART00000039165	ENSDARG00000057699:styx:Coding	-	DualInitiation								chr13	22799443	22813378	ENSDART00000078877	ENSDARG00000034423:sncga:Coding	+	YRonlyInitiation
chr17	15344202	15369836	ENSDART00000150232	ENSDARG00000011370:fyna:Coding	-	DualInitiation								chr13	22816013	22818314	ENSDART00000145538	ENSDARG00000093584:zgc:193505:Coding	+	YRonlyInitiation
chr17	15376739	15379440	ENSDART00000002932	ENSDARG00000008803:marcksb:Coding	+	DualInitiation								chr13	22819295	22839236	ENSDART00000016946	ENSDARG00000008816:glud1a:Coding	-	YRonlyInitiation
chr17	15740277	15807985	ENSDART00000154181	ENSDARG00000023237:syne3:Coding	+	DualInitiation								chr13	22838426	22855314	ENSDART00000137467	ENSDARG00000038686:FAM35A:Coding	+	YRonlyInitiation
chr17	15887243	15925561	ENSDART00000154554	ENSDARG00000097902:si:ch73-204p21.2:Coding	+	DualInitiation								chr13	22857577	22875759	ENSDART00000134122	ENSDARG00000038687:nfkb2:Coding	+	YRonlyInitiation
chr17	15931674	15949623	ENSDART00000136059	ENSDARG00000060113:znf395a:Coding	+	DualInitiation								chr13	22961919	22979979	ENSDART00000144094	ENSDARG00000078759:dna2:Coding	+	YRonlyInitiation
chr17	17274527	17278055	ENSDART00000155341	ENSDARG00000043746:nrxn3a:processedTranscript	-	DualInitiation								chr13	22980163	23002274	ENSDART00000056512	ENSDARG00000026359:PBLD:Coding	-	YRonlyInitiation
chr17	17634904	17686271	ENSDART00000123350	ENSDARG00000018976:sptlc2a:Coding	+	DualInitiation								chr13	23003727	23012160	ENSDART00000113082	ENSDARG00000039466:HNRNPH3:Coding	+	YRonlyInitiation
chr17	19311201	19327159	ENSDART00000024194	ENSDARG00000010948:kif11:Coding	+	DualInitiation								chr13	23016678	23047472	ENSDART00000143097	ENSDARG00000062019:rufy2:Coding	-	YRonlyInitiation
chr17	19977555	19997359	ENSDART00000104874	ENSDARG00000071082:p4ha1b:Coding	-	DualInitiation								chr13	23113099	23148025	ENSDART00000057638	ENSDARG00000039452:hk1:Coding	-	YRonlyInitiation
chr17	20018856	20032878	ENSDART00000133650	ENSDARG00000022944:ecd:Coding	-	DualInitiation								chr13	23210792	23214666	ENSDART00000065652	ENSDARG00000077069:srgn:Coding	-	YRonlyInitiation
chr17	20061953	20066462	ENSDART00000029380	ENSDARG00000022832:bnip4:Coding	-	DualInitiation								chr13	23224069	23235218	ENSDART00000089242	ENSDARG00000062053:kbp:Coding	-	YRonlyInitiation
chr17	20068100	20074108	ENSDART00000031547	ENSDARG00000056235:smndc1:Coding	+	DualInitiation								chr13	23506438	23612024	ENSDART00000101134	ENSDARG00000069469:khdrbs2:Coding	+	YRonlyInitiation
chr17	20504115	20526151	ENSDART00000063613	ENSDARG00000043334:ccdc6a:Coding	-	DualInitiation								chr13	23952065	23980590	ENSDART00000057612	ENSDARG00000039435:rgs17:Coding	-	YRonlyInitiation
chr17	20753843	20759614	ENSDART00000122407	ENSDARG00000087554:cdk1:Coding	+	DualInitiation								chr13	24121864	24125622	ENSDART00000002244	ENSDARG00000016855:sf3b5:Coding	+	YRonlyInitiation
chr17	20881174	20887827	ENSDART00000048853	ENSDARG00000029107:ube2d1a:Coding	-	DualInitiation								chr13	24143369	24180068	ENSDART00000133646	ENSDARG00000027172:phactr2:Coding	-	YRonlyInitiation
chr17	20893555	20896258	ENSDART00000104327	ENSDARG00000056292:vsx1:Coding	-	DualInitiation								chr13	24487029	24500702	ENSDART00000088005	ENSDARG00000061591:abcb10:Coding	+	YRonlyInitiation
chr17	20932453	20953728	ENSDART00000035432	ENSDARG00000008757:entpd6:Coding	+	DualInitiation								chr13	24502910	24508332	ENSDART00000058629	ENSDARG00000055618:acta1b:Coding	+	YRonlyInitiation
chr17	21202305	21248355	ENSDART00000007021	ENSDARG00000013443:atp6v1ba:Coding	-	DualInitiation								chr13	24510982	24517993	ENSDART00000058628	ENSDARG00000040085:ccsapb:Coding	+	YRonlyInitiation
chr17	21932805	21936556	ENSDART00000047772	ENSDARG00000030094:mal:Coding	+	DualInitiation								chr13	24519785	24535518	ENSDART00000004420	ENSDARG00000019144:rab4a:Coding	-	YRonlyInitiation
chr17	21937716	21967214	ENSDART00000089689	ENSDARG00000062209:mrps5:Coding	-	DualInitiation								chr13	24595704	24603161	ENSDART00000046360	ENSDARG00000019709:rhoua:Coding	-	YRonlyInitiation
chr17	22374662	22382693	ENSDART00000079401	ENSDARG00000056836:si:ch211-125o16.4:Coding	-	DualInitiation								chr13	24604021	24607695	ENSDART00000022682	ENSDARG00000007892:pdcd2:Coding	+	YRonlyInitiation
chr17	22395717	22403386	ENSDART00000079390	ENSDARG00000056832:exo1:Coding	-	DualInitiation								chr13	24620580	24625989	ENSDART00000101200	ENSDARG00000034605:zgc:153169:Coding	+	YRonlyInitiation
chr17	22407486	22415611	ENSDART00000045099	ENSDARG00000030957:yipf4:Coding	+	DualInitiation								chr13	24724852	24748435	ENSDART00000077899	ENSDARG00000055530:sertad2b:Coding	+	YRonlyInitiation
chr17	23128754	23132148	ENSDART00000153652	ENSDARG00000040162:FGFBP3:Coding	+	DualInitiation								chr13	24771552	24777918	ENSDART00000077896	ENSDARG00000055525:lgalslb:Coding	+	YRonlyInitiation
chr17	23480395	23504322	ENSDART00000122209	ENSDARG00000071018:ptena:Coding	-	DualInitiation								chr13	24802997	24806126	ENSDART00000001830	ENSDARG00000001578:echs1:Coding	+	YRonlyInitiation
chr17	23510912	23539174	ENSDART00000124661	ENSDARG00000071021:papss2a:Coding	-	DualInitiation								chr13	24886127	24888558	ENSDART00000014176	ENSDARG00000015674:msxc:Coding	+	YRonlyInitiation
chr17	23754952	23763607	ENSDART00000021177	ENSDARG00000071037:pex13:Coding	+	DualInitiation								chr13	24889140	24893131	ENSDART00000125625	ENSDARG00000000760:znf511:Coding	-	YRonlyInitiation
chr17	24146909	24152572	ENSDART00000064083	ENSDARG00000094992:otx1b:Coding	+	DualInitiation								chr13	24895370	24903526	ENSDART00000001678	ENSDARG00000001452:adam8a:Coding	+	YRonlyInitiation
chr17	24267688	24272499	NM_199969	NM_199969:mdh1b	+	DualInitiation								chr13	24903563	24912012	ENSDART00000033090	ENSDARG00000022007:SPEF1:Coding	+	YRonlyInitiation
chr17	24273974	24298741	ENSDART00000139963	ENSDARG00000008200:ugp2b:Coding	+	DualInitiation								chr13	24966613	24969178	ENSDART00000031564	ENSDARG00000021974:sfr1:Coding	-	YRonlyInitiation
chr17	24418333	24430669	ENSDART00000092941	ENSDARG00000063553:rlf:Coding	+	DualInitiation								chr13	25005082	25049851	ENSDART00000087786	ENSDARG00000061525:slka:Coding	-	YRonlyInitiation
chr17	24441411	24442881	ENSDART00000064738	ENSDARG00000044092:atpif1b:Coding	+	DualInitiation								chr13	25142483	25423150	ENSDART00000057605	ENSDARG00000039429:adka:Coding	-	YRonlyInitiation
chr17	24443350	24450993	ENSDART00000128758	ENSDARG00000044093:rpl13a:Coding	+	DualInitiation								chr13	25423738	25432970	ENSDART00000130876	ENSDARG00000029928:ap3m1:Coding	+	YRonlyInitiation
chr17	24512934	24514973	ENSDART00000146309	ENSDARG00000044102:znf593:Coding	+	DualInitiation								chr13	25435828	25508269	ENSDART00000124167	ENSDARG00000044968:vcla:Coding	-	YRonlyInitiation
chr17	24649783	24663840	ENSDART00000112389	ENSDARG00000077264:wdr43:Coding	+	DualInitiation								chr13	25588642	25603530	ENSDART00000027428	ENSDARG00000011662:chuk:Coding	+	YRonlyInitiation
chr17	24683834	24694884	ENSDART00000027957	ENSDARG00000021220:hmgcl:Coding	-	DualInitiation								chr13	25627302	25632277	ENSDART00000002741	ENSDARG00000015576:itprip:Coding	-	YRonlyInitiation
chr17	24708478	24719085	ENSDART00000135569	ENSDARG00000002401:gale:Coding	-	DualInitiation								chr13	25667873	25668260	ENSDART00000131364	ENSDARG00000094739:si:dkey-51a16.10:processedTranscript	+	YRonlyInitiation
chr17	25286113	25322065	ENSDART00000030691	ENSDARG00000022995:clic4:Coding	+	DualInitiation								chr13	25679208	25695266	ENSDART00000145948	ENSDARG00000022503:pkd2l1:Coding	+	YRonlyInitiation
chr17	25451515	25472512	ENSDART00000105503	ENSDARG00000044136:rab3gap2:Coding	-	DualInitiation								chr13	25710497	25722551	ENSDART00000057689	ENSDARG00000039486:bag3:Coding	+	YRonlyInitiation
chr17	25698360	25727162	ENSDART00000064817	ENSDARG00000044144:wapala:Coding	+	DualInitiation								chr13	25729469	25756377	ENSDART00000087604	ENSDARG00000061437:inpp5f:Coding	+	YRonlyInitiation
chr17	26453666	26532503	ENSDART00000087023	ENSDARG00000061207:ttc7b:Coding	+	DualInitiation								chr13	25758873	25772772	ENSDART00000135788	ENSDARG00000055314:mcmbp:Coding	-	YRonlyInitiation
chr17	26554800	26562697	ENSDART00000034580	ENSDARG00000021811:calm1a:Coding	-	DualInitiation								chr13	25808445	25856646	ENSDART00000077627	ENSDARG00000055305:ret:Coding	-	YRonlyInitiation
chr17	26645159	26655320	ENSDART00000023470	ENSDARG00000030237:pgrmc2:Coding	+	DualInitiation								chr13	25944858	25950424	ENSDART00000046050	ENSDARG00000031981:pcbd1:Coding	+	YRonlyInitiation
chr17	27113088	27114986	ENSDART00000077087	ENSDARG00000054823:id3:Coding	-	DualInitiation								chr13	25951783	25974800	ENSDART00000111567	ENSDARG00000061375:sgpl1:Coding	-	YRonlyInitiation
chr17	27266838	27278240	ENSDART00000127043	ENSDARG00000014498:yth2:Coding	-	DualInitiation								chr13	25986797	25998073	ENSDART00000046981	ENSDARG00000019845:pdlim1:Coding	-	YRonlyInitiation
chr17	28064872	28131055	ENSDART00000155838	ENSDARG00000075556:LUZP1:Coding	+	DualInitiation								chr13	26048234	26065964	ENSDART00000015154	ENSDARG00000012141:papolg:Coding	-	YRonlyInitiation
chr17	28143501	28161099	ENSDART00000085758	ENSDARG00000060679:kdm1a:Coding	-	DualInitiation								chr13	26927811	27004687	ENSDART00000020946	ENSDARG00000007885:fancl:Coding	+	YRonlyInitiation
chr17	28670855	28682470	ENSDART00000156711	ENSDARG00000042563:MIS18BP1:Coding	+	DualInitiation								chr13	27003893	27023134	ENSDART00000036419	ENSDARG00000021547:vrk2:Coding	-	YRonlyInitiation
chr17	28729241	28760393	ENSDART00000076344	ENSDARG00000054213:hectd1:Coding	+	DualInitiation								chr13	27297790	27433891	ENSDART00000146227	ENSDARG00000006760:slc24a3:Coding	+	YRonlyInitiation
chr17	30902990	30914902	ENSDART00000149600	ENSDARG00000042793:tpp1:Coding	+	DualInitiation								chr13	27440530	27455893	ENSDART00000145281	ENSDARG00000091897:si:dkey-187a12.4:Coding	+	YRonlyInitiation
chr17	30916117	30922362	ENSDART00000062811	ENSDARG00000042796:yy1a:Coding	-	DualInitiation								chr13	27456737	27520839	ENSDART00000138043	ENSDARG00000074589:rin2:Coding	+	YRonlyInitiation
chr17	31280870	31288081	ENSDART00000155580	ENSDARG00000073962:C17H15orf57:Coding	+	DualInitiation								chr13	27522562	27537446	ENSDART00000142922	ENSDARG00000055190:slc17a5:Coding	+	YRonlyInitiation
chr17	31405669	31420061	ENSDART00000062894	ENSDARG00000042853:ivd:Coding	-	DualInitiation								chr13	27992787	28006654	ENSDART00000029521	ENSDARG00000021681:asrgl1:Coding	+	YRonlyInitiation
chr17	31682465	31698955	ENSDART00000154196	ENSDARG00000076988:znf839:Coding	-	DualInitiation								chr13	28488435	28489521	ENSDART00000057565	ENSDARG00000039390:C13H6orf57:Coding	-	YRonlyInitiation
chr17	31755766	31771151	ENSDART00000126273	ENSDARG00000055027:pomt2:Coding	-	DualInitiation								chr13	28529399	28531740	ENSDART00000045351	ENSDARG00000018321:lbx1a:Coding	-	YRonlyInitiation
chr17	31798538	31855807	ENSDART00000156180	ENSDARG00000061294:arhgap5:Coding	+	DualInitiation								chr13	28719020	28725587	ENSDART00000025583	ENSDARG00000003399:fgf8a:Coding	+	YRonlyInitiation
chr17	32594438	32632026	ENSDART00000087454	ENSDARG00000061391:grhl1:Coding	-	DualInitiation								chr13	28736464	28785110	ENSDART00000043117	ENSDARG00000033551:fbxw4:Coding	+	YRonlyInitiation
chr17	32706144	32731407	ENSDART00000018423	ENSDARG00000023323:ywhaqb:Coding	+	DualInitiation								chr13	28803958	28820367	ENSDART00000007211	ENSDARG00000013245:wbp1la:Coding	+	YRonlyInitiation
chr17	32737611	32757014	ENSDART00000123399	ENSDARG00000079020:gcfc2:Coding	+	DualInitiation								chr13	28835914	28839495	ENSDART00000077383	ENSDARG00000055070:C13H10orf32:Coding	+	YRonlyInitiation
chr17	32951520	32985314	ENSDART00000077459	ENSDARG00000055151:smyd2a:Coding	-	DualInitiation								chr13	28841687	28866862	ENSDART00000087001	ENSDARG00000061195:cnnm2a:Coding	+	YRonlyInitiation
chr17	34353761	34406643	ENSDART00000014306	ENSDARG00000006272:mpp5a:Coding	+	DualInitiation								chr13	28873359	28898024	ENSDART00000122754	ENSDARG00000039399:nt5c2a:Coding	-	YRonlyInitiation
chr17	34411474	34421363	ENSDART00000006058	ENSDARG00000005827:eif2s1a:Coding	+	DualInitiation								chr13	28913956	28918526	ENSDART00000128246	ENSDARG00000039400:polr1c:Coding	+	YRonlyInitiation
chr17	34973049	34975295	ENSDART00000077626	ENSDARG00000055283:id2a:Coding	+	DualInitiation								chr13	29005323	29007750	ENSDART00000007741	ENSDARG00000013581:HPS6:Coding	-	YRonlyInitiation
chr17	35414626	35445893	ENSDART00000063437	ENSDARG00000043213:adam17a:Coding	-	DualInitiation								chr13	29009415	29020239	ENSDART00000039028	ENSDARG00000024311:nsmce4a:Coding	+	YRonlyInitiation
chr17	37067119	37104167	ENSDART00000145236	ENSDARG00000011141:dpysl5a:Coding	-	DualInitiation								chr13	29044013	29125894	ENSDART00000101653	ENSDARG00000062790:TACC2:Coding	+	YRonlyInitiation
chr17	37421223	37448831	ENSDART00000076004	ENSDARG00000053890:tmem62:Coding	+	DualInitiation								chr13	29462451	29512846	ENSDART00000026000	ENSDARG00000017128:MYOF:Coding	+	YRonlyInitiation
chr17	37613042	37642207	ENSDART00000103980	ENSDARG00000070670:crip2:Coding	-	DualInitiation								chr13	29645650	29648056	ENSDART00000026765	ENSDARG00000006356:slc18a3a:Coding	-	YRonlyInitiation
chr17	37678351	37786409	ENSDART00000045583	ENSDARG00000007198:MTA1:Coding	+	DualInitiation								chr13	29994438	30027366	ENSDART00000076998	ENSDARG00000028148:pax2a:Coding	+	YRonlyInitiation
chr17	38197844	38400539	ENSDART00000085481	ENSDARG00000060564:slc25a21:Coding	+	DualInitiation								chr13	30256637	30258356	ENSDART00000143745	ENSDARG00000033967:trmt2b:Coding	-	YRonlyInitiation
chr17	38429925	38432143	ENSDART00000017493	ENSDARG00000019835:nkx2.1b:Coding	+	DualInitiation								chr13	30258965	30267997	ENSDART00000057525	ENSDARG00000039363:dnajb12a:Coding	+	YRonlyInitiation
chr17	39865138	39907512	ENSDART00000154357	ENSDARG00000060494:eprs:Coding	+	DualInitiation								chr13	30278813	30357267	ENSDART00000110061	ENSDARG00000075393:spock2:Coding	+	YRonlyInitiation
chr17	41591321	41914572	ENSDART00000156031	ENSDARG00000005861:ralgapa2:Coding	-	DualInitiation								chr13	30346154	30365463	ENSDART00000124122	ENSDARG00000074895:tysnd1:Coding	-	YRonlyInitiation
chr17	42638118	42667983	ENSDART00000009528	ENSDARG00000008239:mocs3:Coding	-	DualInitiation								chr13	30795773	30799401	ENSDART00000010052	ENSDARG00000007409:ppifa:Coding	+	YRonlyInitiation
chr17	43066481	43076323	ENSDART00000124663	ENSDARG00000090912:npc2:Coding	-	DualInitiation								chr13	30802861	30869567	ENSDART00000109307	ENSDARG00000078026:zcchc24:Coding	-	YRonlyInitiation
chr17	43896309	43910096	ENSDART00000110527	ENSDARG00000011127:ahsa1l:Coding	-	DualInitiation								chr13	30876098	30877064	ENSDART00000121679	ENSDARG00000091536:wu:fj13e08:Coding	-	YRonlyInitiation
chr17	43973079	44048589	ENSDART00000121550	ENSDARG00000032802:ktn1:Coding	+	DualInitiation								chr13	30889515	30924062	ENSDART00000139073	ENSDARG00000012460:rassf4:Coding	-	YRonlyInitiation
chr17	44052444	44057410	ENSDART00000156513	ENSDARG00000097825:im:7154473:lincRNA	-	DualInitiation								chr13	31097772	31132673	ENSDART00000134809	ENSDARG00000075612:ercc6:Coding	+	YRonlyInitiation
chr17	44457791	44487262	ENSDART00000130198	ENSDARG00000060323:exoc5:Coding	-	DualInitiation								chr13	31135718	31141880	ENSDART00000133138	ENSDARG00000069329:drgx:Coding	+	YRonlyInitiation
chr17	44487598	44500579	ENSDART00000142123	ENSDARG00000031533:ap5m1:Coding	+	DualInitiation								chr13	31174756	31191386	ENSDART00000057469	ENSDARG00000010154:vstm4a:Coding	+	YRonlyInitiation
chr17	44509786	44523269	ENSDART00000130311	ENSDARG00000079686:naa30:Coding	+	DualInitiation								chr13	31204562	31292318	ENSDART00000112653	ENSDARG00000077009:wdfy4:Coding	-	YRonlyInitiation
chr17	45239540	45271076	ENSDART00000075520	ENSDARG00000053485:aldh6a1:Coding	-	DualInitiation								chr13	31294078	31313889	ENSDART00000110560	ENSDARG00000075225:si:ch211-223a10.1:Coding	+	YRonlyInitiation
chr17	45515241	45545989	ENSDART00000132969	ENSDARG00000016651:znf106a:Coding	-	DualInitiation								chr13	31322376	31367135	ENSDART00000014922	ENSDARG00000021255:arhgap22:Coding	+	YRonlyInitiation
chr17	48279057	48309292	ENSDART00000103397	ENSDARG00000070447:slc39a9:Coding	+	DualInitiation								chr13	31509261	31513227	ENSDART00000148352	ENSDARG00000095378:gdf10a:Coding	+	YRonlyInitiation
chr17	49121481	49175646	ENSDART00000112675	ENSDARG00000074786:si:ch1073-80i24.1:lincRNA	+	DualInitiation								chr13	31516301	31519960	ENSDART00000030946	ENSDARG00000025017:prdm8:Coding	-	YRonlyInitiation
chr17	49510283	49563032	ENSDART00000021950	ENSDARG00000040492:mthfd1b:Coding	-	DualInitiation								chr13	31566927	31593786	ENSDART00000034829	ENSDARG00000022410:rrp12:Coding	-	YRonlyInitiation
chr17	49792807	49806713	ENSDART00000121589	ENSDARG00000086641:stbd1:Coding	+	DualInitiation								chr13	31603385	31613263	ENSDART00000134630	ENSDARG00000007808:zdhhc16a:Coding	-	YRonlyInitiation
chr17	50151426	50156534	ENSDART00000075281	ENSDARG00000053263:zgc:113372:Coding	+	DualInitiation								chr13	31613914	31616471	ENSDART00000111477	ENSDARG00000074588:METTL18:Coding	+	YRonlyInitiation
chr17	50299664	50493156	ENSDART00000154728	ENSDARG00000078322:col12a1a:Coding	-	DualInitiation								chr13	31648195	31694041	ENSDART00000076574	ENSDARG00000006497:rtn1a:Coding	-	YRonlyInitiation
chr17	50791665	50815512	ENSDART00000037450	ENSDARG00000026723:syncripl:Coding	+	DualInitiation								chr13	31744138	31759110	ENSDART00000086018	ENSDARG00000060785:pcnxl4:Coding	+	YRonlyInitiation
chr17	50943197	50952698	ENSDART00000157095	ENSDARG00000093378:si:ch211-235i11.5:Coding	-	DualInitiation								chr13	31760310	31767967	ENSDART00000005670	ENSDARG00000003444:dhrs7:Coding	-	YRonlyInitiation
chr17	51094183	51116249	ENSDART00000075150	ENSDARG00000019995:bmp4:Coding	+	DualInitiation								chr13	31843562	31845797	ENSDART00000057432	ENSDARG00000039304:six1a:Coding	-	YRonlyInitiation
chr17	51546239	51646772	ENSDART00000013418	ENSDARG00000016775:aqr:Coding	-	DualInitiation								chr13	31860333	31870925	ENSDART00000135381	ENSDARG00000004695:six4a:Coding	-	YRonlyInitiation
chr17	51749275	51754592	ENSDART00000025229	ENSDARG00000020448:adi1:Coding	+	DualInitiation								chr13	31871872	31905553	ENSDART00000006648	ENSDARG00000002077:mnat1:Coding	+	YRonlyInitiation
chr17	52208738	52247113	ENSDART00000004379	ENSDARG00000020077:nol10:Coding	+	DualInitiation								chr13	31911574	31931472	ENSDART00000076479	ENSDARG00000054312:slc38a6:Coding	+	YRonlyInitiation
chr17	53432154	53447380	ENSDART00000062122	ENSDARG00000042361:meis2a:Coding	+	DualInitiation								chr13	32148855	32162114	ENSDART00000026726	ENSDARG00000017696:diexf:Coding	-	YRonlyInitiation
chr17	53898989	53903332	ENSDART00000127241	ENSDARG00000067759:exd1:Coding	+	DualInitiation								chr13	32367971	32374045	ENSDART00000020270	ENSDARG00000014091:osr1:Coding	+	YRonlyInitiation
chr17	53922566	53930602	ENSDART00000153620	ENSDARG00000075953:ddx24:Coding	-	DualInitiation								chr13	32803983	32849849	ENSDART00000100663	ENSDARG00000069269:wdr35:Coding	-	YRonlyInitiation
chr18	232067	242980	ENSDART00000052638	ENSDARG00000036237:slc27a2a:Coding	-	DualInitiation								chr13	32859798	32865139	ENSDART00000141057	ENSDARG00000077614:C13H6orf203:Coding	+	YRonlyInitiation
chr18	259901	270187	ENSDART00000052641	ENSDARG00000036239:gatm:Coding	+	DualInitiation								chr13	32865141	32872018	ENSDART00000132820	ENSDARG00000076903:bend3:Coding	-	YRonlyInitiation
chr18	300787	301156	NM_199903	NM_199903:larp6	-	DualInitiation								chr13	32884145	32949780	ENSDART00000012232	ENSDARG00000012563:pdss2:Coding	-	YRonlyInitiation
chr18	329392	335263	ENSDART00000136693	ENSDARG00000076618:tm2d3:Coding	+	DualInitiation								chr13	33031133	33038653	ENSDART00000076410	ENSDARG00000054251:pqlc3:Coding	+	YRonlyInitiation
chr18	601741	605530	ENSDART00000011435	ENSDARG00000018119:cox5ab:Coding	+	DualInitiation								chr13	33038842	33122924	ENSDART00000133882	ENSDARG00000017500:rock2a:Coding	-	YRonlyInitiation
chr18	633799	646027	ENSDART00000150950	ENSDARG00000096413:si:dkey-205h23.1:Coding	+	DualInitiation								chr13	33279149	33289432	ENSDART00000137315	ENSDARG00000018069:rdh12:Coding	+	YRonlyInitiation
chr18	684360	725539	ENSDART00000062651	ENSDARG00000003933:pkma:Coding	-	DualInitiation								chr13	33291257	33338535	ENSDART00000140543	ENSDARG00000040131:zfyve26:Coding	-	YRonlyInitiation
chr18	1946127	2054889	ENSDART00000123077	ENSDARG00000089928:CABZ01070631.1:Coding	-	DualInitiation								chr13	33453047	33469756	ENSDART00000130127	ENSDARG00000008947:rtf1:Coding	-	YRonlyInitiation
chr18	2109406	2174751	ENSDART00000101694	ENSDARG00000007921:relt:Coding	-	DualInitiation								chr13	33469776	33475359	ENSDART00000144379	ENSDARG00000025549:ndufaf1:Coding	+	YRonlyInitiation
chr18	2448952	2453073	ENSDART00000033865	ENSDARG00000025493:serp1:Coding	-	DualInitiation								chr13	33480448	33483401	ENSDART00000146144	ENSDARG00000093597:oip5:Coding	+	YRonlyInitiation
chr18	2453825	2489534	ENSDART00000074168	ENSDARG00000044479:eif2a:Coding	+	DualInitiation								chr13	33484732	33491187	ENSDART00000139872	ENSDARG00000093456:si:dkey-71p21.9:lincRNA	-	YRonlyInitiation
chr18	2472836	2489538	ENSDART00000151794	ENSDARG00000096391:dcun1d5:Coding	+	DualInitiation								chr13	33492258	33504912	ENSDART00000002095	ENSDARG00000018956:tmem39b:Coding	+	YRonlyInitiation
chr18	2497700	2548972	ENSDART00000101675	ENSDARG00000069717:capn5a:Coding	+	DualInitiation								chr13	33505696	33517256	ENSDART00000135200	ENSDARG00000011222:ccdc28b:Coding	+	YRonlyInitiation
chr18	2585608	2683721	ENSDART00000130783	ENSDARG00000063564:fam168a:Coding	+	DualInitiation								chr13	33521939	33525588	ENSDART00000131892	ENSDARG00000092483:iqcc:Coding	+	YRonlyInitiation
chr18	4285183	4308975	ENSDART00000046902	ENSDARG00000035054:pdcd10a:Coding	-	DualInitiation								chr13	33538274	33541000	ENSDART00000136701	ENSDARG00000078333:tmem234:Coding	-	YRonlyInitiation
chr18	4479876	4486355	ENSDART00000082087	ENSDARG00000059075:nip7:Coding	-	DualInitiation								chr13	33618070	33622690	ENSDART00000103628	ENSDARG00000076440:btbd6a:Coding	-	YRonlyInitiation
chr18	4495890	4510780	ENSDART00000027115	ENSDARG00000016080:nob1:Coding	-	DualInitiation								chr13	33869887	33879406	ENSDART00000020350	ENSDARG00000020442:snx5:Coding	-	YRonlyInitiation
chr18	4664243	4679292	ENSDART00000097960	ENSDARG00000059398:myef2:Coding	-	DualInitiation								chr13	33879878	33883360	ENSDART00000023379	ENSDARG00000016656:mgme1:Coding	+	YRonlyInitiation
chr18	4930291	4933883	ENSDART00000142945	ENSDARG00000042933:bloc1s6:Coding	+	DualInitiation								chr13	33894410	33896169	ENSDART00000143945	ENSDARG00000069192:zgc:163030:Coding	-	YRonlyInitiation
chr18	4945256	4951035	ENSDART00000063019	ENSDARG00000042931:mibp2:Coding	-	DualInitiation								chr13	33913081	33919871	ENSDART00000129902	ENSDARG00000008887:ephx1l:Coding	+	YRonlyInitiation
chr18	5565891	5588950	ENSDART00000092752	ENSDARG00000063457:wash:Coding	+	DualInitiation								chr13	33919982	33925003	ENSDART00000004779	ENSDARG00000020039:MAD2L1BP:Coding	-	YRonlyInitiation
chr18	5622137	5636223	ENSDART00000024576	ENSDARG00000008447:fkbp4:Coding	+	DualInitiation								chr13	34912611	34969114	ENSDART00000133661	ENSDARG00000060580:tasp1:Coding	+	YRonlyInitiation
chr18	5711192	5720269	ENSDART00000062423	ENSDARG00000042559:tnni1c:Coding	-	DualInitiation								chr13	35025203	35079461	ENSDART00000047552	ENSDARG00000030743:sptlc3:Coding	-	YRonlyInitiation
chr18	5724882	5738259	ENSDART00000113269	ENSDARG00000076350:C2CD5:Coding	+	DualInitiation								chr13	35560773	35611687	ENSDART00000019323	ENSDARG00000013168:jag1b:Coding	+	YRonlyInitiation
chr18	5943007	5955293	ENSDART00000018735	ENSDARG00000010745:dnaja2l:Coding	+	DualInitiation								chr13	35613201	35694123	ENSDART00000057052	ENSDARG00000039069:slx4ip:Coding	-	YRonlyInitiation
chr18	6123285	6142697	ENSDART00000148774	ENSDARG00000002720:utp15:Coding	-	DualInitiation								chr13	35694394	35703435	ENSDART00000011583	ENSDARG00000016139:mkks:Coding	+	YRonlyInitiation
chr18	6890466	6911422	ENSDART00000052803	ENSDARG00000088130:si:dkey-30c15.10:Coding	-	DualInitiation								chr13	35732484	35749289	ENSDART00000016793	ENSDARG00000010823:memo1:Coding	-	YRonlyInitiation
chr18	6942575	6944411	ENSDART00000101292	ENSDARG00000069537:si:dkey-238c7.16:Coding	-	DualInitiation								chr13	36166808	36189709	ENSDART00000100156	ENSDARG00000069044:agpat4:Coding	+	YRonlyInitiation
chr18	7006538	7016488	ENSDART00000103467	ENSDARG00000070472:arf5:Coding	+	DualInitiation								chr13	36258149	36273610	ENSDART00000017202	ENSDARG00000017254:kcnk1b:Coding	+	YRonlyInitiation
chr18	7017445	7026435	ENSDART00000062143	ENSDARG00000042382:ARF5:Coding	+	DualInitiation								chr13	36282171	36293842	ENSDART00000002750	ENSDARG00000005454:tacc3:Coding	-	YRonlyInitiation
chr18	7029381	7031332	ENSDART00000140784	ENSDARG00000095556:zgc:77650:processedTranscript	+	DualInitiation								chr13	36327088	36355195	ENSDART00000046115	ENSDARG00000030630:mfsd2aa:Coding	+	YRonlyInitiation
chr18	7102775	7112095	ENSDART00000092416	ENSDARG00000063321:rabl2:Coding	+	DualInitiation								chr13	36357316	36367423	ENSDART00000113635	ENSDARG00000077845:si:ch211-67f13.7:Coding	+	YRonlyInitiation
chr18	7784767	7803549	ENSDART00000092053	ENSDARG00000063167:chkb:Coding	+	DualInitiation								chr13	36441274	36451926	ENSDART00000139087	ENSDARG00000039150:lgmn:Coding	-	YRonlyInitiation
chr18	10140980	10161450	ENSDART00000034817	ENSDARG00000025332:rbm28:Coding	-	DualInitiation								chr13	36455583	36536000	ENSDART00000139593	ENSDARG00000011819:pcnx:Coding	-	YRonlyInitiation
chr18	11725119	11776031	ENSDART00000114024	ENSDARG00000026865:fam107b:Coding	-	DualInitiation								chr13	36713492	36720907	ENSDART00000057164	ENSDARG00000039136:cox16:Coding	-	YRonlyInitiation
chr18	11910097	12102227	ENSDART00000062343	ENSDARG00000042518:hipk2:Coding	-	DualInitiation								chr13	36810923	36840775	ENSDART00000084867	ENSDARG00000060320:dcaf5:Coding	-	YRonlyInitiation
chr18	12311301	12505454	ENSDART00000088908	ENSDARG00000007461:srgap1:Coding	-	DualInitiation								chr13	36848052	36927848	ENSDART00000114744	ENSDARG00000078185:pacs2:Coding	-	YRonlyInitiation
chr18	12680506	12693348	ENSDART00000032151	ENSDARG00000026829:cotl1:Coding	+	DualInitiation								chr13	36987264	36995484	ENSDART00000030211	ENSDARG00000028327:gmfb:Coding	+	YRonlyInitiation
chr18	13920192	13923520	ENSDART00000061435	ENSDARG00000041921:hsbp1b:Coding	-	DualInitiation								chr13	37014795	37023792	ENSDART00000057155	ENSDARG00000039130:cdkn3:Coding	-	YRonlyInitiation
chr18	14181615	14203777	ENSDART00000080788	ENSDARG00000058003:wfdc1:Coding	+	DualInitiation								chr13	37068527	37082397	ENSDART00000085298	ENSDARG00000060500:l2hgdh:Coding	-	YRonlyInitiation
chr18	14205613	14219378	ENSDART00000010821	ENSDARG00000017675:cirh1a:Coding	+	DualInitiation								chr13	37082429	37093575	ENSDART00000136030	ENSDARG00000012072:atp5s:Coding	+	YRonlyInitiation
chr18	14257858	14264006	ENSDART00000111995	ENSDARG00000078847:si:dkey-238o13.4:Coding	-	DualInitiation								chr13	37095017	37105030	ENSDART00000044357	ENSDARG00000017329:cdkl1:Coding	-	YRonlyInitiation
chr18	14274712	14277797	ENSDART00000010129	ENSDARG00000013950:pdf:Coding	-	DualInitiation								chr13	37166580	37186266	ENSDART00000111832	ENSDARG00000060481:atl1:Coding	+	YRonlyInitiation
chr18	14356377	14422814	ENSDART00000061470	ENSDARG00000028943:mtss1l:Coding	-	DualInitiation								chr13	37186137	37199746	ENSDART00000121782	ENSDARG00000006196:sav1:Coding	-	YRonlyInitiation
chr18	14847600	14855177	ENSDART00000048206	ENSDARG00000030465:C18H12orf23:Coding	-	DualInitiation								chr13	37248654	37264905	ENSDART00000149011	ENSDARG00000002197:pygl:Coding	-	YRonlyInitiation
chr18	14920186	14959690	ENSDART00000031752	ENSDARG00000026395:rfx4:Coding	-	DualInitiation								chr13	37324991	37335182	ENSDART00000026313	ENSDARG00000019487:tmx1:Coding	+	YRonlyInitiation
chr18	14968098	15006244	ENSDART00000091466	ENSDARG00000062915:polr3b:Coding	-	DualInitiation								chr13	37866390	37872287	ENSDART00000114136	ENSDARG00000077265:WDR89:Coding	-	YRonlyInitiation
chr18	15055072	15230530	ENSDART00000111037	ENSDARG00000020236:PPFIBP1:Coding	-	DualInitiation								chr13	37889101	37917072	ENSDART00000141420	ENSDARG00000060534:sgpp1:Coding	-	YRonlyInitiation
chr18	15249986	15289314	ENSDART00000099849	ENSDARG00000041381:arntl2:processedTranscript	-	DualInitiation								chr13	38003193	38005739	ENSDART00000140230	ENSDARG00000017489:zgc:123068:Coding	-	YRonlyInitiation
chr18	15457185	15472239	ENSDART00000014188	ENSDARG00000008748:ube2na:Coding	+	DualInitiation								chr13	38042869	38046893	ENSDART00000115354	ENSDARG00000075151:si:dkey-188i13.10:Coding	-	YRonlyInitiation
chr18	15616685	15721541	ENSDART00000154505	ENSDARG00000011909:itpr2:Coding	+	DualInitiation								chr13	38047977	38051138	ENSDART00000143806	ENSDARG00000092895:si:dkey-188i13.11:Coding	-	YRonlyInitiation
chr18	15792762	15805249	ENSDART00000080423	ENSDARG00000057698:ctsd:Coding	+	DualInitiation								chr13	38051230	38070874	ENSDART00000100352	ENSDARG00000034768:phf3:Coding	+	YRonlyInitiation
chr18	16375031	16385374	ENSDART00000079758	ENSDARG00000057167:eif4g2b:Coding	+	DualInitiation								chr13	38623558	38675083	ENSDART00000140179	ENSDARG00000091950:si:dkeyp-4c7.3:Coding	+	YRonlyInitiation
chr18	16584032	16596277	ENSDART00000136541	ENSDARG00000041581:znf143b:Coding	-	DualInitiation								chr13	38699962	38863645	ENSDART00000126945	ENSDARG00000059832:bai3:Coding	+	YRonlyInitiation
chr18	16609891	16613146	ENSDART00000100126	ENSDARG00000069037:AKIP1:Coding	-	DualInitiation								chr13	39742107	39788391	ENSDART00000131434	ENSDARG00000059843:fam135a:Coding	+	YRonlyInitiation
chr18	16680558	16684046	ENSDART00000100160	ENSDARG00000069045:chtf8:Coding	+	DualInitiation								chr13	39796149	39831514	ENSDART00000111458	ENSDARG00000078741:FRMD1:Coding	+	YRonlyInitiation
chr18	16738354	16806768	ENSDART00000141873	ENSDARG00000062506:zc3h18:Coding	-	DualInitiation								chr13	39837186	39872207	ENSDART00000113259	ENSDARG00000079055:TARBP1:Coding	+	YRonlyInitiation
chr18	17067637	17074777	ENSDART00000100190	ENSDARG00000041569:ces2:Coding	-	DualInitiation								chr13	40050629	40051118	ENSDART00000019379	ENSDARG00000011724:marveld1:Coding	-	YRonlyInitiation
chr18	17196511	17237138	ENSDART00000025782	ENSDARG00000003487:nup93:Coding	+	DualInitiation								chr13	40471769	40507554	ENSDART00000056996	ENSDARG00000039041:sfrp5:Coding	-	YRonlyInitiation
chr18	17259896	17267746	ENSDART00000151934	ENSDARG00000024314:herpud1:Coding	+	DualInitiation								chr13	40634258	40663950	ENSDART00000009343	ENSDARG00000014101:pyroxd2:Coding	-	YRonlyInitiation
chr18	17384577	17411011	ENSDART00000090608	ENSDARG00000062558:rspry1:Coding	+	DualInitiation								chr13	40756878	40759572	ENSDART00000057094	ENSDARG00000039095:nkx2.3:Coding	-	YRonlyInitiation
chr18	17413681	17434756	ENSDART00000135236	ENSDARG00000069122:si:ch211-216l23.2:Coding	+	DualInitiation								chr13	41328376	41338923	ENSDART00000099847	ENSDARG00000039064:st3gal5l:Coding	-	YRonlyInitiation
chr18	18065200	18081710	ENSDART00000080174	ENSDARG00000057491:n4bp1:Coding	+	DualInitiation								chr13	41358336	41366077	ENSDART00000111641	ENSDARG00000039062:morn4:Coding	-	YRonlyInitiation
chr18	18098499	18131424	ENSDART00000043843	ENSDARG00000030871:siah1:Coding	+	DualInitiation								chr13	41382685	41387588	ENSDART00000085846	ENSDARG00000006350:nkx1.2la:Coding	+	YRonlyInitiation
chr18	18416983	18448127	ENSDART00000100401	ENSDARG00000069142:aars:Coding	-	DualInitiation								chr13	41427565	41571531	ENSDART00000129532	ENSDARG00000020656:prkg1a:Coding	+	YRonlyInitiation
chr18	18660443	18681728	ENSDART00000019581	ENSDARG00000003616:arih1:Coding	+	DualInitiation								chr13	42597118	42600977	ENSDART00000132808	ENSDARG00000075143:nanp:Coding	-	YRonlyInitiation
chr18	18712194	18722809	ENSDART00000100458	ENSDARG00000069168:C18H15orf39:Coding	-	DualInitiation								chr13	42664263	42671917	ENSDART00000099870	ENSDARG00000068934:cyp1b1:Coding	+	YRonlyInitiation
chr18	18912483	18919863	ENSDART00000060766	ENSDARG00000041450:rab11a:Coding	+	DualInitiation								chr13	42777546	42796618	ENSDART00000074707	ENSDARG00000052783:cdc42ep3:Coding	+	YRonlyInitiation
chr18	19231780	19236980	ENSDART00000060363	ENSDARG00000041182:rpl4:Coding	-	DualInitiation								chr13	42925501	42959184	ENSDART00000003706	ENSDARG00000009160:kmo:Coding	-	YRonlyInitiation
chr18	19237358	19253357	ENSDART00000079695	ENSDARG00000057100:zwilch:Coding	+	DualInitiation								chr13	43255386	43270620	ENSDART00000133388	ENSDARG00000025948:mlh1:Coding	+	YRonlyInitiation
chr18	19553584	19586920	ENSDART00000043455	ENSDARG00000010207:smad3b:Coding	+	DualInitiation								chr13	43329182	43332022	ENSDART00000099782	ENSDARG00000068886:mrpl14:Coding	+	YRonlyInitiation
chr18	19814733	19826018	ENSDART00000139441	ENSDARG00000041155:morf4l1:Coding	+	DualInitiation								chr13	43334373	43377626	ENSDART00000046066	ENSDARG00000052702:capn1a:Coding	-	YRonlyInitiation
chr18	20217002	20239123	ENSDART00000012241	ENSDARG00000014943:kif23:Coding	-	DualInitiation								chr13	43381550	43409549	ENSDART00000111255	ENSDARG00000091699:capn2a:Coding	-	YRonlyInitiation
chr18	20240598	20246772	ENSDART00000060311	ENSDARG00000041145:paqr5a:Coding	-	DualInitiation								chr13	43415206	43664837	ENSDART00000135231	ENSDARG00000094454:cdh23:Coding	+	YRonlyInitiation
chr18	20505980	20602353	ENSDART00000100743	ENSDARG00000040991:cttnbp2:Coding	-	DualInitiation								chr13	43794015	43812184	ENSDART00000099601	ENSDARG00000068784:C13H10orf54:Coding	-	YRonlyInitiation
chr18	20882545	20886679	ENSDART00000100791	ENSDARG00000069328:si:dkey-12e7.1:Coding	-	DualInitiation								chr13	44029502	44036259	ENSDART00000084321	ENSDARG00000056986:dact2:Coding	+	YRonlyInitiation
chr18	20893926	20900929	ENSDART00000060191	ENSDARG00000041081:suv420h1:Coding	+	DualInitiation								chr13	44239409	44266431	ENSDART00000127930	ENSDARG00000060168:fam160b1:Coding	-	YRonlyInitiation
chr18	20959431	20969479	ENSDART00000060166	ENSDARG00000041068:got2a:Coding	-	DualInitiation								chr13	44268926	44288601	ENSDART00000042588	ENSDARG00000027887:zfyve21:Coding	+	YRonlyInitiation
chr18	21426019	21465766	ENSDART00000019861	ENSDARG00000014634:mbtps1:Coding	-	DualInitiation								chr13	45383431	45402064	ENSDART00000099990	ENSDARG00000068983:btbd9:Coding	-	YRonlyInitiation
chr18	21694395	21710162	ENSDART00000079050	ENSDARG00000056531:nutf2:Coding	-	DualInitiation								chr13	45446945	45450669	ENSDART00000137275	ENSDARG00000093656:si:dkeyp-2e4.6:Coding	-	YRonlyInitiation
chr18	22066702	22074083	ENSDART00000079139	ENSDARG00000056621:ctcf:Coding	+	DualInitiation								chr13	45467939	45471921	ENSDART00000136455	ENSDARG00000079263:si:dkeyp-2e4.2:Coding	-	YRonlyInitiation
chr18	22196761	22267478	ENSDART00000115388	ENSDARG00000095086:rltpr:Coding	+	DualInitiation								chr13	45476683	45508547	ENSDART00000017770	ENSDARG00000016368:zbtb8os:Coding	+	YRonlyInitiation
chr18	22502261	22515713	ENSDART00000023721	ENSDARG00000003153:cpsf5:Coding	-	DualInitiation								chr13	45513423	45616805	ENSDART00000115360	ENSDARG00000074235:CR376783.1:Coding	-	YRonlyInitiation
chr18	22574465	22757367	ENSDART00000130125	ENSDARG00000016676:gnao1a:Coding	+	DualInitiation								chr13	45655352	45683283	ENSDART00000130467	ENSDARG00000052859:chp1:Coding	-	YRonlyInitiation
chr18	25538532	25555248	ENSDART00000103046	ENSDARG00000074163:zgc:162879:Coding	-	DualInitiation								chr13	46105370	46115752	ENSDART00000019774	ENSDARG00000015757:tmem50a:Coding	+	YRonlyInitiation
chr18	25882909	25901281	ENSDART00000004692	ENSDARG00000003795:IDH2:Coding	-	DualInitiation								chr13	46116953	46143214	ENSDART00000020663	ENSDARG00000002194:rhd:Coding	-	YRonlyInitiation
chr18	26623926	26659523	ENSDART00000142043	ENSDARG00000068152:si:dkey-77f17.1:Coding	-	DualInitiation								chr13	46534585	46535663	ENSDART00000074499	ENSDARG00000052610:olig4:Coding	+	YRonlyInitiation
chr18	26732449	26742090	ENSDART00000008013	ENSDARG00000008936:sec11a:Coding	-	DualInitiation								chr13	46547569	46567520	ENSDART00000005195	ENSDARG00000052623:bsdc1:Coding	+	YRonlyInitiation
chr18	27384856	27515547	ENSDART00000014726	ENSDARG00000006025:tp53i11b:Coding	+	DualInitiation								chr13	47234667	47250666	ENSDART00000126589	ENSDARG00000001637:CU695232.1:Coding	-	YRonlyInitiation
chr18	27681192	27762072	ENSDART00000141835	ENSDARG00000015015:tspan18b:Coding	+	DualInitiation								chr13	47385610	47395174	ENSDART00000084094	ENSDARG00000060005:mtrf1l:Coding	+	YRonlyInitiation
chr18	29848443	29855499	ENSDART00000064080	ENSDARG00000043640:cenpn:Coding	+	DualInitiation								chr13	47820292	47862343	ENSDART00000114318	ENSDARG00000079144:bcl2l11:Coding	-	YRonlyInitiation
chr18	29919220	29970968	ENSDART00000144562	ENSDARG00000007976:si:ch211-220f16.2:Coding	-	DualInitiation								chr13	47886480	48015636	ENSDART00000131239	ENSDARG00000020149:acoxl:Coding	-	YRonlyInitiation
chr18	30425307	30443767	ENSDART00000033746	ENSDARG00000002304:gins2:Coding	-	DualInitiation								chr13	48083530	48150481	ENSDART00000109266	ENSDARG00000074695:mertk:Coding	+	YRonlyInitiation
chr18	30444967	30448930	ENSDART00000028033	ENSDARG00000017093:emc8:Coding	-	DualInitiation								chr13	48987679	49029155	ENSDART00000045475	ENSDARG00000032435:itga9:Coding	-	YRonlyInitiation
chr18	30452116	30454519	ENSDART00000026866	ENSDARG00000032970:cox4i1:Coding	+	DualInitiation								chr13	49717299	49725887	ENSDART00000035018	ENSDARG00000021853:ntpcr:Coding	-	YRonlyInitiation
chr18	30978672	30994158	ENSDART00000039495	ENSDARG00000026072:pdcd5:Coding	-	DualInitiation								chr13	50421509	50422920	ENSDART00000136991	ENSDARG00000004702:irf2bp2a:Coding	-	YRonlyInitiation
chr18	32408893	32442476	ENSDART00000109535	ENSDARG00000079848:gmps:Coding	+	DualInitiation								chr13	50725054	50766894	ENSDART00000097845	ENSDARG00000023627:ggps1:Coding	+	YRonlyInitiation
chr18	33573099	33597994	ENSDART00000129624	ENSDARG00000074996:tbrg1:Coding	+	DualInitiation								chr13	50816022	50824693	NM_001020687	NM_001020687:b3galnt2	+	YRonlyInitiation
chr18	33747014	33752007	ENSDART00000012018	ENSDARG00000018890:snrpa:Coding	-	DualInitiation								chr13	51166455	51175701	ENSDART00000038391	ENSDARG00000052396:pkz:Coding	-	YRonlyInitiation
chr18	34147423	34177509	ENSDART00000059360	ENSDARG00000040564:hnrnpul1:Coding	-	DualInitiation								chr13	51429578	51438930	ENSDART00000083857	ENSDARG00000059917:CCNJ:Coding	-	YRonlyInitiation
chr18	34178587	34182390	ENSDART00000088488	ENSDARG00000061761:opa3:Coding	-	DualInitiation								chr13	51999267	52020986	ENSDART00000020914	ENSDARG00000005161:gpib:Coding	+	YRonlyInitiation
chr18	35122765	35139877	ENSDART00000004129	ENSDARG00000020611:C18H19orf47:Coding	+	DualInitiation								chr13	52035436	52091780	ENSDART00000093239	ENSDARG00000063666:wtip:Coding	-	YRonlyInitiation
chr18	35599635	35610576	ENSDART00000078053	ENSDARG00000068404:tbcb:Coding	+	DualInitiation								chr13	52098788	52102915	ENSDART00000101758	ENSDARG00000003397:sdr42e1:Coding	-	YRonlyInitiation
chr18	36685085	36707885	ENSDART00000098889	ENSDARG00000054272:caprin1b:Coding	-	DualInitiation								chr13	52105008	52207985	ENSDART00000058161	ENSDARG00000039778:NEDD4:Coding	+	YRonlyInitiation
chr18	37544010	37556294	ENSDART00000122377	ENSDARG00000026766:bcl2l10:Coding	+	DualInitiation								chr13	52269334	52277342	ENSDART00000066097	ENSDARG00000044963:pygo1:Coding	+	YRonlyInitiation
chr18	37764298	37820158	ENSDART00000012164	ENSDARG00000002571:tmod2:Coding	+	DualInitiation								chr13	52285610	52297590	ENSDART00000018411	ENSDARG00000007792:dyx1c1:Coding	+	YRonlyInitiation
chr18	37924774	37943136	ENSDART00000126978	ENSDARG00000088357:acadl:Coding	+	DualInitiation								chr13	52334010	52336258	ENSDART00000058160	ENSDARG00000039777:ss18l2:Coding	-	YRonlyInitiation
chr18	38652498	38681404	ENSDART00000049171	ENSDARG00000011533:sema6dl:Coding	+	DualInitiation								chr13	52988348	52991928	ENSDART00000127624	ENSDARG00000044075:nkx6.2:Coding	+	YRonlyInitiation
chr18	38995640	39005628	ENSDART00000077577	ENSDARG00000055250:si:ch211-132b12.8:Coding	-	DualInitiation								chr13	53300312	53334681	ENSDART00000061013	ENSDARG00000041627:sncb:Coding	+	YRonlyInitiation
chr18	39172963	39181178	ENSDART00000059194	ENSDARG00000040440:snrpd2:Coding	-	DualInitiation								chr13	53621472	53630482	NM_213270	NM_213270:lycat	+	YRonlyInitiation
chr18	39206911	39210385	ENSDART00000059196	ENSDARG00000040443:polr2i:Coding	-	DualInitiation								chr13	54046955	54049197	ENSDART00000008176	ENSDARG00000014277:vox:Coding	+	YRonlyInitiation
chr18	39852495	39866799	ENSDART00000077435	ENSDARG00000055124:ccnl1a:Coding	+	DualInitiation								chr13	54056771	54063429	ENSDART00000017456	ENSDARG00000017164:vent:Coding	+	YRonlyInitiation
chr18	39890074	39899729	ENSDART00000059135	ENSDARG00000040396:bcl7bb:Coding	+	DualInitiation								chr14	127380	135940	ENSDART00000035581	ENSDARG00000021566:OTOP1:Coding	-	YRonlyInitiation
chr18	40157299	40166135	ENSDART00000077895	ENSDARG00000055524:rnf7:Coding	-	DualInitiation								chr14	144149	146864	ENSDART00000082184	ENSDARG00000059150:TMEM128:Coding	-	YRonlyInitiation
chr18	42781184	42943595	ENSDART00000077125	ENSDARG00000054864:aplp2:Coding	-	DualInitiation								chr14	155648	156483	ENSDART00000122611	ENSDARG00000089169:ZBTB49:Coding	+	YRonlyInitiation
chr18	43066458	43079899	ENSDART00000059063	ENSDARG00000040362:ehd2:Coding	+	DualInitiation								chr14	156385	161094	ENSDART00000051893	ENSDARG00000035763:CABZ01086801.1:Coding	-	YRonlyInitiation
chr18	43185483	43208546	ENSDART00000016271	ENSDARG00000017126:ilvbl:Coding	+	DualInitiation								chr14	169035	170921	ENSDART00000002232	ENSDARG00000007641:msxe:Coding	+	YRonlyInitiation
chr18	43266463	43290989	ENSDART00000097328	ENSDARG00000067601:arfgap2:Coding	+	DualInitiation								chr14	567957	575589	ENSDART00000124438	ENSDARG00000087321:nudt6:Coding	-	YRonlyInitiation
chr18	43940575	43983098	ENSDART00000138511	ENSDARG00000054978:kifc3:Coding	+	DualInitiation								chr14	580058	591938	ENSDART00000128072	ENSDARG00000087021:CABZ01085878.1:Coding	+	YRonlyInitiation
chr18	44059347	44072067	ENSDART00000010256	ENSDARG00000013931:eif3m:Coding	+	DualInitiation								chr14	656556	663623	ENSDART00000125969	ENSDARG00000089055:ube2ka:Coding	+	YRonlyInitiation
chr18	44080652	44089051	ENSDART00000151351	ENSDARG00000030753:prrg4:Coding	+	DualInitiation								chr14	713389	731297	ENSDART00000082017	ENSDARG00000043031:ints10:Coding	+	YRonlyInitiation
chr18	44148408	44175987	ENSDART00000025423	ENSDARG00000018904:cstf3:Coding	-	DualInitiation								chr14	756619	762487	ENSDART00000049918	ENSDARG00000035009:trim35-27:Coding	-	YRonlyInitiation
chr18	44195289	44203144	ENSDART00000147185	ENSDARG00000088030:rpl35a:Coding	+	DualInitiation								chr14	871150	897205	ENSDART00000031992	ENSDARG00000021521:rgs14a:Coding	-	YRonlyInitiation
chr18	44278226	44302875	ENSDART00000024615	ENSDARG00000007813:RNPEPL1:Coding	+	DualInitiation								chr14	922279	931687	ENSDART00000111141	ENSDARG00000067701:myoz3a:Coding	+	YRonlyInitiation
chr18	44371429	44400225	ENSDART00000108636	ENSDARG00000033899:ap2m1b:Coding	+	DualInitiation								chr14	940673	969245	ENSDART00000010773	ENSDARG00000003854:acsl1b:Coding	-	YRonlyInitiation
chr18	44579556	44591915	ENSDART00000021192	ENSDARG00000007383:kcnk6:Coding	-	DualInitiation								chr14	988247	1000531	ENSDART00000127317	ENSDARG00000087555:FP103059.1:Coding	+	YRonlyInitiation
chr18	45748005	45753767	ENSDART00000009775	ENSDARG00000020841:RBM7:Coding	+	DualInitiation								chr14	1176146	1183521	ENSDART00000125203	ENSDARG00000089368:hopx:Coding	+	YRonlyInitiation
chr18	47247678	47260280	ENSDART00000062514	ENSDARG00000042615:icln:Coding	-	DualInitiation								chr14	1250238	1274628	ENSDART00000127477	ENSDARG00000089181:ADAD1:Coding	+	YRonlyInitiation
chr18	47351162	47362807	ENSDART00000067803	ENSDARG00000046119:rps3:Coding	-	DualInitiation								chr14	1366158	1373201	ENSDART00000007091	ENSDARG00000016112:bbs12:Coding	+	YRonlyInitiation
chr18	48099850	48116811	ENSDART00000059285	ENSDARG00000040505:yif1b:Coding	+	DualInitiation								chr14	2127696	2166885	ENSDART00000036901	ENSDARG00000028543:fbxw11a:Coding	+	YRonlyInitiation
chr18	48827549	48896282	ENSDART00000126916	ENSDARG00000012005:mob2b:Coding	+	DualInitiation								chr14	2726956	2729332	ENSDART00000122329	ENSDARG00000086231:CT573264.4:Coding	+	YRonlyInitiation
chr18	49717089	49724591	ENSDART00000021644	ENSDARG00000012256:taldo1:Coding	+	DualInitiation								chr14	2840097	2842512	ENSDART00000115147	ENSDARG00000077867:CT573264.3:Coding	+	YRonlyInitiation
chr18	49807343	49811995	ENSDART00000124754	ENSDARG00000089106:ddb1:Coding	+	DualInitiation								chr14	2843705	2846120	ENSDART00000112875	ENSDARG00000075260:CT573264.1:Coding	+	YRonlyInitiation
chr18	49869733	49876923	ENSDART00000017053	ENSDARG00000011777:cttn:Coding	+	DualInitiation								chr14	2989719	2992110	ENSDART00000128063	ENSDARG00000090614:BX005294.4:Coding	+	YRonlyInitiation
chr19	37347	38889	ENSDART00000087242	ENSDARG00000067975:atpif1a:Coding	+	DualInitiation								chr14	3025573	3060176	ENSDART00000081912	ENSDARG00000058941:CABZ01112358.1:Coding	+	YRonlyInitiation
chr19	40443	48614	ENSDART00000027864	ENSDARG00000014569:hnrnpr:Coding	+	DualInitiation								chr14	3895191	4120141	ENSDART00000055817	ENSDARG00000038270:PIGG:Coding	-	YRonlyInitiation
chr19	50560	53510	ENSDART00000082481	ENSDARG00000059373:dnajc8:Coding	+	DualInitiation								chr14	4616891	4629761	ENSDART00000128129	ENSDARG00000088924:CENPU:Coding	+	YRonlyInitiation
chr19	140255	147120	ENSDART00000136542	ENSDARG00000077661:LRRC16A:Coding	-	DualInitiation								chr14	4808968	4822793	ENSDART00000041468	ENSDARG00000031496:CABZ01003022.1:Coding	+	YRonlyInitiation
chr19	181744	187017	ENSDART00000053622	ENSDARG00000036929:rnf139:Coding	+	DualInitiation								chr14	5129614	5130301	ENSDART00000114678	ENSDARG00000078976:nanos1:Coding	+	YRonlyInitiation
chr19	375895	383020	ENSDART00000093383	ENSDARG00000063718:vps72:Coding	+	DualInitiation								chr14	5391970	5395171	ENSDART00000031508	ENSDARG00000025131:lbx2:Coding	+	YRonlyInitiation
chr19	400159	427243	ENSDART00000136361	ENSDARG00000002748:sema6d:Coding	+	DualInitiation								chr14	5513974	5552666	ENSDART00000054877	ENSDARG00000037677:fgf24:Coding	-	YRonlyInitiation
chr19	430303	441956	ENSDART00000097929	ENSDARG00000067947:dus3l:Coding	-	DualInitiation								chr14	5594200	5648591	ENSDART00000054876	ENSDARG00000037675:npm1b:Coding	-	YRonlyInitiation
chr19	749003	754780	ENSDART00000062518	ENSDARG00000042620:zgc:162356:Coding	+	DualInitiation								chr14	6165398	6181950	ENSDART00000128638	ENSDARG00000025912:bscl2l:Coding	+	YRonlyInitiation
chr19	770241	775540	ENSDART00000146554	ENSDARG00000071250:tmem79a:Coding	+	DualInitiation								chr14	6395638	6484954	ENSDART00000051556	ENSDARG00000079009:abca1b:Coding	+	YRonlyInitiation
chr19	777292	786969	ENSDART00000082454	ENSDARG00000059354:C19H1orf85:Coding	-	DualInitiation								chr14	6486567	6492812	ENSDART00000125058	ENSDARG00000020387:nipsnap3:Coding	-	YRonlyInitiation
chr19	1018013	1054027	ENSDART00000113438	ENSDARG00000077703:ehmt2:Coding	-	DualInitiation								chr14	6501311	6506530	ENSDART00000055961	ENSDARG00000038360:thg1l:Coding	+	YRonlyInitiation
chr19	1975482	1978773	ENSDART00000029646	ENSDARG00000021864:rplp1:Coding	-	DualInitiation								chr14	6512507	6573574	ENSDART00000097214	ENSDARG00000067545:adam19b:Coding	+	YRonlyInitiation
chr19	1996198	2001151	ENSDART00000013217	ENSDARG00000011648:snrpd1:Coding	+	DualInitiation								chr14	6900177	6910138	ENSDART00000126279	ENSDARG00000089372:clk4a:Coding	-	YRonlyInitiation
chr19	2057886	2070808	ENSDART00000113951	ENSDARG00000077855:znrf2a:Coding	-	DualInitiation								chr14	6920780	6928048	ENSDART00000060998	ENSDARG00000041617:nme5:Coding	+	YRonlyInitiation
chr19	2305650	2314604	ENSDART00000127578	ENSDARG00000024416:twistnb:Coding	-	DualInitiation								chr14	6939193	6953894	ENSDART00000060990	ENSDARG00000041607:eif4ebp3l:Coding	-	YRonlyInitiation
chr19	2992352	3005882	ENSDART00000113829	ENSDARG00000076659:cdca7b:Coding	-	DualInitiation								chr14	6957523	6980892	ENSDART00000059918	ENSDARG00000040881:hnrnph1:Coding	+	YRonlyInitiation
chr19	3109048	3118843	ENSDART00000097531	ENSDARG00000067717:tomm7:Coding	+	DualInitiation								chr14	7015234	7018245	ENSDART00000109138	ENSDARG00000075121:hbegfa:Coding	+	YRonlyInitiation
chr19	3492660	3618764	ENSDART00000137020	ENSDARG00000063627:bop1:Coding	-	DualInitiation								chr14	7141306	7164956	ENSDART00000129898	ENSDARG00000063095:ctsf:Coding	-	YRonlyInitiation
chr19	3618978	3644797	ENSDART00000082353	ENSDARG00000008818:hsf1:Coding	+	DualInitiation								chr14	7168376	7176096	ENSDART00000054803	ENSDARG00000037628:trpt1:Coding	+	YRonlyInitiation
chr19	3700046	3730407	ENSDART00000105174	ENSDARG00000035694:stm:Coding	-	DualInitiation								chr14	7289059	7343161	ENSDART00000054809	ENSDARG00000004726:trappc11:Coding	-	YRonlyInitiation
chr19	3800318	3803134	ENSDART00000105168	ENSDARG00000071224:ENDOD1:Coding	-	DualInitiation								chr14	7366000	7377476	ENSDART00000036463	ENSDARG00000022813:dnd:Coding	-	YRonlyInitiation
chr19	4660782	4674161	ENSDART00000023747	ENSDARG00000003513:thrap3b:Coding	-	DualInitiation								chr14	7420898	7487799	ENSDART00000130388	ENSDARG00000087704:gfra3:Coding	+	YRonlyInitiation
chr19	4922517	4932700	ENSDART00000082187	ENSDARG00000059154:rragcb:Coding	-	DualInitiation								chr14	7709180	7712128	NM_001258317	NM_001258317:si:ch211-39i2.2	-	YRonlyInitiation
chr19	5452453	5475614	ENSDART00000110398	ENSDARG00000075567:fbxl20:Coding	-	DualInitiation								chr14	8013700	8050675	ENSDART00000045109	ENSDARG00000029443:SH2D7:Coding	-	YRonlyInitiation
chr19	5480553	5529545	ENSDART00000093402	ENSDARG00000063726:cdk12:Coding	+	DualInitiation								chr14	8427511	8443035	ENSDART00000007738	ENSDARG00000016336:TMCO6:Coding	+	YRonlyInitiation
chr19	5625087	5683111	ENSDART00000130062	ENSDARG00000063535:chd4a:Coding	-	DualInitiation								chr14	8445648	8467311	ENSDART00000148210	ENSDARG00000024090:dnajc4:Coding	+	YRonlyInitiation
chr19	5718420	5727516	ENSDART00000037007	ENSDARG00000025012:tpi1a:Coding	-	DualInitiation								chr14	8777067	8785232	ENSDART00000106670	ENSDARG00000071878:trmt112:Coding	-	YRonlyInitiation
chr19	5980623	5982646	ENSDART00000105036	ENSDARG00000036832:cyt1l:Coding	-	DualInitiation								chr14	8793104	8826876	ENSDART00000115041	ENSDARG00000089034:NXF1:Coding	+	YRonlyInitiation
chr19	6042208	6045813	ENSDART00000132874	ENSDARG00000012688:eif1b:Coding	+	DualInitiation								chr14	9126199	9145571	ENSDART00000041099	ENSDARG00000030775:sybl1:Coding	-	YRonlyInitiation
chr19	6226931	6243989	ENSDART00000011025	ENSDARG00000006712:wipf2b:Coding	+	DualInitiation								chr14	9438058	9453378	ENSDART00000054693	ENSDARG00000037558:asb12b:Coding	-	YRonlyInitiation
chr19	6354741	6392621	ENSDART00000133106	ENSDARG00000079372:si:ch211-264f5.6:Coding	-	DualInitiation								chr14	9577244	9593057	ENSDART00000081158	ENSDARG00000058302:SH3BGRL:Coding	-	YRonlyInitiation
chr19	6671411	6705982	ENSDART00000049707	ENSDARG00000029501:gsk3aa:Coding	-	DualInitiation								chr14	9653596	9671354	ENSDART00000054690	ENSDARG00000037556:st3gal5:Coding	+	YRonlyInitiation
chr19	6764206	6815435	ENSDART00000140347	ENSDARG00000063417:erf:Coding	-	DualInitiation								chr14	9679436	9694510	ENSDART00000054689	ENSDARG00000037555:atoh8:Coding	-	YRonlyInitiation
chr19	7613505	7623139	ENSDART00000001804	ENSDARG00000001558:kifc1:Coding	+	DualInitiation								chr14	9795330	9912178	ENSDART00000044203	ENSDARG00000059317:FP103003.1:Coding	-	YRonlyInitiation
chr19	7637226	7656172	ENSDART00000122815	ENSDARG00000000729:daxx:Coding	-	DualInitiation								chr14	10542633	10570267	ENSDART00000003879	ENSDARG00000009982:fam199x:Coding	-	YRonlyInitiation
chr19	7777035	7793210	ENSDART00000035967	ENSDARG00000022280:brd2a:Coding	+	DualInitiation								chr14	10573158	10586006	ENSDART00000145118	ENSDARG00000029660:commd5:Coding	-	YRonlyInitiation
chr19	7898595	7914269	ENSDART00000015559	ENSDARG00000016721:sdha:Coding	-	DualInitiation								chr14	10855603	10934803	ENSDART00000127594	ENSDARG00000042236:atrx:Coding	+	YRonlyInitiation
chr19	8046903	8053390	ENSDART00000004622	ENSDARG00000018574:sf3b4:Coding	+	DualInitiation								chr14	11152973	11173279	ENSDART00000106658	ENSDARG00000071872:zdhhc15b:Coding	+	YRonlyInitiation
chr19	8068188	8073199	ENSDART00000104750	ENSDARG00000071026:mllt11:Coding	-	DualInitiation								chr14	11594011	11598203	ENSDART00000106657	ENSDARG00000071871:GLOD5:Coding	+	YRonlyInitiation
chr19	8118326	8128670	ENSDART00000010862	ENSDARG00000019222:mrpl24:Coding	+	DualInitiation								chr14	12279276	12309867	ENSDART00000029366	ENSDARG00000025577:zgc:66447:Coding	-	YRonlyInitiation
chr19	8129864	8138833	ENSDART00000092265	ENSDARG00000063252:prcc:Coding	+	DualInitiation								chr14	12324910	12329703	NM_001165918	NM_001165918:si:dkey-152p16.6	-	YRonlyInitiation
chr19	8149620	8163153	ENSDART00000092239	ENSDARG00000063244:lix1l:Coding	-	DualInitiation								chr14	12335033	12364816	ENSDART00000054619	ENSDARG00000037506:prps1b:Coding	-	YRonlyInitiation
chr19	8442467	8454975	ENSDART00000132336	ENSDARG00000019299:znf687b:Coding	-	DualInitiation								chr14	12368279	12387250	ENSDART00000121913	ENSDARG00000037507:kctd12b:Coding	+	YRonlyInitiation
chr19	8457560	8460768	ENSDART00000026276	ENSDARG00000007971:cks1b:Coding	+	DualInitiation								chr14	12428672	12434582	ENSDART00000146521	ENSDARG00000030608:rhogd:Coding	+	YRonlyInitiation
chr19	9156524	9159010	ENSDART00000139715	ENSDARG00000058650:dpm3:Coding	-	DualInitiation								chr14	12437127	12464078	ENSDART00000054626	ENSDARG00000037514:hdac3:Coding	+	YRonlyInitiation
chr19	9235374	9270430	ENSDART00000144925	ENSDARG00000033804:snx27a:Coding	+	DualInitiation								chr14	14452351	14457555	ENSDART00000113711	ENSDARG00000074071:C14H5orf45:Coding	-	YRonlyInitiation
chr19	9397592	9435492	ENSDART00000025385	ENSDARG00000013704:cers2a:Coding	-	DualInitiation								chr14	14940367	14954074	ENSDART00000060479	ENSDARG00000041257:smtnl1:Coding	-	YRonlyInitiation
chr19	9439192	9503224	ENSDART00000039629	ENSDARG00000034668:celf3a:Coding	-	DualInitiation								chr14	15162255	15183583	ENSDART00000148789	ENSDARG00000074617:wfs1b:Coding	+	YRonlyInitiation
chr19	9516487	9549111	ENSDART00000080897	ENSDARG00000058089:rprd2a:Coding	-	DualInitiation								chr14	15230392	15248648	ENSDART00000129838	ENSDARG00000090319:BX005356.3:Coding	+	YRonlyInitiation
chr19	9734085	9766928	ENSDART00000088336	ENSDARG00000041243:setdb1a:Coding	+	DualInitiation								chr14	15275280	15395761	ENSDART00000082667	ENSDARG00000032617:fgfrl1a:Coding	-	YRonlyInitiation
chr19	9834566	9851048	ENSDART00000052930	ENSDARG00000036438:ndufv1:Coding	+	DualInitiation								chr14	15399936	15408176	ENSDART00000123145	ENSDARG00000090993:RNF4:Coding	-	YRonlyInitiation
chr19	9855211	9897776	ENSDART00000136957	ENSDARG00000062962:kmt2ba:Coding	+	DualInitiation								chr14	15428345	15431813	ENSDART00000080042	ENSDARG00000057394:rab33a:Coding	-	YRonlyInitiation
chr19	10077753	10082858	ENSDART00000139385	ENSDARG00000070959:si:ch211-288g17.3:Coding	+	DualInitiation								chr14	18125031	18436239	ENSDART00000145750	ENSDARG00000062581:nlgn3a:Coding	+	YRonlyInitiation
chr19	10921537	10946854	ENSDART00000023571	ENSDARG00000011740:u2af2b:Coding	-	DualInitiation								chr14	18460917	18466401	ENSDART00000140641	ENSDARG00000095543:si:dkey-27i16.2:Coding	-	YRonlyInitiation
chr19	11180839	11199266	ENSDART00000148353	ENSDARG00000020228:usf2:Coding	+	DualInitiation								chr14	18468420	18472480	ENSDART00000080527	ENSDARG00000057773:pcdh20:Coding	+	YRonlyInitiation
chr19	11453207	11463761	ENSDART00000053325	ENSDARG00000036721:tomm40l:Coding	+	DualInitiation								chr14	18503766	18507839	ENSDART00000132117	ENSDARG00000062576:rab9b:Coding	-	YRonlyInitiation
chr19	11477867	11521395	ENSDART00000151375	ENSDARG00000005162:tpm3:Coding	-	DualInitiation								chr14	18546700	18559111	ENSDART00000080458	ENSDARG00000057723:nsdhl:Coding	-	YRonlyInitiation
chr19	11721332	11728971	ENSDART00000149169	ENSDARG00000005230:ssr2:Coding	-	DualInitiation								chr14	18562099	18565036	ENSDART00000111643	ENSDARG00000078466:cetn2:Coding	+	YRonlyInitiation
chr19	11898213	11921647	ENSDART00000078358	ENSDARG00000002614:pip5k1aa:Coding	+	DualInitiation								chr14	18567256	18587004	ENSDART00000129076	ENSDARG00000057716:acrc:Coding	-	YRonlyInitiation
chr19	11954417	11958954	ENSDART00000123090	ENSDARG00000086370:apoea:Coding	-	DualInitiation								chr14	18706834	18727668	ENSDART00000141628	ENSDARG00000090527:si:dkey-102m7.1:Coding	+	YRonlyInitiation
chr19	12254282	12470116	ENSDART00000111517	ENSDARG00000017522:ctdp1:Coding	-	DualInitiation								chr14	18747287	18765032	ENSDART00000144380	ENSDARG00000004780:CCDC142:Coding	+	YRonlyInitiation
chr19	12520942	12573746	ENSDART00000024861	ENSDARG00000034178:cpsf1:Coding	-	DualInitiation								chr14	18964853	18968546	ENSDART00000137414	ENSDARG00000012697:nkx1.2lb:Coding	+	YRonlyInitiation
chr19	12652960	12700534	ENSDART00000024193	ENSDARG00000012040:FP236813.1:Coding	-	DualInitiation								chr14	18970808	19055368	ENSDART00000121447	ENSDARG00000004958:uvssa:Coding	-	YRonlyInitiation
chr19	12786553	12815748	ENSDART00000041960	ENSDARG00000032575:ywhaz:Coding	-	DualInitiation								chr14	19564436	19599512	ENSDART00000066101	ENSDARG00000029452:neurl1b:Coding	-	YRonlyInitiation
chr19	12828283	12834922	ENSDART00000078781	ENSDARG00000056307:znf706:Coding	-	DualInitiation								chr14	19660236	19663632	ENSDART00000014515	ENSDARG00000007628:dusp1:Coding	-	YRonlyInitiation
chr19	12857100	12914107	ENSDART00000149221	ENSDARG00000061974:grhl2b:Coding	+	DualInitiation								chr14	19874098	19890345	ENSDART00000131326	ENSDARG00000057550:trim105:Coding	-	YRonlyInitiation
chr19	12972194	12982247	ENSDART00000052240	ENSDARG00000035987:psmg2:Coding	+	DualInitiation								chr14	20013519	20021564	ENSDART00000080114	ENSDARG00000057438:rnf103:Coding	+	YRonlyInitiation
chr19	12984912	13014945	ENSDART00000052239	ENSDARG00000035986:ptpn2b:Coding	-	DualInitiation								chr14	20056684	20080757	ENSDART00000080138	ENSDARG00000057494:ptcd3:Coding	-	YRonlyInitiation
chr19	13028708	13051380	ENSDART00000013865	ENSDARG00000004280:seh1l:Coding	+	DualInitiation								chr14	21343819	21738251	ENSDART00000074070	ENSDARG00000052242:aff2:Coding	+	YRonlyInitiation
chr19	14574560	14661455	ENSDART00000055619	ENSDARG00000015552:phactr4a:Coding	-	DualInitiation								chr14	21931130	22001852	ENSDART00000106212	ENSDARG00000071697:zgc:66433:Coding	+	YRonlyInitiation
chr19	14840396	14852752	ENSDART00000027697	ENSDARG00000056532:serinc2:Coding	-	DualInitiation								chr14	22160837	22200129	ENSDART00000059796	ENSDARG00000019213:CTBP1:Coding	+	YRonlyInitiation
chr19	14873055	14901221	ENSDART00000098970	ENSDARG00000016999:lin28a:Coding	+	DualInitiation								chr14	22333788	22337652	ENSDART00000054460	ENSDARG00000037421:egr1:Coding	-	YRonlyInitiation
chr19	15283259	15287461	ENSDART00000133059	ENSDARG00000035990:cited4a:Coding	-	DualInitiation								chr14	22597982	22619272	ENSDART00000043162	ENSDARG00000031382:reep2:Coding	-	YRonlyInitiation
chr19	15448071	15459132	ENSDART00000131319	ENSDARG00000030700:ctps1a:Coding	+	DualInitiation								chr14	22672373	22680181	ENSDART00000079649	ENSDARG00000057055:ndufs8b:Coding	+	YRonlyInitiation
chr19	16724680	16737186	ENSDART00000078924	ENSDARG00000056447:sf3a3:Coding	-	DualInitiation								chr14	22700395	22747613	ENSDART00000073707	ENSDARG00000001880:stx3a:Coding	+	YRonlyInitiation
chr19	17154638	17164226	ENSDART00000125200	ENSDARG00000090077:srsf4:Coding	-	DualInitiation								chr14	22864365	22903738	ENSDART00000032141	ENSDARG00000025465:spon2a:Coding	+	YRonlyInitiation
chr19	18309519	18318937	ENSDART00000017975	ENSDARG00000020153:rps18:Coding	-	DualInitiation								chr14	22927007	22935670	ENSDART00000054420	ENSDARG00000056984:rad9a:Coding	-	YRonlyInitiation
chr19	18319011	18340857	ENSDART00000047190	ENSDARG00000009175:vps52:Coding	+	DualInitiation								chr14	22937835	22947677	ENSDART00000123225	ENSDARG00000037398:zgc:113229:Coding	+	YRonlyInitiation
chr19	18485353	18497749	ENSDART00000052864	ENSDARG00000036388:slc39a7:Coding	+	DualInitiation								chr14	22947525	22962979	ENSDART00000021417	ENSDARG00000010477:p2rx3a:Coding	-	YRonlyInitiation
chr19	18823183	18852567	ENSDART00000127876	ENSDARG00000070870:ptpn23b:Coding	+	DualInitiation								chr14	23105467	23111983	ENSDART00000054410	ENSDARG00000037392:med19a:Coding	-	YRonlyInitiation
chr19	19066041	19123284	ENSDART00000052639	ENSDARG00000036236:hibadha:Coding	+	DualInitiation								chr14	23112509	23116586	ENSDART00000113752	ENSDARG00000077822:PMF1:Coding	-	YRonlyInitiation
chr19	19248157	19249369	ENSDART00000145774	ENSDARG00000092988:si:dkey-25e11.10:transcribedUnprocessedPseudogene	+	DualInitiation								chr14	23143222	23155029	ENSDART00000115422	ENSDARG00000078059:nudcd2:Coding	-	YRonlyInitiation
chr19	19345468	19363953	ENSDART00000123519	ENSDARG00000089002:ube2e1:Coding	+	DualInitiation								chr14	23300221	23364569	ENSDART00000113676	ENSDARG00000076230:ATP10B:Coding	+	YRonlyInitiation
chr19	19373860	19381684	ENSDART00000141397	ENSDARG00000009285:rpl15:Coding	+	DualInitiation								chr14	23400349	23445024	ENSDART00000054977	ENSDARG00000003699:atp7a:Coding	+	YRonlyInitiation
chr19	19826256	19984494	ENSDART00000080751	ENSDARG00000057986:ints8:Coding	-	DualInitiation								chr14	23470636	23481678	ENSDART00000079409	ENSDARG00000071671:nudt22:Coding	+	YRonlyInitiation
chr19	20253050	20262318	ENSDART00000022803	ENSDARG00000004405:snx10a:Coding	-	DualInitiation								chr14	23501721	23526764	ENSDART00000021657	ENSDARG00000071669:smyd5:Coding	+	YRonlyInitiation
chr19	20267293	20270413	ENSDART00000012352	ENSDARG00000003860:cbx3a:Coding	-	DualInitiation								chr14	24190166	24481897	ENSDART00000084664	ENSDARG00000078942:AL929322.1:Coding	+	YRonlyInitiation
chr19	20544188	20588783	ENSDART00000043924	ENSDARG00000029761:mpp6b:Coding	-	DualInitiation								chr14	24583575	24589073	ENSDART00000024604	ENSDARG00000009218:MARS2:Coding	-	YRonlyInitiation
chr19	20660183	20673107	ENSDART00000008595	ENSDARG00000007863:tra2a:Coding	+	DualInitiation								chr14	24652383	24705620	ENSDART00000054264	ENSDARG00000025032:nr3c1:Coding	-	YRonlyInitiation
chr19	20683550	20727793	ENSDART00000010140	ENSDARG00000010266:igf2bp3:Coding	+	DualInitiation								chr14	25214709	25221629	ENSDART00000079215	ENSDARG00000056680:stc2a:Coding	+	YRonlyInitiation
chr19	20757159	20776843	ENSDART00000128300	ENSDARG00000062664:oxnad1:Coding	+	DualInitiation								chr14	25248054	25250721	ENSDART00000114169	ENSDARG00000078259:bnip1a:Coding	-	YRonlyInitiation
chr19	20871400	20885932	ENSDART00000137590	ENSDARG00000036214:dazl:Coding	-	DualInitiation								chr14	25267555	25277469	ENSDART00000054243	ENSDARG00000037291:dpf2l:Coding	-	YRonlyInitiation
chr19	20886583	20929053	ENSDART00000111409	ENSDARG00000036212:tbc1d5:Coding	-	DualInitiation								chr14	25316434	25391088	ENSDART00000113376	ENSDARG00000076779:fam13b:Coding	-	YRonlyInitiation
chr19	21243404	21259648	ENSDART00000019206	ENSDARG00000003205:ngly1:Coding	-	DualInitiation								chr14	25400462	25410337	ENSDART00000125923	ENSDARG00000056627:cxcl14:Coding	-	YRonlyInitiation
chr19	21260307	21266055	ENSDART00000024208	ENSDARG00000014499:nutf2l:Coding	+	DualInitiation								chr14	26112869	26120197	ENSDART00000131027	ENSDARG00000091576:TMEM216:Coding	-	YRonlyInitiation
chr19	21268020	21274770	ENSDART00000038942	ENSDARG00000028431:adnp2b:Coding	+	DualInitiation								chr14	26515020	26520508	ENSDART00000079016	ENSDARG00000056517:thoc3:Coding	+	YRonlyInitiation
chr19	21275533	21279207	ENSDART00000014774	ENSDARG00000036190:txnl4a:Coding	+	DualInitiation								chr14	26600155	26608555	ENSDART00000040955	ENSDARG00000021250:slc25a48:Coding	-	YRonlyInitiation
chr19	21283356	21305396	ENSDART00000143457	ENSDARG00000003931:cndp2:Coding	+	DualInitiation								chr14	26992518	26995224	ENSDART00000123053	ENSDARG00000087693:atox1:Coding	-	YRonlyInitiation
chr19	22180445	22248758	ENSDART00000104279	ENSDARG00000070809:znf516:Coding	-	DualInitiation								chr14	26996447	27075360	ENSDART00000149087	ENSDARG00000075618:slc36a1:Coding	+	YRonlyInitiation
chr19	22558792	22666391	ENSDART00000090476	ENSDARG00000062521:atp9b:Coding	+	DualInitiation								chr14	27233997	27237434	ENSDART00000128971	ENSDARG00000088439:gm2a:Coding	+	YRonlyInitiation
chr19	22817618	22830879	ENSDART00000045675	ENSDARG00000070800:zgc:109744:Coding	-	DualInitiation								chr14	27374506	27386142	ENSDART00000022236	ENSDARG00000020417:emx3:Coding	-	YRonlyInitiation
chr19	24383330	24403801	ENSDART00000079842	ENSDARG00000057234:chtopa:Coding	-	DualInitiation								chr14	27391037	27401244	ENSDART00000037999	ENSDARG00000021899:b4galt7:Coding	-	YRonlyInitiation
chr19	24468130	24520375	ENSDART00000080673	ENSDARG00000057913:syt11a:Coding	+	DualInitiation								chr14	27413737	27421016	ENSDART00000020582	ENSDARG00000004261:tmed9:Coding	-	YRonlyInitiation
chr19	24553923	24560762	ENSDART00000100420	ENSDARG00000069147:pex11b:Coding	+	DualInitiation								chr14	27436091	27446049	ENSDART00000140173	ENSDARG00000061845:si:dkeyp-110e4.6:Coding	-	YRonlyInitiation
chr19	24609073	24611122	ENSDART00000080632	ENSDARG00000070705:zgc:64022:Coding	-	DualInitiation								chr14	27448324	27459799	ENSDART00000054183	ENSDARG00000037244:gpr137:Coding	+	YRonlyInitiation
chr19	24615130	24621898	ENSDART00000143365	ENSDARG00000070704:thap7:Coding	-	DualInitiation								chr14	27520138	27545602	ENSDART00000105933	ENSDARG00000071586:tgfbi:Coding	-	YRonlyInitiation
chr19	24934248	24970423	ENSDART00000052422	ENSDARG00000036109:mtx1b:Coding	-	DualInitiation								chr14	27555272	27568530	ENSDART00000105932	ENSDARG00000071585:si:dkeyp-110e4.11:Coding	+	YRonlyInitiation
chr19	25031816	25041600	ENSDART00000132660	ENSDARG00000012044:polr3gla:Coding	-	DualInitiation								chr14	27724741	27728151	ENSDART00000078557	ENSDARG00000056127:polr2gl:Coding	+	YRonlyInitiation
chr19	25377411	25401185	ENSDART00000132209	ENSDARG00000036100:eya3:Coding	+	DualInitiation								chr14	29048607	29051837	ENSDART00000054115	ENSDARG00000075666:tsc22d3:Coding	-	YRonlyInitiation
chr19	25595993	25634699	ENSDART00000148432	ENSDARG00000039997:ptp4a3:Coding	-	DualInitiation								chr14	29452858	29457548	ENSDART00000026846	ENSDARG00000004527:pin4:Coding	+	YRonlyInitiation
chr19	25950689	25952850	ENSDART00000018553	ENSDARG00000002613:rpa3:Coding	+	DualInitiation								chr14	29479560	29484083	ENSDART00000144076	ENSDARG00000061527:nxt2:Coding	-	YRonlyInitiation
chr19	26184993	26258645	ENSDART00000052393	ENSDARG00000036090:pard6gb:Coding	-	DualInitiation								chr14	29484857	29489366	ENSDART00000019003	ENSDARG00000015628:psmd10:Coding	+	YRonlyInitiation
chr19	26826400	26864320	ENSDART00000013497	ENSDARG00000008859:mylipa:Coding	+	DualInitiation								chr14	29493294	29503541	ENSDART00000017075	ENSDARG00000016143:xiap:Coding	+	YRonlyInitiation
chr19	27125760	27159524	ENSDART00000124755	ENSDARG00000016811:ints3:Coding	+	DualInitiation								chr14	29550274	29554685	ENSDART00000054088	ENSDARG00000037192:zgc:113364:Coding	-	YRonlyInitiation
chr19	27215962	27222001	ENSDART00000109258	ENSDARG00000077776:ck2b:Coding	-	DualInitiation								chr14	29583202	29588274	ENSDART00000145502	ENSDARG00000034610:insb:Coding	-	YRonlyInitiation
chr19	27358349	27408938	ENSDART00000089609	ENSDARG00000062206:skiv2l:Coding	-	DualInitiation								chr14	30639026	30643319	ENSDART00000105898	ENSDARG00000071567:TSTD1:Coding	+	YRonlyInitiation
chr19	27453021	27492429	ENSDART00000089540	ENSDARG00000015290:sacm1la:Coding	-	DualInitiation								chr14	30652298	30669733	ENSDART00000005568	ENSDARG00000014248:pdlim3b:Coding	-	YRonlyInitiation
chr19	27820194	27825537	ENSDART00000137346	ENSDARG00000036070:znrd1:Coding	-	DualInitiation								chr14	30811073	30843463	ENSDART00000112757	ENSDARG00000073709:FAM149A:Coding	+	YRonlyInitiation
chr19	27934289	27939309	ENSDART00000052352	ENSDARG00000036063:ppp1r11:Coding	+	DualInitiation								chr14	31142519	31147608	ENSDART00000017122	ENSDARG00000037091:asah1a:Coding	+	YRonlyInitiation
chr19	27949598	27954927	ENSDART00000148063	ENSDARG00000095427:si:ch211-152p11.8:lincRNA	-	DualInitiation								chr14	31228749	31235825	ENSDART00000007022	ENSDARG00000006456:pdgfrl:Coding	-	YRonlyInitiation
chr19	28290858	28317020	ENSDART00000089425	ENSDARG00000062114:papd7:Coding	-	DualInitiation								chr14	31268174	31281770	ENSDART00000053925	ENSDARG00000037101:mtmr7a:Coding	+	YRonlyInitiation
chr19	28344530	28388174	ENSDART00000140336	ENSDARG00000056665:nsun2:Coding	+	DualInitiation								chr14	31283386	31294483	ENSDART00000092953	ENSDARG00000032116:cnot7:Coding	+	YRonlyInitiation
chr19	28455956	28459816	ENSDART00000103887	ENSDARG00000070623:med10:Coding	+	DualInitiation								chr14	31329156	31360011	ENSDART00000087859	ENSDARG00000074255:MICU3:Coding	-	YRonlyInitiation
chr19	28613321	28616331	ENSDART00000130922	ENSDARG00000056594:irx1b:Coding	-	DualInitiation								chr14	31408113	31410596	ENSDART00000026907	ENSDARG00000002707:her11:Coding	-	YRonlyInitiation
chr19	28769784	28775878	ENSDART00000103862	ENSDARG00000070607:mrpl36:Coding	+	DualInitiation								chr14	31426989	31489979	ENSDART00000019898	ENSDARG00000013075:mrpl11:Coding	+	YRonlyInitiation
chr19	29757139	29777212	ENSDART00000130815	ENSDARG00000070463:e2f3:Coding	-	DualInitiation								chr14	31583364	31593826	ENSDART00000133126	ENSDARG00000016058:fibpa:Coding	-	YRonlyInitiation
chr19	29786601	29816622	ENSDART00000009149	ENSDARG00000005625:tmem57a:Coding	+	DualInitiation								chr14	31623294	31629132	ENSDART00000009385	ENSDARG00000019636:yif1a:Coding	+	YRonlyInitiation
chr19	29820543	29846534	ENSDART00000021396	ENSDARG00000004311:ldlrap1a:Coding	+	DualInitiation								chr14	31644522	31664453	ENSDART00000023054	ENSDARG00000004270:atl3:Coding	+	YRonlyInitiation
chr19	30374778	30384383	ENSDART00000052292	ENSDARG00000036015:C19H6orf52:Coding	-	DualInitiation								chr14	31724181	31746337	ENSDART00000147597	ENSDARG00000021556:ubl3b:Coding	-	YRonlyInitiation
chr19	30510527	30513166	ENSDART00000058831	ENSDARG00000040216:tpbga:Coding	+	DualInitiation								chr14	31845041	31852704	ENSDART00000014095	ENSDARG00000015649:rap2c:Coding	-	YRonlyInitiation
chr19	30633856	30637909	ENSDART00000007356	ENSDARG00000009905:ntla:Coding	-	DualInitiation								chr14	31951740	31957709	ENSDART00000002250	ENSDARG00000012025:hs6st2:Coding	-	YRonlyInitiation
chr19	30798756	30881679	ENSDART00000140747	ENSDARG00000060073:arid1ab:Coding	+	DualInitiation								chr14	32343998	32344877	ENSDART00000115005	ENSDARG00000075492:BX511227.1:Coding	+	YRonlyInitiation
chr19	30901457	30913807	ENSDART00000048323	ENSDARG00000023210:zdhhc18b:Coding	+	DualInitiation								chr14	32346851	32359289	ENSDART00000018347	ENSDARG00000021374:cab39l1:Coding	-	YRonlyInitiation
chr19	31043503	31046207	ENSDART00000051804	ENSDARG00000035715:marcksl1b:Coding	+	DualInitiation								chr14	32420662	32432674	ENSDART00000034979	ENSDARG00000028614:mospd1:Coding	-	YRonlyInitiation
chr19	31054096	31064046	ENSDART00000051799	ENSDARG00000015427:hdac1:Coding	+	DualInitiation								chr14	32436380	32478032	ENSDART00000002684	ENSDARG00000017931:ddx26b:Coding	+	YRonlyInitiation
chr19	31067897	31078274	ENSDART00000005119	ENSDARG00000017445:eif3i:Coding	-	DualInitiation								chr14	32485455	32488084	ENSDART00000016592	ENSDARG00000010553:mmgt1:Coding	-	YRonlyInitiation
chr19	31081855	31098800	ENSDART00000024292	ENSDARG00000077037:txlna:Coding	-	DualInitiation								chr14	32488860	32512416	ENSDART00000026195	ENSDARG00000009209:slc9a6a:Coding	+	YRonlyInitiation
chr19	31107694	31132941	ENSDART00000066123	ENSDARG00000044980:KPNA6:Coding	-	DualInitiation								chr14	32527290	32538377	ENSDART00000105767	ENSDARG00000071498:fhl1a:Coding	+	YRonlyInitiation
chr19	31595985	31604457	ENSDART00000103471	ENSDARG00000070475:khdrbs1b:Coding	-	DualInitiation								chr14	32538391	32585252	ENSDART00000127303	ENSDARG00000060771:map7d3:Coding	-	YRonlyInitiation
chr19	31695522	31713632	ENSDART00000073704	ENSDARG00000056165:C19H6orf136:Coding	+	DualInitiation								chr14	32892150	32895857	ENSDART00000105760	ENSDARG00000071496:zic6:Coding	+	YRonlyInitiation
chr19	32050910	32056559	ENSDART00000103524	ENSDARG00000034956:myclb:Coding	-	DualInitiation								chr14	33053866	33273045	ENSDART00000010982	ENSDARG00000035056:fgf13a:Coding	-	YRonlyInitiation
chr19	32130103	32140670	ENSDART00000052126	ENSDARG00000035913:yars:Coding	+	DualInitiation								chr14	33312030	33372996	ENSDART00000034883	ENSDARG00000022895:mcf2a:Coding	-	YRonlyInitiation
chr19	32243948	32252563	ENSDART00000130326	ENSDARG00000029058:rbb4:Coding	-	DualInitiation								chr14	33382641	33500892	ENSDART00000052938	ENSDARG00000036442:atp11c:Coding	-	YRonlyInitiation
chr19	32814389	32821719	ENSDART00000103612	ENSDARG00000035954:tdp2b:Coding	-	DualInitiation								chr14	33703956	33705720	ENSDART00000075617	ENSDARG00000053569:sox3:Coding	+	YRonlyInitiation
chr19	32824788	32829842	ENSDART00000052183	ENSDARG00000093406:C19H6orf62:Coding	-	DualInitiation								chr14	33716096	33723349	ENSDART00000075484	ENSDARG00000053444:ube2a:Coding	-	YRonlyInitiation
chr19	32988501	33011013	ENSDART00000103636	ENSDARG00000020278:si:dkeyp-120h9.1:Coding	-	DualInitiation								chr14	33773570	33801002	ENSDART00000105721	ENSDARG00000071478:lnx2b:Coding	+	YRonlyInitiation
chr19	33016667	33035949	ENSDART00000147474	ENSDARG00000070537:stmn2b:Coding	+	DualInitiation								chr14	33806914	33814924	ENSDART00000075157	ENSDARG00000053166:chic1:Coding	-	YRonlyInitiation
chr19	33870882	33875837	ENSDART00000052104	ENSDARG00000035890:fuca1:Coding	-	DualInitiation								chr14	33816790	33820242	ENSDART00000114973	ENSDARG00000036292:cdx4:Coding	-	YRonlyInitiation
chr19	33998693	34086386	ENSDART00000004034	ENSDARG00000018397:hpca:Coding	-	DualInitiation								chr14	34239383	34243474	ENSDART00000075187	ENSDARG00000053194:pdzd11:Coding	+	YRonlyInitiation
chr19	34230602	34236244	ENSDART00000052082	ENSDARG00000035871:rpl30:Coding	+	DualInitiation								chr14	34314307	34326116	ENSDART00000010019	ENSDARG00000000489:upf3b:Coding	-	YRonlyInitiation
chr19	34270842	34289769	ENSDART00000124246	ENSDARG00000014159:mtdha:Coding	-	DualInitiation								chr14	34388996	34390425	ENSDART00000124437	ENSDARG00000036329:ndufa1:Coding	+	YRonlyInitiation
chr19	34305939	34319514	ENSDART00000137611	ENSDARG00000035869:azin1b:Coding	-	DualInitiation								chr14	34393485	34400219	ENSDART00000001318	ENSDARG00000033450:nkap:Coding	-	YRonlyInitiation
chr19	34514627	34515867	ENSDART00000043039	ENSDARG00000032859:fam84b:Coding	+	DualInitiation								chr14	34402822	34408380	ENSDART00000105687	ENSDARG00000071467:zbtb33:Coding	+	YRonlyInitiation
chr19	34623245	34639709	ENSDART00000114714	ENSDARG00000004436:fam92a1:Coding	-	DualInitiation								chr14	34412321	34429406	ENSDART00000109615	ENSDARG00000073911:TMEM255A:Coding	-	YRonlyInitiation
chr19	34829361	34876370	ENSDART00000142275	ENSDARG00000076296:triqk:Coding	+	DualInitiation								chr14	34482593	34488065	ENSDART00000038128	ENSDARG00000025972:mcts1:Coding	+	YRonlyInitiation
chr19	35201118	35266742	ENSDART00000032893	ENSDARG00000022675:otud6b:Coding	-	DualInitiation								chr14	34490500	34496057	ENSDART00000052789	ENSDARG00000036335:c1galt1c1:Coding	-	YRonlyInitiation
chr19	35717414	35765722	ENSDART00000135592	ENSDARG00000012745:poc1bl:Coding	+	DualInitiation								chr14	34697935	34729591	ENSDART00000075312	ENSDARG00000053279:apln:Coding	+	YRonlyInitiation
chr19	36300046	36421926	ENSDART00000016057	ENSDARG00000018162:ctnnal1:Coding	-	DualInitiation								chr14	34891739	34901028	ENSDART00000019396	ENSDARG00000010625:clic2:Coding	-	YRonlyInitiation
chr19	36542792	36543989	ENSDART00000141704	ENSDARG00000093129:si:rp71-45k5.2:Coding	-	DualInitiation								chr14	35070889	35131017	ENSDART00000149396	ENSDARG00000036375:cyfip2:Coding	-	YRonlyInitiation
chr19	36546388	36547739	ENSDART00000051751	ENSDARG00000035680:zgc:113424:Coding	-	DualInitiation								chr14	35150896	35152585	ENSDART00000015670	ENSDARG00000016318:med7:Coding	+	YRonlyInitiation
chr19	36553504	36558586	ENSDART00000051750	ENSDARG00000035679:si:rp71-45k5.4:Coding	-	DualInitiation								chr14	35154722	35176681	ENSDART00000135556	ENSDARG00000075048:lonrf1:Coding	+	YRonlyInitiation
chr19	36561488	36565407	ENSDART00000051749	ENSDARG00000035678:zgc:91910:Coding	+	DualInitiation								chr14	35617037	35619396	ENSDART00000131861	ENSDARG00000092970:si:ch211-11c15.3:Coding	+	YRonlyInitiation
chr19	36967042	36977274	ENSDART00000003167	ENSDARG00000005926:ak2:Coding	-	DualInitiation								chr14	35641108	35643268	ENSDART00000140368	ENSDARG00000095092:si:ch211-232m8.3:Coding	-	YRonlyInitiation
chr19	37007181	37041096	ENSDART00000051745	ENSDARG00000035676:ptp4a2b:Coding	-	DualInitiation								chr14	35642419	35643512	ENSDART00000136306	ENSDARG00000092889:SYCE3:Coding	-	YRonlyInitiation
chr19	38669387	38683108	ENSDART00000032341	ENSDARG00000023989:pef1:Coding	+	DualInitiation								chr14	35644822	35646509	ENSDART00000024440	ENSDARG00000009550:foxi3b:Coding	+	YRonlyInitiation
chr19	39050548	39057468	ENSDART00000018255	ENSDARG00000014591:ilf2:Coding	-	DualInitiation								chr14	36182878	36409370	ENSDART00000006698	ENSDARG00000016116:ebf1a:Coding	+	YRonlyInitiation
chr19	39936151	39968472	ENSDART00000087639	ENSDARG00000061446:smap2:Coding	-	DualInitiation								chr14	36662823	36682461	ENSDART00000045809	ENSDARG00000034559:srpx2:Coding	-	YRonlyInitiation
chr19	39970955	40016451	ENSDART00000035093	ENSDARG00000024492:col9a2:Coding	+	DualInitiation								chr14	36788675	36892983	ENSDART00000074710	ENSDARG00000077588:PDGFC:Coding	-	YRonlyInitiation
chr19	40986382	41000248	ENSDART00000017359	ENSDARG00000011564:sfpq:Coding	+	DualInitiation								chr14	36912245	36952579	ENSDART00000074685	ENSDARG00000052769:glrbb:Coding	+	YRonlyInitiation
chr19	41029865	41074277	ENSDART00000140926	ENSDARG00000035823:zmym4:Coding	+	DualInitiation								chr14	37105211	37113126	ENSDART00000052648	ENSDARG00000036247:tmem144b:Coding	-	YRonlyInitiation
chr19	41297798	41308285	ENSDART00000089547	ENSDARG00000013863:fam133b:Coding	+	DualInitiation								chr14	37113160	37120779	ENSDART00000135079	ENSDARG00000087262:zgc:63568:Coding	+	YRonlyInitiation
chr19	41943846	41963606	ENSDART00000144544	ENSDARG00000020007:col1a2:Coding	+	DualInitiation								chr14	37440875	37450190	ENSDART00000148319	ENSDARG00000036194:pitx2:Coding	+	YRonlyInitiation
chr19	41967600	41994850	ENSDART00000138555	ENSDARG00000023900:casd1:Coding	+	DualInitiation								chr14	37467084	37488405	ENSDART00000105602	ENSDARG00000004402:elovl6:Coding	+	YRonlyInitiation
chr19	42373065	42376790	ENSDART00000038038	ENSDARG00000027899:shfm1:Coding	-	DualInitiation								chr14	37549091	37565525	ENSDART00000077823	ENSDARG00000055463:lrit3a:Coding	-	YRonlyInitiation
chr19	43583239	43604802	ENSDART00000145356	ENSDARG00000027738:si:ch211-13c6.2:Coding	+	DualInitiation								chr14	37635214	37648796	ENSDART00000123343	ENSDARG00000020079:neil3:Coding	+	YRonlyInitiation
chr19	43607626	43628653	ENSDART00000151605	ENSDARG00000070151:nfyc:Coding	+	DualInitiation								chr14	37648801	37657608	ENSDART00000016728	ENSDARG00000004889:aga:Coding	-	YRonlyInitiation
chr19	43748160	43756946	ENSDART00000135436	ENSDARG00000070150:jtb:Coding	+	DualInitiation								chr14	37988017	37998698	ENSDART00000074786	ENSDARG00000052855:ctso:Coding	+	YRonlyInitiation
chr19	43849183	43862576	ENSDART00000077059	ENSDARG00000054804:anp32e:Coding	+	DualInitiation								chr14	38206898	38208441	ENSDART00000032547	ENSDARG00000033227:lect2l:Coding	+	YRonlyInitiation
chr19	43977682	43983252	ENSDART00000131715	ENSDARG00000054696:psmb4:Coding	-	DualInitiation								chr14	40044380	40045565	ENSDART00000148938	ENSDARG00000036171:rnasel3:Coding	+	YRonlyInitiation
chr19	44011705	44023863	ENSDART00000007642	ENSDARG00000077664:zgc:110239:Coding	-	DualInitiation								chr14	40047603	40079843	ENSDART00000020625	ENSDARG00000006924:FBXO38:Coding	+	YRonlyInitiation
chr19	44176518	44191305	ENSDART00000102583	ENSDARG00000070094:SYTL1:Coding	-	DualInitiation								chr14	40206394	40323874	ENSDART00000114970	ENSDARG00000078054:SPDL1:Coding	-	YRonlyInitiation
chr19	44193944	44210246	ENSDART00000004392	ENSDARG00000005023:fkbp9:Coding	-	DualInitiation								chr14	40371529	40374871	ENSDART00000039788	ENSDARG00000029064:uqcrq:Coding	-	YRonlyInitiation
chr19	44211926	44220518	ENSDART00000010104	ENSDARG00000018010:crtap:Coding	+	DualInitiation								chr14	40379104	40385763	ENSDART00000126334	ENSDARG00000026682:zgc:101583:Coding	-	YRonlyInitiation
chr19	44450100	44477980	ENSDART00000135164	ENSDARG00000025269:pdcd6ip:Coding	+	DualInitiation								chr14	40428892	40443260	ENSDART00000139293	ENSDARG00000036155:gla:Coding	-	YRonlyInitiation
chr19	44586507	44596201	ENSDART00000033724	ENSDARG00000023290:fabp3:Coding	+	DualInitiation								chr14	42173959	42195516	ENSDART00000128588	ENSDARG00000019572:taf7:Coding	+	YRonlyInitiation
chr19	44607302	44619290	ENSDART00000038230	ENSDARG00000023160:snrnp40:Coding	+	DualInitiation								chr14	42720543	42747763	ENSDART00000074438	ENSDARG00000052565:cenpi:Coding	-	YRonlyInitiation
chr19	44620666	44634278	ENSDART00000015632	ENSDARG00000006859:nkain1:Coding	+	DualInitiation								chr14	42794052	42816321	ENSDART00000064614	ENSDARG00000044011:xkrx:Coding	+	YRonlyInitiation
chr19	44640551	44693855	ENSDART00000127137	ENSDARG00000023145:pum1:Coding	+	DualInitiation								chr14	42895357	42921671	ENSDART00000125016	ENSDARG00000090788:cstf2:Coding	-	YRonlyInitiation
chr19	44700467	44782072	ENSDART00000123250	ENSDARG00000088962:sdc3:Coding	+	DualInitiation								chr14	43133833	43211850	ENSDART00000074428	ENSDARG00000052556:fgfrl1b:Coding	-	YRonlyInitiation
chr19	44846524	44867685	ENSDART00000006344	ENSDARG00000016350:cap1:Coding	-	DualInitiation								chr14	43491367	43494305	ENSDART00000134391	ENSDARG00000090991:CU151895.1:Coding	-	YRonlyInitiation
chr19	44979719	45003866	ENSDART00000138404	ENSDARG00000092310:si:ch211-199g17.2:Coding	-	DualInitiation								chr14	45217204	45365436	ENSDART00000052444	ENSDARG00000036121:pcdh10b:Coding	-	YRonlyInitiation
chr19	45040523	45059962	ENSDART00000113031	ENSDARG00000024209:wasf2:Coding	-	DualInitiation								chr14	45858011	45859129	ENSDART00000155041	ENSDARG00000097495:si:ch73-36j8.3:senseIntronic	-	YRonlyInitiation
chr19	45287382	45303037	ENSDART00000039129	ENSDARG00000020850:eef1a1l1:Coding	+	DualInitiation								chr14	46992405	46995414	NM_001044886	NM_001044886:si:ch211-240l14.1	-	YRonlyInitiation
chr19	45317839	45323807	ENSDART00000063870	ENSDARG00000043509:rpl11:Coding	+	DualInitiation								chr14	46999038	47012341	ENSDART00000098640	ENSDARG00000068264:grhpra:Coding	-	YRonlyInitiation
chr19	45359677	45381419	ENSDART00000015932	ENSDARG00000011637:tceb3:Coding	+	DualInitiation								chr14	47025886	47046188	ENSDART00000079866	ENSDARG00000057272:slc30a9:Coding	+	YRonlyInitiation
chr19	45390324	45407672	ENSDART00000139684	ENSDARG00000053656:lypla2:Coding	+	DualInitiation								chr14	47250184	47421086	ENSDART00000008904	ENSDARG00000018345:DAPK2:Coding	+	YRonlyInitiation
chr19	45555705	45561199	ENSDART00000150991	ENSDARG00000011146:uqcrb:Coding	-	DualInitiation								chr14	47698429	47718564	ENSDART00000029797	ENSDARG00000052374:faf2:Coding	+	YRonlyInitiation
chr19	46866732	46894947	ENSDART00000049850	ENSDARG00000022297:ptpro:Coding	+	DualInitiation								chr14	48138707	48144926	ENSDART00000110191	ENSDARG00000075467:shisa3:Coding	-	YRonlyInitiation
chr19	47866938	47906589	ENSDART00000039415	ENSDARG00000020323:nup153:Coding	+	DualInitiation								chr14	48198487	48238780	ENSDART00000122870	ENSDARG00000088248:RAB11FIP5:Coding	+	YRonlyInitiation
chr19	49095800	49182471	ENSDART00000141437	ENSDARG00000002731:sdc2:Coding	-	DualInitiation								chr14	48246200	48275427	ENSDART00000034606	ENSDARG00000026137:sfxn5b:Coding	+	YRonlyInitiation
chr19	49196460	49204831	ENSDART00000078382	ENSDARG00000055974:TPMT:Coding	+	DualInitiation								chr14	48346546	48362906	ENSDART00000112377	ENSDARG00000075727:CR847510.1:Coding	+	YRonlyInitiation
chr19	49312243	49329959	ENSDART00000041114	ENSDARG00000031511:psmb2:Coding	+	DualInitiation								chr14	48374809	48405920	ENSDART00000005732	ENSDARG00000005620:ehd1a:Coding	-	YRonlyInitiation
chr19	49378093	49384460	ENSDART00000114549	ENSDARG00000076126:hm:zewp0073:Coding	+	DualInitiation								chr14	48413543	48424825	ENSDART00000126979	ENSDARG00000090309:ubxn1:Coding	+	YRonlyInitiation
chr19	49493932	49504238	ENSDART00000063337	ENSDARG00000043137:cdca8:Coding	-	DualInitiation								chr14	48939009	48953777	ENSDART00000145241	ENSDARG00000038870:slu7:Coding	+	YRonlyInitiation
chr19	49521880	49553686	ENSDART00000129463	ENSDARG00000086514:ago4:Coding	-	DualInitiation								chr14	48963051	48975762	ENSDART00000113469	ENSDARG00000077726:ccrn4la:Coding	+	YRonlyInitiation
chr19	49764191	49773495	ENSDART00000123163	ENSDARG00000087529:ANKLE1:Coding	-	DualInitiation								chr14	48982809	49005851	ENSDART00000038670	ENSDARG00000019459:elf2a:Coding	-	YRonlyInitiation
chr19	49774634	49784721	ENSDART00000027158	ENSDARG00000018124:psmd3:Coding	-	DualInitiation								chr14	49049504	49052394	NM_001282048	NM_001282048:ndufc1	-	YRonlyInitiation
chr19	49796245	49809494	ENSDART00000024140	ENSDARG00000008680:kpnb1:Coding	-	DualInitiation								chr14	49112572	49119144	ENSDART00000074116	ENSDARG00000052290:rab33ba:Coding	+	YRonlyInitiation
chr19	49825612	49832914	ENSDART00000126266	ENSDARG00000090028:btr30:Coding	-	DualInitiation								chr14	49125855	49133422	ENSDART00000031640	ENSDARG00000026616:zgc:113425:Coding	-	YRonlyInitiation
chr19	49866236	49873440	ENSDART00000111184	ENSDARG00000079370:utp18:Coding	+	DualInitiation								chr14	49134989	49148620	ENSDART00000056734	ENSDARG00000038858:setd7:Coding	-	YRonlyInitiation
chr19	49957401	49964134	ENSDART00000052529	ENSDARG00000036174:rpl14:Coding	+	DualInitiation								chr14	49240143	49245598	ENSDART00000123832	ENSDARG00000007576:crybb1l1:Coding	-	YRonlyInitiation
chr19	49965024	49976798	ENSDART00000102134	ENSDARG00000069916:SGOL1:Coding	-	DualInitiation								chr14	49312332	49331075	ENSDART00000083833	ENSDARG00000059911:bbs7:Coding	-	YRonlyInitiation
chr19	50195078	50199811	ENSDART00000098999	ENSDARG00000035725:zgc:114119:Coding	-	DualInitiation								chr14	49391772	49551953	ENSDART00000105417	ENSDARG00000039966:prom1a:Coding	-	YRonlyInitiation
chr2	7259	7701	NM_207075	NM_207075:zgc:77197	-	DualInitiation								chr14	49565622	49611461	ENSDART00000113285	ENSDARG00000073999:TAPT1:Coding	-	YRonlyInitiation
chr2	337802	344381	ENSDART00000155791	ENSDARG00000097884:si:ch73-40a17.7:lincRNA	+	DualInitiation								chr14	49620146	49768506	ENSDART00000149571	ENSDARG00000019579:ldb2a:Coding	-	YRonlyInitiation
chr2	1088132	1104351	ENSDART00000024967	ENSDARG00000006677:ripk1l:Coding	+	DualInitiation								chr14	50716243	50966935	ENSDART00000003826	ENSDARG00000005482:rapgef2:Coding	-	YRonlyInitiation
chr2	1411669	1439425	ENSDART00000123112	ENSDARG00000087866:prkacbb:Coding	-	DualInitiation								chr14	51112626	51144972	ENSDART00000056712	ENSDARG00000038834:etfdh:Coding	+	YRonlyInitiation
chr2	1709544	1713492	ENSDART00000128785	ENSDARG00000088210:exosc4:Coding	-	DualInitiation								chr14	51193731	51198999	ENSDART00000021736	ENSDARG00000002217:scocb:Coding	-	YRonlyInitiation
chr2	2368189	2384584	ENSDART00000011919	ENSDARG00000002970:ss18:Coding	-	DualInitiation								chr14	51224154	51229737	ENSDART00000105427	ENSDARG00000071336:mif:Coding	+	YRonlyInitiation
chr2	2489901	2506002	ENSDART00000113774	ENSDARG00000077288:si:ch211-188c16.1:Coding	-	DualInitiation								chr14	51479574	51504018	ENSDART00000063643	ENSDARG00000043359:rmnd5b:Coding	+	YRonlyInitiation
chr2	2923615	2941632	ENSDART00000124882	ENSDARG00000088246:thoc1:Coding	+	DualInitiation								chr14	51722329	51748497	ENSDART00000036462	ENSDARG00000023988:dctn4:Coding	+	YRonlyInitiation
chr2	2941646	2964335	ENSDART00000032540	ENSDARG00000025889:usp14:Coding	-	DualInitiation								chr14	51971449	51972253	ENSDART00000045677	ENSDARG00000033400:atoh1b:Coding	+	YRonlyInitiation
chr2	3055166	3068257	ENSDART00000110416	ENSDARG00000074995:eif2b5:Coding	+	DualInitiation								chr14	52503914	52534199	ENSDART00000006398	ENSDARG00000079103:zgc:154054:Coding	-	YRonlyInitiation
chr2	3397406	3409194	ENSDART00000124032	ENSDARG00000087421:SERBP1:Coding	-	DualInitiation								chr14	52554546	52584882	ENSDART00000144588	ENSDARG00000075547:mmp17b:Coding	-	YRonlyInitiation
chr2	3425899	3444870	ENSDART00000105818	ENSDARG00000030340:guk1a:Coding	-	DualInitiation								chr14	53152969	53179122	ENSDART00000125216	ENSDARG00000020534:nfkb1:Coding	+	YRonlyInitiation
chr2	3464888	3476115	ENSDART00000012222	ENSDARG00000009484:arf1:Coding	-	DualInitiation								chr14	53385183	53451194	ENSDART00000047904	ENSDARG00000044334:ppp2r2ba:Coding	+	YRonlyInitiation
chr2	3536256	3566317	ENSDART00000157017	ENSDARG00000071219:pik3r3a:Coding	+	DualInitiation								chr14	53512288	53539070	ENSDART00000074158	ENSDARG00000052326:B4GALT1:Coding	-	YRonlyInitiation
chr2	3599277	3652698	ENSDART00000098394	ENSDARG00000058822:wnt3a:Coding	-	DualInitiation								chr14	53561274	53570830	ENSDART00000088520	ENSDARG00000073788:noa1:Coding	-	YRonlyInitiation
chr2	3996724	4003540	ENSDART00000113395	ENSDARG00000076223:SERP1:Coding	+	DualInitiation								chr14	53720904	53731307	ENSDART00000006390	ENSDARG00000017389:igfbp7:Coding	+	YRonlyInitiation
chr2	4408282	4429954	ENSDART00000063384	ENSDARG00000045297:phb2a:Coding	-	DualInitiation								chr15	14247	19010	ENSDART00000008722	ENSDARG00000007177:CABZ01088933.1:Coding	+	YRonlyInitiation
chr2	5048625	5050262	ENSDART00000154167	ENSDARG00000070284:sft2d3:Coding	+	DualInitiation								chr15	54192	58848	ENSDART00000099074	ENSDARG00000068493:si:zfos-411a11.2:Coding	-	YRonlyInitiation
chr2	5205466	5224162	ENSDART00000111220	ENSDARG00000077690:mb21d2a:Coding	+	DualInitiation								chr15	65238	71370	ENSDART00000002842	ENSDARG00000007173:cyp2y3:Coding	-	YRonlyInitiation
chr2	5351813	5366176	ENSDART00000100924	ENSDARG00000003382:cwc25:Coding	-	DualInitiation								chr15	133417	136649	ENSDART00000115233	ENSDARG00000079795:VSTM5:Coding	-	YRonlyInitiation
chr2	5453871	5478506	ENSDART00000142545	ENSDARG00000001447:mier1b:Coding	-	DualInitiation								chr15	206749	291711	ENSDART00000093188	ENSDARG00000063651:limk1a:Coding	+	YRonlyInitiation
chr2	5483497	5526794	ENSDART00000136180	ENSDARG00000033259:dis3l2:Coding	+	DualInitiation								chr15	454606	541027	ENSDART00000122582	ENSDARG00000007264:gbas:Coding	+	YRonlyInitiation
chr2	5748880	5758078	ENSDART00000081663	ENSDARG00000058734:prdx1:Coding	-	DualInitiation								chr15	464033	470501	ENSDART00000058993	ENSDARG00000040314:psph:Coding	-	YRonlyInitiation
chr2	5885533	5891553	ENSDART00000058258	ENSDARG00000039830:gng5:Coding	+	DualInitiation								chr15	505346	515647	ENSDART00000102274	ENSDARG00000076839:zgc:153258:Coding	+	YRonlyInitiation
chr2	6828060	6836515	ENSDART00000092116	ENSDARG00000063191:extl2:Coding	-	DualInitiation								chr15	591146	603247	ENSDART00000102257	ENSDARG00000069966:alox5b.3:Coding	-	YRonlyInitiation
chr2	7344459	7352998	NM_001291347	NM_001291347:wu:fc46h12	+	DualInitiation								chr15	617269	622435	ENSDART00000156007	ENSDARG00000098031:si:ch73-144d13.8:Coding	+	YRonlyInitiation
chr2	7500003	7511589	ENSDART00000130781	ENSDARG00000016477:eif4a2:Coding	+	DualInitiation								chr15	626512	632208	ENSDART00000157207	ENSDARG00000097620:si:ch211-210b2.1:Coding	+	YRonlyInitiation
chr2	7549011	7585043	ENSDART00000146360	ENSDARG00000008966:tbl1xr1b:Coding	-	DualInitiation								chr15	671877	678372	ENSDART00000115375	ENSDARG00000074365:zgc:171901:Coding	-	YRonlyInitiation
chr2	7708304	7801920	ENSDART00000040209	ENSDARG00000031548:ephb3a:Coding	-	DualInitiation								chr15	699290	703302	ENSDART00000156200	ENSDARG00000097589:zgc:174574:Coding	-	YRonlyInitiation
chr2	8433633	8447445	ENSDART00000081442	ENSDARG00000029248:fubp1:Coding	+	DualInitiation								chr15	728269	733117	ENSDART00000154918	ENSDARG00000097281:si:dkey-7i4.20:Coding	-	YRonlyInitiation
chr2	9371735	9415099	ENSDART00000003465	ENSDARG00000009488:gipc2:Coding	-	DualInitiation								chr15	735415	738123	ENSDART00000153874	ENSDARG00000097287:si:dkey-7i4.19:Coding	-	YRonlyInitiation
chr2	9450624	9451020	NM_001007364	NM_001007364:cope	+	DualInitiation								chr15	741091	744566	ENSDART00000155533	ENSDARG00000096948:im:7143333:Coding	-	YRonlyInitiation
chr2	9473202	9485168	ENSDART00000081214	ENSDARG00000058354:selt1a:Coding	-	DualInitiation								chr15	764653	779393	ENSDART00000156942	ENSDARG00000097551:si:dkey-7i4.15:Coding	-	YRonlyInitiation
chr2	9544318	9568856	ENSDART00000018524	ENSDARG00000011233:pcyt1aa:Coding	+	DualInitiation								chr15	780421	789094	ENSDART00000127847	ENSDARG00000086494:si:dkey-7i4.2:Coding	+	YRonlyInitiation
chr2	9578707	9607608	ENSDART00000046587	ENSDARG00000002790:ap2m1a:Coding	-	DualInitiation								chr15	806790	813699	ENSDART00000153549	ENSDARG00000097760:si:dkey-7i4.8:Coding	+	YRonlyInitiation
chr2	9746977	9760625	ENSDART00000131613	ENSDARG00000029292:C2H1orf21:Coding	-	DualInitiation								chr15	822330	826356	ENSDART00000155608	ENSDARG00000097134:si:dkey-7i4.7:Coding	+	YRonlyInitiation
chr2	9852661	9865826	ENSDART00000014088	ENSDARG00000019924:cmpk:Coding	+	DualInitiation								chr15	840276	843007	ENSDART00000115077	ENSDARG00000079035:zgc:174573:Coding	+	YRonlyInitiation
chr2	9876230	9887088	ENSDART00000138081	ENSDARG00000069295:bcl6ab:Coding	-	DualInitiation								chr15	849722	855056	ENSDART00000157374	ENSDARG00000097481:si:dkey-77f5.11:Coding	+	YRonlyInitiation
chr2	9935999	9940736	ENSDART00000053426	ENSDARG00000012682:pfn2l:Coding	+	DualInitiation								chr15	885925	892071	ENSDART00000156395	ENSDARG00000096856:si:dkey-7i4.9:Coding	+	YRonlyInitiation
chr2	10133481	10178043	ENSDART00000016369	ENSDARG00000009534:wls:Coding	-	DualInitiation								chr15	902636	908825	ENSDART00000155783	ENSDARG00000097255:si:dkey-77f5.13:Coding	+	YRonlyInitiation
chr2	10395902	10423736	ENSDART00000122709	ENSDARG00000005590:mtf2:Coding	-	DualInitiation								chr15	997732	1002447	ENSDART00000154195	ENSDARG00000097394:ZNF557:Coding	-	YRonlyInitiation
chr2	10478580	10494926	ENSDART00000005944	ENSDARG00000020197:rpl5a:Coding	-	DualInitiation								chr15	1043531	1062258	ENSDART00000093133	ENSDARG00000063621:aadac:Coding	-	YRonlyInitiation
chr2	10894540	10910704	ENSDART00000131836	ENSDARG00000016074:cryz:Coding	-	DualInitiation								chr15	1144636	1159221	ENSDART00000152466	ENSDARG00000077301:mlf1:Coding	+	YRonlyInitiation
chr2	11274376	11295652	ENSDART00000019392	ENSDARG00000016233:sdr16c5a:Coding	-	DualInitiation								chr15	1196107	1209347	ENSDART00000111047	ENSDARG00000076444:CABZ01033130.1:Coding	+	YRonlyInitiation
chr2	11424557	11440036	ENSDART00000080925	ENSDARG00000058114:impad1:Coding	-	DualInitiation								chr15	1367548	1431913	ENSDART00000152285	ENSDARG00000035175:schip1:Coding	+	YRonlyInitiation
chr2	11737858	11794480	ENSDART00000157155	ENSDARG00000020201:cdc73:Coding	+	DualInitiation								chr15	1448039	1480001	ENSDART00000129356	ENSDARG00000086712:si:dkeyp-97b10.3:Coding	-	YRonlyInitiation
chr2	13015743	13046810	ENSDART00000022621	ENSDARG00000012021:kdsr:Coding	-	DualInitiation								chr15	1489698	1529464	ENSDART00000133943	ENSDARG00000038879:ift80:Coding	-	YRonlyInitiation
chr2	13526921	13550157	ENSDART00000077259	ENSDARG00000054980:ebna1bp2:Coding	+	DualInitiation								chr15	1648984	1667667	ENSDART00000021299	ENSDARG00000015676:nmd3:Coding	+	YRonlyInitiation
chr2	14868992	14895878	ENSDART00000058484	ENSDARG00000029856:cnn3b:Coding	+	DualInitiation								chr15	1794128	1811132	ENSDART00000082026	ENSDARG00000059029:si:ch1073-408o3.1:Coding	-	YRonlyInitiation
chr2	14930110	14946095	ENSDART00000005643	ENSDARG00000002947:abcd3b:Coding	-	DualInitiation								chr15	1836440	1874553	ENSDART00000149703	ENSDARG00000059035:POR:Coding	-	YRonlyInitiation
chr2	14949000	15018503	ENSDART00000141921	ENSDARG00000017748:arhgap29b:Coding	+	DualInitiation								chr15	1880994	1887539	ENSDART00000150104	ENSDARG00000027803:sbds:Coding	+	YRonlyInitiation
chr2	15209775	15383777	ENSDART00000049589	ENSDARG00000009014:col11a1b:Coding	-	DualInitiation								chr15	2171408	2177728	ENSDART00000009564	ENSDARG00000075713:shox2:Coding	-	YRonlyInitiation
chr2	16368288	16386273	ENSDART00000022549	ENSDARG00000015790:atp1b3a:Coding	-	DualInitiation								chr15	2411042	2437881	ENSDART00000082294	ENSDARG00000059231:hephl1:Coding	+	YRonlyInitiation
chr2	16517107	16528856	ENSDART00000022356	ENSDARG00000009740:ppp1r7:Coding	+	DualInitiation								chr15	2466959	2481000	ENSDART00000035939	ENSDARG00000025285:panx1a:Coding	+	YRonlyInitiation
chr2	16534443	16574920	ENSDART00000087120	ENSDARG00000006200:EIF4G1:Coding	-	DualInitiation								chr15	2489561	2494422	ENSDART00000153497	ENSDARG00000079659:WDR53:Coding	+	YRonlyInitiation
chr2	16581384	16592923	ENSDART00000108611	ENSDARG00000016771:tfa:Coding	-	DualInitiation								chr15	2581222	2587399	ENSDART00000114923	ENSDARG00000079415:DNAJC30:Coding	-	YRonlyInitiation
chr2	16918144	16936147	ENSDART00000006549	ENSDARG00000020289:pif1:Coding	-	DualInitiation								chr15	2691919	2717936	ENSDART00000108856	ENSDARG00000079385:si:ch211-235m3.5:Coding	-	YRonlyInitiation
chr2	19218015	19234798	ENSDART00000015765	ENSDARG00000020192:cdc20:Coding	+	DualInitiation								chr15	2719216	2745636	ENSDART00000129380	ENSDARG00000034313:ppp5c:Coding	-	YRonlyInitiation
chr2	19237271	19288419	ENSDART00000013480	ENSDARG00000002412:elovl1a:Coding	-	DualInitiation								chr15	3393942	3394485	ENSDART00000124932	ENSDARG00000088879:FOXO1:Coding	+	YRonlyInitiation
chr2	20324811	20368733	ENSDART00000114199	ENSDARG00000075487:si:ch211-267e7.3:Coding	-	DualInitiation								chr15	3502176	3509891	ENSDART00000081802	ENSDARG00000058869:NEK3:Coding	+	YRonlyInitiation
chr2	20721898	20753362	ENSDART00000099913	ENSDARG00000024546:cpla2:Coding	+	DualInitiation								chr15	3967042	3986158	ENSDART00000028481	ENSDARG00000026757:rnf168:Coding	-	YRonlyInitiation
chr2	20763672	20771677	ENSDART00000057174	ENSDARG00000039142:arpc5a:Coding	+	DualInitiation								chr15	4218138	4280895	ENSDART00000062874	ENSDARG00000042837:atp1b3b:Coding	-	YRonlyInitiation
chr2	20859659	20872570	ENSDART00000022765	ENSDARG00000016399:riok1:Coding	+	DualInitiation								chr15	4816583	4826102	ENSDART00000101992	ENSDARG00000069852:lipt2:Coding	-	YRonlyInitiation
chr2	20970997	20978561	ENSDART00000079518	ENSDARG00000001940:dnajc1:Coding	+	DualInitiation								chr15	4827927	4843877	ENSDART00000062856	ENSDARG00000042825:rnf169:Coding	+	YRonlyInitiation
chr2	21152499	21177506	ENSDART00000089433	ENSDARG00000062116:ctdsplb:Coding	+	DualInitiation								chr15	4974978	5007593	ENSDART00000101937	ENSDARG00000014704:pgm2l1:Coding	+	YRonlyInitiation
chr2	21402069	21404307	ENSDART00000112014	ENSDARG00000078986:mplkip:Coding	+	DualInitiation								chr15	5473525	5531796	ENSDART00000114410	ENSDARG00000060312:WDR62:Coding	+	YRonlyInitiation
chr2	21404874	21415152	ENSDART00000027587	ENSDARG00000016253:ralab:Coding	-	DualInitiation								chr15	6547960	6579129	ENSDART00000128490	ENSDARG00000063465:atm:Coding	+	YRonlyInitiation
chr2	21416699	21422016	ENSDART00000137169	ENSDARG00000057184:C2H7orf25:Coding	-	DualInitiation								chr15	6659491	6669895	ENSDART00000152653	ENSDARG00000096597:ATP5SL:Coding	+	YRonlyInitiation
chr2	21562192	21617220	ENSDART00000135230	ENSDARG00000075211:chd7:Coding	-	DualInitiation								chr15	6672372	6693579	ENSDART00000013278	ENSDARG00000011488:sirt2:Coding	+	YRonlyInitiation
chr2	21618205	21644458	ENSDART00000003940	ENSDARG00000020261:rab2a:Coding	-	DualInitiation								chr15	6832859	6904520	ENSDART00000153938	ENSDARG00000097230:si:ch73-311h14.2:lincRNA	-	YRonlyInitiation
chr2	22049349	22073009	ENSDART00000125514	ENSDARG00000027590:sept2:Coding	+	DualInitiation								chr15	6992452	7089511	ENSDART00000155268	ENSDARG00000075253:pik3cb:Coding	+	YRonlyInitiation
chr2	22075318	22094365	ENSDART00000056963	ENSDARG00000039022:stk25b:Coding	-	DualInitiation								chr15	7350546	7579237	ENSDART00000150771	ENSDARG00000074969:GBE1:Coding	-	YRonlyInitiation
chr2	22097858	22108079	ENSDART00000144890	ENSDARG00000008807:bokb:Coding	+	DualInitiation								chr15	8267141	8309951	ENSDART00000077660	ENSDARG00000055344:mipep:Coding	+	YRonlyInitiation
chr2	22464435	22482596	ENSDART00000027782	ENSDARG00000011373:mknk2a:Coding	+	DualInitiation								chr15	8309952	8383639	ENSDART00000061351	ENSDARG00000041869:tnfrsf19:Coding	-	YRonlyInitiation
chr2	22622893	22630352	ENSDART00000041365	ENSDARG00000033971:prrx1a:Coding	-	DualInitiation								chr15	8389353	8394410	ENSDART00000137552	ENSDARG00000087835:si:ch211-113p18.3:Coding	-	YRonlyInitiation
chr2	22680582	22751145	ENSDART00000026800	ENSDARG00000006862:kifap3b:Coding	+	DualInitiation								chr15	8410021	8457419	ENSDART00000152603	ENSDARG00000062562:egln2:Coding	+	YRonlyInitiation
chr2	22837432	22849650	ENSDART00000020136	ENSDARG00000013946:ivns1abpb:Coding	-	DualInitiation								chr15	8469240	8474513	ENSDART00000147086	ENSDARG00000069649:tmem160:Coding	+	YRonlyInitiation
chr2	23053275	23065491	ENSDART00000023346	ENSDARG00000019489:gtf2b:Coding	+	DualInitiation								chr15	8499132	8591977	ENSDART00000140213	ENSDARG00000015876:npas3b:Coding	-	YRonlyInitiation
chr2	23147744	23181556	ENSDART00000089327	ENSDARG00000062078:hs2st1a:Coding	-	DualInitiation								chr15	8949070	8991707	ENSDART00000008273	ENSDARG00000012177:rab4b:Coding	-	YRonlyInitiation
chr2	23182114	23192145	ENSDART00000148208	ENSDARG00000074940:sep15:Coding	+	DualInitiation								chr15	9125892	9137471	ENSDART00000126708	ENSDARG00000012968:rhoub:Coding	-	YRonlyInitiation
chr2	23298623	23304670	ENSDART00000003801	ENSDARG00000009793:crsp7:processedTranscript	+	DualInitiation								chr15	9146206	9167312	ENSDART00000124998	ENSDARG00000016088:rtn2a:Coding	-	YRonlyInitiation
chr2	23354447	23356549	ENSDART00000133109	ENSDARG00000035860:rps28:Coding	-	DualInitiation								chr15	9208136	9224823	ENSDART00000154463	ENSDARG00000057504:SLC3A2:Coding	+	YRonlyInitiation
chr2	24043865	24055506	ENSDART00000024619	ENSDARG00000003068:gorasp1:Coding	-	DualInitiation								chr15	9375129	9413357	ENSDART00000101533	ENSDARG00000044537:calm1b:Coding	-	YRonlyInitiation
chr2	24186723	24241358	ENSDART00000079131	ENSDARG00000038985:cdyl:Coding	+	DualInitiation								chr15	9438506	9456733	ENSDART00000055554	ENSDARG00000038106:slc37a4a:Coding	+	YRonlyInitiation
chr2	24532155	24537059	ENSDART00000078866	ENSDARG00000056378:ifi30:Coding	+	DualInitiation								chr15	9456827	9463137	ENSDART00000033411	ENSDARG00000027418:trappc4:Coding	-	YRonlyInitiation
chr2	24637598	24648248	ENSDART00000078838	ENSDARG00000056347:rab3aa:Coding	+	DualInitiation								chr15	9468827	9495906	ENSDART00000055555	ENSDARG00000038107:sgcg:Coding	+	YRonlyInitiation
chr2	24706354	24714408	ENSDART00000025962	ENSDARG00000011934:gyg1a:Coding	+	DualInitiation								chr15	10299450	10300416	ENSDART00000113689	ENSDARG00000076528:CR538726.1:Coding	-	YRonlyInitiation
chr2	24878157	24889786	ENSDART00000132549	ENSDARG00000038910:pccb:Coding	-	DualInitiation								chr15	10429167	10462341	ENSDART00000055220	ENSDARG00000037884:rab30:Coding	-	YRonlyInitiation
chr2	25987362	25993507	ENSDART00000078634	ENSDARG00000056186:eif5a2:Coding	+	DualInitiation								chr15	13002898	13026259	ENSDART00000101301	ENSDARG00000006693:tmprss4a:Coding	-	YRonlyInitiation
chr2	26436470	26448789	ENSDART00000017668	ENSDARG00000019362:ptbp1a:Coding	+	DualInitiation								chr15	13645566	13761509	ENSDART00000039454	ENSDARG00000024043:numbl:Coding	+	YRonlyInitiation
chr2	26611289	26617263	ENSDART00000099248	ENSDARG00000068587:rabggtb:Coding	-	DualInitiation								chr15	13777103	13818839	ENSDART00000111385	ENSDARG00000076210:si:ch211-11n16.2:Coding	-	YRonlyInitiation
chr2	26618239	26624320	ENSDART00000132125	ENSDARG00000038900:acadm:Coding	-	DualInitiation								chr15	13822215	13940436	ENSDART00000152658	ENSDARG00000053548:dpf1:Coding	+	YRonlyInitiation
chr2	26627845	26643214	ENSDART00000144837	ENSDARG00000038905:hectd3:Coding	+	DualInitiation								chr15	14003741	14018947	ENSDART00000132052	ENSDARG00000068521:pnkp:Coding	+	YRonlyInitiation
chr2	26646615	26650038	ENSDART00000078412	ENSDARG00000055996:rps8a:Coding	+	DualInitiation								chr15	14067248	14071222	ENSDART00000139068	ENSDARG00000040725:zgc:114130:Coding	-	YRonlyInitiation
chr2	26725022	26738798	ENSDART00000025120	ENSDARG00000021120:ndc1:Coding	-	DualInitiation								chr15	14240137	14249279	ENSDART00000155400	ENSDARG00000071652:RRP8:Coding	-	YRonlyInitiation
chr2	26771546	26791114	ENSDART00000132651	ENSDARG00000061490:u2surp:Coding	-	DualInitiation								chr15	14251869	14256226	ENSDART00000033904	ENSDARG00000026448:med29:Coding	+	YRonlyInitiation
chr2	26804459	26830352	ENSDART00000099208	ENSDARG00000055945:asph:Coding	+	DualInitiation								chr15	14367504	14376193	ENSDART00000106120	ENSDARG00000071658:ywhag2:Coding	-	YRonlyInitiation
chr2	27148711	27158515	ENSDART00000140059	ENSDARG00000092372:si:dkey-148a12.2:processedTranscript	+	DualInitiation								chr15	14422574	14427128	ENSDART00000049831	ENSDARG00000031299:dhrs11b:Coding	+	YRonlyInitiation
chr2	27534786	27539728	ENSDART00000134976	ENSDARG00000093833:si:ch73-382f3.1:Coding	+	DualInitiation								chr15	14434637	14456545	ENSDART00000127436	ENSDARG00000004141:zgc:92630:Coding	+	YRonlyInitiation
chr2	27542967	27549275	ENSDART00000115071	ENSDARG00000079727:sepp1b:Coding	+	DualInitiation								chr15	14464127	14468944	ENSDART00000101918	ENSDARG00000069823:proca1:Coding	-	YRonlyInitiation
chr2	27639235	27692112	ENSDART00000078305	ENSDARG00000055900:zswim5:Coding	+	DualInitiation								chr15	14475951	14487020	ENSDART00000128081	ENSDARG00000079416:zgc:174895:Coding	+	YRonlyInitiation
chr2	27704337	27723973	ENSDART00000014568	ENSDARG00000006818:urod:Coding	-	DualInitiation								chr15	14478988	14488111	ENSDART00000004220	ENSDARG00000045628:rab34a:Coding	-	YRonlyInitiation
chr2	28022980	28027100	ENSDART00000150330	ENSDARG00000096095:buc:Coding	+	DualInitiation								chr15	14498456	14533028	ENSDART00000067095	ENSDARG00000045626:nek8:Coding	+	YRonlyInitiation
chr2	29617507	29638235	ENSDART00000144672	ENSDARG00000005606:paxip1:Coding	-	DualInitiation								chr15	14805224	14838613	ENSDART00000090939	ENSDARG00000031562:tada2a:Coding	+	YRonlyInitiation
chr2	29701086	29710868	ENSDART00000020792	ENSDARG00000003757:cnpy1:Coding	-	DualInitiation								chr15	14904863	15002443	ENSDART00000115129	ENSDARG00000073926:synrg:Coding	-	YRonlyInitiation
chr2	29711481	29762464	ENSDART00000138050	ENSDARG00000094896:RBM33:Coding	+	DualInitiation								chr15	15085105	15089746	ENSDART00000122099	ENSDARG00000069790:dynll2a:Coding	-	YRonlyInitiation
chr2	29818116	29831299	ENSDART00000019417	ENSDARG00000004680:dnajb6a:Coding	+	DualInitiation								chr15	15197789	15202598	ENSDART00000062335	ENSDARG00000042509:glod4:Coding	-	YRonlyInitiation
chr2	29892307	29897185	ENSDART00000019149	ENSDARG00000007320:rpl7:Coding	-	DualInitiation								chr15	15204132	15211223	ENSDART00000147900	ENSDARG00000016543:rnmtl1a:Coding	+	YRonlyInitiation
chr2	29908578	29915038	ENSDART00000130142	ENSDARG00000044923:ube2w:Coding	-	DualInitiation								chr15	15212823	15342765	ENSDART00000028500	ENSDARG00000033978:nxn:Coding	-	YRonlyInitiation
chr2	29964808	29967179	ENSDART00000109160	ENSDARG00000078773:tmem70:Coding	+	DualInitiation								chr15	15347464	15352030	ENSDART00000080892	ENSDARG00000058079:txndc17:Coding	-	YRonlyInitiation
chr2	30005550	30039129	ENSDART00000099078	ENSDARG00000038826:jph1b:Coding	-	DualInitiation								chr15	15396277	15403199	ENSDART00000154504	ENSDARG00000078578:fam222bb:Coding	-	YRonlyInitiation
chr2	30138259	30145177	ENSDART00000139871	ENSDARG00000015863:socs6b:Coding	+	DualInitiation								chr15	15406102	15426998	ENSDART00000101789	ENSDARG00000069774:flot2b:Coding	+	YRonlyInitiation
chr2	30204677	30241553	ENSDART00000145732	ENSDARG00000076066:march6:Coding	+	DualInitiation								chr15	15892704	15903927	ENSDART00000062135	ENSDARG00000042379:TMEM120A:Coding	-	YRonlyInitiation
chr2	30454511	30462842	ENSDART00000101861	ENSDARG00000003531:tcea1:Coding	+	DualInitiation								chr15	15954404	16043794	ENSDART00000154719	ENSDARG00000062972:hip1:Coding	-	YRonlyInitiation
chr2	30624975	30627754	ENSDART00000141669	ENSDARG00000025326:myl12.2:Coding	-	DualInitiation								chr15	16093199	16114670	ENSDART00000046648	ENSDARG00000018973:clptm1:Coding	+	YRonlyInitiation
chr2	30631019	30674745	ENSDART00000137012	ENSDARG00000061249:myom1a:Coding	+	DualInitiation								chr15	16119426	16144232	ENSDART00000154418	ENSDARG00000086173:relb:Coding	+	YRonlyInitiation
chr2	31024308	31079129	ENSDART00000027090	ENSDARG00000005941:yes1:Coding	+	DualInitiation								chr15	16147296	16157655	ENSDART00000080777	ENSDARG00000057805:mrpl28:Coding	-	YRonlyInitiation
chr2	31098311	31150880	ENSDART00000086863	ENSDARG00000061140:colec12:Coding	+	DualInitiation								chr15	16163989	16188921	ENSDART00000101718	ENSDARG00000069742:cul5a:Coding	-	YRonlyInitiation
chr2	31524534	31544786	ENSDART00000086608	ENSDARG00000061048:ranbp9:Coding	+	DualInitiation								chr15	16277260	16304203	ENSDART00000101707	ENSDARG00000041586:dhx40:Coding	+	YRonlyInitiation
chr2	31556321	31570969	ENSDART00000066789	ENSDARG00000045421:stard3nl:Coding	+	DualInitiation								chr15	16362333	16392367	ENSDART00000018461	ENSDARG00000012450:vmp1:Coding	+	YRonlyInitiation
chr2	31660300	31669876	ENSDART00000146758	ENSDARG00000079886:fam105bb:Coding	+	DualInitiation								chr15	16460748	16508741	ENSDART00000153729	ENSDARG00000079931:snx19b:Coding	+	YRonlyInitiation
chr2	32223428	32231413	ENSDART00000056640	ENSDARG00000038785:abcf2a:Coding	-	DualInitiation								chr15	16838035	16845832	ENSDART00000080958	ENSDARG00000058263:zgc:113279:Coding	+	YRonlyInitiation
chr2	32279057	32292819	ENSDART00000056642	ENSDARG00000038787:tmub1:Coding	-	DualInitiation								chr15	16849318	16878060	ENSDART00000155726	ENSDARG00000097783:si:ch211-278d18.5:antisense	+	YRonlyInitiation
chr2	32296891	32312652	ENSDART00000134125	ENSDARG00000077075:fastk:Coding	-	DualInitiation								chr15	16854993	16859005	ENSDART00000155066	ENSDARG00000077785:atf5b:Coding	-	YRonlyInitiation
chr2	32371844	32389729	ENSDART00000144613	ENSDARG00000032175:puf60a:Coding	-	DualInitiation								chr15	17101269	17106252	ENSDART00000012064	ENSDARG00000014849:pih1d2:Coding	-	YRonlyInitiation
chr2	32391242	32456001	ENSDART00000041146	ENSDARG00000032951:nrbp2:Coding	-	DualInitiation								chr15	17142482	17153277	ENSDART00000141508	ENSDARG00000028850:btr16:Coding	-	YRonlyInitiation
chr2	32461681	32474581	ENSDART00000022909	ENSDARG00000004306:klhl18:Coding	+	DualInitiation								chr15	17936830	18029159	ENSDART00000152428	ENSDARG00000075334:si:dkey-287f10.3:Coding	-	YRonlyInitiation
chr2	32528355	32543765	ENSDART00000019762	ENSDARG00000008784:prpf4ba:Coding	-	DualInitiation								chr15	18194296	18217754	ENSDART00000123815	ENSDARG00000086037:jam3a:Coding	+	YRonlyInitiation
chr2	32564476	32568496	ENSDART00000056649	ENSDARG00000038789:tmem53:Coding	+	DualInitiation								chr15	18231612	18234902	ENSDART00000062576	ENSDARG00000042659:thyn1:Coding	-	YRonlyInitiation
chr2	33044396	33046563	ENSDART00000056655	ENSDARG00000038792:klf4b:Coding	+	DualInitiation								chr15	18236099	18248837	ENSDART00000062569	ENSDARG00000042658:acad8:Coding	+	YRonlyInitiation
chr2	33399073	33405089	ENSDART00000147439	ENSDARG00000031681:atp6v0b:Coding	-	DualInitiation								chr15	18254146	18344451	ENSDART00000114936	ENSDARG00000076639:esamb:Coding	-	YRonlyInitiation
chr2	33685223	33711139	ENSDART00000077304	ENSDARG00000055026:ptch2:Coding	-	DualInitiation								chr15	18372582	18496548	ENSDART00000154779	ENSDARG00000042646:ROBO3:Coding	+	YRonlyInitiation
chr2	34837459	34858050	ENSDART00000113609	ENSDARG00000079329:rfwd2:Coding	+	DualInitiation								chr15	18503282	18530969	ENSDART00000152345	ENSDARG00000075436:sytl2b:Coding	+	YRonlyInitiation
chr2	35316286	35322203	ENSDART00000098734	ENSDARG00000014731:cacybp:Coding	+	DualInitiation								chr15	18709285	18734014	ENSDART00000152729	ENSDARG00000014137:picalmb:Coding	-	YRonlyInitiation
chr2	35454167	35572494	ENSDART00000113489	ENSDARG00000036257:rasal2:Coding	+	DualInitiation								chr15	18845887	18858458	ENSDART00000054416	ENSDARG00000023814:dyrk1ab:Coding	+	YRonlyInitiation
chr2	35601432	35700011	ENSDART00000004277	ENSDARG00000036279:lamc1:Coding	+	DualInitiation								chr15	18861838	18870551	ENSDART00000005221	ENSDARG00000020964:prkrirb:Coding	+	YRonlyInitiation
chr2	36326838	36329489	ENSDART00000098415	ENSDARG00000068175:ing5b:Coding	+	DualInitiation								chr15	18876986	18888401	ENSDART00000114267	ENSDARG00000074073:MAP6:Coding	+	YRonlyInitiation
chr2	36337662	36357699	ENSDART00000098417	ENSDARG00000068177:pak2a:Coding	+	DualInitiation								chr15	19166269	19194747	ENSDART00000123910	ENSDARG00000017710:ppp1r14ab:Coding	-	YRonlyInitiation
chr2	36385005	36394838	ENSDART00000004899	ENSDARG00000012140:ccnl1b:Coding	-	DualInitiation								chr15	19242946	19312278	ENSDART00000155065	ENSDARG00000058459:plekhg2:Coding	+	YRonlyInitiation
chr2	36442189	36452796	ENSDART00000019063	ENSDARG00000012591:pdcd10b:Coding	+	DualInitiation								chr15	19313764	19323664	ENSDART00000011030	ENSDARG00000007743:il15l:Coding	+	YRonlyInitiation
chr2	36549075	36575333	ENSDART00000135754	ENSDARG00000019596:NRD1:Coding	+	DualInitiation								chr15	19367784	19373928	ENSDART00000008589	ENSDARG00000025788:chp2:Coding	-	YRonlyInitiation
chr2	36810194	36819618	ENSDART00000003670	ENSDARG00000038694:zgc:101744:Coding	-	DualInitiation								chr15	19437335	19490136	ENSDART00000048423	ENSDARG00000031098:timm50:Coding	-	YRonlyInitiation
chr2	36844170	36855002	ENSDART00000146123	ENSDARG00000038695:elavl1:Coding	-	DualInitiation								chr15	19505411	19605469	ENSDART00000092357	ENSDARG00000063307:SGSM2:Coding	+	YRonlyInitiation
chr2	36897646	36926913	ENSDART00000048277	ENSDARG00000004173:copa:Coding	+	DualInitiation								chr15	19761584	19767837	ENSDART00000154665	ENSDARG00000074791:aldh3a1:Coding	+	YRonlyInitiation
chr2	36966214	36986736	ENSDART00000004626	ENSDARG00000019951:sec62:Coding	+	DualInitiation								chr15	19792309	19800965	ENSDART00000031625	ENSDARG00000028259:aldh3a2a:Coding	-	YRonlyInitiation
chr2	36988073	37002581	ENSDART00000137598	ENSDARG00000060362:nadkb:Coding	-	DualInitiation								chr15	19804802	19856418	ENSDART00000153726	ENSDARG00000097205:ulk2:Coding	+	YRonlyInitiation
chr2	37015920	37016992	ENSDART00000056519	ENSDARG00000038700:gpr160:Coding	+	DualInitiation								chr15	19953462	19975912	ENSDART00000154019	ENSDARG00000093199:si:ch211-212c13.10:Coding	-	YRonlyInitiation
chr2	37086383	37122433	ENSDART00000015723	ENSDARG00000021225:prkci:Coding	-	DualInitiation								chr15	20213832	20213924	ENSDART00000119489	ENSDARG00000084089:Vault:miscRNA	+	YRonlyInitiation
chr2	37181472	37183295	ENSDART00000145896	ENSDARG00000095191:si:dkey-57k2.7:Coding	-	DualInitiation								chr15	20214199	20222834	ENSDART00000019636	ENSDARG00000041689:usf1:Coding	+	YRonlyInitiation
chr2	37190408	37199251	ENSDART00000146103	ENSDARG00000074447:dapk3:Coding	-	DualInitiation								chr15	20296738	20365239	ENSDART00000154914	ENSDARG00000097950:si:dkey-105h12.5:lincRNA	+	YRonlyInitiation
chr2	37225076	37258737	ENSDART00000025841	ENSDARG00000011157:arhgef18a:Coding	-	DualInitiation								chr15	20502651	20631260	ENSDART00000156995	ENSDARG00000013892:sorl1:Coding	-	YRonlyInitiation
chr2	37265783	37353729	ENSDART00000008302	ENSDARG00000011948:insra:Coding	-	DualInitiation								chr15	20743406	20798849	ENSDART00000089953	ENSDARG00000062315:sik2b:Coding	-	YRonlyInitiation
chr2	37376910	37405474	ENSDART00000012191	ENSDARG00000013117:hiat1a:Coding	-	DualInitiation								chr15	21229488	21249295	ENSDART00000100873	ENSDARG00000069361:spa17:Coding	+	YRonlyInitiation
chr2	37575231	37585260	ENSDART00000143203	ENSDARG00000079202:parp2:Coding	+	DualInitiation								chr15	21273444	21287615	ENSDART00000150182	ENSDARG00000056934:hepacam:Coding	+	YRonlyInitiation
chr2	37605290	37613058	ENSDART00000039386	ENSDARG00000023303:zgc:66427:Coding	-	DualInitiation								chr15	21356588	21393227	ENSDART00000109931	ENSDARG00000075851:oafa:Coding	+	YRonlyInitiation
chr2	37727932	37736951	ENSDART00000144868	ENSDARG00000053810:hnrnpc:Coding	+	DualInitiation								chr15	21844508	21893734	ENSDART00000149153	ENSDARG00000062627:sacs:Coding	+	YRonlyInitiation
chr2	37758248	37768934	ENSDART00000145642	ENSDARG00000053792:si:rp71-1g18.1:Coding	+	DualInitiation								chr15	21900645	21928012	ENSDART00000153859	ENSDARG00000090096:sgcg:Coding	-	YRonlyInitiation
chr2	37770446	37783417	ENSDART00000056544	ENSDARG00000002031:tox4:Coding	-	DualInitiation								chr15	22561929	22621848	ENSDART00000130728	ENSDARG00000009958:cbl:Coding	+	YRonlyInitiation
chr2	37974149	37978416	ENSDART00000042100	ENSDARG00000054304:homez:Coding	+	DualInitiation								chr15	22625409	22696300	ENSDART00000020425	ENSDARG00000005368:mcamb:Coding	-	YRonlyInitiation
chr2	37988171	37990782	ENSDART00000061677	ENSDARG00000054313:si:ch211-14a17.6:Coding	-	DualInitiation								chr15	22710147	22712355	ENSDART00000113279	ENSDARG00000074074:rnf26:Coding	+	YRonlyInitiation
chr2	37991065	37992511	NM_001002557	NM_001002557:nedd8l	+	DualInitiation								chr15	22722567	22730089	ENSDART00000078570	ENSDARG00000056134:c1qtnf5:Coding	-	YRonlyInitiation
chr2	38045044	38065775	ENSDART00000088026	ENSDARG00000079605:prmt5:Coding	-	DualInitiation								chr15	22821572	22839300	ENSDART00000152706	ENSDARG00000073724:nlrx1:Coding	-	YRonlyInitiation
chr2	38076029	38095333	ENSDART00000113111	ENSDARG00000075445:psmb5:Coding	+	DualInitiation								chr15	22876892	22881264	ENSDART00000152517	ENSDARG00000096575:si:dkey-182i3.9:Coding	+	YRonlyInitiation
chr2	39772016	39840214	ENSDART00000098632	ENSDARG00000054454:epha4a:Coding	-	DualInitiation								chr15	22887673	22895692	ENSDART00000152320	ENSDARG00000096614:si:dkey-182i3.10:Coding	+	YRonlyInitiation
chr2	40081936	40266727	ENSDART00000037292	ENSDARG00000011600:epha4b:Coding	+	DualInitiation								chr15	22997265	23000626	ENSDART00000059366	ENSDARG00000040565:ckmb:Coding	-	YRonlyInitiation
chr2	41536203	41544585	ENSDART00000022643	ENSDARG00000014692:znf622:Coding	+	DualInitiation								chr15	23010598	23030994	ENSDART00000078336	ENSDARG00000055965:klc3:Coding	+	YRonlyInitiation
chr2	41563895	41583420	ENSDART00000017977	ENSDARG00000014986:acvr1l:Coding	-	DualInitiation								chr15	23033565	23045907	ENSDART00000141618	ENSDARG00000021985:ercc2:Coding	-	YRonlyInitiation
chr2	41589198	41603527	ENSDART00000130830	ENSDARG00000040306:otomp:Coding	+	DualInitiation								chr15	23047061	23053285	ENSDART00000078311	ENSDARG00000055897:zgc:154093:Coding	-	YRonlyInitiation
chr2	42257403	42274952	ENSDART00000098357	ENSDARG00000068143:slc39a6:Coding	-	DualInitiation								chr15	23062876	23075166	ENSDART00000109318	ENSDARG00000078355:zc3h4:Coding	-	YRonlyInitiation
chr2	42329858	42335679	ENSDART00000141358	ENSDARG00000076838:apom:Coding	-	DualInitiation								chr15	23098764	23115128	ENSDART00000137918	ENSDARG00000069282:bbc3:Coding	-	YRonlyInitiation
chr2	42462490	42476393	ENSDART00000026339	ENSDARG00000018961:gtpbp4:Coding	-	DualInitiation								chr15	23134044	23138148	ENSDART00000059354	ENSDARG00000040559:rad1:Coding	-	YRonlyInitiation
chr2	43306094	43490366	ENSDART00000129134	ENSDARG00000010583:pard3:Coding	+	DualInitiation								chr15	23138389	23143719	ENSDART00000059351	ENSDARG00000040556:ift20:Coding	+	YRonlyInitiation
chr2	44573889	44607370	ENSDART00000156310	ENSDARG00000075008:pask:Coding	+	DualInitiation								chr15	23143604	23147189	ENSDART00000122891	ENSDARG00000040553:tmem97:Coding	-	YRonlyInitiation
chr2	44607412	44618819	ENSDART00000155362	ENSDARG00000079124:MTERFD2:Coding	+	DualInitiation								chr15	23170492	23262327	ENSDART00000088808	ENSDARG00000061895:usp32:Coding	-	YRonlyInitiation
chr2	44811403	44839093	ENSDART00000113351	ENSDARG00000005058:ncapd2:Coding	-	DualInitiation								chr15	23301479	23474469	ENSDART00000153951	ENSDARG00000061862:myo18ab:Coding	+	YRonlyInitiation
chr2	44842734	44984354	ENSDART00000147292	ENSDARG00000068021:si:ch211-224b1.4:Coding	+	DualInitiation								chr15	23353146	23358831	ENSDART00000156714	ENSDARG00000097097:myo18ab:senseIntronic	+	YRonlyInitiation
chr2	45034220	45042845	ENSDART00000075146	ENSDARG00000053155:alg3:Coding	+	DualInitiation								chr15	23566725	23902584	ENSDART00000111226	ENSDARG00000079414:sez6b:Coding	+	YRonlyInitiation
chr2	45200970	45216051	ENSDART00000148595	ENSDARG00000076634:capn10:Coding	-	DualInitiation								chr15	23917051	23922610	ENSDART00000130589	ENSDARG00000031814:dhrs13b:Coding	+	YRonlyInitiation
chr2	45546371	45566039	ENSDART00000024034	ENSDARG00000017311:gpsm2:Coding	-	DualInitiation								chr15	23917285	23935907	ENSDART00000127558	ENSDARG00000097019:dhrs13b:Coding	+	YRonlyInitiation
chr2	45710633	45719285	ENSDART00000075080	ENSDARG00000053101:prpf38b:Coding	-	DualInitiation								chr15	23937229	23942197	ENSDART00000060469	ENSDARG00000041252:gemin4:Coding	-	YRonlyInitiation
chr2	47496911	47540359	ENSDART00000141974	ENSDARG00000014674:acsl3b:Coding	-	DualInitiation								chr15	23997563	24024967	ENSDART00000043292	ENSDARG00000055632:smtnl:Coding	+	YRonlyInitiation
chr2	47709965	47743534	ENSDART00000038228	ENSDARG00000027966:ap1s3b:Coding	-	DualInitiation								chr15	23997835	24043805	ENSDART00000130370	ENSDARG00000092305:poldip2:Coding	+	YRonlyInitiation
chr2	47766768	47804182	ENSDART00000056882	ENSDARG00000038967:cul3a:Coding	-	DualInitiation								chr15	24026830	24029759	ENSDART00000153502	ENSDARG00000069314:tmem199:Coding	-	YRonlyInitiation
chr2	48296775	48310264	ENSDART00000139944	ENSDARG00000092383:si:dkeyp-12a9.5:Coding	-	DualInitiation								chr15	24044635	24089853	ENSDART00000110618	ENSDARG00000076834:FAM211A:Coding	+	YRonlyInitiation
chr2	48317449	48370015	ENSDART00000056277	ENSDARG00000009735:gigfy2:Coding	-	DualInitiation								chr15	24110407	24148158	ENSDART00000156424	ENSDARG00000055648:cpda:Coding	+	YRonlyInitiation
chr2	50179033	50197337	ENSDART00000083710	ENSDARG00000059866:cactin:Coding	-	DualInitiation								chr15	24198692	24223374	ENSDART00000127047	ENSDARG00000090481:si:dkey-151p21.9:Coding	-	YRonlyInitiation
chr2	50632527	50665753	ENSDART00000138214	ENSDARG00000067950:ZCCHC2:Coding	+	DualInitiation								chr15	24299868	24314278	ENSDART00000109990	ENSDARG00000078768:si:dkey-230a20.2:Coding	-	YRonlyInitiation
chr2	50769975	50795733	ENSDART00000000042	ENSDARG00000033231:mcm6l:Coding	-	DualInitiation								chr15	24438487	24447574	ENSDART00000129154	ENSDARG00000042727:EXO5:Coding	-	YRonlyInitiation
chr2	50799420	50842315	ENSDART00000127623	ENSDARG00000019239:cul1a:Coding	-	DualInitiation								chr15	24449579	24453227	ENSDART00000154628	ENSDARG00000093931:fam101b:Coding	-	YRonlyInitiation
chr2	51762046	51765500	ENSDART00000083505	ENSDARG00000059791:dad1:Coding	+	DualInitiation								chr15	24454276	24506951	ENSDART00000122184	ENSDARG00000069324:vps53:Coding	-	YRonlyInitiation
chr2	52331003	52352304	ENSDART00000048322	ENSDARG00000031565:ftr67:Coding	+	DualInitiation								chr15	24528516	24540401	ENSDART00000126867	ENSDARG00000088513:si:dkey-95o3.4:Coding	-	YRonlyInitiation
chr2	52386820	52418406	ENSDART00000144384	ENSDARG00000008109:eef1da:Coding	-	DualInitiation								chr15	24545263	24600121	ENSDART00000078230	ENSDARG00000055838:mettl16:Coding	-	YRonlyInitiation
chr2	52746236	52760438	ENSDART00000036813	ENSDARG00000026185:ccdc94:Coding	-	DualInitiation								chr15	24604277	24650756	ENSDART00000042218	ENSDARG00000032013:pafah1b1a:Coding	-	YRonlyInitiation
chr2	53035302	53084360	ENSDART00000002241	ENSDARG00000019588:chico:Coding	-	DualInitiation								chr15	24729219	24766178	ENSDART00000112079	ENSDARG00000077396:tlcd2:Coding	-	YRonlyInitiation
chr2	54071702	54087723	ENSDART00000037557	ENSDARG00000025372:admp:Coding	-	DualInitiation								chr15	24783184	24817103	ENSDART00000009545	ENSDARG00000018110:pak4:Coding	+	YRonlyInitiation
chr2	54307208	54402862	ENSDART00000015535	ENSDARG00000011958:ctnnbl1:Coding	+	DualInitiation								chr15	24820498	24830646	ENSDART00000115166	ENSDARG00000069338:zgc:152863:Coding	+	YRonlyInitiation
chr2	55283370	55376828	ENSDART00000074270	ENSDARG00000052419:ankrd12:Coding	+	DualInitiation								chr15	24859657	24873654	ENSDART00000123143	ENSDARG00000055548:npat:processedTranscript	+	YRonlyInitiation
chr2	55427608	55462812	ENSDART00000049963	ENSDARG00000033428:twsg1a:Coding	-	DualInitiation								chr15	24911615	24919695	ENSDART00000127571	ENSDARG00000087793:si:dkey-54n8.2:Coding	-	YRonlyInitiation
chr2	55840230	55854933	ENSDART00000025570	ENSDARG00000020103:calrl:Coding	+	DualInitiation								chr15	24923163	24963853	ENSDART00000155880	ENSDARG00000069603:taok1:Coding	-	YRonlyInitiation
chr2	55967915	55993632	ENSDART00000149062	ENSDARG00000067920:rab8a:Coding	-	DualInitiation								chr15	24970132	24991134	ENSDART00000135409	ENSDARG00000007744:tsr1:Coding	+	YRonlyInitiation
chr2	56225102	56254977	ENSDART00000146160	ENSDARG00000076904:loxl5b:Coding	+	DualInitiation								chr15	25015850	25025074	ENSDART00000077853	ENSDARG00000055493:hic1:Coding	+	YRonlyInitiation
chr2	56353058	56375691	ENSDART00000076895	ENSDARG00000054666:pgpep1:Coding	+	DualInitiation								chr15	25053780	25095441	ENSDART00000154029	ENSDARG00000097316:si:ch211-212m6.3:lincRNA	-	YRonlyInitiation
chr2	56552144	56561814	ENSDART00000060745	ENSDARG00000041435:uba52:Coding	-	DualInitiation								chr15	25245307	25423871	ENSDART00000140214	ENSDARG00000057973:dph1:Coding	-	YRonlyInitiation
chr2	56950886	56976839	ENSDART00000023931	ENSDARG00000003016:eef2b:Coding	+	DualInitiation								chr15	25877359	25888734	ENSDART00000150152	ENSDARG00000061383:serpinf2b:Coding	-	YRonlyInitiation
chr2	57737909	57762598	ENSDART00000088508	ENSDARG00000061774:mbd3a:Coding	+	DualInitiation								chr15	25889288	25907289	ENSDART00000156621	ENSDARG00000079702:wdr81:Coding	-	YRonlyInitiation
chr2	57922020	57948907	ENSDART00000150034	ENSDARG00000042215:pias4b:Coding	-	DualInitiation								chr15	25937139	25947820	ENSDART00000110150	ENSDARG00000074561:SLC47A1:Coding	+	YRonlyInitiation
chr2	58698171	58710329	ENSDART00000139948	ENSDARG00000027547:TPGS1:Coding	-	DualInitiation								chr15	26015174	26180348	ENSDART00000077582	ENSDARG00000055255:pitpnm3:Coding	-	YRonlyInitiation
chr2	58711490	58719262	ENSDART00000140060	ENSDARG00000038476:si:dkeyp-68b7.7:Coding	-	DualInitiation								chr15	26240391	26267298	ENSDART00000027563	ENSDARG00000004636:ccdc9:Coding	-	YRonlyInitiation
chr2	58908627	58919029	ENSDART00000123516	ENSDARG00000087000:CABZ01052486.1:Coding	+	DualInitiation								chr15	26705712	26712956	ENSDART00000155403	ENSDARG00000097072:si:ch211-229g11.6:lincRNA	-	YRonlyInitiation
chr2	59487736	59495440	ENSDART00000093068	ENSDARG00000042049:CIRBP:Coding	-	DualInitiation								chr15	26713281	26720228	ENSDART00000122101	ENSDARG00000006120:tbx2b:Coding	+	YRonlyInitiation
chr2	59873260	59895753	ENSDART00000067736	ENSDARG00000046074:stk11:Coding	+	DualInitiation								chr15	27455381	27474108	ENSDART00000041707	ENSDARG00000034453:unc119a:Coding	+	YRonlyInitiation
chr20	171659	175759	ENSDART00000064542	ENSDARG00000043960:rpf2:Coding	-	DualInitiation								chr15	27537245	27548933	ENSDART00000004200	ENSDARG00000010610:sarm1:Coding	-	YRonlyInitiation
chr20	180046	203611	ENSDART00000064546	ENSDARG00000043963:si:ch211-241j12.3:Coding	-	DualInitiation								chr15	27551053	27557810	ENSDART00000077736	ENSDARG00000055388:vtna:Coding	+	YRonlyInitiation
chr20	283825	298459	ENSDART00000132669	ENSDARG00000096620:tube1:Coding	+	DualInitiation								chr15	27717720	27757596	ENSDART00000045861	ENSDARG00000036848:slc43a2a:Coding	+	YRonlyInitiation
chr20	283990	295359	ENSDART00000124476	ENSDARG00000043982:tube1:Coding	+	DualInitiation								chr15	27759547	27773895	ENSDART00000132028	ENSDARG00000039490:pitpnaa:Coding	+	YRonlyInitiation
chr20	349801	416783	ENSDART00000036635	ENSDARG00000025319:fynb:Coding	+	DualInitiation								chr15	27780546	27829430	ENSDART00000057696	ENSDARG00000039489:git1:Coding	-	YRonlyInitiation
chr20	439282	459416	ENSDART00000009196	ENSDARG00000007496:ufl1:Coding	-	DualInitiation								chr15	27831745	27888534	ENSDART00000015286	ENSDARG00000014652:ankrd13b:Coding	+	YRonlyInitiation
chr20	705345	735876	ENSDART00000126849	ENSDARG00000012493:senp6a:Coding	+	DualInitiation								chr15	27897511	27936031	ENSDART00000156049	ENSDARG00000088440:ssh2a:Coding	-	YRonlyInitiation
chr20	739047	800528	ENSDART00000136768	ENSDARG00000044016:myo6a:Coding	+	DualInitiation								chr15	27944796	27945391	ENSDART00000156800	ENSDARG00000097453:si:ch211-225b7.5:Coding	-	YRonlyInitiation
chr20	1201059	1215219	ENSDART00000043218	ENSDARG00000033489:ube2j1:Coding	-	DualInitiation								chr15	28230013	28256808	ENSDART00000017268	ENSDARG00000008808:eml2:Coding	-	YRonlyInitiation
chr20	1219694	1222318	ENSDART00000041192	ENSDARG00000033138:lyrm2:Coding	+	DualInitiation								chr15	28338666	28355283	ENSDART00000076648	ENSDARG00000054456:clip3:Coding	+	YRonlyInitiation
chr20	1226688	1262905	ENSDART00000049063	ENSDARG00000029370:ankrd6b:Coding	-	DualInitiation								chr15	28360383	28361587	ENSDART00000060018	ENSDARG00000040955:dharma:Coding	-	YRonlyInitiation
chr20	2697856	2708765	ENSDART00000058777	ENSDARG00000040180:slc35a1:Coding	+	DualInitiation								chr15	28489219	28501713	ENSDART00000060034	ENSDARG00000040966:NAIF1:Coding	+	YRonlyInitiation
chr20	3015678	3037424	ENSDART00000064390	ENSDARG00000043854:ppil4:Coding	-	DualInitiation								chr15	28692373	28703114	ENSDART00000127795	ENSDARG00000040815:tsku:Coding	-	YRonlyInitiation
chr20	3351703	3358487	ENSDART00000022702	ENSDARG00000004049:marcksa:Coding	-	DualInitiation								chr15	28742873	28758946	ENSDART00000155198	ENSDARG00000076962:gdpd5b:processedTranscript	+	YRonlyInitiation
chr20	3378092	3384371	ENSDART00000108955	ENSDARG00000079571:zgc:162161:Coding	+	DualInitiation								chr15	28898208	28905851	ENSDART00000060049	ENSDARG00000040984:hspa13:Coding	-	YRonlyInitiation
chr20	3443309	3455196	ENSDART00000127335	ENSDARG00000087515:TRAF3IP2:Coding	+	DualInitiation								chr15	29011494	29062453	ENSDART00000135540	ENSDARG00000068965:nrip1a:Coding	+	YRonlyInitiation
chr20	3902795	3931373	ENSDART00000113132	ENSDARG00000074401:gnpat:Coding	-	DualInitiation								chr15	29077470	29158809	ENSDART00000099958	ENSDARG00000068967:zgc:153372:Coding	+	YRonlyInitiation
chr20	4178672	4254826	ENSDART00000114830	ENSDARG00000074236:zgc:172112:Coding	+	DualInitiation								chr15	29691798	29692909	ENSDART00000112784	ENSDARG00000075528:lyrm9:Coding	+	YRonlyInitiation
chr20	4754495	4779853	ENSDART00000053858	ENSDARG00000009585:papola:Coding	-	DualInitiation								chr15	29704446	29729633	ENSDART00000048847	ENSDARG00000031976:nos2b:Coding	+	YRonlyInitiation
chr20	6217378	6247957	ENSDART00000013343	ENSDARG00000010301:b4galt6:Coding	-	DualInitiation								chr15	29731043	29735742	ENSDART00000044452	ENSDARG00000033973:mrps23:Coding	+	YRonlyInitiation
chr20	7227597	7244340	ENSDART00000040793	ENSDARG00000039684:sirt5:Coding	-	DualInitiation								chr15	29805600	30114108	ENSDART00000100194	ENSDARG00000032614:msi2b:Coding	-	YRonlyInitiation
chr20	7618344	7760792	ENSDART00000083890	ENSDARG00000059925:usp24:Coding	-	DualInitiation								chr15	30214833	30219111	ENSDART00000129474	ENSDARG00000089444:ogmb:Coding	+	YRonlyInitiation
chr20	8279061	8288664	ENSDART00000113993	ENSDARG00000078072:si:ch211-232i5.1:Coding	-	DualInitiation								chr15	30368154	30444853	ENSDART00000157145	ENSDARG00000030933:KSR1:Coding	-	YRonlyInitiation
chr20	9274187	9301044	ENSDART00000125133	ENSDARG00000034693:mysm1:Coding	-	DualInitiation								chr15	30459334	30474876	ENSDART00000008854	ENSDARG00000021343:wsb1:Coding	-	YRonlyInitiation
chr20	9306820	9326315	ENSDART00000064144	ENSDARG00000043684:bpnt1:Coding	+	DualInitiation								chr15	30485567	30534914	ENSDART00000145255	ENSDARG00000054748:cuedc1b:Coding	-	YRonlyInitiation
chr20	10151616	10161149	ENSDART00000080664	ENSDARG00000057911:zgc:86709:Coding	-	DualInitiation								chr15	31243728	31444190	ENSDART00000153791	ENSDARG00000070025:dchs1a:Coding	+	YRonlyInitiation
chr20	10244835	10252216	ENSDART00000134439	ENSDARG00000070786:znf770:Coding	-	DualInitiation								chr15	31495430	31513522	ENSDART00000133867	ENSDARG00000059244:arfip2a:Coding	+	YRonlyInitiation
chr20	10671100	10675037	ENSDART00000064112	ENSDARG00000043665:glrx5:Coding	-	DualInitiation								chr15	31543809	31600197	ENSDART00000153657	ENSDARG00000063711:trim3a:Coding	+	YRonlyInitiation
chr20	13056181	13088939	ENSDART00000034098	ENSDARG00000023002:dtl:Coding	+	DualInitiation								chr15	31799546	31804780	ENSDART00000031535	ENSDARG00000022934:arl4aa:Coding	-	YRonlyInitiation
chr20	13482833	13540362	ENSDART00000078893	ENSDARG00000025091:ezrb:Coding	-	DualInitiation								chr15	31817792	31879951	ENSDART00000155307	ENSDARG00000091322:VWDE:Coding	+	YRonlyInitiation
chr20	13797904	13808684	ENSDART00000003248	ENSDARG00000005619:nek2:Coding	+	DualInitiation								chr15	31895811	31907787	ENSDART00000146902	ENSDARG00000026821:tmem106ba:Coding	-	YRonlyInitiation
chr20	13929586	13968857	ENSDART00000009549	ENSDARG00000019253:rhag:Coding	-	DualInitiation								chr15	31909603	31935457	ENSDART00000015967	ENSDARG00000010025:lsr:Coding	+	YRonlyInitiation
chr20	14704078	14720732	ENSDART00000002463	ENSDARG00000008765:tmed5:Coding	+	DualInitiation								chr15	31996242	32009214	ENSDART00000041590	ENSDARG00000018605:tekt1:Coding	-	YRonlyInitiation
chr20	14725659	14730266	ENSDART00000010550	ENSDARG00000009113:pigc:Coding	+	DualInitiation								chr15	32009496	32030930	ENSDART00000111434	ENSDARG00000076338:INPP5K:Coding	-	YRonlyInitiation
chr20	15170288	15190620	ENSDART00000063877	ENSDARG00000043511:prdx6:Coding	+	DualInitiation								chr15	32140420	32171608	ENSDART00000139630	ENSDARG00000020145:zgc:73340:Coding	+	YRonlyInitiation
chr20	15558517	15560467	ENSDART00000063912	ENSDARG00000043531:jun:Coding	+	DualInitiation								chr15	32412971	32980900	ENSDART00000041157	ENSDARG00000010158:nbeab:Coding	+	YRonlyInitiation
chr20	16214144	16242343	ENSDART00000104112	ENSDARG00000007737:zyg11:Coding	+	DualInitiation								chr15	32801329	32803591	ENSDART00000077405	ENSDARG00000055089:mab21l1:Coding	-	YRonlyInitiation
chr20	16680311	16701315	ENSDART00000063944	ENSDARG00000043555:tmem30ab:Coding	+	DualInitiation								chr15	32983261	33053138	ENSDART00000122507	ENSDARG00000074976:dckl1b:Coding	-	YRonlyInitiation
chr20	16875515	16889770	ENSDART00000131395	ENSDARG00000018047:brms1lb:Coding	-	DualInitiation								chr15	33055658	33076197	ENSDART00000126008	ENSDARG00000061211:spg20b:Coding	-	YRonlyInitiation
chr20	16929024	16947087	ENSDART00000012859	ENSDARG00000013966:psma6b:Coding	-	DualInitiation								chr15	33278547	33437623	ENSDART00000114905	ENSDARG00000074369:frem2b:Coding	+	YRonlyInitiation
chr20	17786024	17865155	ENSDART00000024627	ENSDARG00000018693:cdh2:Coding	+	DualInitiation								chr15	33858451	33863625	ENSDART00000099793	ENSDARG00000068892:sostdc1a:Coding	-	YRonlyInitiation
chr20	18352040	18359752	ENSDART00000015479	ENSDARG00000010965:psma8:Coding	-	DualInitiation								chr15	33869565	33887075	ENSDART00000003674	ENSDARG00000005948:ankmy2a:Coding	-	YRonlyInitiation
chr20	18774910	18786109	ENSDART00000019476	ENSDARG00000003681:eif5:Coding	+	DualInitiation								chr15	33888469	33896025	ENSDART00000099776	ENSDARG00000068883:tspan13a:Coding	+	YRonlyInitiation
chr20	19064838	19070182	ENSDART00000147105	ENSDARG00000002745:tdh:Coding	+	DualInitiation								chr15	34150279	34162474	ENSDART00000099723	ENSDARG00000019160:sh3bp5la:Coding	-	YRonlyInitiation
chr20	19078862	19131400	ENSDART00000128435	ENSDARG00000023532:pinx1:Coding	+	DualInitiation								chr15	34163772	34174643	ENSDART00000154094	ENSDARG00000012407:mgat1a:Coding	-	YRonlyInitiation
chr20	19634542	19647725	ENSDART00000103798	ENSDARG00000016138:nme6:Coding	+	DualInitiation								chr15	34177267	34181879	ENSDART00000155774	ENSDARG00000097289:rnf183:Coding	-	YRonlyInitiation
chr20	20303797	20342351	ENSDART00000009356	ENSDARG00000015474:ppp2r5ea:Coding	-	DualInitiation								chr15	34243182	34257169	ENSDART00000156515	ENSDARG00000010782:zgc:55621:Coding	+	YRonlyInitiation
chr20	20673133	20683223	ENSDART00000063492	ENSDARG00000043250:ppm1ab:Coding	-	DualInitiation								chr15	34259570	34282356	ENSDART00000153840	ENSDARG00000087596:si:ch73-95l15.5:Coding	+	YRonlyInitiation
chr20	20798390	20802374	ENSDART00000147112	ENSDARG00000092873:zgc:193541:Coding	+	DualInitiation								chr15	34339261	34388990	ENSDART00000086954	ENSDARG00000015822:sesn3:Coding	+	YRonlyInitiation
chr20	20888906	20893945	ENSDART00000027603	ENSDARG00000043257:ckbb:Coding	-	DualInitiation								chr15	34453391	34520655	ENSDART00000124780	ENSDARG00000030020:agfg1a:Coding	-	YRonlyInitiation
chr20	20999986	21004942	ENSDART00000039907	ENSDARG00000032369:btbd6b:Coding	-	DualInitiation								chr15	34510800	34520736	ENSDART00000099600	ENSDARG00000094277:mrpl44:Coding	-	YRonlyInitiation
chr20	21887772	22067061	ENSDART00000004984	ENSDARG00000009689:daam1b:Coding	-	DualInitiation								chr15	34522927	34548803	ENSDART00000059195	ENSDARG00000053753:mff:Coding	-	YRonlyInitiation
chr20	22258456	22265350	ENSDART00000047624	ENSDARG00000034600:tmem165:Coding	-	DualInitiation								chr15	35200933	35212742	ENSDART00000019976	ENSDARG00000021046:rhbdd1:Coding	+	YRonlyInitiation
chr20	22293147	22349704	ENSDART00000049204	ENSDARG00000017321:kdr:Coding	+	DualInitiation								chr15	35219727	35323241	ENSDART00000154476	ENSDARG00000002831:col4a4:Coding	-	YRonlyInitiation
chr20	23010497	23013736	ENSDART00000015755	ENSDARG00000015611:rasl11b:Coding	-	DualInitiation								chr15	35322703	35380634	ENSDART00000156697	ENSDARG00000003395:col4a3:Coding	+	YRonlyInitiation
chr20	23068855	23070801	ENSDART00000132008	ENSDARG00000091983:si:ch73-249k16.1:lincRNA	-	DualInitiation								chr15	35455423	35491594	ENSDART00000099501	ENSDARG00000068726:masp1:Coding	+	YRonlyInitiation
chr20	23161222	23169275	ENSDART00000074172	ENSDARG00000052341:sgcb:Coding	+	DualInitiation								chr15	36244265	36248749	ENSDART00000099456	ENSDARG00000068698:psenen:Coding	+	YRonlyInitiation
chr20	23241989	23256200	ENSDART00000152905	ENSDARG00000096718:si:ch211-14g4.4:antisense	+	DualInitiation								chr15	36553743	36574012	ENSDART00000122439	ENSDARG00000088972:si:dkey-238d18.4:Coding	-	YRonlyInitiation
chr20	23411326	23413852	ENSDART00000004625	ENSDARG00000019706:zar1:Coding	-	DualInitiation								chr15	36997795	37001293	ENSDART00000142403	ENSDARG00000097212:si:dkey-24p1.6:Coding	+	YRonlyInitiation
chr20	23724672	23819066	ENSDART00000050559	ENSDARG00000070470:sh3rf1:Coding	+	DualInitiation								chr15	36997973	37027987	ENSDART00000099375	ENSDARG00000028784:si:dkey-24p1.6:Coding	+	YRonlyInitiation
chr20	23842956	23858390	ENSDART00000043316	ENSDARG00000021827:katna1:Coding	-	DualInitiation								chr15	38266990	38457038	ENSDART00000142719	ENSDARG00000094788:t2gtl4a:Coding	-	YRonlyInitiation
chr20	24133102	24165432	ENSDART00000025862	ENSDARG00000020469:map3k7:Coding	-	DualInitiation								chr15	38712547	38766242	ENSDART00000111018	ENSDARG00000076179:NGEF:Coding	+	YRonlyInitiation
chr20	24847442	24992645	ENSDART00000102788	ENSDARG00000004635:epha7:Coding	-	DualInitiation								chr15	38774724	38813055	ENSDART00000156632	ENSDARG00000068637:si:ch211-281l24.3:Coding	-	YRonlyInitiation
[truncated: 5,908 more rows]
