# Supplementary material for: Dual-initiation promoters with intertwined canonical and TCT/TOP transcription start sites diversify transcript processing
Source: Nat Commun. 2020 Jan 10;11:168. doi: 10.1038/s41467-019-13687-0 (PMC6954239; doi:10.1038/s41467-019-13687-0)
Supplement: Supplementary file 4 — Supplementary Data 2 [file 41467_2019_13687_MOESM4_ESM.xlsx]

## Sheet: Supplementary Table 2 
Supplementary Table 2	Genes with YR and YC initiation-containing promoter in nAnTi CAGE dataset
GeneID	InitiationType	GeneID	initiationType
ENSDART00000049514|ENSDARG00000031202:alg11	YRinitiation	ENSDART00000049514|ENSDARG00000031202:alg11	YCinitiation
ENSDART00000132845|ENSDARG00000077038:pbrm1l	YRinitiation	ENSDART00000077459|ENSDARG00000055151:smyd2a	YCinitiation
ENSDART00000142208|ENSDARG00000019365:zgc:110712	YRinitiation	ENSDART00000134595|ENSDARG00000011582:sox5	YCinitiation
ENSDART00000019416|ENSDARG00000004363:lhfp	YRinitiation	ENSDART00000109318|ENSDARG00000078355:zc3h4	YCinitiation
ENSDART00000021610|ENSDARG00000007175:recql	YRinitiation	ENSDART00000027864|ENSDARG00000014569:hnrnpr	YCinitiation
ENSDART00000097345|ENSDARG00000056394:TOM1L2	YRinitiation	ENSDART00000093046|ENSDARG00000063588:uba5	YCinitiation
ENSDART00000104791|ENSDARG00000071044:zgc:153722	YRinitiation	ENSDART00000043210|ENSDARG00000032578:pax2b	YCinitiation
ENSDART00000077459|ENSDARG00000055151:smyd2a	YRinitiation	ENSDART00000145241|ENSDARG00000038870:slu7	YCinitiation
ENSDART00000036371|ENSDARG00000016743:angel2	YRinitiation	ENSDART00000109358|ENSDARG00000077024:uba2	YCinitiation
ENSDART00000143745|ENSDARG00000033967:trmt2b	YRinitiation	ENSDART00000128985|ENSDARG00000007231:ryk	YCinitiation
ENSDART00000134595|ENSDARG00000011582:sox5	YRinitiation	ENSDART00000124773|ENSDARG00000087128:ppid	YCinitiation
ENSDART00000105098|ENSDARG00000071197:usp40	YRinitiation	ENSDART00000105823|ENSDARG00000071524:insrb	YCinitiation
ENSDART00000024922|ENSDARG00000021389:jag2b	YRinitiation	ENSDART00000146924|ENSDARG00000042057:trmt1l	YCinitiation
ENSDART00000044057|ENSDARG00000030656:sept3	YRinitiation	ENSDART00000123769|ENSDARG00000091124:rps19bp1	YCinitiation
ENSDART00000109318|ENSDARG00000078355:zc3h4	YRinitiation	ENSDART00000061679|ENSDARG00000042087:dmap1	YCinitiation
ENSDART00000027864|ENSDARG00000014569:hnrnpr	YRinitiation	ENSDART00000127695|ENSDARG00000015862:rpl5b	YCinitiation
ENSDART00000093046|ENSDARG00000063588:uba5	YRinitiation	ENSDART00000039887|ENSDARG00000030155:ssbp3b	YCinitiation
ENSDART00000043210|ENSDARG00000032578:pax2b	YRinitiation	ENSDART00000146281|ENSDARG00000020979:FAM65C	YCinitiation
ENSDART00000145241|ENSDARG00000038870:slu7	YRinitiation	ENSDART00000016271|ENSDARG00000017126:ilvbl	YCinitiation
ENSDART00000109358|ENSDARG00000077024:uba2	YRinitiation	ENSDART00000092783|ENSDARG00000063474:arfgef1	YCinitiation
ENSDART00000128985|ENSDARG00000007231:ryk	YRinitiation	ENSDART00000054367|ENSDARG00000037361:kdelr2b	YCinitiation
ENSDART00000005906|ENSDARG00000019973:stk38a	YRinitiation	ENSDART00000115117|ENSDARG00000078904:brd4	YCinitiation
ENSDART00000109409|ENSDARG00000078135:MRC2	YRinitiation	ENSDART00000017975|ENSDARG00000020153:rps18	YCinitiation
ENSDART00000133937|ENSDARG00000037276:map9	YRinitiation	ENSDART00000101571|ENSDARG00000069672:tyw5	YCinitiation
ENSDART00000124773|ENSDARG00000087128:ppid	YRinitiation	ENSDART00000077834|ENSDARG00000055475:rps27.2	YCinitiation
ENSDART00000067093|ENSDARG00000091253:CU469500.4	YRinitiation	ENSDART00000057641|ENSDARG00000039455:tspan15	YCinitiation
ENSDART00000142488|ENSDARG00000062943:TACO1	YRinitiation	ENSDART00000024677|ENSDARG00000012816:C2H3orf58	YCinitiation
ENSDART00000139567|ENSDARG00000008931:renbp	YRinitiation	ENSDART00000124800|ENSDARG00000070360:fam212aa	YCinitiation
ENSDART00000105823|ENSDARG00000071524:insrb	YRinitiation	ENSDART00000140272|ENSDARG00000095147:wu:fb17f05	YCinitiation
ENSDART00000008287|ENSDARG00000005423:pgam1a	YRinitiation	ENSDART00000101263|ENSDARG00000069527:ube2g1b	YCinitiation
ENSDART00000027459|ENSDARG00000032157:GRK6	YRinitiation	ENSDART00000038415|ENSDARG00000025953:rhoq	YCinitiation
ENSDART00000146924|ENSDARG00000042057:trmt1l	YRinitiation	ENSDART00000128917|ENSDARG00000014690:rps4x	YCinitiation
ENSDART00000123769|ENSDARG00000091124:rps19bp1	YRinitiation	ENSDART00000137373|ENSDARG00000086112:CKAP2	YCinitiation
ENSDART00000061679|ENSDARG00000042087:dmap1	YRinitiation	ENSDART00000005221|ENSDARG00000020964:prkrirb	YCinitiation
ENSDART00000111639|ENSDARG00000075670:rereb	YRinitiation	ENSDART00000099566|ENSDARG00000068759:CDCA2	YCinitiation
ENSDART00000127695|ENSDARG00000015862:rpl5b	YRinitiation	ENSDART00000148002|ENSDARG00000061308:crebbpa	YCinitiation
ENSDART00000077341|ENSDARG00000055043:depdc7	YRinitiation	ENSDART00000115106|ENSDARG00000076780:acadsb	YCinitiation
ENSDART00000039887|ENSDARG00000030155:ssbp3b	YRinitiation	ENSDART00000047624|ENSDARG00000034600:tmem165	YCinitiation
ENSDART00000146281|ENSDARG00000020979:FAM65C	YRinitiation	ENSDART00000058955|ENSDARG00000054578:arl6ip1	YCinitiation
ENSDART00000097160|ENSDARG00000067517:CCDC15	YRinitiation	ENSDART00000131758|ENSDARG00000025436:msrb1a	YCinitiation
ENSDART00000059366|ENSDARG00000040565:ckmb	YRinitiation	ENSDART00000148698|ENSDARG00000076913:eme1	YCinitiation
ENSDART00000079593|ENSDARG00000029832:slc26a1	YRinitiation	ENSDART00000003503|ENSDARG00000026165:col11a1a	YCinitiation
ENSDART00000141620|ENSDARG00000045378:pi15a	YRinitiation	ENSDART00000058472|ENSDARG00000039969:akirin1	YCinitiation
ENSDART00000156108|ENSDARG00000097532:si:ch73-93k15.5	YRinitiation	ENSDART00000137689|ENSDARG00000061735:hnrnpm	YCinitiation
ENSDART00000153214|ENSDARG00000078696:synpo2lb	YRinitiation	ENSDART00000039109|ENSDARG00000037633:leng1	YCinitiation
ENSDART00000016271|ENSDARG00000017126:ilvbl	YRinitiation	ENSDART00000021396|ENSDARG00000004311:ldlrap1a	YCinitiation
ENSDART00000008816|ENSDARG00000011235:otx2	YRinitiation	ENSDART00000055490|ENSDARG00000038066:kpna2	YCinitiation
ENSDART00000092783|ENSDARG00000063474:arfgef1	YRinitiation	ENSDART00000131820|ENSDARG00000078518:kazald2	YCinitiation
ENSDART00000087952|ENSDARG00000061586:gphnb	YRinitiation	ENSDART00000081335|ENSDARG00000015208:rbb4l	YCinitiation
ENSDART00000101424|ENSDARG00000021351:nefma	YRinitiation	ENSDART00000035558|ENSDARG00000028386:htatip2	YCinitiation
ENSDART00000054367|ENSDARG00000037361:kdelr2b	YRinitiation	ENSDART00000060417|ENSDARG00000041215:cetn4	YCinitiation
ENSDART00000115117|ENSDARG00000078904:brd4	YRinitiation	ENSDART00000076483|ENSDARG00000054307:zgc:77151	YCinitiation
ENSDART00000140185|ENSDARG00000076321:si:dkey-211m23.2	YRinitiation	ENSDART00000138988|ENSDARG00000006062:akap1b	YCinitiation
ENSDART00000017975|ENSDARG00000020153:rps18	YRinitiation	ENSDART00000013454|ENSDARG00000011683:prtfdc1	YCinitiation
ENSDART00000145843|ENSDARG00000091961:pth1b	YRinitiation	ENSDART00000020116|ENSDARG00000016181:trim33	YCinitiation
ENSDART00000155066|ENSDARG00000077785:atf5b	YRinitiation	ENSDART00000149169|ENSDARG00000005230:ssr2	YCinitiation
ENSDART00000014020|ENSDARG00000014190:sst2	YRinitiation	ENSDART00000024647|ENSDARG00000011605:dennd6b	YCinitiation
ENSDART00000080709|ENSDARG00000068763:plcg2	YRinitiation	ENSDART00000060840|ENSDARG00000041503:med4	YCinitiation
ENSDART00000085388|ENSDARG00000060526:bmp3	YRinitiation	ENSDART00000110112|ENSDARG00000076464:lamtor1	YCinitiation
ENSDART00000115375|ENSDARG00000074365:zgc:171901	YRinitiation	ENSDART00000129243|ENSDARG00000086905:FP103011.3	YCinitiation
ENSDART00000101571|ENSDARG00000069672:tyw5	YRinitiation	ENSDART00000145514|ENSDARG00000014594:anxa1b	YCinitiation
ENSDART00000077834|ENSDARG00000055475:rps27.2	YRinitiation	ENSDART00000097732|ENSDARG00000015707:dvl3a	YCinitiation
ENSDART00000106517|ENSDARG00000029241:cep55l	YRinitiation	ENSDART00000093583|ENSDARG00000063882:COX19	YCinitiation
ENSDART00000078447|ENSDARG00000056026:tprg1	YRinitiation	ENSDART00000021666|ENSDARG00000002215:rtca	YCinitiation
ENSDART00000057641|ENSDARG00000039455:tspan15	YRinitiation	ENSDART00000147237|ENSDARG00000056960:tmem56a	YCinitiation
ENSDART00000061164|ENSDARG00000041729:sntb1	YRinitiation	ENSDART00000052422|ENSDARG00000036109:mtx1b	YCinitiation
ENSDART00000138778|ENSDARG00000094164:si:dkey-111k7.3	YRinitiation	ENSDART00000028500|ENSDARG00000033978:nxn	YCinitiation
ENSDART00000024677|ENSDARG00000012816:C2H3orf58	YRinitiation	ENSDART00000063644|ENSDARG00000043360:dph3	YCinitiation
ENSDART00000123426|ENSDARG00000086991:pbx1a	YRinitiation	ENSDART00000061141|ENSDARG00000020777:cep85l	YCinitiation
ENSDART00000102562|ENSDARG00000004771:ankrd10b	YRinitiation	ENSDART00000005985|ENSDARG00000002952:smo	YCinitiation
ENSDART00000124800|ENSDARG00000070360:fam212aa	YRinitiation	ENSDART00000112169|ENSDARG00000055080:rbm4.2	YCinitiation
ENSDART00000108472|ENSDARG00000077293:SYNPO2L	YRinitiation	ENSDART00000030211|ENSDARG00000028327:gmfb	YCinitiation
ENSDART00000129656|ENSDARG00000090230:tmem108	YRinitiation	ENSDART00000144831|ENSDARG00000036785:si:ch211-226m16.2	YCinitiation
ENSDART00000140272|ENSDARG00000095147:wu:fb17f05	YRinitiation	ENSDART00000134514|ENSDARG00000077226:smarca4	YCinitiation
ENSDART00000003346|ENSDARG00000002754:pdcd2l	YRinitiation	ENSDART00000131954|ENSDARG00000007387:irf2a	YCinitiation
ENSDART00000083656|ENSDARG00000052897:atxn2	YRinitiation	ENSDART00000002556|ENSDARG00000007130:mrto4	YCinitiation
ENSDART00000101263|ENSDARG00000069527:ube2g1b	YRinitiation	ENSDART00000089836|ENSDARG00000062268:jarid2b	YCinitiation
ENSDART00000111047|ENSDARG00000076444:CABZ01033130.1	YRinitiation	ENSDART00000087023|ENSDARG00000061207:ttc7b	YCinitiation
ENSDART00000139641|ENSDARG00000057021:vps36	YRinitiation	ENSDART00000047662|ENSDARG00000009142:ppp1r13bb	YCinitiation
ENSDART00000156451|ENSDARG00000097562:si:ch211-220f13.5	YRinitiation	ENSDART00000049722|ENSDARG00000035043:pfdn5	YCinitiation
ENSDART00000038415|ENSDARG00000025953:rhoq	YRinitiation	ENSDART00000020174|ENSDARG00000005172:dynll2b	YCinitiation
ENSDART00000152941|ENSDARG00000077749:USP54	YRinitiation	ENSDART00000077941|ENSDARG00000055566:mastl	YCinitiation
ENSDART00000139889|ENSDARG00000020761:arrdc2	YRinitiation	ENSDART00000057774|ENSDARG00000039543:mrps6	YCinitiation
ENSDART00000109452|ENSDARG00000062968:sbf1	YRinitiation	ENSDART00000060729|ENSDARG00000041428:yrdc	YCinitiation
ENSDART00000138136|ENSDARG00000075007:chst2a	YRinitiation	ENSDART00000122785|ENSDARG00000088466:CABZ01108997.2	YCinitiation
ENSDART00000128917|ENSDARG00000014690:rps4x	YRinitiation	ENSDART00000015681|ENSDARG00000001859:dbx1b	YCinitiation
ENSDART00000137373|ENSDARG00000086112:CKAP2	YRinitiation	ENSDART00000048322|ENSDARG00000031565:ftr67	YCinitiation
ENSDART00000112826|ENSDARG00000074264:TMEM186	YRinitiation	ENSDART00000126479|ENSDARG00000087844:plekhn1	YCinitiation
ENSDART00000088037|ENSDARG00000061635:myo5aa	YRinitiation	ENSDART00000007781|ENSDARG00000004909:cat	YCinitiation
ENSDART00000002449|ENSDARG00000006889:mpped2a	YRinitiation	ENSDART00000103887|ENSDARG00000070623:med10	YCinitiation
ENSDART00000005221|ENSDARG00000020964:prkrirb	YRinitiation	ENSDART00000123932|ENSDARG00000045949:vps28	YCinitiation
ENSDART00000047211|ENSDARG00000031632:chst10	YRinitiation	ENSDART00000067526|ENSDARG00000045940:lsm12b	YCinitiation
ENSDART00000099566|ENSDARG00000068759:CDCA2	YRinitiation	ENSDART00000052838|ENSDARG00000036371:acta1a	YCinitiation
ENSDART00000084076|ENSDARG00000060001:mettl9	YRinitiation	ENSDART00000067053|ENSDARG00000013732:vta1	YCinitiation
ENSDART00000066625|ENSDARG00000045302:smpx	YRinitiation	ENSDART00000081983|ENSDARG00000058990:SLC35A2	YCinitiation
ENSDART00000153316|ENSDARG00000096676:si:ch211-213i16.4	YRinitiation	ENSDART00000044264|ENSDARG00000008388:mmp14b	YCinitiation
ENSDART00000148002|ENSDARG00000061308:crebbpa	YRinitiation	ENSDART00000098360|ENSDARG00000068148:arrdc1a	YCinitiation
ENSDART00000002250|ENSDARG00000012025:hs6st2	YRinitiation	ENSDART00000075484|ENSDARG00000053444:ube2a	YCinitiation
ENSDART00000115106|ENSDARG00000076780:acadsb	YRinitiation	ENSDART00000064313|ENSDARG00000043797:cdc5l	YCinitiation
ENSDART00000089549|ENSDARG00000062178:fam65a	YRinitiation	ENSDART00000130626|ENSDARG00000054530:rars	YCinitiation
ENSDART00000047624|ENSDARG00000034600:tmem165	YRinitiation	ENSDART00000058943|ENSDARG00000040280:FAM84B	YCinitiation
ENSDART00000064020|ENSDARG00000043595:tmem56b	YRinitiation	ENSDART00000154457|ENSDARG00000086261:si:ch211-162k9.2	YCinitiation
ENSDART00000058955|ENSDARG00000054578:arl6ip1	YRinitiation	ENSDART00000078140|ENSDARG00000056549:vps26a	YCinitiation
ENSDART00000007500|ENSDARG00000003449:pde10a	YRinitiation	ENSDART00000051607|ENSDARG00000035596:ISCU	YCinitiation
ENSDART00000131758|ENSDARG00000025436:msrb1a	YRinitiation	ENSDART00000112483|ENSDARG00000078882:SLC22A31	YCinitiation
ENSDART00000085724|ENSDARG00000060675:NID1	YRinitiation	ENSDART00000129854|ENSDARG00000090821:tp53rk	YCinitiation
ENSDART00000148698|ENSDARG00000076913:eme1	YRinitiation	ENSDART00000008616|ENSDARG00000017744:smc2	YCinitiation
ENSDART00000003503|ENSDARG00000026165:col11a1a	YRinitiation	ENSDART00000056213|ENSDARG00000038524:pik3r1	YCinitiation
ENSDART00000065336|ENSDARG00000079272:tmem14cb	YRinitiation	ENSDART00000103704|ENSDARG00000070560:nap1l4a	YCinitiation
ENSDART00000151000|ENSDARG00000058630:BDP1	YRinitiation	ENSDART00000114906|ENSDARG00000075249:fam171a2	YCinitiation
ENSDART00000149571|ENSDARG00000019579:ldb2a	YRinitiation	ENSDART00000139241|ENSDARG00000062055:RNF38	YCinitiation
ENSDART00000108762|ENSDARG00000076373:vopp1	YRinitiation	ENSDART00000143554|ENSDARG00000029952:ampd2	YCinitiation
ENSDART00000136726|ENSDARG00000025974:MAGI3	YRinitiation	ENSDART00000024627|ENSDARG00000018693:cdh2	YCinitiation
ENSDART00000132941|ENSDARG00000075765:C20H8orf82	YRinitiation	ENSDART00000005879|ENSDARG00000001788:atp5o	YCinitiation
ENSDART00000141526|ENSDARG00000078476:si:dkey-253d23.7	YRinitiation	ENSDART00000102563|ENSDARG00000070084:phf10	YCinitiation
ENSDART00000058472|ENSDARG00000039969:akirin1	YRinitiation	ENSDART00000149195|ENSDARG00000028688:exosc2	YCinitiation
ENSDART00000080389|ENSDARG00000075564:fam13a	YRinitiation	ENSDART00000140330|ENSDARG00000093192:si:ch211-198m1.1	YCinitiation
ENSDART00000137689|ENSDARG00000061735:hnrnpm	YRinitiation	ENSDART00000009698|ENSDARG00000018814:esrp2	YCinitiation
ENSDART00000146778|ENSDARG00000091968:si:dkey-50i6.6	YRinitiation	ENSDART00000144430|ENSDARG00000056410:fdx1	YCinitiation
ENSDART00000039109|ENSDARG00000037633:leng1	YRinitiation	ENSDART00000074400|ENSDARG00000052536:tia1	YCinitiation
ENSDART00000066033|ENSDARG00000044924:gdf11	YRinitiation	ENSDART00000014726|ENSDARG00000006025:tp53i11b	YCinitiation
ENSDART00000021396|ENSDARG00000004311:ldlrap1a	YRinitiation	ENSDART00000043156|ENSDARG00000033566:cyp17a1	YCinitiation
ENSDART00000112689|ENSDARG00000007901:crnkl1	YRinitiation	ENSDART00000136074|ENSDARG00000004396:b3gnt5b	YCinitiation
ENSDART00000055490|ENSDARG00000038066:kpna2	YRinitiation	ENSDART00000053267|ENSDARG00000036675:hnrnpa1b	YCinitiation
ENSDART00000111666|ENSDARG00000074697:npdc1	YRinitiation	ENSDART00000092104|ENSDARG00000063195:pxk	YCinitiation
ENSDART00000131820|ENSDARG00000078518:kazald2	YRinitiation	ENSDART00000037224|ENSDARG00000045352:zgc:56530	YCinitiation
ENSDART00000136213|ENSDARG00000035918:bzw2	YRinitiation	ENSDART00000098408|ENSDARG00000017568:hnrnpabb	YCinitiation
ENSDART00000081335|ENSDARG00000015208:rbb4l	YRinitiation	ENSDART00000058680|ENSDARG00000040121:psma2	YCinitiation
ENSDART00000035558|ENSDARG00000028386:htatip2	YRinitiation	ENSDART00000144329|ENSDARG00000093366:acer3	YCinitiation
ENSDART00000132283|ENSDARG00000023701:zfyve9a	YRinitiation	ENSDART00000127241|ENSDARG00000067759:exd1	YCinitiation
ENSDART00000121226|ENSDARG00000085826:Telomerase-vert	YRinitiation	ENSDART00000025494|ENSDARG00000014866:hprt1l	YCinitiation
ENSDART00000060417|ENSDARG00000041215:cetn4	YRinitiation	ENSDART00000105322|ENSDARG00000019834:EDRF1	YCinitiation
ENSDART00000076483|ENSDARG00000054307:zgc:77151	YRinitiation	ENSDART00000083362|ENSDARG00000057890:TTC31	YCinitiation
ENSDART00000138988|ENSDARG00000006062:akap1b	YRinitiation	ENSDART00000039717|ENSDARG00000020929:fam49ba	YCinitiation
ENSDART00000079065|ENSDARG00000056559:ccz1	YRinitiation	ENSDART00000139355|ENSDARG00000055837:arhgef1b	YCinitiation
ENSDART00000137128|ENSDARG00000020621:ap1b1	YRinitiation	ENSDART00000082664|ENSDARG00000059460:sbf2	YCinitiation
ENSDART00000013454|ENSDARG00000011683:prtfdc1	YRinitiation	ENSDART00000059369|ENSDARG00000040566:PHYKPL	YCinitiation
ENSDART00000111629|ENSDARG00000073910:cinp	YRinitiation	ENSDART00000109752|ENSDARG00000075954:serpinh1a	YCinitiation
ENSDART00000020116|ENSDARG00000016181:trim33	YRinitiation	ENSDART00000122470|ENSDARG00000090521:HIST2H4B	YCinitiation
ENSDART00000019573|ENSDARG00000016301:zgc:65894	YRinitiation	ENSDART00000145554|ENSDARG00000034291:rpl37	YCinitiation
ENSDART00000149169|ENSDARG00000005230:ssr2	YRinitiation	ENSDART00000058956|ENSDARG00000040287:ywhabl	YCinitiation
ENSDART00000100290|ENSDARG00000069101:NAPB	YRinitiation	ENSDART00000012336|ENSDARG00000002909:tjp3	YCinitiation
ENSDART00000040307|ENSDARG00000032808:tdrd7	YRinitiation	ENSDART00000093068|ENSDARG00000042049:CIRBP	YCinitiation
ENSDART00000142087|ENSDARG00000005453:foxp2	YRinitiation	ENSDART00000015139|ENSDARG00000002267:dcaf13	YCinitiation
ENSDART00000121872|ENSDARG00000086505:BX004890.2	YRinitiation	ENSDART00000006892|ENSDARG00000009136:tp53bp2	YCinitiation
ENSDART00000063075|ENSDARG00000042961:zgc:100920	YRinitiation	ENSDART00000017148|ENSDARG00000013095:gclc	YCinitiation
ENSDART00000024647|ENSDARG00000011605:dennd6b	YRinitiation	ENSDART00000142420|ENSDARG00000004587:KAT5	YCinitiation
ENSDART00000138948|ENSDARG00000092003:ccs	YRinitiation	ENSDART00000078893|ENSDARG00000025091:ezrb	YCinitiation
ENSDART00000145502|ENSDARG00000034610:insb	YRinitiation	ENSDART00000098677|ENSDARG00000038843:il17rd	YCinitiation
ENSDART00000060840|ENSDARG00000041503:med4	YRinitiation	ENSDART00000048391|ENSDARG00000017661:braf	YCinitiation
ENSDART00000110112|ENSDARG00000076464:lamtor1	YRinitiation	ENSDART00000111585|ENSDARG00000087390:si:ch211-5k11.12	YCinitiation
ENSDART00000002554|ENSDARG00000004697:rxrgb	YRinitiation	ENSDART00000009464|ENSDARG00000019998:slc30a7	YCinitiation
ENSDART00000146299|ENSDARG00000034268:slit3	YRinitiation	ENSDART00000067056|ENSDARG00000045605:ticrr	YCinitiation
ENSDART00000139593|ENSDARG00000011819:pcnx	YRinitiation	ENSDART00000105174|ENSDARG00000035694:stm	YCinitiation
ENSDART00000082797|ENSDARG00000059510:coq2	YRinitiation	ENSDART00000124437|ENSDARG00000036329:ndufa1	YCinitiation
ENSDART00000129243|ENSDARG00000086905:FP103011.3	YRinitiation	ENSDART00000126383|ENSDARG00000074955:nup98	YCinitiation
ENSDART00000082517|ENSDARG00000059404:RAB43	YRinitiation	ENSDART00000085247|ENSDARG00000060472:anapc15	YCinitiation
ENSDART00000145514|ENSDARG00000014594:anxa1b	YRinitiation	ENSDART00000040771|ENSDARG00000029500:rpl34	YCinitiation
ENSDART00000129531|ENSDARG00000088187:sowah1	YRinitiation	ENSDART00000098247|ENSDARG00000068082:wbp4	YCinitiation
ENSDART00000097732|ENSDARG00000015707:dvl3a	YRinitiation	ENSDART00000131319|ENSDARG00000030700:ctps1a	YCinitiation
ENSDART00000093583|ENSDARG00000063882:COX19	YRinitiation	ENSDART00000105776|ENSDARG00000071500:fam207a	YCinitiation
ENSDART00000037855|ENSDARG00000001807:tnfrsf21	YRinitiation	ENSDART00000081966|ENSDARG00000044601:rtn4a	YCinitiation
ENSDART00000138030|ENSDARG00000003582:CCDC34	YRinitiation	ENSDART00000150191|ENSDARG00000029768:wapalb	YCinitiation
ENSDART00000021666|ENSDARG00000002215:rtca	YRinitiation	ENSDART00000140717|ENSDARG00000074238:brpf3	YCinitiation
ENSDART00000147237|ENSDARG00000056960:tmem56a	YRinitiation	ENSDART00000121728|ENSDARG00000013307:rpl19	YCinitiation
ENSDART00000052422|ENSDARG00000036109:mtx1b	YRinitiation	ENSDART00000130696|ENSDARG00000045296:myeov2	YCinitiation
ENSDART00000028500|ENSDARG00000033978:nxn	YRinitiation	ENSDART00000141915|ENSDARG00000079745:CLUH	YCinitiation
ENSDART00000054366|ENSDARG00000037362:scube2	YRinitiation	ENSDART00000102051|ENSDARG00000069909:HTRA2	YCinitiation
ENSDART00000067668|ENSDARG00000046024:wibg	YRinitiation	ENSDART00000103267|ENSDARG00000070404:fam212ab	YCinitiation
ENSDART00000085061|ENSDARG00000060398:rft1	YRinitiation	ENSDART00000046077|ENSDARG00000009867:adssl1	YCinitiation
ENSDART00000063644|ENSDARG00000043360:dph3	YRinitiation	ENSDART00000131613|ENSDARG00000029292:C2H1orf21	YCinitiation
ENSDART00000155432|ENSDARG00000088764:lyplal1	YRinitiation	ENSDART00000154357|ENSDARG00000060494:eprs	YCinitiation
ENSDART00000151169|ENSDARG00000062060:gmeb1	YRinitiation	ENSDART00000086943|ENSDARG00000061168:dhx34	YCinitiation
ENSDART00000152737|ENSDARG00000057531:PGAP3	YRinitiation	ENSDART00000085868|ENSDARG00000060734:appl1	YCinitiation
ENSDART00000100265|ENSDARG00000061062:tmem194b	YRinitiation	ENSDART00000049624|ENSDARG00000006911:wnt8b	YCinitiation
ENSDART00000061141|ENSDARG00000020777:cep85l	YRinitiation	ENSDART00000003317|ENSDARG00000016304:tfdp1b	YCinitiation
ENSDART00000140827|ENSDARG00000063153:bcl11ab	YRinitiation	ENSDART00000097525|ENSDARG00000067713:snx18a	YCinitiation
ENSDART00000149360|ENSDARG00000030786:mpi	YRinitiation	ENSDART00000009382|ENSDARG00000022599:dnpep	YCinitiation
ENSDART00000126948|ENSDARG00000053504:cog3	YRinitiation	ENSDART00000150184|ENSDARG00000091931:gpatch4	YCinitiation
ENSDART00000005985|ENSDARG00000002952:smo	YRinitiation	ENSDART00000075028|ENSDARG00000053058:rps11	YCinitiation
ENSDART00000112169|ENSDARG00000055080:rbm4.2	YRinitiation	ENSDART00000089992|ENSDARG00000062326:zgc:158409	YCinitiation
ENSDART00000030211|ENSDARG00000028327:gmfb	YRinitiation	ENSDART00000127699|ENSDARG00000091234:CU019646.2	YCinitiation
ENSDART00000130366|ENSDARG00000087461:ATP5J2	YRinitiation	ENSDART00000026712|ENSDARG00000017676:mmp2	YCinitiation
ENSDART00000112637|ENSDARG00000077946:smarcc2	YRinitiation	ENSDART00000020412|ENSDARG00000014098:pkd2	YCinitiation
ENSDART00000124666|ENSDARG00000038859:rgs20	YRinitiation	ENSDART00000041960|ENSDARG00000032575:ywhaz	YCinitiation
ENSDART00000127745|ENSDARG00000086666:zgc:165555	YRinitiation	ENSDART00000101204|ENSDARG00000058538:alcamb	YCinitiation
ENSDART00000122164|ENSDARG00000001939:b3gat3	YRinitiation	ENSDART00000063719|ENSDARG00000043404:rpp21	YCinitiation
ENSDART00000003826|ENSDARG00000005482:rapgef2	YRinitiation	ENSDART00000053534|ENSDARG00000036868:tbpl1	YCinitiation
ENSDART00000144831|ENSDARG00000036785:si:ch211-226m16.2	YRinitiation	ENSDART00000074830|ENSDARG00000044445:rgrb	YCinitiation
ENSDART00000128497|ENSDARG00000090962:NAT14	YRinitiation	ENSDART00000040328|ENSDARG00000029406:h2afx	YCinitiation
ENSDART00000133902|ENSDARG00000031720:clstn1	YRinitiation	ENSDART00000151476|ENSDARG00000037961:rcn3	YCinitiation
ENSDART00000134514|ENSDARG00000077226:smarca4	YRinitiation	ENSDART00000018350|ENSDARG00000020043:cnot8	YCinitiation
ENSDART00000013961|ENSDARG00000006003:mycla	YRinitiation	ENSDART00000049425|ENSDARG00000005675:sec61al2	YCinitiation
ENSDART00000131954|ENSDARG00000007387:irf2a	YRinitiation	ENSDART00000082187|ENSDARG00000059154:rragcb	YCinitiation
ENSDART00000002556|ENSDARG00000007130:mrto4	YRinitiation	ENSDART00000044235|ENSDARG00000032221:phactr4b	YCinitiation
ENSDART00000089836|ENSDARG00000062268:jarid2b	YRinitiation	ENSDART00000126705|ENSDARG00000090697:eif3ea	YCinitiation
ENSDART00000045991|ENSDARG00000018006:vrk1	YRinitiation	ENSDART00000080441|ENSDARG00000057707:zgc:66443	YCinitiation
ENSDART00000087023|ENSDARG00000061207:ttc7b	YRinitiation	ENSDART00000104712|ENSDARG00000031198:hmg20a	YCinitiation
ENSDART00000140438|ENSDARG00000094186:si:rp71-78h1.11	YRinitiation	ENSDART00000018981|ENSDARG00000014139:srp72	YCinitiation
ENSDART00000153641|ENSDARG00000074455:ZBTB42	YRinitiation	ENSDART00000149061|ENSDARG00000095974:si:ch73-211l13.2	YCinitiation
ENSDART00000110471|ENSDARG00000090496:THSD7A	YRinitiation	ENSDART00000113581|ENSDARG00000070917:kitlga	YCinitiation
ENSDART00000063081|ENSDARG00000022650:cyp2ad3	YRinitiation	ENSDART00000037119|ENSDARG00000026149:slc46a1	YCinitiation
ENSDART00000126239|ENSDARG00000087238:si:ch211-161h7.4	YRinitiation	ENSDART00000109394|ENSDARG00000007097:her13	YCinitiation
ENSDART00000027689|ENSDARG00000007663:amph	YRinitiation	ENSDART00000130917|ENSDARG00000040070:coil	YCinitiation
ENSDART00000047662|ENSDARG00000009142:ppp1r13bb	YRinitiation	ENSDART00000147185|ENSDARG00000088030:rpl35a	YCinitiation
ENSDART00000030984|ENSDARG00000023152:wdr73	YRinitiation	ENSDART00000051197|ENSDARG00000035332:C10H21orf59	YCinitiation
ENSDART00000111141|ENSDARG00000067701:myoz3a	YRinitiation	ENSDART00000059882|ENSDARG00000040853:shoc2	YCinitiation
ENSDART00000010894|ENSDARG00000008131:sox1b	YRinitiation	ENSDART00000024354|ENSDARG00000026348:csad	YCinitiation
ENSDART00000049722|ENSDARG00000035043:pfdn5	YRinitiation	ENSDART00000099779|ENSDARG00000077500:tmem101	YCinitiation
ENSDART00000020174|ENSDARG00000005172:dynll2b	YRinitiation	ENSDART00000076333|ENSDARG00000054191:pgk1	YCinitiation
ENSDART00000077941|ENSDARG00000055566:mastl	YRinitiation	ENSDART00000123988|ENSDARG00000010018:qki2	YCinitiation
ENSDART00000129222|ENSDARG00000034117:rarga	YRinitiation	ENSDART00000097792|ENSDARG00000009031:tnikb	YCinitiation
ENSDART00000057774|ENSDARG00000039543:mrps6	YRinitiation	ENSDART00000140747|ENSDARG00000060073:arid1ab	YCinitiation
ENSDART00000076938|ENSDARG00000054778:pogza	YRinitiation	ENSDART00000144949|ENSDARG00000042252:eif4h	YCinitiation
ENSDART00000060729|ENSDARG00000041428:yrdc	YRinitiation	ENSDART00000150330|ENSDARG00000096095:buc	YCinitiation
ENSDART00000152064|ENSDARG00000054323:pparab	YRinitiation	ENSDART00000111018|ENSDARG00000076179:NGEF	YCinitiation
ENSDART00000122785|ENSDARG00000088466:CABZ01108997.2	YRinitiation	ENSDART00000153054|ENSDARG00000074688:fbrs	YCinitiation
ENSDART00000132050|ENSDARG00000026053:hltf	YRinitiation	ENSDART00000058385|ENSDARG00000039915:bola1	YCinitiation
ENSDART00000015681|ENSDARG00000001859:dbx1b	YRinitiation	ENSDART00000012791|ENSDARG00000011870:sp8a	YCinitiation
ENSDART00000131734|ENSDARG00000074820:si:dkey-253d23.9	YRinitiation	ENSDART00000024729|ENSDARG00000017219:pabpc1a	YCinitiation
ENSDART00000059508|ENSDARG00000040644:acpl2	YRinitiation	ENSDART00000131402|ENSDARG00000061951:golgb1	YCinitiation
ENSDART00000150104|ENSDARG00000027803:sbds	YRinitiation	ENSDART00000122513|ENSDARG00000014274:rfc2	YCinitiation
ENSDART00000048322|ENSDARG00000031565:ftr67	YRinitiation	ENSDART00000084780|ENSDARG00000060282:rnf121	YCinitiation
ENSDART00000102706|ENSDARG00000058644:dnajb2	YRinitiation	ENSDART00000075485|ENSDARG00000053446:sub1a	YCinitiation
ENSDART00000052004|ENSDARG00000035837:C12H16orf52	YRinitiation	ENSDART00000128030|ENSDARG00000089405:zgc:112234	YCinitiation
ENSDART00000080589|ENSDARG00000057833:gulp1b	YRinitiation	ENSDART00000078781|ENSDARG00000056307:znf706	YCinitiation
ENSDART00000126479|ENSDARG00000087844:plekhn1	YRinitiation	ENSDART00000143413|ENSDARG00000094887:si:ch211-170d8.2	YCinitiation
ENSDART00000150958|ENSDARG00000004597:lrrc4ba	YRinitiation	ENSDART00000028044|ENSDARG00000016474:galcb	YCinitiation
ENSDART00000007781|ENSDARG00000004909:cat	YRinitiation	ENSDART00000060004|ENSDARG00000040944:ntd5	YCinitiation
ENSDART00000061499|ENSDARG00000041959:cxcr4b	YRinitiation	ENSDART00000154748|ENSDARG00000060711:SV2B	YCinitiation
ENSDART00000009347|ENSDARG00000014582:exoc3	YRinitiation	ENSDART00000104532|ENSDARG00000070929:sox14	YCinitiation
ENSDART00000081244|ENSDARG00000058375:syce2	YRinitiation	ENSDART00000114069|ENSDARG00000074309:cnnm4	YCinitiation
ENSDART00000145282|ENSDARG00000093549:sepp1a	YRinitiation	ENSDART00000147904|ENSDARG00000033852:mad1l1	YCinitiation
ENSDART00000045397|ENSDARG00000029290:stx11b.1	YRinitiation	ENSDART00000102993|ENSDARG00000070278:mettl14	YCinitiation
ENSDART00000064966|ENSDARG00000044246:snx18b	YRinitiation	ENSDART00000040042|ENSDARG00000019202:ldb3b	YCinitiation
ENSDART00000100716|ENSDARG00000069290:bida	YRinitiation	ENSDART00000102900|ENSDARG00000076571:sp5a	YCinitiation
ENSDART00000058513|ENSDARG00000039996:xkr8.3	YRinitiation	ENSDART00000133059|ENSDARG00000035990:cited4a	YCinitiation
ENSDART00000103887|ENSDARG00000070623:med10	YRinitiation	ENSDART00000130958|ENSDARG00000045351:ccdc58	YCinitiation
ENSDART00000123932|ENSDARG00000045949:vps28	YRinitiation	ENSDART00000027718|ENSDARG00000016260:fxr2	YCinitiation
ENSDART00000133388|ENSDARG00000025948:mlh1	YRinitiation	ENSDART00000110097|ENSDARG00000073787:si:ch73-303b9.1	YCinitiation
ENSDART00000010813|ENSDARG00000012788:foxa3	YRinitiation	ENSDART00000004521|ENSDARG00000012848:arih2	YCinitiation
ENSDART00000067526|ENSDARG00000045940:lsm12b	YRinitiation	ENSDART00000110283|ENSDARG00000078888:iqgap1	YCinitiation
ENSDART00000060657|ENSDARG00000041376:rmi1	YRinitiation	ENSDART00000082554|ENSDARG00000059418:RICTOR	YCinitiation
ENSDART00000132654|ENSDARG00000097914:si:dkey-25e11.13	YRinitiation	ENSDART00000078998|ENSDARG00000056462:crp2	YCinitiation
ENSDART00000098472|ENSDARG00000068193:tmem44	YRinitiation	ENSDART00000103868|ENSDARG00000070611:zgc:152986	YCinitiation
ENSDART00000103403|ENSDARG00000070452:tmem66	YRinitiation	ENSDART00000006489|ENSDARG00000004078:acsl4a	YCinitiation
ENSDART00000052838|ENSDARG00000036371:acta1a	YRinitiation	ENSDART00000122930|ENSDARG00000086288:scg3	YCinitiation
ENSDART00000138537|ENSDARG00000021082:sec31a	YRinitiation	ENSDART00000073930|ENSDARG00000052139:notch3	YCinitiation
ENSDART00000021218|ENSDARG00000005251:rpe	YRinitiation	ENSDART00000065045|ENSDARG00000044304:prrc1	YCinitiation
ENSDART00000067053|ENSDARG00000013732:vta1	YRinitiation	ENSDART00000024450|ENSDARG00000002271:zfand5b	YCinitiation
ENSDART00000081983|ENSDARG00000058990:SLC35A2	YRinitiation	ENSDART00000131681|ENSDARG00000000540:asnsd1	YCinitiation
ENSDART00000143451|ENSDARG00000043662:cnih2	YRinitiation	ENSDART00000124131|ENSDARG00000025699:mbd1	YCinitiation
ENSDART00000032277|ENSDARG00000025854:ddx51	YRinitiation	ENSDART00000145336|ENSDARG00000008796:her5	YCinitiation
ENSDART00000015214|ENSDARG00000011122:pptc7a	YRinitiation	ENSDART00000091735|ENSDARG00000063032:dok6	YCinitiation
ENSDART00000044126|ENSDARG00000020655:INSM2	YRinitiation	ENSDART00000155580|ENSDARG00000073962:C17H15orf57	YCinitiation
ENSDART00000044264|ENSDARG00000008388:mmp14b	YRinitiation	ENSDART00000038495|ENSDARG00000014571:ctnnb1	YCinitiation
ENSDART00000123360|ENSDARG00000088277:susd5	YRinitiation	ENSDART00000080201|ENSDARG00000057513:mdm4	YCinitiation
ENSDART00000098360|ENSDARG00000068148:arrdc1a	YRinitiation	ENSDART00000058311|ENSDARG00000002020:rictorb	YCinitiation
ENSDART00000075484|ENSDARG00000053444:ube2a	YRinitiation	ENSDART00000067040|ENSDARG00000045598:si:dkey-180p18.9	YCinitiation
ENSDART00000064313|ENSDARG00000043797:cdc5l	YRinitiation	ENSDART00000064439|ENSDARG00000043884:nup43	YCinitiation
ENSDART00000130626|ENSDARG00000054530:rars	YRinitiation	ENSDART00000081343|ENSDARG00000058471:plk1	YCinitiation
ENSDART00000146261|ENSDARG00000062138:ranbp10	YRinitiation	ENSDART00000128149|ENSDARG00000042660:fam32al	YCinitiation
ENSDART00000082715|ENSDARG00000059475:SI:DKEY-209E8.1	YRinitiation	ENSDART00000074789|ENSDARG00000027109:zfr	YCinitiation
ENSDART00000101675|ENSDARG00000069717:capn5a	YRinitiation	ENSDART00000085913|ENSDARG00000042091:btbd2	YCinitiation
ENSDART00000016370|ENSDARG00000009783:dirc2	YRinitiation	ENSDART00000055502|ENSDARG00000038074:ergic3	YCinitiation
ENSDART00000058943|ENSDARG00000040280:FAM84B	YRinitiation	ENSDART00000011540|ENSDARG00000034961:bzw1b	YCinitiation
ENSDART00000129525|ENSDARG00000040298:apoa4	YRinitiation	ENSDART00000064546|ENSDARG00000043963:si:ch211-241j12.3	YCinitiation
ENSDART00000154457|ENSDARG00000086261:si:ch211-162k9.2	YRinitiation	ENSDART00000155676|ENSDARG00000013990:ube2q2	YCinitiation
ENSDART00000078140|ENSDARG00000056549:vps26a	YRinitiation	ENSDART00000100746|ENSDARG00000026654:gosr1	YCinitiation
ENSDART00000051607|ENSDARG00000035596:ISCU	YRinitiation	ENSDART00000131439|ENSDARG00000079812:zmiz2	YCinitiation
ENSDART00000112483|ENSDARG00000078882:SLC22A31	YRinitiation	ENSDART00000063418|ENSDARG00000043209:nsun5	YCinitiation
ENSDART00000129854|ENSDARG00000090821:tp53rk	YRinitiation	ENSDART00000127667|ENSDARG00000018404:krt18	YCinitiation
ENSDART00000114384|ENSDARG00000079350:znf654	YRinitiation	ENSDART00000029492|ENSDARG00000010032:cmtm7	YCinitiation
ENSDART00000126708|ENSDARG00000012968:rhoub	YRinitiation	ENSDART00000008243|ENSDARG00000009505:slmo2	YCinitiation
ENSDART00000008616|ENSDARG00000017744:smc2	YRinitiation	ENSDART00000157312|ENSDARG00000042969:si:dkeyp-84f3.7	YCinitiation
ENSDART00000082143|ENSDARG00000059125:prkacbb	YRinitiation	ENSDART00000145087|ENSDARG00000013415:lmna	YCinitiation
ENSDART00000022688|ENSDARG00000021372:tob1b	YRinitiation	ENSDART00000141979|ENSDARG00000076733:bard1	YCinitiation
ENSDART00000131693|ENSDARG00000043148:slc1a3b	YRinitiation	ENSDART00000056893|ENSDARG00000038976:pdcd7	YCinitiation
ENSDART00000135374|ENSDARG00000062248:ptpn21	YRinitiation	ENSDART00000017956|ENSDARG00000031761:dab2	YCinitiation
ENSDART00000017902|ENSDARG00000008788:camk1gb	YRinitiation	ENSDART00000148486|ENSDARG00000045885:scaf11	YCinitiation
ENSDART00000114970|ENSDARG00000078054:SPDL1	YRinitiation	ENSDART00000102459|ENSDARG00000070038:rbp2a	YCinitiation
ENSDART00000112317|ENSDARG00000074696:zgc:194621	YRinitiation	ENSDART00000051414|ENSDARG00000004851:hinfp	YCinitiation
ENSDART00000137006|ENSDARG00000092997:si:ch211-89o5.1	YRinitiation	ENSDART00000090528|ENSDARG00000021309:rhoae	YCinitiation
ENSDART00000056213|ENSDARG00000038524:pik3r1	YRinitiation	ENSDART00000065671|ENSDARG00000044692:eri1	YCinitiation
ENSDART00000155851|ENSDARG00000097672:si:ch1073-210e22.1	YRinitiation	ENSDART00000021736|ENSDARG00000002217:scocb	YCinitiation
ENSDART00000155042|ENSDARG00000015184:MPP3	YRinitiation	ENSDART00000020884|ENSDARG00000004307:lypd6	YCinitiation
ENSDART00000103704|ENSDARG00000070560:nap1l4a	YRinitiation	ENSDART00000055845|ENSDARG00000038290:thoc5	YCinitiation
ENSDART00000114906|ENSDARG00000075249:fam171a2	YRinitiation	ENSDART00000046712|ENSDARG00000029479:zgc:86609	YCinitiation
ENSDART00000139241|ENSDARG00000062055:RNF38	YRinitiation	ENSDART00000155969|ENSDARG00000059701:flii	YCinitiation
ENSDART00000102661|ENSDARG00000070129:barhl2	YRinitiation	ENSDART00000105384|ENSDARG00000014373:vasa	YCinitiation
ENSDART00000143554|ENSDARG00000029952:ampd2	YRinitiation	ENSDART00000058742|ENSDARG00000040161:TMPO	YCinitiation
ENSDART00000024627|ENSDARG00000018693:cdh2	YRinitiation	ENSDART00000131766|ENSDARG00000012222:nup35	YCinitiation
ENSDART00000005879|ENSDARG00000001788:atp5o	YRinitiation	ENSDART00000129967|ENSDARG00000067958:sh3gl1a	YCinitiation
ENSDART00000130577|ENSDARG00000061096:dapk2	YRinitiation	ENSDART00000155888|ENSDARG00000097342:si:ch211-121d13.5	YCinitiation
ENSDART00000102563|ENSDARG00000070084:phf10	YRinitiation	ENSDART00000136377|ENSDARG00000092033:si:dkey-239h2.3	YCinitiation
ENSDART00000149195|ENSDARG00000028688:exosc2	YRinitiation	ENSDART00000088358|ENSDARG00000061718:znf704	YCinitiation
ENSDART00000100171|ENSDARG00000020270:DNM2	YRinitiation	ENSDART00000004277|ENSDARG00000036279:lamc1	YCinitiation
ENSDART00000144772|ENSDARG00000095311:BX664614.1	YRinitiation	ENSDART00000045408|ENSDARG00000031855:mst1	YCinitiation
ENSDART00000140330|ENSDARG00000093192:si:ch211-198m1.1	YRinitiation	ENSDART00000131395|ENSDARG00000018047:brms1lb	YCinitiation
ENSDART00000052083|ENSDARG00000035873:FJX1	YRinitiation	ENSDART00000136374|ENSDARG00000071413:mier2	YCinitiation
ENSDART00000129252|ENSDARG00000059053:slc13a4	YRinitiation	ENSDART00000134054|ENSDARG00000093058:si:dkey-13i19.8	YCinitiation
ENSDART00000110632|ENSDARG00000088686:zgc:195633	YRinitiation	NM_213275_vgll4b	YCinitiation
ENSDART00000029720|ENSDARG00000022461:nudt15	YRinitiation	ENSDART00000065104|ENSDARG00000044327:TMEM185A	YCinitiation
ENSDART00000009698|ENSDARG00000018814:esrp2	YRinitiation	ENSDART00000132405|ENSDARG00000031894:lef1	YCinitiation
ENSDART00000024433|ENSDARG00000005518:slc5a9	YRinitiation	ENSDART00000081304|ENSDARG00000038374:ccdc137	YCinitiation
ENSDART00000144430|ENSDARG00000056410:fdx1	YRinitiation	ENSDART00000147849|ENSDARG00000029072:klf6a	YCinitiation
ENSDART00000074400|ENSDARG00000052536:tia1	YRinitiation	ENSDART00000103471|ENSDARG00000070475:khdrbs1b	YCinitiation
ENSDART00000075269|ENSDARG00000011190:fgfr1b	YRinitiation	ENSDART00000149503|ENSDARG00000090152:anapc10	YCinitiation
ENSDART00000014726|ENSDARG00000006025:tp53i11b	YRinitiation	ENSDART00000133300|ENSDARG00000013492:zbtb34	YCinitiation
ENSDART00000150118|ENSDARG00000061472:gba2	YRinitiation	ENSDART00000123319|ENSDARG00000001676:gpm6bb	YCinitiation
ENSDART00000043156|ENSDARG00000033566:cyp17a1	YRinitiation	ENSDART00000006091|ENSDARG00000018698:carm1	YCinitiation
ENSDART00000136074|ENSDARG00000004396:b3gnt5b	YRinitiation	ENSDART00000149528|ENSDARG00000059227:fabp1b.1	YCinitiation
ENSDART00000108618|ENSDARG00000078111:ap5z1	YRinitiation	ENSDART00000134141|ENSDARG00000036956:asxl1	YCinitiation
ENSDART00000011652|ENSDARG00000018984:eya2	YRinitiation	ENSDART00000098172|ENSDARG00000035470:sh3glb2b	YCinitiation
ENSDART00000053267|ENSDARG00000036675:hnrnpa1b	YRinitiation	ENSDART00000061973|ENSDARG00000042259:tgfbr1b	YCinitiation
ENSDART00000059753|ENSDARG00000040777:inhbb	YRinitiation	ENSDART00000045210|ENSDARG00000034616:mlf2	YCinitiation
ENSDART00000092104|ENSDARG00000063195:pxk	YRinitiation	ENSDART00000102572|ENSDARG00000020072:thbs4b	YCinitiation
ENSDART00000037224|ENSDARG00000045352:zgc:56530	YRinitiation	ENSDART00000102843|ENSDARG00000008107:src	YCinitiation
ENSDART00000018328|ENSDARG00000012135:fbxl2	YRinitiation	ENSDART00000067635|ENSDARG00000046004:capzb	YCinitiation
ENSDART00000126961|ENSDARG00000093307:si:dkey-237m9.3	YRinitiation	NM_130926_nme2b.1	YCinitiation
ENSDART00000098408|ENSDARG00000017568:hnrnpabb	YRinitiation	ENSDART00000033819|ENSDARG00000009208:prkcda	YCinitiation
ENSDART00000127477|ENSDARG00000089181:ADAD1	YRinitiation	ENSDART00000136439|ENSDARG00000052907:bcl7a	YCinitiation
ENSDART00000098980|ENSDARG00000077897:znf296	YRinitiation	ENSDART00000085645|ENSDARG00000060633:usp16	YCinitiation
ENSDART00000008959|ENSDARG00000021097:nelfcd	YRinitiation	ENSDART00000019145|ENSDARG00000014013:lbr	YCinitiation
ENSDART00000058680|ENSDARG00000040121:psma2	YRinitiation	ENSDART00000011435|ENSDARG00000018119:cox5ab	YCinitiation
ENSDART00000061007|ENSDARG00000041623:mt2	YRinitiation	ENSDART00000063533|ENSDARG00000043279:aqp12	YCinitiation
ENSDART00000144329|ENSDARG00000093366:acer3	YRinitiation	ENSDART00000084174|ENSDARG00000060041:LIG1	YCinitiation
ENSDART00000127241|ENSDARG00000067759:exd1	YRinitiation	ENSDART00000063613|ENSDARG00000043334:ccdc6a	YCinitiation
ENSDART00000025494|ENSDARG00000014866:hprt1l	YRinitiation	ENSDART00000141305|ENSDARG00000057062:wu:fc13c02	YCinitiation
ENSDART00000076830|ENSDARG00000054610:coro1a	YRinitiation	ENSDART00000123608|ENSDARG00000087243:zgc:100918	YCinitiation
ENSDART00000004109|ENSDARG00000009553:gng3	YRinitiation	ENSDART00000108699|ENSDARG00000074312:coa3	YCinitiation
ENSDART00000105322|ENSDARG00000019834:EDRF1	YRinitiation	ENSDART00000078866|ENSDARG00000056378:ifi30	YCinitiation
ENSDART00000041707|ENSDARG00000034453:unc119a	YRinitiation	ENSDART00000074083|ENSDARG00000052263:si:ch73-131e21.5	YCinitiation
ENSDART00000083362|ENSDARG00000057890:TTC31	YRinitiation	ENSDART00000101246|ENSDARG00000069521:vps29	YCinitiation
ENSDART00000141237|ENSDARG00000092359:si:dkeyp-113d7.10	YRinitiation	ENSDART00000099278|ENSDARG00000053439:sec24a	YCinitiation
ENSDART00000039717|ENSDARG00000020929:fam49ba	YRinitiation	ENSDART00000135435|ENSDARG00000011613:rbm39a	YCinitiation
ENSDART00000113683|ENSDARG00000076968:ubald2	YRinitiation	ENSDART00000134044|ENSDARG00000003695:vdac3	YCinitiation
ENSDART00000124300|ENSDARG00000094673:rhoab	YRinitiation	ENSDART00000087120|ENSDARG00000006200:EIF4G1	YCinitiation
ENSDART00000139355|ENSDARG00000055837:arhgef1b	YRinitiation	ENSDART00000142155|ENSDARG00000073732:myh14	YCinitiation
ENSDART00000082664|ENSDARG00000059460:sbf2	YRinitiation	ENSDART00000028338|ENSDARG00000018743:scamp5a	YCinitiation
ENSDART00000013263|ENSDARG00000019838:ugdh	YRinitiation	ENSDART00000012670|ENSDARG00000015851:pnn	YCinitiation
ENSDART00000093277|ENSDARG00000063684:ppm1h	YRinitiation	ENSDART00000150148|ENSDARG00000054423:slc7a6	YCinitiation
ENSDART00000143966|ENSDARG00000035821:si:ch211-173p18.3	YRinitiation	ENSDART00000147210|ENSDARG00000018853:si:dkey-199f5.8	YCinitiation
ENSDART00000073839|ENSDARG00000012002:slc38a7	YRinitiation	ENSDART00000098269|ENSDARG00000058115:fgfr2	YCinitiation
ENSDART00000044128|ENSDARG00000034916:hat1	YRinitiation	ENSDART00000059053|ENSDARG00000040350:rpp38	YCinitiation
ENSDART00000114744|ENSDARG00000078185:pacs2	YRinitiation	ENSDART00000103064|ENSDARG00000042004:nfya	YCinitiation
ENSDART00000008215|ENSDARG00000006508:pip5k1bb	YRinitiation	ENSDART00000017668|ENSDARG00000019362:ptbp1a	YCinitiation
ENSDART00000109752|ENSDARG00000075954:serpinh1a	YRinitiation	ENSDART00000124121|ENSDARG00000089737:si:dkey-108k21.23	YCinitiation
ENSDART00000122470|ENSDARG00000090521:HIST2H4B	YRinitiation	ENSDART00000108611|ENSDARG00000016771:tfa	YCinitiation
ENSDART00000052359|ENSDARG00000036071:gtf2h4	YRinitiation	NR_120316_wu:fc55g01	YCinitiation
ENSDART00000052639|ENSDARG00000036236:hibadha	YRinitiation	ENSDART00000148389|ENSDARG00000025789:chd4b	YCinitiation
ENSDART00000145554|ENSDARG00000034291:rpl37	YRinitiation	ENSDART00000039536|ENSDARG00000034174:mrrf	YCinitiation
ENSDART00000025295|ENSDARG00000011511:mif4gda	YRinitiation	ENSDART00000134710|ENSDARG00000055655:birc5b	YCinitiation
ENSDART00000112555|ENSDARG00000078433:spc25	YRinitiation	ENSDART00000152400|ENSDARG00000086550:DBF4B	YCinitiation
ENSDART00000058956|ENSDARG00000040287:ywhabl	YRinitiation	ENSDART00000000004|ENSDARG00000000001:slc35a5	YCinitiation
ENSDART00000012336|ENSDARG00000002909:tjp3	YRinitiation	ENSDART00000145075|ENSDARG00000045228:stub1	YCinitiation
ENSDART00000149702|ENSDARG00000037008:bscl2	YRinitiation	ENSDART00000105523|ENSDARG00000071396:timm23	YCinitiation
ENSDART00000093068|ENSDARG00000042049:CIRBP	YRinitiation	ENSDART00000028960|ENSDARG00000021984:ndufa2	YCinitiation
ENSDART00000054237|ENSDARG00000037284:ptges3a	YRinitiation	ENSDART00000092948|ENSDARG00000044083:peli1b	YCinitiation
ENSDART00000083957|ENSDARG00000059965:CAMSAP2	YRinitiation	ENSDART00000041634|ENSDARG00000010710:msi1	YCinitiation
ENSDART00000122398|ENSDARG00000086850:CABZ01089385.1	YRinitiation	ENSDART00000051804|ENSDARG00000035715:marcksl1b	YCinitiation
ENSDART00000015139|ENSDARG00000002267:dcaf13	YRinitiation	ENSDART00000020859|ENSDARG00000024642:pip5k1ab	YCinitiation
ENSDART00000021813|ENSDARG00000017339:glulb	YRinitiation	ENSDART00000122388|ENSDARG00000038401:tefb	YCinitiation
ENSDART00000006892|ENSDARG00000009136:tp53bp2	YRinitiation	ENSDART00000005573|ENSDARG00000074248:tmem237b	YCinitiation
ENSDART00000038364|ENSDARG00000014488:ca2	YRinitiation	ENSDART00000014723|ENSDARG00000005513:naca	YCinitiation
ENSDART00000017122|ENSDARG00000037091:asah1a	YRinitiation	ENSDART00000054849|ENSDARG00000037655:pls3	YCinitiation
ENSDART00000017148|ENSDARG00000013095:gclc	YRinitiation	ENSDART00000129958|ENSDARG00000036162:hnrnpa0b	YCinitiation
ENSDART00000142420|ENSDARG00000004587:KAT5	YRinitiation	ENSDART00000103033|ENSDARG00000003546:unc45a	YCinitiation
ENSDART00000078893|ENSDARG00000025091:ezrb	YRinitiation	ENSDART00000142886|ENSDARG00000043077:nisch	YCinitiation
ENSDART00000010683|ENSDARG00000003517:impa1	YRinitiation	NR_125779_si:dkey-85k7.7	YCinitiation
ENSDART00000041335|ENSDARG00000034528:chodl	YRinitiation	ENSDART00000109605|ENSDARG00000075805:si:dkey-219c3.2	YCinitiation
ENSDART00000098677|ENSDARG00000038843:il17rd	YRinitiation	ENSDART00000076009|ENSDARG00000060594:hadhab	YCinitiation
ENSDART00000048391|ENSDARG00000017661:braf	YRinitiation	ENSDART00000079695|ENSDARG00000057100:zwilch	YCinitiation
ENSDART00000111585|ENSDARG00000087390:si:ch211-5k11.12	YRinitiation	ENSDART00000087553|ENSDARG00000061413:sec23ip	YCinitiation
ENSDART00000102952|ENSDARG00000070256:suz12a	YRinitiation	ENSDART00000099803|ENSDARG00000075989:arpc2	YCinitiation
ENSDART00000076304|ENSDARG00000054155:pcna	YRinitiation	NM_203478_rtn4r	YCinitiation
ENSDART00000127669|ENSDARG00000088810:prox1b	YRinitiation	ENSDART00000136895|ENSDARG00000060917:anln	YCinitiation
ENSDART00000103052|ENSDARG00000070312:zgc:158320	YRinitiation	ENSDART00000046959|ENSDARG00000026482:arhgap12b	YCinitiation
ENSDART00000062693|ENSDARG00000007923:ptpn1	YRinitiation	ENSDART00000066198|ENSDARG00000045027:rab9a	YCinitiation
ENSDART00000035899|ENSDARG00000023026:pkp2	YRinitiation	ENSDART00000024140|ENSDARG00000008680:kpnb1	YCinitiation
ENSDART00000009464|ENSDARG00000019998:slc30a7	YRinitiation	ENSDART00000067854|ENSDARG00000046148:tnfaip8l2b	YCinitiation
ENSDART00000067056|ENSDARG00000045605:ticrr	YRinitiation	ENSDART00000139479|ENSDARG00000060366:slc12a9	YCinitiation
ENSDART00000026726|ENSDARG00000017696:diexf	YRinitiation	ENSDART00000051655|ENSDARG00000035625:snrnp27	YCinitiation
ENSDART00000018163|ENSDARG00000005468:irf2bp1	YRinitiation	ENSDART00000015765|ENSDARG00000020192:cdc20	YCinitiation
ENSDART00000032309|ENSDARG00000026835:slc25a32b	YRinitiation	ENSDART00000021177|ENSDARG00000071037:pex13	YCinitiation
ENSDART00000105174|ENSDARG00000035694:stm	YRinitiation	ENSDART00000039878|ENSDARG00000031261:sap30bp	YCinitiation
ENSDART00000124437|ENSDARG00000036329:ndufa1	YRinitiation	ENSDART00000086608|ENSDARG00000061048:ranbp9	YCinitiation
ENSDART00000056074|ENSDARG00000038422:entpd4	YRinitiation	ENSDART00000029930|ENSDARG00000026109:slc48a1b	YCinitiation
ENSDART00000136991|ENSDARG00000004702:irf2bp2a	YRinitiation	ENSDART00000082260|ENSDARG00000059209:abhd13	YCinitiation
ENSDART00000076481|ENSDARG00000054302:EHD4	YRinitiation	ENSDART00000078908|ENSDARG00000056414:usp1	YCinitiation
ENSDART00000138174|ENSDARG00000089885:slc16a12b	YRinitiation	ENSDART00000148432|ENSDARG00000039997:ptp4a3	YCinitiation
ENSDART00000126383|ENSDARG00000074955:nup98	YRinitiation	ENSDART00000055129|ENSDARG00000037835:polr3k	YCinitiation
ENSDART00000145983|ENSDARG00000076554:cdkn1a	YRinitiation	ENSDART00000008115|ENSDARG00000019747:hsd3b2	YCinitiation
ENSDART00000085247|ENSDARG00000060472:anapc15	YRinitiation	ENSDART00000054026|ENSDARG00000037158:rcc1	YCinitiation
ENSDART00000041402|ENSDARG00000001953:pfkfb3	YRinitiation	ENSDART00000024135|ENSDARG00000039522:TUBB2A	YCinitiation
ENSDART00000040771|ENSDARG00000029500:rpl34	YRinitiation	ENSDART00000030773|ENSDARG00000023058:foxo3a	YCinitiation
ENSDART00000065556|ENSDARG00000044622:POLQ	YRinitiation	ENSDART00000003745|ENSDARG00000010008:vim	YCinitiation
ENSDART00000130648|ENSDARG00000089844:SCARB2	YRinitiation	ENSDART00000017402|ENSDARG00000019613:IP6K2	YCinitiation
ENSDART00000135027|ENSDARG00000063370:sgk2a	YRinitiation	ENSDART00000127578|ENSDARG00000024416:twistnb	YCinitiation
ENSDART00000110252|ENSDARG00000031200:ppp2r5cb	YRinitiation	ENSDART00000004959|ENSDARG00000006145:det1	YCinitiation
ENSDART00000109799|ENSDARG00000073711:mmrn2b	YRinitiation	ENSDART00000036157|ENSDARG00000022684:fkbp1aa	YCinitiation
ENSDART00000098247|ENSDARG00000068082:wbp4	YRinitiation	ENSDART00000144925|ENSDARG00000033804:snx27a	YCinitiation
ENSDART00000073439|ENSDARG00000051761:trim44	YRinitiation	ENSDART00000005431|ENSDARG00000020454:psmd8	YCinitiation
ENSDART00000123338|ENSDARG00000087538:kif3a	YRinitiation	ENSDART00000137287|ENSDARG00000042069:pebp1	YCinitiation
ENSDART00000078972|ENSDARG00000056464:fitm1	YRinitiation	ENSDART00000003888|ENSDARG00000003827:snapc1b	YCinitiation
ENSDART00000131319|ENSDARG00000030700:ctps1a	YRinitiation	ENSDART00000026903|ENSDARG00000001769:ptpra	YCinitiation
ENSDART00000105776|ENSDARG00000071500:fam207a	YRinitiation	ENSDART00000142818|ENSDARG00000052728:sltm	YCinitiation
ENSDART00000081966|ENSDARG00000044601:rtn4a	YRinitiation	ENSDART00000010550|ENSDARG00000009113:pigc	YCinitiation
ENSDART00000150191|ENSDARG00000029768:wapalb	YRinitiation	ENSDART00000154349|ENSDARG00000007494:st3gal2l	YCinitiation
ENSDART00000140717|ENSDARG00000074238:brpf3	YRinitiation	ENSDART00000077217|ENSDARG00000054934:zgc:101765	YCinitiation
ENSDART00000121728|ENSDARG00000013307:rpl19	YRinitiation	ENSDART00000012091|ENSDARG00000014017:rrm1	YCinitiation
ENSDART00000103815|ENSDARG00000033234:stmn2a	YRinitiation	ENSDART00000104750|ENSDARG00000071026:mllt11	YCinitiation
ENSDART00000091449|ENSDARG00000062898:cep128	YRinitiation	ENSDART00000144545|ENSDARG00000062550:rc3h1	YCinitiation
ENSDART00000054460|ENSDARG00000037421:egr1	YRinitiation	ENSDART00000051663|ENSDARG00000002016:ppil2	YCinitiation
ENSDART00000130696|ENSDARG00000045296:myeov2	YRinitiation	ENSDART00000014058|ENSDARG00000015557:SH2D7	YCinitiation
ENSDART00000135032|ENSDARG00000092651:si:dkey-57a22.11	YRinitiation	ENSDART00000010543|ENSDARG00000008490:ltv1	YCinitiation
ENSDART00000141915|ENSDARG00000079745:CLUH	YRinitiation	ENSDART00000124502|ENSDARG00000044299:lmnb1	YCinitiation
ENSDART00000129612|ENSDARG00000087956:she	YRinitiation	ENSDART00000131276|ENSDARG00000092746:si:ch211-150o23.2	YCinitiation
ENSDART00000098010|ENSDARG00000035415:ptger4b	YRinitiation	ENSDART00000066053|ENSDARG00000044938:cbx2	YCinitiation
ENSDART00000102051|ENSDARG00000069909:HTRA2	YRinitiation	ENSDART00000133469|ENSDARG00000027353:zmym2	YCinitiation
ENSDART00000103267|ENSDARG00000070404:fam212ab	YRinitiation	ENSDART00000088315|ENSDARG00000061719:si:dkey-23p11.2	YCinitiation
ENSDART00000077545|ENSDARG00000055226:slc7a7	YRinitiation	ENSDART00000010777|ENSDARG00000019644:ldhba	YCinitiation
ENSDART00000142114|ENSDARG00000057365:zgc:112263	YRinitiation	ENSDART00000138885|ENSDARG00000018272:wdr33	YCinitiation
ENSDART00000012212|ENSDARG00000003373:commd2	YRinitiation	ENSDART00000052240|ENSDARG00000035987:psmg2	YCinitiation
ENSDART00000046077|ENSDARG00000009867:adssl1	YRinitiation	ENSDART00000066579|ENSDARG00000045269:PTS	YCinitiation
ENSDART00000131613|ENSDARG00000029292:C2H1orf21	YRinitiation	ENSDART00000056277|ENSDARG00000009735:gigfy2	YCinitiation
ENSDART00000151298|ENSDARG00000061081:arpp21	YRinitiation	ENSDART00000028018|ENSDARG00000002937:meis4.1a	YCinitiation
ENSDART00000154357|ENSDARG00000060494:eprs	YRinitiation	ENSDART00000080892|ENSDARG00000058079:txndc17	YCinitiation
ENSDART00000137645|ENSDARG00000060361:cep104	YRinitiation	ENSDART00000149944|ENSDARG00000091511:gpx7	YCinitiation
ENSDART00000086943|ENSDARG00000061168:dhx34	YRinitiation	ENSDART00000083190|ENSDARG00000003021:hdac8	YCinitiation
ENSDART00000145251|ENSDARG00000056638:pir	YRinitiation	ENSDART00000142569|ENSDARG00000042232:specc1lb	YCinitiation
ENSDART00000134980|ENSDARG00000095615:si:dkeyp-86h10.3	YRinitiation	ENSDART00000134601|ENSDARG00000026180:prpf8	YCinitiation
ENSDART00000085868|ENSDARG00000060734:appl1	YRinitiation	ENSDART00000031547|ENSDARG00000056235:smndc1	YCinitiation
ENSDART00000049624|ENSDARG00000006911:wnt8b	YRinitiation	ENSDART00000128833|ENSDARG00000037071:rps26	YCinitiation
ENSDART00000048507|ENSDARG00000009266:uevld	YRinitiation	ENSDART00000122864|ENSDARG00000089719:si:dkey-108k21.11	YCinitiation
ENSDART00000003317|ENSDARG00000016304:tfdp1b	YRinitiation	ENSDART00000149180|ENSDARG00000007294:aco2	YCinitiation
ENSDART00000097525|ENSDARG00000067713:snx18a	YRinitiation	ENSDART00000131677|ENSDARG00000005139:hhatlb	YCinitiation
ENSDART00000092131|ENSDARG00000071235:si:ch211-117c9.5	YRinitiation	ENSDART00000044519|ENSDARG00000077765:cx44.2	YCinitiation
ENSDART00000009382|ENSDARG00000022599:dnpep	YRinitiation	ENSDART00000059028|ENSDARG00000040338:hvcn1	YCinitiation
ENSDART00000155637|ENSDARG00000097761:si:dkey-181d19.3	YRinitiation	ENSDART00000112742|ENSDARG00000078772:NBR1	YCinitiation
ENSDART00000104058|ENSDARG00000070688:ncalda	YRinitiation	ENSDART00000126466|ENSDARG00000045066:entpd1	YCinitiation
ENSDART00000150184|ENSDARG00000091931:gpatch4	YRinitiation	ENSDART00000100194|ENSDARG00000032614:msi2b	YCinitiation
ENSDART00000111328|ENSDARG00000077306:cutc	YRinitiation	ENSDART00000085769|ENSDARG00000060683:lrsam1	YCinitiation
ENSDART00000135808|ENSDARG00000021466:ireb2	YRinitiation	ENSDART00000100254|ENSDARG00000069090:atp6v0d1	YCinitiation
ENSDART00000112763|ENSDARG00000079059:BX323064.1	YRinitiation	ENSDART00000078522|ENSDARG00000056119:eef1g	YCinitiation
ENSDART00000066294|ENSDARG00000045087:cdk5r1b	YRinitiation	ENSDART00000014822|ENSDARG00000042525:coe2	YCinitiation
ENSDART00000057519|ENSDARG00000039356:zgc:194209	YRinitiation	ENSDART00000049365|ENSDARG00000029117:si:dkey-43p13.5	YCinitiation
ENSDART00000075028|ENSDARG00000053058:rps11	YRinitiation	ENSDART00000151106|ENSDARG00000053404:zgc:56064	YCinitiation
ENSDART00000087204|ENSDARG00000061255:dusp3a	YRinitiation	ENSDART00000155838|ENSDARG00000075556:LUZP1	YCinitiation
ENSDART00000089992|ENSDARG00000062326:zgc:158409	YRinitiation	ENSDART00000062651|ENSDARG00000003933:pkma	YCinitiation
ENSDART00000127699|ENSDARG00000091234:CU019646.2	YRinitiation	ENSDART00000007346|ENSDARG00000003189:psmd1	YCinitiation
ENSDART00000041349|ENSDARG00000030411:crygn2	YRinitiation	ENSDART00000059800|ENSDARG00000040803:lactb	YCinitiation
ENSDART00000026712|ENSDARG00000017676:mmp2	YRinitiation	ENSDART00000134844|ENSDARG00000052694:micall2a	YCinitiation
ENSDART00000020412|ENSDARG00000014098:pkd2	YRinitiation	ENSDART00000147267|ENSDARG00000027676:si:ch211-133l5.8	YCinitiation
ENSDART00000041960|ENSDARG00000032575:ywhaz	YRinitiation	ENSDART00000139329|ENSDARG00000002396:cry-dash	YCinitiation
ENSDART00000101204|ENSDARG00000058538:alcamb	YRinitiation	ENSDART00000144138|ENSDARG00000006615:hnf1ba	YCinitiation
ENSDART00000148454|ENSDARG00000053232:itgb1b.1	YRinitiation	ENSDART00000024304|ENSDARG00000010519:per3	YCinitiation
ENSDART00000063719|ENSDARG00000043404:rpp21	YRinitiation	ENSDART00000124026|ENSDARG00000059622:ubfd1	YCinitiation
ENSDART00000075782|ENSDARG00000008100:slc7a10a	YRinitiation	ENSDART00000042421|ENSDARG00000030224:ppp2ca	YCinitiation
ENSDART00000134795|ENSDARG00000035399:ankra2	YRinitiation	ENSDART00000005263|ENSDARG00000014463:usf1l	YCinitiation
ENSDART00000131510|ENSDARG00000068219:b3gnt2l	YRinitiation	ENSDART00000065127|ENSDARG00000044345:cyfip1	YCinitiation
ENSDART00000053534|ENSDARG00000036868:tbpl1	YRinitiation	ENSDART00000109588|ENSDARG00000077505:rbp4	YCinitiation
ENSDART00000074830|ENSDARG00000044445:rgrb	YRinitiation	ENSDART00000060444|ENSDARG00000041232:rps29	YCinitiation
ENSDART00000040328|ENSDARG00000029406:h2afx	YRinitiation	ENSDART00000028854|ENSDARG00000025467:aatf	YCinitiation
ENSDART00000103232|ENSDARG00000070389:foxf2b	YRinitiation	ENSDART00000102430|ENSDARG00000070028:tmem41aa	YCinitiation
ENSDART00000151476|ENSDARG00000037961:rcn3	YRinitiation	ENSDART00000077800|ENSDARG00000019293:tfdp1a	YCinitiation
ENSDART00000018350|ENSDARG00000020043:cnot8	YRinitiation	ENSDART00000129575|ENSDARG00000058449:arnt2	YCinitiation
ENSDART00000098261|ENSDARG00000021209:KCTD9	YRinitiation	ENSDART00000149320|ENSDARG00000078686:arl8a	YCinitiation
ENSDART00000109104|ENSDARG00000075461:suv420h2	YRinitiation	ENSDART00000022684|ENSDARG00000020311:cnih1	YCinitiation
ENSDART00000099479|ENSDARG00000068711:crfb4	YRinitiation	ENSDART00000097960|ENSDARG00000059398:myef2	YCinitiation
ENSDART00000049425|ENSDARG00000005675:sec61al2	YRinitiation	ENSDART00000060982|ENSDARG00000069302:snx9b	YCinitiation
ENSDART00000154956|ENSDARG00000097710:si:dkey-58f6.3	YRinitiation	ENSDART00000105796|ENSDARG00000071511:papd4	YCinitiation
ENSDART00000020654|ENSDARG00000023279:psmd4b	YRinitiation	ENSDART00000058737|ENSDARG00000040158:cdc42l	YCinitiation
ENSDART00000089158|ENSDARG00000052496:HMHA1	YRinitiation	ENSDART00000051799|ENSDARG00000015427:hdac1	YCinitiation
ENSDART00000139630|ENSDARG00000020145:zgc:73340	YRinitiation	ENSDART00000087652|ENSDARG00000075536:cpne1	YCinitiation
ENSDART00000082187|ENSDARG00000059154:rragcb	YRinitiation	ENSDART00000097583|ENSDARG00000093313:ubb	YCinitiation
ENSDART00000044235|ENSDARG00000032221:phactr4b	YRinitiation	ENSDART00000129969|ENSDARG00000086604:si:ch211-113a14.19	YCinitiation
ENSDART00000134679|ENSDARG00000093688:si:ch73-234b20.4	YRinitiation	ENSDART00000136472|ENSDARG00000005397:trim3b	YCinitiation
ENSDART00000126705|ENSDARG00000090697:eif3ea	YRinitiation	ENSDART00000003299|ENSDARG00000025174:HABP4	YCinitiation
ENSDART00000115294|ENSDARG00000077942:NINJ1	YRinitiation	ENSDART00000098173|ENSDARG00000046048:vapal	YCinitiation
ENSDART00000080441|ENSDARG00000057707:zgc:66443	YRinitiation	ENSDART00000046840|ENSDARG00000029187:exosc3	YCinitiation
ENSDART00000104712|ENSDARG00000031198:hmg20a	YRinitiation	ENSDART00000015154|ENSDARG00000012141:papolg	YCinitiation
ENSDART00000098795|ENSDARG00000068344:mmab	YRinitiation	ENSDART00000142043|ENSDARG00000068152:si:dkey-77f17.1	YCinitiation
ENSDART00000078639|ENSDARG00000056196:slc2a2	YRinitiation	ENSDART00000015773|ENSDARG00000010137:ldb1a	YCinitiation
ENSDART00000082522|ENSDARG00000059409:ABCD2	YRinitiation	ENSDART00000144842|ENSDARG00000031388:dctn2	YCinitiation
ENSDART00000018981|ENSDARG00000014139:srp72	YRinitiation	ENSDART00000017977|ENSDARG00000014986:acvr1l	YCinitiation
ENSDART00000114085|ENSDARG00000026972:si:ch211-119o8.6	YRinitiation	ENSDART00000087643|ENSDARG00000061450:tesk2	YCinitiation
ENSDART00000039466|ENSDARG00000027182:rnf25	YRinitiation	ENSDART00000155112|ENSDARG00000077052:tnrc18	YCinitiation
ENSDART00000149061|ENSDARG00000095974:si:ch73-211l13.2	YRinitiation	ENSDART00000003248|ENSDARG00000005619:nek2	YCinitiation
ENSDART00000006930|ENSDARG00000004131:rttn	YRinitiation	ENSDART00000122306|ENSDARG00000088259:wu:fe11b02	YCinitiation
ENSDART00000113581|ENSDARG00000070917:kitlga	YRinitiation	ENSDART00000077914|ENSDARG00000008366:mpp7	YCinitiation
ENSDART00000110297|ENSDARG00000079922:klf4a	YRinitiation	ENSDART00000103841|ENSDARG00000038954:ctnnbip1	YCinitiation
ENSDART00000133628|ENSDARG00000060768:ankib1a	YRinitiation	ENSDART00000013217|ENSDARG00000011648:snrpd1	YCinitiation
ENSDART00000037119|ENSDARG00000026149:slc46a1	YRinitiation	ENSDART00000125561|ENSDARG00000008735:atp6ap2	YCinitiation
ENSDART00000151205|ENSDARG00000077004:aldh1l1	YRinitiation	ENSDART00000044314|ENSDARG00000006314:itgav	YCinitiation
ENSDART00000075918|ENSDARG00000053820:pcmtd2	YRinitiation	ENSDART00000009477|ENSDARG00000008243:cct8	YCinitiation
ENSDART00000150171|ENSDARG00000090778:ttll1	YRinitiation	ENSDART00000055742|ENSDARG00000038225:nras	YCinitiation
ENSDART00000014223|ENSDARG00000015033:slc23a1	YRinitiation	ENSDART00000015374|ENSDARG00000018966:cyb5r1	YCinitiation
ENSDART00000033211|ENSDARG00000022952:ZNF214	YRinitiation	ENSDART00000145655|ENSDARG00000061916:tmem51b	YCinitiation
ENSDART00000151368|ENSDARG00000021377:sh3pxd2b	YRinitiation	ENSDART00000077059|ENSDARG00000054804:anp32e	YCinitiation
ENSDART00000004477|ENSDARG00000019659:foxi1	YRinitiation	ENSDART00000036906|ENSDARG00000027169:kpna7	YCinitiation
ENSDART00000109394|ENSDARG00000007097:her13	YRinitiation	ENSDART00000059533|ENSDARG00000040657:wipi1	YCinitiation
ENSDART00000130917|ENSDARG00000040070:coil	YRinitiation	ENSDART00000007767|ENSDARG00000005840:got2b	YCinitiation
ENSDART00000130298|ENSDARG00000053965:pycr1a	YRinitiation	ENSDART00000089547|ENSDARG00000013863:fam133b	YCinitiation
ENSDART00000033121|ENSDARG00000021697:morn3	YRinitiation	ENSDART00000064903|ENSDARG00000044203:sumf1	YCinitiation
ENSDART00000045036|ENSDARG00000030087:NFKBIB	YRinitiation	ENSDART00000129035|ENSDARG00000055064:prdx5	YCinitiation
ENSDART00000053095|ENSDARG00000036541:rhbdf1	YRinitiation	ENSDART00000054710|ENSDARG00000037570:polr1d	YCinitiation
ENSDART00000147185|ENSDARG00000088030:rpl35a	YRinitiation	ENSDART00000102662|ENSDARG00000070131:rpp25l	YCinitiation
ENSDART00000153092|ENSDARG00000096774:si:ch211-157l15.4	YRinitiation	ENSDART00000059345|ENSDARG00000040548:eed	YCinitiation
ENSDART00000051197|ENSDARG00000035332:C10H21orf59	YRinitiation	ENSDART00000012018|ENSDARG00000018890:snrpa	YCinitiation
ENSDART00000053180|ENSDARG00000036612:ift27	YRinitiation	ENSDART00000078484|ENSDARG00000056059:rangap1b	YCinitiation
ENSDART00000141039|ENSDARG00000059963:polk	YRinitiation	ENSDART00000023101|ENSDARG00000018902:pes	YCinitiation
ENSDART00000028940|ENSDARG00000026338:styxl1	YRinitiation	ENSDART00000083572|ENSDARG00000059816:C1H19orf53	YCinitiation
ENSDART00000059882|ENSDARG00000040853:shoc2	YRinitiation	ENSDART00000057174|ENSDARG00000039142:arpc5a	YCinitiation
ENSDART00000051105|ENSDARG00000035273:TMTC2	YRinitiation	ENSDART00000142112|ENSDARG00000093945:VMA21	YCinitiation
ENSDART00000102712|ENSDARG00000070157:tgm2a	YRinitiation	ENSDART00000104143|ENSDARG00000001969:txlng	YCinitiation
ENSDART00000141434|ENSDARG00000034989:retsatl	YRinitiation	ENSDART00000135417|ENSDARG00000013076:bmi1b	YCinitiation
ENSDART00000109224|ENSDARG00000074117:CCKBR	YRinitiation	ENSDART00000029699|ENSDARG00000035565:atp6v0a2b	YCinitiation
ENSDART00000024354|ENSDARG00000026348:csad	YRinitiation	ENSDART00000025862|ENSDARG00000020469:map3k7	YCinitiation
ENSDART00000149736|ENSDARG00000075435:akap11	YRinitiation	ENSDART00000101985|ENSDARG00000069846:zgc:162944	YCinitiation
ENSDART00000099779|ENSDARG00000077500:tmem101	YRinitiation	ENSDART00000155300|ENSDARG00000061682:bicc1a	YCinitiation
ENSDART00000007091|ENSDARG00000016112:bbs12	YRinitiation	ENSDART00000007857|ENSDARG00000008105:mettl2a	YCinitiation
ENSDART00000153034|ENSDARG00000096797:si:ch73-127m5.2	YRinitiation	ENSDART00000130037|ENSDARG00000090186:rps27.2	YCinitiation
ENSDART00000076333|ENSDARG00000054191:pgk1	YRinitiation	ENSDART00000101724|ENSDARG00000069744:mos	YCinitiation
ENSDART00000123988|ENSDARG00000010018:qki2	YRinitiation	ENSDART00000089325|ENSDARG00000060991:mief1	YCinitiation
ENSDART00000097792|ENSDARG00000009031:tnikb	YRinitiation	ENSDART00000058564|ENSDARG00000040041:mcm4	YCinitiation
ENSDART00000026180|ENSDARG00000007697:fabp7a	YRinitiation	ENSDART00000137590|ENSDARG00000036214:dazl	YCinitiation
ENSDART00000140747|ENSDARG00000060073:arid1ab	YRinitiation	ENSDART00000142921|ENSDARG00000093156:si:ch73-21g5.7	YCinitiation
ENSDART00000125611|ENSDARG00000059804:fam134c	YRinitiation	ENSDART00000153951|ENSDARG00000061862:myo18ab	YCinitiation
ENSDART00000144949|ENSDARG00000042252:eif4h	YRinitiation	ENSDART00000113194|ENSDARG00000078311:dcaf6	YCinitiation
ENSDART00000130623|ENSDARG00000006567:dus4l	YRinitiation	ENSDART00000009790|ENSDARG00000007099:cx43.4	YCinitiation
ENSDART00000112839|ENSDARG00000073867:C22H19orf60	YRinitiation	ENSDART00000155308|ENSDARG00000096916:si:ch1073-385i9.2	YCinitiation
ENSDART00000150330|ENSDARG00000096095:buc	YRinitiation	ENSDART00000126084|ENSDARG00000089646:BX323045.3	YCinitiation
ENSDART00000111018|ENSDARG00000076179:NGEF	YRinitiation	ENSDART00000080129|ENSDARG00000057452:ston2	YCinitiation
ENSDART00000128909|ENSDARG00000088774:MAPKBP1	YRinitiation	ENSDART00000073635|ENSDARG00000051920:nsmaf	YCinitiation
ENSDART00000153054|ENSDARG00000074688:fbrs	YRinitiation	ENSDART00000135359|ENSDARG00000040717:macc1	YCinitiation
ENSDART00000066943|ENSDARG00000088524:zgc:77651	YRinitiation	ENSDART00000133109|ENSDARG00000035860:rps28	YCinitiation
ENSDART00000058385|ENSDARG00000039915:bola1	YRinitiation	ENSDART00000043812|ENSDARG00000033596:polr2c	YCinitiation
ENSDART00000012791|ENSDARG00000011870:sp8a	YRinitiation	ENSDART00000017962|ENSDARG00000018002:eci1	YCinitiation
ENSDART00000145715|ENSDARG00000006546:ak4	YRinitiation	ENSDART00000041114|ENSDARG00000031511:psmb2	YCinitiation
ENSDART00000087815|ENSDARG00000061520:b4galnt1a	YRinitiation	ENSDART00000013033|ENSDARG00000018303:etv4	YCinitiation
ENSDART00000016310|ENSDARG00000017562:banp	YRinitiation	ENSDART00000153635|ENSDARG00000097062:si:dkeyp-66d1.9	YCinitiation
ENSDART00000152149|ENSDARG00000069661:si:dkey-121j17.6	YRinitiation	ENSDART00000134884|ENSDARG00000027159:fbxo28	YCinitiation
ENSDART00000129898|ENSDARG00000063095:ctsf	YRinitiation	ENSDART00000121892|ENSDARG00000006389:smad2	YCinitiation
ENSDART00000143862|ENSDARG00000062421:pex2	YRinitiation	ENSDART00000129167|ENSDARG00000002659:mapre1b	YCinitiation
ENSDART00000111225|ENSDARG00000077928:ccdc173	YRinitiation	ENSDART00000021950|ENSDARG00000040492:mthfd1b	YCinitiation
ENSDART00000024729|ENSDARG00000017219:pabpc1a	YRinitiation	ENSDART00000078382|ENSDARG00000055974:TPMT	YCinitiation
ENSDART00000131402|ENSDARG00000061951:golgb1	YRinitiation	ENSDART00000064995|ENSDARG00000044267:sumo1	YCinitiation
ENSDART00000058843|ENSDARG00000040224:krcp	YRinitiation	ENSDART00000086952|ENSDARG00000061173:st14a	YCinitiation
ENSDART00000157149|ENSDARG00000030782:exoc3l2b	YRinitiation	ENSDART00000100420|ENSDARG00000069147:pex11b	YCinitiation
ENSDART00000122513|ENSDARG00000014274:rfc2	YRinitiation	ENSDART00000026339|ENSDARG00000018961:gtpbp4	YCinitiation
ENSDART00000084780|ENSDARG00000060282:rnf121	YRinitiation	ENSDART00000154981|ENSDARG00000079992:senp6b	YCinitiation
ENSDART00000137855|ENSDARG00000093999:ttf1	YRinitiation	ENSDART00000124925|ENSDARG00000071353:AL929007.1	YCinitiation
ENSDART00000150238|ENSDARG00000095837:si:dkey-185p13.1	YRinitiation	ENSDART00000126741|ENSDARG00000074340:serf2	YCinitiation
ENSDART00000075485|ENSDARG00000053446:sub1a	YRinitiation	ENSDART00000081122|ENSDARG00000058270:COLGALT1	YCinitiation
ENSDART00000128030|ENSDARG00000089405:zgc:112234	YRinitiation	ENSDART00000148063|ENSDARG00000095427:si:ch211-152p11.8	YCinitiation
ENSDART00000064846|ENSDARG00000044169:prelid1b	YRinitiation	ENSDART00000137593|ENSDARG00000095023:BX324003.4	YCinitiation
ENSDART00000112328|ENSDARG00000074508:HAP1	YRinitiation	ENSDART00000123482|ENSDARG00000039365:cuedc2	YCinitiation
ENSDART00000103320|ENSDARG00000070425:dll4	YRinitiation	ENSDART00000066935|ENSDARG00000045518:tmem110l	YCinitiation
ENSDART00000078781|ENSDARG00000056307:znf706	YRinitiation	ENSDART00000099364|ENSDARG00000068641:taf10	YCinitiation
ENSDART00000142880|ENSDARG00000092950:si:dkey-7a20.9	YRinitiation	ENSDART00000046689|ENSDARG00000028816:tmed3	YCinitiation
ENSDART00000138231|ENSDARG00000092780:si:ch1073-170o4.1	YRinitiation	ENSDART00000023550|ENSDARG00000024746:hsp90aa1.2	YCinitiation
ENSDART00000130127|ENSDARG00000008947:rtf1	YRinitiation	ENSDART00000123538|ENSDARG00000018306:srl	YCinitiation
ENSDART00000099955|ENSDARG00000068963:TNFRSF14	YRinitiation	ENSDART00000009500|ENSDARG00000009336:aif1l	YCinitiation
ENSDART00000143413|ENSDARG00000094887:si:ch211-170d8.2	YRinitiation	ENSDART00000124968|ENSDARG00000009724:rpn2	YCinitiation
ENSDART00000053681|ENSDARG00000036965:rnf24	YRinitiation	ENSDART00000079235|ENSDARG00000056722:cd99l2	YCinitiation
ENSDART00000028044|ENSDARG00000016474:galcb	YRinitiation	ENSDART00000106670|ENSDARG00000071878:trmt112	YCinitiation
ENSDART00000031165|ENSDARG00000026198:enoph1	YRinitiation	ENSDART00000126978|ENSDARG00000088357:acadl	YCinitiation
ENSDART00000016351|ENSDARG00000007787:zgc:112965	YRinitiation	ENSDART00000057386|ENSDARG00000039279:golga5	YCinitiation
ENSDART00000092884|ENSDARG00000063509:lrrc58b	YRinitiation	ENSDART00000003694|ENSDARG00000017841:cand1	YCinitiation
ENSDART00000149260|ENSDARG00000058597:nt5c3a	YRinitiation	ENSDART00000103017|ENSDARG00000070289:zgc:171759	YCinitiation
ENSDART00000060004|ENSDARG00000040944:ntd5	YRinitiation	ENSDART00000128406|ENSDARG00000086318:BX324198.2	YCinitiation
ENSDART00000047636|ENSDARG00000032211:PITHD1	YRinitiation	ENSDART00000078283|ENSDARG00000055885:tex10	YCinitiation
ENSDART00000079187|ENSDARG00000056653:fhl1b	YRinitiation	ENSDART00000136820|ENSDARG00000007795:cst3	YCinitiation
ENSDART00000081494|ENSDARG00000058605:vsig10	YRinitiation	ENSDART00000146977|ENSDARG00000094744:zgc:171759	YCinitiation
ENSDART00000067096|ENSDARG00000045625:thumpd1	YRinitiation	ENSDART00000062216|ENSDARG00000042530:nup205	YCinitiation
ENSDART00000114318|ENSDARG00000079144:bcl2l11	YRinitiation	ENSDART00000127773|ENSDARG00000020465:ewsr1b	YCinitiation
ENSDART00000128492|ENSDARG00000087923:CABZ01087111.1	YRinitiation	ENSDART00000113204|ENSDARG00000077850:LGALS3	YCinitiation
ENSDART00000143349|ENSDARG00000052375:zgc:66455	YRinitiation	ENSDART00000157370|ENSDARG00000097785:hist2h3c	YCinitiation
ENSDART00000131336|ENSDARG00000075474:si:dkey-15h8.11	YRinitiation	ENSDART00000104303|ENSDARG00000070828:actl6a	YCinitiation
ENSDART00000154748|ENSDARG00000060711:SV2B	YRinitiation	ENSDART00000031524|ENSDARG00000028249:utp23	YCinitiation
ENSDART00000101556|ENSDARG00000019564:asap2b	YRinitiation	ENSDART00000079502|ENSDARG00000056923:dbr1	YCinitiation
ENSDART00000104532|ENSDARG00000070929:sox14	YRinitiation	ENSDART00000014350|ENSDARG00000010192:pax3a	YCinitiation
ENSDART00000113789|ENSDARG00000076221:zgc:198419	YRinitiation	ENSDART00000084009|ENSDARG00000059983:zufsp	YCinitiation
ENSDART00000059264|ENSDARG00000054031:MXD4	YRinitiation	ENSDART00000103276|ENSDARG00000070407:fam206a	YCinitiation
ENSDART00000112850|ENSDARG00000079080:mettl20	YRinitiation	ENSDART00000058571|ENSDARG00000040046:snai2	YCinitiation
ENSDART00000112853|ENSDARG00000078139:appl2	YRinitiation	ENSDART00000015979|ENSDARG00000016864:farsb	YCinitiation
ENSDART00000075663|ENSDARG00000053636:efcab4a	YRinitiation	ENSDART00000053158|ENSDARG00000036593:kdm2ba	YCinitiation
ENSDART00000114069|ENSDARG00000074309:cnnm4	YRinitiation	ENSDART00000134021|ENSDARG00000095344:wu:fc47e11	YCinitiation
ENSDART00000111437|ENSDARG00000079071:jam2b	YRinitiation	ENSDART00000065555|ENSDARG00000044619:birc2	YCinitiation
ENSDART00000008038|ENSDARG00000018423:sulf2a	YRinitiation	ENSDART00000142016|ENSDARG00000077339:ptrh2	YCinitiation
ENSDART00000147904|ENSDARG00000033852:mad1l1	YRinitiation	ENSDART00000034248|ENSDARG00000029036:rab32a	YCinitiation
ENSDART00000144845|ENSDARG00000056920:tmem88a	YRinitiation	ENSDART00000104570|ENSDARG00000070939:znf740a	YCinitiation
ENSDART00000102993|ENSDARG00000070278:mettl14	YRinitiation	ENSDART00000079011|ENSDARG00000056491:ikzf5	YCinitiation
ENSDART00000040042|ENSDARG00000019202:ldb3b	YRinitiation	ENSDART00000148213|ENSDARG00000054433:yipf6	YCinitiation
ENSDART00000137508|ENSDARG00000015199:cblb	YRinitiation	ENSDART00000105721|ENSDARG00000071478:lnx2b	YCinitiation
ENSDART00000063738|ENSDARG00000043417:tssc1	YRinitiation	ENSDART00000152087|ENSDARG00000096457:si:dkey-118j18.2	YCinitiation
ENSDART00000102900|ENSDARG00000076571:sp5a	YRinitiation	ENSDART00000023784|ENSDARG00000012387:pdha1a	YCinitiation
ENSDART00000015372|ENSDARG00000001915:phc2b	YRinitiation	ENSDART00000155343|ENSDARG00000094863:ddx46	YCinitiation
ENSDART00000081926|ENSDARG00000010023:CU856539.1	YRinitiation	ENSDART00000075672|ENSDARG00000053619:sra1	YCinitiation
ENSDART00000082193|ENSDARG00000044090:zmpste24	YRinitiation	ENSDART00000102380|ENSDARG00000076128:prkar1aa	YCinitiation
ENSDART00000135989|ENSDARG00000006128:cep170a	YRinitiation	ENSDART00000014868|ENSDARG00000015050:calm3a	YCinitiation
ENSDART00000152521|ENSDARG00000040510:ca15b	YRinitiation	ENSDART00000012229|ENSDARG00000052625:fkbp1b	YCinitiation
ENSDART00000141975|ENSDARG00000044844:zgc:66483	YRinitiation	ENSDART00000113951|ENSDARG00000077855:znrf2a	YCinitiation
ENSDART00000133059|ENSDARG00000035990:cited4a	YRinitiation	ENSDART00000053892|ENSDARG00000074266:C3H7orf55	YCinitiation
ENSDART00000083066|ENSDARG00000059629:asphd2	YRinitiation	ENSDART00000087454|ENSDARG00000061391:grhl1	YCinitiation
ENSDART00000130958|ENSDARG00000045351:ccdc58	YRinitiation	ENSDART00000004420|ENSDARG00000019144:rab4a	YCinitiation
ENSDART00000044411|ENSDARG00000053326:gna11b	YRinitiation	ENSDART00000052082|ENSDARG00000035871:rpl30	YCinitiation
ENSDART00000027718|ENSDARG00000016260:fxr2	YRinitiation	ENSDART00000091409|ENSDARG00000014041:smarcad1	YCinitiation
ENSDART00000046764|ENSDARG00000026629:gmds	YRinitiation	ENSDART00000064201|ENSDARG00000043720:cdc45	YCinitiation
ENSDART00000114885|ENSDARG00000029381:aldh3a2b	YRinitiation	ENSDART00000115244|ENSDARG00000076638:CABZ01027547.1	YCinitiation
ENSDART00000110097|ENSDARG00000073787:si:ch73-303b9.1	YRinitiation	ENSDART00000156257|ENSDARG00000078992:wnk1a	YCinitiation
ENSDART00000050217|ENSDARG00000030326:efna1a	YRinitiation	ENSDART00000080770|ENSDARG00000057997:tmf1	YCinitiation
ENSDART00000139636|ENSDARG00000037002:zgc:152968	YRinitiation	ENSDART00000112394|ENSDARG00000075758:ywhabb	YCinitiation
ENSDART00000004521|ENSDARG00000012848:arih2	YRinitiation	ENSDART00000019476|ENSDARG00000003681:eif5	YCinitiation
ENSDART00000111303|ENSDARG00000077237:CU075695.3	YRinitiation	ENSDART00000058870|ENSDARG00000009018:rhbg	YCinitiation
ENSDART00000139319|ENSDARG00000070340:hoxc5a	YRinitiation	ENSDART00000079758|ENSDARG00000057167:eif4g2b	YCinitiation
ENSDART00000110283|ENSDARG00000078888:iqgap1	YRinitiation	ENSDART00000132352|ENSDARG00000093382:si:dkey-88p24.9	YCinitiation
ENSDART00000082554|ENSDARG00000059418:RICTOR	YRinitiation	ENSDART00000065208|ENSDARG00000044402:nop16	YCinitiation
ENSDART00000078998|ENSDARG00000056462:crp2	YRinitiation	ENSDART00000052342|ENSDARG00000036055:thap11	YCinitiation
ENSDART00000126428|ENSDARG00000010957:mpp2b	YRinitiation	ENSDART00000004739|ENSDARG00000017454:nup50	YCinitiation
ENSDART00000017173|ENSDARG00000009922:dmbx1a	YRinitiation	ENSDART00000145187|ENSDARG00000021859:ERAP1	YCinitiation
ENSDART00000103868|ENSDARG00000070611:zgc:152986	YRinitiation	ENSDART00000044859|ENSDARG00000015538:znf207a	YCinitiation
ENSDART00000123782|ENSDARG00000087370:BX511080.1	YRinitiation	ENSDART00000035725|ENSDARG00000024681:pane1	YCinitiation
ENSDART00000155520|ENSDARG00000097233:ipp	YRinitiation	ENSDART00000043507|ENSDARG00000058094:C19H1orf51	YCinitiation
ENSDART00000046784|ENSDARG00000033567:fkbp1ab	YRinitiation	ENSDART00000064212|ENSDARG00000043728:srek1ip1	YCinitiation
ENSDART00000080744|ENSDARG00000057983:svopl	YRinitiation	ENSDART00000128070|ENSDARG00000018174:gnai2a	YCinitiation
ENSDART00000048985|ENSDARG00000031095:veph	YRinitiation	ENSDART00000051906|ENSDARG00000035770:ube2c	YCinitiation
ENSDART00000006489|ENSDARG00000004078:acsl4a	YRinitiation	ENSDART00000017709|ENSDARG00000014966:ccdc82	YCinitiation
ENSDART00000122930|ENSDARG00000086288:scg3	YRinitiation	ENSDART00000047190|ENSDARG00000009175:vps52	YCinitiation
ENSDART00000141616|ENSDARG00000021787:abcb5	YRinitiation	ENSDART00000112598|ENSDARG00000077810:otud4	YCinitiation
ENSDART00000105602|ENSDARG00000004402:elovl6	YRinitiation	ENSDART00000055767|ENSDARG00000038243:e4f1	YCinitiation
ENSDART00000082425|ENSDARG00000059327:gata2a	YRinitiation	ENSDART00000137502|ENSDARG00000092395:CABZ01086354.1	YCinitiation
ENSDART00000150341|ENSDARG00000096075:si:ch73-155e10.1	YRinitiation	ENSDART00000087110|ENSDARG00000074331:eif4g3b	YCinitiation
ENSDART00000129476|ENSDARG00000054858:TP53BP2	YRinitiation	ENSDART00000031234|ENSDARG00000007603:stxbp2	YCinitiation
ENSDART00000073930|ENSDARG00000052139:notch3	YRinitiation	ENSDART00000154650|ENSDARG00000097737:si:dkey-188h10.3	YCinitiation
ENSDART00000048350|ENSDARG00000022085:si:dkey-34e4.1	YRinitiation	ENSDART00000032540|ENSDARG00000025889:usp14	YCinitiation
ENSDART00000065045|ENSDARG00000044304:prrc1	YRinitiation	ENSDART00000019828|ENSDARG00000017140:zgc:63587	YCinitiation
ENSDART00000131957|ENSDARG00000040332:crfb2	YRinitiation	ENSDART00000090221|ENSDARG00000062390:cdc42ep1b	YCinitiation
ENSDART00000024450|ENSDARG00000002271:zfand5b	YRinitiation	ENSDART00000024750|ENSDARG00000006408:hmgb3b	YCinitiation
ENSDART00000063152|ENSDARG00000043011:chst14	YRinitiation	ENSDART00000139850|ENSDARG00000062361:PAXBP1	YCinitiation
ENSDART00000131681|ENSDARG00000000540:asnsd1	YRinitiation	ENSDART00000129926|ENSDARG00000086911:si:dkey-100n23.5	YCinitiation
ENSDART00000140864|ENSDARG00000092846:PGBD4	YRinitiation	ENSDART00000121786|ENSDARG00000089823:si:ch211-113a14.6	YCinitiation
ENSDART00000103035|ENSDARG00000070343:hoxc6a	YRinitiation	ENSDART00000020048|ENSDARG00000011459:gsna	YCinitiation
ENSDART00000099586|ENSDARG00000028815:zgc:162945	YRinitiation	ENSDART00000125161|ENSDARG00000004082:cx39.9	YCinitiation
ENSDART00000100606|ENSDARG00000069240:C18H15orf61	YRinitiation	ENSDART00000123001|ENSDARG00000005273:ergic1	YCinitiation
ENSDART00000124131|ENSDARG00000025699:mbd1	YRinitiation	ENSDART00000020297|ENSDARG00000002060:brf2	YCinitiation
ENSDART00000111199|ENSDARG00000074217:si:dkey-188i13.6	YRinitiation	ENSDART00000122660|ENSDARG00000089302:hnrnpa0a	YCinitiation
ENSDART00000111302|ENSDARG00000079816:rhbdd3	YRinitiation	ENSDART00000060311|ENSDARG00000041145:paqr5a	YCinitiation
ENSDART00000080477|ENSDARG00000057729:EPHB6	YRinitiation	ENSDART00000062092|ENSDARG00000042344:trmt6	YCinitiation
ENSDART00000125591|ENSDARG00000005872:arhgap28	YRinitiation	ENSDART00000034817|ENSDARG00000025332:rbm28	YCinitiation
ENSDART00000126129|ENSDARG00000075149:NAGPA	YRinitiation	ENSDART00000090712|ENSDARG00000062593:stox1	YCinitiation
ENSDART00000062551|ENSDARG00000042641:cyp51	YRinitiation	ENSDART00000017854|ENSDARG00000020493:lgi1a	YCinitiation
ENSDART00000137357|ENSDARG00000022891:zgc:175214	YRinitiation	ENSDART00000067378|ENSDARG00000045847:si:ch211-214j24.10	YCinitiation
ENSDART00000105241|ENSDARG00000058961:ntf7	YRinitiation	ENSDART00000057223|ENSDARG00000039162:rhebl1	YCinitiation
ENSDART00000003939|ENSDARG00000002564:syngr1a	YRinitiation	ENSDART00000100032|ENSDARG00000013670:hyou1	YCinitiation
ENSDART00000039157|ENSDARG00000001220:mycbp2	YRinitiation	ENSDART00000038230|ENSDARG00000023160:snrnp40	YCinitiation
ENSDART00000146612|ENSDARG00000008740:esf1	YRinitiation	ENSDART00000156533|ENSDARG00000079834:C16H1orf172	YCinitiation
ENSDART00000127269|ENSDARG00000091685:MetazoaSRP	YRinitiation	ENSDART00000132378|ENSDARG00000000086:itsn1	YCinitiation
ENSDART00000135517|ENSDARG00000055133:cenpf	YRinitiation	ENSDART00000082286|ENSDARG00000095866:fabp1b.2	YCinitiation
ENSDART00000091735|ENSDARG00000063032:dok6	YRinitiation	ENSDART00000033970|ENSDARG00000009549:ubr4	YCinitiation
ENSDART00000156110|ENSDARG00000097191:ZNF787	YRinitiation	ENSDART00000081325|ENSDARG00000058454:dynll1	YCinitiation
ENSDART00000149726|ENSDARG00000038941:ppp1r1c	YRinitiation	ENSDART00000099456|ENSDARG00000068698:psenen	YCinitiation
ENSDART00000134630|ENSDARG00000007808:zdhhc16a	YRinitiation	ENSDART00000105884|ENSDARG00000012824:itga3b	YCinitiation
ENSDART00000005105|ENSDARG00000002165:psme1	YRinitiation	ENSDART00000114203|ENSDARG00000079463:MAN2B2	YCinitiation
ENSDART00000155580|ENSDARG00000073962:C17H15orf57	YRinitiation	ENSDART00000022179|ENSDARG00000003818:prkag1	YCinitiation
ENSDART00000038495|ENSDARG00000014571:ctnnb1	YRinitiation	ENSDART00000115330|ENSDARG00000077341:ppp1r14c	YCinitiation
ENSDART00000038200|ENSDARG00000026039:cyp1a	YRinitiation	ENSDART00000078854|ENSDARG00000056367:mpv17l2	YCinitiation
ENSDART00000064913|ENSDARG00000044216:fto	YRinitiation	ENSDART00000009507|ENSDARG00000018985:gatsl2	YCinitiation
ENSDART00000063943|ENSDARG00000043554:mrpl40	YRinitiation	ENSDART00000003042|ENSDARG00000020708:mdkb	YCinitiation
ENSDART00000080201|ENSDARG00000057513:mdm4	YRinitiation	ENSDART00000041728|ENSDARG00000033999:cyp26a1	YCinitiation
ENSDART00000114851|ENSDARG00000079555:ccdc85cb	YRinitiation	ENSDART00000156761|ENSDARG00000039878:ambra1b	YCinitiation
ENSDART00000105133|ENSDARG00000071208:wnt4a	YRinitiation	ENSDART00000056679|ENSDARG00000038812:e2f5	YCinitiation
ENSDART00000058311|ENSDARG00000002020:rictorb	YRinitiation	ENSDART00000131077|ENSDARG00000001549:sp3a	YCinitiation
ENSDART00000087339|ENSDARG00000061328:cdon	YRinitiation	ENSDART00000148353|ENSDARG00000020228:usf2	YCinitiation
ENSDART00000086961|ENSDARG00000061180:vps45	YRinitiation	ENSDART00000143291|ENSDARG00000092807:si:dkey-151g10.6	YCinitiation
ENSDART00000067040|ENSDARG00000045598:si:dkey-180p18.9	YRinitiation	ENSDART00000108518|ENSDARG00000079687:rnf10	YCinitiation
ENSDART00000064439|ENSDARG00000043884:nup43	YRinitiation	ENSDART00000023684|ENSDARG00000014008:cwc22	YCinitiation
ENSDART00000081343|ENSDARG00000058471:plk1	YRinitiation	ENSDART00000054175|ENSDARG00000037238:smad5	YCinitiation
ENSDART00000128149|ENSDARG00000042660:fam32al	YRinitiation	ENSDART00000148603|ENSDARG00000075931:acsl5	YCinitiation
ENSDART00000074789|ENSDARG00000027109:zfr	YRinitiation	ENSDART00000065397|ENSDARG00000044540:fkbp2	YCinitiation
ENSDART00000085913|ENSDARG00000042091:btbd2	YRinitiation	ENSDART00000014254|ENSDARG00000014956:diablob	YCinitiation
ENSDART00000053841|ENSDARG00000037042:ddhd1b	YRinitiation	ENSDART00000104279|ENSDARG00000070809:znf516	YCinitiation
ENSDART00000047525|ENSDARG00000032929:cryba1l1	YRinitiation	ENSDART00000033069|ENSDARG00000024511:bxdc2	YCinitiation
ENSDART00000056180|ENSDARG00000038500:cep41	YRinitiation	ENSDART00000026694|ENSDARG00000017605:rpp40	YCinitiation
ENSDART00000006765|ENSDARG00000002536:tm9sf4	YRinitiation	ENSDART00000053203|ENSDARG00000036630:plp2	YCinitiation
ENSDART00000121664|ENSDARG00000088961:zgc:173620	YRinitiation	ENSDART00000054205|ENSDARG00000037259:ndufb6	YCinitiation
ENSDART00000055502|ENSDARG00000038074:ergic3	YRinitiation	ENSDART00000125815|ENSDARG00000011246:krr1	YCinitiation
ENSDART00000011540|ENSDARG00000034961:bzw1b	YRinitiation	ENSDART00000019647|ENSDARG00000020101:psmc2	YCinitiation
ENSDART00000053797|ENSDARG00000037012:slc3a2b	YRinitiation	ENSDART00000099769|ENSDARG00000052379:ccdc22	YCinitiation
ENSDART00000012918|ENSDARG00000006300:psmd9	YRinitiation	ENSDART00000026963|ENSDARG00000016979:pmpcb	YCinitiation
ENSDART00000052805|ENSDARG00000036345:cmtr2	YRinitiation	ENSDART00000092773|ENSDARG00000059234:mrps27	YCinitiation
ENSDART00000064546|ENSDARG00000043963:si:ch211-241j12.3	YRinitiation	ENSDART00000129339|ENSDARG00000037965:srrm2	YCinitiation
ENSDART00000103159|ENSDARG00000070358:smim12	YRinitiation	ENSDART00000065256|ENSDARG00000044431:ppig	YCinitiation
ENSDART00000155676|ENSDARG00000013990:ube2q2	YRinitiation	ENSDART00000052930|ENSDARG00000036438:ndufv1	YCinitiation
ENSDART00000132249|ENSDARG00000026664:uri1	YRinitiation	ENSDART00000012630|ENSDARG00000010246:prmt1	YCinitiation
ENSDART00000100746|ENSDARG00000026654:gosr1	YRinitiation	ENSDART00000031814|ENSDARG00000040854:tsg101a	YCinitiation
ENSDART00000032341|ENSDARG00000023989:pef1	YRinitiation	ENSDART00000149187|ENSDARG00000005756:dync1i2a	YCinitiation
ENSDART00000131439|ENSDARG00000079812:zmiz2	YRinitiation	ENSDART00000073583|ENSDARG00000051875:islr2	YCinitiation
ENSDART00000142460|ENSDARG00000078261:nphp3	YRinitiation	ENSDART00000073970|ENSDARG00000052170:uap1	YCinitiation
ENSDART00000138496|ENSDARG00000092134:rad54b	YRinitiation	ENSDART00000139962|ENSDARG00000045486:pawr	YCinitiation
ENSDART00000063418|ENSDARG00000043209:nsun5	YRinitiation	ENSDART00000076066|ENSDARG00000053950:lin37	YCinitiation
ENSDART00000097486|ENSDARG00000067681:tmem141	YRinitiation	ENSDART00000129117|ENSDARG00000022261:pdzk1	YCinitiation
ENSDART00000003748|ENSDARG00000018281:C18H15orf26	YRinitiation	ENSDART00000063392|ENSDARG00000043177:lsm1	YCinitiation
ENSDART00000075985|ENSDARG00000053865:COMP	YRinitiation	ENSDART00000129463|ENSDARG00000086514:ago4	YCinitiation
ENSDART00000127667|ENSDARG00000018404:krt18	YRinitiation	ENSDART00000089689|ENSDARG00000062209:mrps5	YCinitiation
ENSDART00000151612|ENSDARG00000096319:si:ch211-239j9.1	YRinitiation	ENSDART00000143702|ENSDARG00000035423:zgc:123194	YCinitiation
ENSDART00000088881|ENSDARG00000061915:git2a	YRinitiation	ENSDART00000123935|ENSDARG00000044281:erbb2ip	YCinitiation
ENSDART00000102260|ENSDARG00000058366:si:dkey-222f8.3	YRinitiation	ENSDART00000037824|ENSDARG00000023852:lsm4	YCinitiation
ENSDART00000029492|ENSDARG00000010032:cmtm7	YRinitiation	ENSDART00000141056|ENSDARG00000013472:nedd1	YCinitiation
ENSDART00000008243|ENSDARG00000009505:slmo2	YRinitiation	ENSDART00000064113|ENSDARG00000043666:abt1	YCinitiation
ENSDART00000006390|ENSDARG00000017389:igfbp7	YRinitiation	ENSDART00000148802|ENSDARG00000057317:nexn	YCinitiation
ENSDART00000157312|ENSDARG00000042969:si:dkeyp-84f3.7	YRinitiation	ENSDART00000033332|ENSDARG00000011673:si:ch211-246m6.5	YCinitiation
ENSDART00000143384|ENSDARG00000092452:si:dkey-95p16.1	YRinitiation	ENSDART00000063400|ENSDARG00000043185:mllt1	YCinitiation
ENSDART00000016709|ENSDARG00000020822:rabl5	YRinitiation	ENSDART00000102893|ENSDARG00000070230:aldh1l2	YCinitiation
ENSDART00000127940|ENSDARG00000062991:abi1b	YRinitiation	ENSDART00000018840|ENSDARG00000011666:msh6	YCinitiation
ENSDART00000145087|ENSDARG00000013415:lmna	YRinitiation	ENSDART00000011251|ENSDARG00000003599:rpl3	YCinitiation
ENSDART00000141979|ENSDARG00000076733:bard1	YRinitiation	ENSDART00000105675|ENSDARG00000010191:ttc39c	YCinitiation
ENSDART00000135864|ENSDARG00000031985:ppp2r4	YRinitiation	ENSDART00000014385|ENSDARG00000005785:elovl7b	YCinitiation
ENSDART00000046857|ENSDARG00000033854:abrab	YRinitiation	ENSDART00000016214|ENSDARG00000058128:msna	YCinitiation
ENSDART00000112226|ENSDARG00000075557:apcdd1l	YRinitiation	ENSDART00000151674|ENSDARG00000063264:PCDH9	YCinitiation
ENSDART00000099511|ENSDARG00000038121:ELL3	YRinitiation	ENSDART00000063318|ENSDARG00000043126:blf	YCinitiation
ENSDART00000113060|ENSDARG00000075730:dnph1	YRinitiation	ENSDART00000088908|ENSDARG00000007461:srgap1	YCinitiation
ENSDART00000136561|ENSDARG00000094336:si:dkeyp-82a1.6	YRinitiation	ENSDART00000122624|ENSDARG00000086704:CU638740.3	YCinitiation
ENSDART00000056893|ENSDARG00000038976:pdcd7	YRinitiation	ENSDART00000059752|ENSDARG00000040779:med16	YCinitiation
ENSDART00000078028|ENSDARG00000055643:cyb5a	YRinitiation	ENSDART00000113508|ENSDARG00000079780:FP085405.1	YCinitiation
ENSDART00000156460|ENSDARG00000053190:galnt16	YRinitiation	ENSDART00000040900|ENSDARG00000030881:baxb	YCinitiation
ENSDART00000089748|ENSDARG00000033498:rorb	YRinitiation	ENSDART00000054619|ENSDARG00000037506:prps1b	YCinitiation
ENSDART00000017956|ENSDARG00000031761:dab2	YRinitiation	ENSDART00000154429|ENSDARG00000017294:gnai2b	YCinitiation
ENSDART00000148486|ENSDARG00000045885:scaf11	YRinitiation	ENSDART00000016002|ENSDARG00000015759:tspan7	YCinitiation
ENSDART00000127876|ENSDARG00000070870:ptpn23b	YRinitiation	ENSDART00000113375|ENSDARG00000075220:si:ch211-113a14.19	YCinitiation
ENSDART00000102459|ENSDARG00000070038:rbp2a	YRinitiation	ENSDART00000032392|ENSDARG00000028336:dhdhl	YCinitiation
ENSDART00000051414|ENSDARG00000004851:hinfp	YRinitiation	ENSDART00000053240|ENSDARG00000036658:cab39l	YCinitiation
ENSDART00000090528|ENSDARG00000021309:rhoae	YRinitiation	ENSDART00000020810|ENSDARG00000012513:sdcbp2	YCinitiation
ENSDART00000065671|ENSDARG00000044692:eri1	YRinitiation	ENSDART00000009385|ENSDARG00000019636:yif1a	YCinitiation
ENSDART00000021736|ENSDARG00000002217:scocb	YRinitiation	ENSDART00000132527|ENSDARG00000039229:cep78	YCinitiation
ENSDART00000137851|ENSDARG00000077372:tfr1b	YRinitiation	ENSDART00000009889|ENSDARG00000054929:zgc:110540	YCinitiation
ENSDART00000020884|ENSDARG00000004307:lypd6	YRinitiation	ENSDART00000065772|ENSDARG00000044751:ddt	YCinitiation
ENSDART00000055845|ENSDARG00000038290:thoc5	YRinitiation	ENSDART00000081337|ENSDARG00000058463:ndufab1a	YCinitiation
ENSDART00000046712|ENSDARG00000029479:zgc:86609	YRinitiation	ENSDART00000063917|ENSDARG00000043536:si:dkey-86e18.1	YCinitiation
ENSDART00000147208|ENSDARG00000025094:edem1	YRinitiation	ENSDART00000152951|ENSDARG00000045036:cdc42ep4b	YCinitiation
ENSDART00000155969|ENSDARG00000059701:flii	YRinitiation	ENSDART00000108965|ENSDARG00000078754:gra	YCinitiation
ENSDART00000105384|ENSDARG00000014373:vasa	YRinitiation	ENSDART00000124326|ENSDARG00000012881:slc4a1a	YCinitiation
ENSDART00000044371|ENSDARG00000032317:tox	YRinitiation	ENSDART00000137020|ENSDARG00000063627:bop1	YCinitiation
ENSDART00000099749|ENSDARG00000076137:CLDN22	YRinitiation	ENSDART00000018908|ENSDARG00000006240:slc27a1a	YCinitiation
ENSDART00000058742|ENSDARG00000040161:TMPO	YRinitiation	ENSDART00000124627|ENSDARG00000007405:strap	YCinitiation
ENSDART00000003736|ENSDARG00000004932:kal1b	YRinitiation	ENSDART00000066930|ENSDARG00000045514:atp5c1	YCinitiation
ENSDART00000041849|ENSDARG00000032795:tmem8a	YRinitiation	ENSDART00000099794|ENSDARG00000068893:mettl5	YCinitiation
ENSDART00000131766|ENSDARG00000012222:nup35	YRinitiation	ENSDART00000039629|ENSDARG00000034668:celf3a	YCinitiation
ENSDART00000145057|ENSDARG00000057918:tsc1b	YRinitiation	ENSDART00000089433|ENSDARG00000062116:ctdsplb	YCinitiation
ENSDART00000129967|ENSDARG00000067958:sh3gl1a	YRinitiation	ENSDART00000130909|ENSDARG00000051931:edc3	YCinitiation
ENSDART00000016901|ENSDARG00000003865:pard6b	YRinitiation	ENSDART00000062309|ENSDARG00000042489:prkrira	YCinitiation
ENSDART00000078352|ENSDARG00000055938:tspan14	YRinitiation	ENSDART00000093185|ENSDARG00000005104:limk2	YCinitiation
ENSDART00000155888|ENSDARG00000097342:si:ch211-121d13.5	YRinitiation	ENSDART00000121416|ENSDARG00000041887:sf3a1	YCinitiation
ENSDART00000050826|ENSDARG00000029307:C24H18orf8	YRinitiation	ENSDART00000127150|ENSDARG00000013476:arhgef39	YCinitiation
ENSDART00000054909|ENSDARG00000037706:gss	YRinitiation	ENSDART00000111542|ENSDARG00000079900:shroom4	YCinitiation
ENSDART00000015277|ENSDARG00000006207:gpx1b	YRinitiation	ENSDART00000080094|ENSDARG00000057423:prelid1a	YCinitiation
ENSDART00000136377|ENSDARG00000092033:si:dkey-239h2.3	YRinitiation	ENSDART00000060745|ENSDARG00000041435:uba52	YCinitiation
ENSDART00000019379|ENSDARG00000011724:marveld1	YRinitiation	ENSDART00000123178|ENSDARG00000004926:slbp	YCinitiation
ENSDART00000131732|ENSDARG00000059897:ntrk2a	YRinitiation	ENSDART00000074561|ENSDARG00000052666:litaf	YCinitiation
ENSDART00000079253|ENSDARG00000056713:pskh1	YRinitiation	ENSDART00000151832|ENSDARG00000096498:ved	YCinitiation
ENSDART00000112053|ENSDARG00000079979:fam89a	YRinitiation	ENSDART00000155261|ENSDARG00000097753:SLIRP	YCinitiation
ENSDART00000088358|ENSDARG00000061718:znf704	YRinitiation	ENSDART00000123145|ENSDARG00000090993:RNF4	YCinitiation
ENSDART00000146160|ENSDARG00000076904:loxl5b	YRinitiation	ENSDART00000129395|ENSDARG00000023815:uvrag	YCinitiation
ENSDART00000078066|ENSDARG00000035868:spire1a	YRinitiation	ENSDART00000138116|ENSDARG00000035427:surf6	YCinitiation
ENSDART00000131300|ENSDARG00000000935:unk	YRinitiation	ENSDART00000098736|ENSDARG00000068305:mrps14	YCinitiation
ENSDART00000004277|ENSDARG00000036279:lamc1	YRinitiation	ENSDART00000025885|ENSDARG00000013184:pcbp2	YCinitiation
ENSDART00000066764|ENSDARG00000045402:commd3	YRinitiation	ENSDART00000144859|ENSDARG00000045562:pus1	YCinitiation
ENSDART00000038391|ENSDARG00000052396:pkz	YRinitiation	ENSDART00000081604|ENSDARG00000058688:adipor2	YCinitiation
ENSDART00000102511|ENSDARG00000037079:ccdc104	YRinitiation	ENSDART00000032498|ENSDARG00000024540:zgc:100919	YCinitiation
ENSDART00000137975|ENSDARG00000025949:irak1	YRinitiation	ENSDART00000139616|ENSDARG00000094018:RNF214	YCinitiation
ENSDART00000091497|ENSDARG00000062919:tceanc2	YRinitiation	ENSDART00000004625|ENSDARG00000019706:zar1	YCinitiation
ENSDART00000045408|ENSDARG00000031855:mst1	YRinitiation	ENSDART00000051792|ENSDARG00000019235:sema3aa	YCinitiation
ENSDART00000012132|ENSDARG00000004318:cbwd	YRinitiation	NM_200030_rpl27a	YCinitiation
ENSDART00000131395|ENSDARG00000018047:brms1lb	YRinitiation	ENSDART00000037709|ENSDARG00000026767:nol11	YCinitiation
ENSDART00000007260|ENSDARG00000017811:si:ch211-210c8.6	YRinitiation	ENSDART00000129598|ENSDARG00000032327:usp36	YCinitiation
ENSDART00000078877|ENSDARG00000034423:sncga	YRinitiation	ENSDART00000058695|ENSDARG00000040128:hint1	YCinitiation
ENSDART00000154817|ENSDARG00000096954:si:dkeyp-67f1.1	YRinitiation	ENSDART00000083890|ENSDARG00000059925:usp24	YCinitiation
ENSDART00000058401|ENSDARG00000039926:lhfpl2b	YRinitiation	ENSDART00000031823|ENSDARG00000006385:triobp	YCinitiation
ENSDART00000136374|ENSDARG00000071413:mier2	YRinitiation	ENSDART00000083085|ENSDARG00000059642:mtmr14	YCinitiation
ENSDART00000134054|ENSDARG00000093058:si:dkey-13i19.8	YRinitiation	ENSDART00000065590|ENSDARG00000044638:map1lc3c	YCinitiation
ENSDART00000152623|ENSDARG00000077243:ABCC3	YRinitiation	ENSDART00000127805|ENSDARG00000055113:pom121	YCinitiation
ENSDART00000136383|ENSDARG00000051975:cd99	YRinitiation	ENSDART00000004923|ENSDARG00000016086:smurf1	YCinitiation
ENSDART00000085223|ENSDARG00000060480:ubr1	YRinitiation	ENSDART00000060532|ENSDARG00000041299:MSI1	YCinitiation
NM_213275_vgll4b	YRinitiation	ENSDART00000115236|ENSDARG00000078113:atp5ia	YCinitiation
ENSDART00000065104|ENSDARG00000044327:TMEM185A	YRinitiation	ENSDART00000079678|ENSDARG00000057089:ftsj1	YCinitiation
ENSDART00000139133|ENSDARG00000028771:MAPRE2	YRinitiation	ENSDART00000052352|ENSDARG00000036063:ppp1r11	YCinitiation
ENSDART00000132405|ENSDARG00000031894:lef1	YRinitiation	ENSDART00000022702|ENSDARG00000004049:marcksa	YCinitiation
ENSDART00000081304|ENSDARG00000038374:ccdc137	YRinitiation	ENSDART00000140695|ENSDARG00000077620:cdca7a	YCinitiation
ENSDART00000084715|ENSDARG00000060256:alkbh8	YRinitiation	ENSDART00000127646|ENSDARG00000088857:CABZ01085888.1	YCinitiation
ENSDART00000135984|ENSDARG00000056395:onecut3a	YRinitiation	ENSDART00000064088|ENSDARG00000043644:vkorc1l1	YCinitiation
ENSDART00000074605|ENSDARG00000052705:pkp1b	YRinitiation	ENSDART00000127044|ENSDARG00000013861:armc1	YCinitiation
ENSDART00000066628|ENSDARG00000045304:mtfr1	YRinitiation	ENSDART00000146309|ENSDARG00000044102:znf593	YCinitiation
ENSDART00000049695|ENSDARG00000000943:dzip1	YRinitiation	ENSDART00000140665|ENSDARG00000002013:grb10a	YCinitiation
ENSDART00000127890|ENSDARG00000086333:CABZ01084952.1	YRinitiation	ENSDART00000124346|ENSDARG00000019815:fn1a	YCinitiation
ENSDART00000147849|ENSDARG00000029072:klf6a	YRinitiation	ENSDART00000150300|ENSDARG00000016476:oaz1b	YCinitiation
ENSDART00000150877|ENSDARG00000088392:si:dkey-238o14.9	YRinitiation	ENSDART00000033746|ENSDARG00000002304:gins2	YCinitiation
ENSDART00000144616|ENSDARG00000021135:DHRS2	YRinitiation	ENSDART00000103123|ENSDARG00000070333:anapc11	YCinitiation
ENSDART00000103471|ENSDARG00000070475:khdrbs1b	YRinitiation	ENSDART00000020283|ENSDARG00000012674:rpusd4	YCinitiation
ENSDART00000104487|ENSDARG00000022509:cox4i2	YRinitiation	ENSDART00000122904|ENSDARG00000079305:hbae3	YCinitiation
ENSDART00000149503|ENSDARG00000090152:anapc10	YRinitiation	ENSDART00000067666|ENSDARG00000046022:tmed7	YCinitiation
ENSDART00000088917|ENSDARG00000070553:rnmt	YRinitiation	ENSDART00000067448|ENSDARG00000045888:acat1	YCinitiation
ENSDART00000133300|ENSDARG00000013492:zbtb34	YRinitiation	ENSDART00000123003|ENSDARG00000067990:myhz1.1	YCinitiation
ENSDART00000145107|ENSDARG00000019526:agfg1b	YRinitiation	ENSDART00000062676|ENSDARG00000042724:supt5h	YCinitiation
ENSDART00000150219|ENSDARG00000040606:tfap2c	YRinitiation	ENSDART00000098295|ENSDARG00000068102:BAX	YCinitiation
ENSDART00000123319|ENSDARG00000001676:gpm6bb	YRinitiation	ENSDART00000061435|ENSDARG00000041921:hsbp1b	YCinitiation
ENSDART00000006091|ENSDARG00000018698:carm1	YRinitiation	ENSDART00000009194|ENSDARG00000018903:aimp2	YCinitiation
ENSDART00000136808|ENSDARG00000076135:mmrn2a	YRinitiation	ENSDART00000062122|ENSDARG00000042361:meis2a	YCinitiation
ENSDART00000143570|ENSDARG00000092965:si:ch211-266i10.1	YRinitiation	ENSDART00000052862|ENSDARG00000036386:rbm4.1	YCinitiation
ENSDART00000020541|ENSDARG00000018529:lipf	YRinitiation	ENSDART00000138555|ENSDARG00000023900:casd1	YCinitiation
ENSDART00000065503|ENSDARG00000044596:pgap2	YRinitiation	ENSDART00000129903|ENSDARG00000086786:mfsd10	YCinitiation
ENSDART00000149528|ENSDARG00000059227:fabp1b.1	YRinitiation	ENSDART00000015873|ENSDARG00000018049:sf3b2	YCinitiation
ENSDART00000151049|ENSDARG00000090387:ONECUT2	YRinitiation	ENSDART00000130299|ENSDARG00000088844:DEAF1	YCinitiation
ENSDART00000105767|ENSDARG00000071498:fhl1a	YRinitiation	ENSDART00000052474|ENSDARG00000036136:tipin	YCinitiation
ENSDART00000134141|ENSDARG00000036956:asxl1	YRinitiation	ENSDART00000026464|ENSDARG00000012972:cfl1l	YCinitiation
ENSDART00000077386|ENSDARG00000076602:prss16	YRinitiation	ENSDART00000153842|ENSDARG00000059631:ints1	YCinitiation
ENSDART00000140012|ENSDARG00000039098:ca8	YRinitiation	ENSDART00000145894|ENSDARG00000078917:zgc:195245	YCinitiation
ENSDART00000104065|ENSDARG00000070694:NXPH4	YRinitiation	ENSDART00000111671|ENSDARG00000075754:mri1	YCinitiation
ENSDART00000127838|ENSDARG00000089805:pcdh18a	YRinitiation	ENSDART00000101037|ENSDARG00000069422:nhp2	YCinitiation
ENSDART00000098172|ENSDARG00000035470:sh3glb2b	YRinitiation	ENSDART00000144744|ENSDARG00000031678:COL5A2	YCinitiation
ENSDART00000054801|ENSDARG00000002634:b4galt1	YRinitiation	ENSDART00000018475|ENSDARG00000013800:snrpd3	YCinitiation
ENSDART00000061973|ENSDARG00000042259:tgfbr1b	YRinitiation	ENSDART00000111706|ENSDARG00000088889:si:dkey-108k21.14	YCinitiation
ENSDART00000045210|ENSDARG00000034616:mlf2	YRinitiation	ENSDART00000005496|ENSDARG00000010603:kctd9	YCinitiation
ENSDART00000102572|ENSDARG00000020072:thbs4b	YRinitiation	ENSDART00000130467|ENSDARG00000052859:chp1	YCinitiation
ENSDART00000015786|ENSDARG00000017058:gyltl1b	YRinitiation	ENSDART00000075412|ENSDARG00000053381:PPAP2A	YCinitiation
ENSDART00000113179|ENSDARG00000074554:sas	YRinitiation	ENSDART00000062094|ENSDARG00000042341:tmem251	YCinitiation
ENSDART00000102843|ENSDARG00000008107:src	YRinitiation	ENSDART00000123598|ENSDARG00000003391:snx7	YCinitiation
ENSDART00000058665|ENSDARG00000040110:KIF20B	YRinitiation	ENSDART00000122540|ENSDARG00000018426:aldh7a1	YCinitiation
ENSDART00000040672|ENSDARG00000014218:mecp2	YRinitiation	ENSDART00000123257|ENSDARG00000018411:mknk1	YCinitiation
ENSDART00000034790|ENSDARG00000023181:pcp4l1	YRinitiation	ENSDART00000147044|ENSDARG00000013659:brox	YCinitiation
ENSDART00000018514|ENSDARG00000002336:dlc	YRinitiation	ENSDART00000064603|ENSDARG00000057672:ppapdc1b	YCinitiation
ENSDART00000067635|ENSDARG00000046004:capzb	YRinitiation	ENSDART00000109160|ENSDARG00000078773:tmem70	YCinitiation
ENSDART00000109464|ENSDARG00000078859:g0s2	YRinitiation	ENSDART00000034536|ENSDARG00000026712:rab5c	YCinitiation
NM_130926_nme2b.1	YRinitiation	ENSDART00000022147|ENSDARG00000014915:ndufab1b	YCinitiation
ENSDART00000046179|ENSDARG00000030791:mafgb	YRinitiation	ENSDART00000019743|ENSDARG00000003866:tm9sf2	YCinitiation
ENSDART00000149032|ENSDARG00000078425:oat	YRinitiation	ENSDART00000037036|ENSDARG00000027078:cnppd1	YCinitiation
ENSDART00000033819|ENSDARG00000009208:prkcda	YRinitiation	ENSDART00000128065|ENSDARG00000091831:ddx27	YCinitiation
ENSDART00000152595|ENSDARG00000086184:FBXO48	YRinitiation	ENSDART00000002714|ENSDARG00000011049:slc17a9b	YCinitiation
ENSDART00000136439|ENSDARG00000052907:bcl7a	YRinitiation	ENSDART00000131780|ENSDARG00000075560:kmt2cb	YCinitiation
ENSDART00000085645|ENSDARG00000060633:usp16	YRinitiation	ENSDART00000111699|ENSDARG00000077950:tor1	YCinitiation
ENSDART00000019145|ENSDARG00000014013:lbr	YRinitiation	ENSDART00000117461|ENSDARG00000081270:rn7sk	YCinitiation
ENSDART00000052503|ENSDARG00000036158:nudcd1	YRinitiation	ENSDART00000013376|ENSDARG00000012192:cant1a	YCinitiation
ENSDART00000081043|ENSDARG00000058260:zgc:174160	YRinitiation	ENSDART00000136334|ENSDARG00000078457:si:ch211-250e5.16	YCinitiation
ENSDART00000080224|ENSDARG00000057529:itpa	YRinitiation	ENSDART00000016211|ENSDARG00000014994:tbp	YCinitiation
ENSDART00000135556|ENSDARG00000075048:lonrf1	YRinitiation	ENSDART00000085158|ENSDARG00000060442:tmem259	YCinitiation
ENSDART00000018502|ENSDARG00000042021:mapk12a	YRinitiation	ENSDART00000019983|ENSDARG00000004151:rab23	YCinitiation
ENSDART00000011435|ENSDARG00000018119:cox5ab	YRinitiation	ENSDART00000051081|ENSDARG00000035256:eef2l2	YCinitiation
ENSDART00000063533|ENSDARG00000043279:aqp12	YRinitiation	ENSDART00000042599|ENSDARG00000030239:dennd6aa	YCinitiation
ENSDART00000052789|ENSDARG00000036335:c1galt1c1	YRinitiation	ENSDART00000078114|ENSDARG00000055708:timm8b	YCinitiation
ENSDART00000074327|ENSDARG00000052470:igfbp2a	YRinitiation	ENSDART00000003648|ENSDARG00000011079:wdr3	YCinitiation
ENSDART00000084174|ENSDARG00000060041:LIG1	YRinitiation	ENSDART00000053773|ENSDARG00000036995:lsm6	YCinitiation
ENSDART00000103626|ENSDARG00000002377:mief2	YRinitiation	ENSDART00000023379|ENSDARG00000016656:mgme1	YCinitiation
ENSDART00000090669|ENSDARG00000062590:pleca	YRinitiation	ENSDART00000149089|ENSDARG00000002632:anxa11b	YCinitiation
ENSDART00000154552|ENSDARG00000098024:si:dkey-262k9.2	YRinitiation	ENSDART00000149761|ENSDARG00000074985:aurkaip1	YCinitiation
ENSDART00000099552|ENSDARG00000068755:exosc8	YRinitiation	ENSDART00000122042|ENSDARG00000090904:RNF219	YCinitiation
ENSDART00000063613|ENSDARG00000043334:ccdc6a	YRinitiation	ENSDART00000015967|ENSDARG00000010025:lsr	YCinitiation
ENSDART00000100778|ENSDARG00000041085:C18H15orf38	YRinitiation	ENSDART00000017230|ENSDARG00000009871:snrpc	YCinitiation
ENSDART00000141305|ENSDARG00000057062:wu:fc13c02	YRinitiation	ENSDART00000144068|ENSDARG00000037199:C9H2orf76	YCinitiation
ENSDART00000145669|ENSDARG00000013020:dtnbb	YRinitiation	ENSDART00000154561|ENSDARG00000038768:mrpl12	YCinitiation
ENSDART00000054693|ENSDARG00000037558:asb12b	YRinitiation	ENSDART00000103330|ENSDARG00000070426:chac1	YCinitiation
ENSDART00000123608|ENSDARG00000087243:zgc:100918	YRinitiation	ENSDART00000012352|ENSDARG00000003860:cbx3a	YCinitiation
ENSDART00000108699|ENSDARG00000074312:coa3	YRinitiation	ENSDART00000129776|ENSDARG00000041429:vwa9	YCinitiation
ENSDART00000078866|ENSDARG00000056378:ifi30	YRinitiation	ENSDART00000102959|ENSDARG00000070254:si:dkey-261m9.19	YCinitiation
ENSDART00000036597|ENSDARG00000027852:plekhf1	YRinitiation	ENSDART00000016024|ENSDARG00000003963:traf4a	YCinitiation
ENSDART00000113494|ENSDARG00000077316:CABZ01067245.1	YRinitiation	ENSDART00000023470|ENSDARG00000030237:pgrmc2	YCinitiation
ENSDART00000142336|ENSDARG00000062082:hipk3b	YRinitiation	ENSDART00000130326|ENSDARG00000029058:rbb4	YCinitiation
ENSDART00000074083|ENSDARG00000052263:si:ch73-131e21.5	YRinitiation	ENSDART00000066909|ENSDARG00000045493:slc35e3	YCinitiation
ENSDART00000129844|ENSDARG00000086870:slc12a2	YRinitiation	ENSDART00000077235|ENSDARG00000054963:alg1	YCinitiation
ENSDART00000101246|ENSDARG00000069521:vps29	YRinitiation	ENSDART00000100516|ENSDARG00000043281:stap2b	YCinitiation
ENSDART00000148380|ENSDARG00000076116:usp10	YRinitiation	ENSDART00000058637|ENSDARG00000041190:SH3D21	YCinitiation
ENSDART00000099278|ENSDARG00000053439:sec24a	YRinitiation	ENSDART00000129698|ENSDARG00000011405:rps9	YCinitiation
ENSDART00000135435|ENSDARG00000011613:rbm39a	YRinitiation	ENSDART00000019063|ENSDARG00000012591:pdcd10b	YCinitiation
ENSDART00000132138|ENSDARG00000094075:si:ch211-208c9.1	YRinitiation	ENSDART00000138675|ENSDARG00000031494:prrc2a	YCinitiation
ENSDART00000134044|ENSDARG00000003695:vdac3	YRinitiation	ENSDART00000131019|ENSDARG00000016687:acadvl	YCinitiation
ENSDART00000147019|ENSDARG00000079784:TMEM71	YRinitiation	ENSDART00000133355|ENSDARG00000035558:gps2	YCinitiation
ENSDART00000122754|ENSDARG00000039399:nt5c2a	YRinitiation	ENSDART00000046922|ENSDARG00000034771:rab13	YCinitiation
ENSDART00000145109|ENSDARG00000054609:slco2b1	YRinitiation	ENSDART00000132081|ENSDARG00000008867:rap1b	YCinitiation
ENSDART00000087120|ENSDARG00000006200:EIF4G1	YRinitiation	ENSDART00000081158|ENSDARG00000058302:SH3BGRL	YCinitiation
ENSDART00000043218|ENSDARG00000033489:ube2j1	YRinitiation	ENSDART00000033316|ENSDARG00000027397:vangl2	YCinitiation
ENSDART00000140065|ENSDARG00000094107:TTF1	YRinitiation	ENSDART00000078497|ENSDARG00000024560:slc4a1b	YCinitiation
ENSDART00000142155|ENSDARG00000073732:myh14	YRinitiation	ENSDART00000113679|ENSDARG00000078500:dap3	YCinitiation
ENSDART00000028338|ENSDARG00000018743:scamp5a	YRinitiation	ENSDART00000042049|ENSDARG00000031915:hif1an	YCinitiation
ENSDART00000012670|ENSDARG00000015851:pnn	YRinitiation	ENSDART00000101667|ENSDARG00000087742:MAP4K3	YCinitiation
ENSDART00000130107|ENSDARG00000005481:nfkbiaa	YRinitiation	ENSDART00000114113|ENSDARG00000010770:sox19a	YCinitiation
ENSDART00000018626|ENSDARG00000002967:pdap1b	YRinitiation	ENSDART00000152626|ENSDARG00000015490:rpl24	YCinitiation
ENSDART00000122104|ENSDARG00000091514:CT737190.3	YRinitiation	ENSDART00000040171|ENSDARG00000019797:qrich1	YCinitiation
ENSDART00000150148|ENSDARG00000054423:slc7a6	YRinitiation	ENSDART00000028260|ENSDARG00000028618:KRT18	YCinitiation
ENSDART00000034373|ENSDARG00000025338:hagh	YRinitiation	ENSDART00000105283|ENSDARG00000071271:SAC3D1	YCinitiation
ENSDART00000124998|ENSDARG00000016088:rtn2a	YRinitiation	ENSDART00000106672|ENSDARG00000071881:arl9	YCinitiation
ENSDART00000082066|ENSDARG00000059057:atpv0e2	YRinitiation	ENSDART00000145896|ENSDARG00000095191:si:dkey-57k2.7	YCinitiation
ENSDART00000034124|ENSDARG00000018602:rab5aa	YRinitiation	ENSDART00000010140|ENSDARG00000010266:igf2bp3	YCinitiation
ENSDART00000147210|ENSDARG00000018853:si:dkey-199f5.8	YRinitiation	ENSDART00000041055|ENSDARG00000005315:celf1	YCinitiation
ENSDART00000098269|ENSDARG00000058115:fgfr2	YRinitiation	ENSDART00000156347|ENSDARG00000078953:EPN3	YCinitiation
ENSDART00000059053|ENSDARG00000040350:rpp38	YRinitiation	ENSDART00000137375|ENSDARG00000023694:spon1b	YCinitiation
ENSDART00000103064|ENSDARG00000042004:nfya	YRinitiation	ENSDART00000078000|ENSDARG00000055613:C16H1orf43	YCinitiation
ENSDART00000017668|ENSDARG00000019362:ptbp1a	YRinitiation	ENSDART00000125019|ENSDARG00000013236:dhcr24	YCinitiation
ENSDART00000124121|ENSDARG00000089737:si:dkey-108k21.23	YRinitiation	ENSDART00000110964|ENSDARG00000075892:bag6	YCinitiation
ENSDART00000122534|ENSDARG00000023055:slc25a43	YRinitiation	ENSDART00000099782|ENSDARG00000068886:mrpl14	YCinitiation
ENSDART00000108611|ENSDARG00000016771:tfa	YRinitiation	ENSDART00000145991|ENSDARG00000074807:tbrg4	YCinitiation
NR_120316_wu:fc55g01	YRinitiation	ENSDART00000099639|ENSDARG00000053468:adam10a	YCinitiation
ENSDART00000133214|ENSDARG00000025824:dmtf1	YRinitiation	ENSDART00000151389|ENSDARG00000071097:si:ch73-367f21.4	YCinitiation
ENSDART00000148389|ENSDARG00000025789:chd4b	YRinitiation	ENSDART00000143474|ENSDARG00000092919:zp3c	YCinitiation
ENSDART00000039536|ENSDARG00000034174:mrrf	YRinitiation	ENSDART00000130083|ENSDARG00000091656:lsm8	YCinitiation
ENSDART00000109171|ENSDARG00000077909:rce1a	YRinitiation	ENSDART00000104717|ENSDARG00000040439:rsl24d1	YCinitiation
ENSDART00000124205|ENSDARG00000090642:si:dkey-54n8.4	YRinitiation	ENSDART00000089616|ENSDARG00000062181:C25H7orf60	YCinitiation
ENSDART00000103850|ENSDARG00000039131:atp1a1a.3	YRinitiation	ENSDART00000019581|ENSDARG00000003616:arih1	YCinitiation
ENSDART00000149478|ENSDARG00000051853:galns	YRinitiation	ENSDART00000109432|ENSDARG00000079049:cercam	YCinitiation
ENSDART00000134710|ENSDARG00000055655:birc5b	YRinitiation	ENSDART00000074781|ENSDARG00000052851:golph3	YCinitiation
ENSDART00000122238|ENSDARG00000039077:tyr	YRinitiation	ENSDART00000023676|ENSDARG00000016904:bckdk	YCinitiation
ENSDART00000014182|ENSDARG00000013997:ern1	YRinitiation	ENSDART00000040209|ENSDARG00000031548:ephb3a	YCinitiation
ENSDART00000152400|ENSDARG00000086550:DBF4B	YRinitiation	ENSDART00000113697|ENSDARG00000077012:eif4ea	YCinitiation
ENSDART00000000004|ENSDARG00000000001:slc35a5	YRinitiation	ENSDART00000041385|ENSDARG00000075538:zgc:163061	YCinitiation
ENSDART00000145075|ENSDARG00000045228:stub1	YRinitiation	ENSDART00000037140|ENSDARG00000034326:ing3	YCinitiation
ENSDART00000105523|ENSDARG00000071396:timm23	YRinitiation	ENSDART00000041842|ENSDARG00000028889:ndufb10	YCinitiation
ENSDART00000111555|ENSDARG00000061936:FBXO10	YRinitiation	ENSDART00000101655|ENSDARG00000076290:calrl2	YCinitiation
ENSDART00000125223|ENSDARG00000037371:dcun1d1	YRinitiation	ENSDART00000079842|ENSDARG00000057234:chtopa	YCinitiation
ENSDART00000146529|ENSDARG00000060192:rpusd1	YRinitiation	ENSDART00000105610|ENSDARG00000044440:WDR48	YCinitiation
ENSDART00000143052|ENSDARG00000092124:cox14	YRinitiation	ENSDART00000088363|ENSDARG00000061724:setdb1b	YCinitiation
ENSDART00000029413|ENSDARG00000028514:cited4b	YRinitiation	ENSDART00000005733|ENSDARG00000008068:tma16	YCinitiation
ENSDART00000140863|ENSDARG00000094514:si:dkey-7l6.3	YRinitiation	ENSDART00000061144|ENSDARG00000041720:arpc5la	YCinitiation
ENSDART00000075176|ENSDARG00000053200:dis3l	YRinitiation	ENSDART00000140515|ENSDARG00000053535:lmo7b	YCinitiation
ENSDART00000078341|ENSDARG00000055926:foxi3a	YRinitiation	ENSDART00000016608|ENSDARG00000007285:mrp63	YCinitiation
ENSDART00000054070|ENSDARG00000037182:SURF2	YRinitiation	ENSDART00000052256|ENSDARG00000035993:sumo3b	YCinitiation
ENSDART00000100941|ENSDARG00000029100:chchd1	YRinitiation	ENSDART00000154728|ENSDARG00000078322:col12a1a	YCinitiation
ENSDART00000028960|ENSDARG00000021984:ndufa2	YRinitiation	ENSDART00000008595|ENSDARG00000007863:tra2a	YCinitiation
ENSDART00000006971|ENSDARG00000010385:sept4a	YRinitiation	ENSDART00000024316|ENSDARG00000019507:mcm5	YCinitiation
ENSDART00000003550|ENSDARG00000004580:nmnat2	YRinitiation	ENSDART00000048775|ENSDARG00000042029:mbd3b	YCinitiation
ENSDART00000092948|ENSDARG00000044083:peli1b	YRinitiation	ENSDART00000046670|ENSDARG00000013776:thop1	YCinitiation
ENSDART00000010420|ENSDARG00000011611:actr1	YRinitiation	ENSDART00000129683|ENSDARG00000005567:map2k6	YCinitiation
ENSDART00000076031|ENSDARG00000017813:pigs	YRinitiation	ENSDART00000033188|ENSDARG00000027249:btg1	YCinitiation
ENSDART00000112694|ENSDARG00000079656:FAM171A2	YRinitiation	ENSDART00000025024|ENSDARG00000014587:slc38a5b	YCinitiation
ENSDART00000041634|ENSDARG00000010710:msi1	YRinitiation	ENSDART00000148208|ENSDARG00000074940:sep15	YCinitiation
ENSDART00000141752|ENSDARG00000075813:asphd1	YRinitiation	ENSDART00000145068|ENSDARG00000017591:fat1a	YCinitiation
ENSDART00000155070|ENSDARG00000097127:si:dkey-172k15.3	YRinitiation	ENSDART00000145404|ENSDARG00000068507:crybb1	YCinitiation
ENSDART00000066164|ENSDARG00000045003:vsg1	YRinitiation	ENSDART00000156459|ENSDARG00000061108:ep300b	YCinitiation
ENSDART00000082154|ENSDARG00000071241:trim35-39	YRinitiation	ENSDART00000122801|ENSDARG00000053196:mtor	YCinitiation
ENSDART00000131180|ENSDARG00000055094:zgc:85932	YRinitiation	ENSDART00000081214|ENSDARG00000058354:selt1a	YCinitiation
ENSDART00000144076|ENSDARG00000061527:nxt2	YRinitiation	ENSDART00000067537|ENSDARG00000038639:elovl6l	YCinitiation
ENSDART00000051804|ENSDARG00000035715:marcksl1b	YRinitiation	ENSDART00000123183|ENSDARG00000086546:H2AFY	YCinitiation
ENSDART00000092105|ENSDARG00000063187:agpat5	YRinitiation	ENSDART00000088484|ENSDARG00000061764:ahnak	YCinitiation
ENSDART00000020859|ENSDARG00000024642:pip5k1ab	YRinitiation	ENSDART00000143457|ENSDARG00000003931:cndp2	YCinitiation
ENSDART00000122388|ENSDARG00000038401:tefb	YRinitiation	ENSDART00000112558|ENSDARG00000070722:btf3l4	YCinitiation
ENSDART00000148480|ENSDARG00000078618:inpp5k	YRinitiation	ENSDART00000149124|ENSDARG00000044567:ttc1	YCinitiation
ENSDART00000005573|ENSDARG00000074248:tmem237b	YRinitiation	ENSDART00000024615|ENSDARG00000007813:RNPEPL1	YCinitiation
ENSDART00000108855|ENSDARG00000078389:si:dkey-188i13.7	YRinitiation	ENSDART00000126259|ENSDARG00000090182:H2AFY	YCinitiation
ENSDART00000104476|ENSDARG00000000837:snx9a	YRinitiation	ENSDART00000140096|ENSDARG00000033440:metap1	YCinitiation
ENSDART00000014723|ENSDARG00000005513:naca	YRinitiation	ENSDART00000130987|ENSDARG00000035756:rps17	YCinitiation
ENSDART00000039572|ENSDARG00000030737:znf326	YRinitiation	ENSDART00000034935|ENSDARG00000004460:desi2	YCinitiation
ENSDART00000054849|ENSDARG00000037655:pls3	YRinitiation	ENSDART00000034216|ENSDARG00000014717:DYNC1H1	YCinitiation
ENSDART00000129958|ENSDARG00000036162:hnrnpa0b	YRinitiation	ENSDART00000099283|ENSDARG00000068602:dalrd3	YCinitiation
ENSDART00000135209|ENSDARG00000000369:prkag3b	YRinitiation	ENSDART00000114670|ENSDARG00000068635:mrps2	YCinitiation
ENSDART00000131694|ENSDARG00000024717:selenbp1	YRinitiation	ENSDART00000137319|ENSDARG00000092141:si:dkeyp-100a1.6	YCinitiation
ENSDART00000027331|ENSDARG00000016307:mrpl46	YRinitiation	ENSDART00000079401|ENSDARG00000056836:si:ch211-125o16.4	YCinitiation
ENSDART00000103033|ENSDARG00000003546:unc45a	YRinitiation	ENSDART00000078499|ENSDARG00000056078:rftn2	YCinitiation
ENSDART00000006942|ENSDARG00000043249:TXNDC15	YRinitiation	ENSDART00000067678|ENSDARG00000046030:zgc:110339	YCinitiation
ENSDART00000142886|ENSDARG00000043077:nisch	YRinitiation	ENSDART00000106654|ENSDARG00000071868:znf711	YCinitiation
NR_125779_si:dkey-85k7.7	YRinitiation	ENSDART00000148314|ENSDARG00000035507:ddx31	YCinitiation
ENSDART00000129674|ENSDARG00000037059:slc44a2	YRinitiation	ENSDART00000062146|ENSDARG00000053020:ppp2cb	YCinitiation
ENSDART00000145268|ENSDARG00000077034:NMNAT3	YRinitiation	ENSDART00000108742|ENSDARG00000076662:NFX1	YCinitiation
ENSDART00000109605|ENSDARG00000075805:si:dkey-219c3.2	YRinitiation	ENSDART00000052348|ENSDARG00000036060:exosc6	YCinitiation
ENSDART00000076009|ENSDARG00000060594:hadhab	YRinitiation	ENSDART00000103701|ENSDARG00000025754:ube2f	YCinitiation
ENSDART00000053924|ENSDARG00000037099:IRS2	YRinitiation	ENSDART00000064924|ENSDARG00000044220:kars	YCinitiation
ENSDART00000076037|ENSDARG00000053917:alg10	YRinitiation	ENSDART00000018071|ENSDARG00000016889:eif3g	YCinitiation
ENSDART00000020946|ENSDARG00000007885:fancl	YRinitiation	ENSDART00000003167|ENSDARG00000005926:ak2	YCinitiation
ENSDART00000148911|ENSDARG00000074634:keap1b	YRinitiation	ENSDART00000126490|ENSDARG00000051800:fnbp4	YCinitiation
ENSDART00000079695|ENSDARG00000057100:zwilch	YRinitiation	ENSDART00000062957|ENSDARG00000042892:paip1	YCinitiation
ENSDART00000087553|ENSDARG00000061413:sec23ip	YRinitiation	ENSDART00000153026|ENSDARG00000096749:C12H17orf89	YCinitiation
ENSDART00000099803|ENSDARG00000075989:arpc2	YRinitiation	ENSDART00000063492|ENSDARG00000043250:ppm1ab	YCinitiation
ENSDART00000006748|ENSDARG00000014474:yipf1	YRinitiation	ENSDART00000149520|ENSDARG00000008363:mcl1b	YCinitiation
ENSDART00000104520|ENSDARG00000070922:cnbpb	YRinitiation	ENSDART00000111539|ENSDARG00000077826:si:dkey-57n24.4	YCinitiation
ENSDART00000136895|ENSDARG00000060917:anln	YRinitiation	ENSDART00000154505|ENSDARG00000011909:itpr2	YCinitiation
ENSDART00000140954|ENSDARG00000045765:asb13a.2	YRinitiation	ENSDART00000146122|ENSDARG00000092057:EVA1C	YCinitiation
ENSDART00000132076|ENSDARG00000034785:dachb	YRinitiation	ENSDART00000008355|ENSDARG00000014106:cfl2	YCinitiation
ENSDART00000113507|ENSDARG00000021239:apaf1	YRinitiation	ENSDART00000122459|ENSDARG00000078520:IKBIP	YCinitiation
ENSDART00000046959|ENSDARG00000026482:arhgap12b	YRinitiation	ENSDART00000032825|ENSDARG00000019649:sept7b	YCinitiation
ENSDART00000103405|ENSDARG00000070453:gch1	YRinitiation	ENSDART00000011878|ENSDARG00000003032:eif4a1b	YCinitiation
ENSDART00000000887|ENSDARG00000000804:rassf6	YRinitiation	ENSDART00000079716|ENSDARG00000057114:C1H4orf27	YCinitiation
ENSDART00000066198|ENSDARG00000045027:rab9a	YRinitiation	ENSDART00000006490|ENSDARG00000010779:tlk2	YCinitiation
ENSDART00000060193|ENSDARG00000041080:thap3	YRinitiation	ENSDART00000085945|ENSDARG00000060748:tsfm	YCinitiation
ENSDART00000024140|ENSDARG00000008680:kpnb1	YRinitiation	ENSDART00000074270|ENSDARG00000052419:ankrd12	YCinitiation
ENSDART00000129193|ENSDARG00000088816:TRABD2B	YRinitiation	ENSDART00000016628|ENSDARG00000008026:fam129bb	YCinitiation
ENSDART00000113486|ENSDARG00000074815:mxra5a	YRinitiation	ENSDART00000041609|ENSDARG00000028748:tm9sf3	YCinitiation
ENSDART00000067854|ENSDARG00000046148:tnfaip8l2b	YRinitiation	ENSDART00000052529|ENSDARG00000036174:rpl14	YCinitiation
ENSDART00000135415|ENSDARG00000007370:dysf	YRinitiation	ENSDART00000148138|ENSDARG00000032188:lrrc8a	YCinitiation
ENSDART00000004200|ENSDARG00000010610:sarm1	YRinitiation	ENSDART00000089747|ENSDARG00000062237:nfs1	YCinitiation
ENSDART00000139479|ENSDARG00000060366:slc12a9	YRinitiation	ENSDART00000007458|ENSDARG00000002949:ppp6c	YCinitiation
ENSDART00000051655|ENSDARG00000035625:snrnp27	YRinitiation	ENSDART00000111014|ENSDARG00000045695:myca	YCinitiation
ENSDART00000015765|ENSDARG00000020192:cdc20	YRinitiation	ENSDART00000020598|ENSDARG00000015206:hnrnpua	YCinitiation
ENSDART00000146808|ENSDARG00000074827:C23H1orf116	YRinitiation	ENSDART00000122407|ENSDARG00000087554:cdk1	YCinitiation
ENSDART00000021177|ENSDARG00000071037:pex13	YRinitiation	ENSDART00000066388|ENSDARG00000045146:tomm22	YCinitiation
ENSDART00000128544|ENSDARG00000007630:mkrn2	YRinitiation	ENSDART00000147823|ENSDARG00000039378:rcn2	YCinitiation
ENSDART00000147831|ENSDARG00000056478:ACAP2	YRinitiation	ENSDART00000015801|ENSDARG00000015907:dcbld1	YCinitiation
ENSDART00000025691|ENSDARG00000008170:dbnla	YRinitiation	ENSDART00000127832|ENSDARG00000052617:raver1	YCinitiation
ENSDART00000024312|ENSDARG00000005897:dera	YRinitiation	ENSDART00000123613|ENSDARG00000090667:rab6a	YCinitiation
ENSDART00000124827|ENSDARG00000089957:lgi2a	YRinitiation	ENSDART00000146940|ENSDARG00000007024:uox	YCinitiation
ENSDART00000124167|ENSDARG00000044968:vcla	YRinitiation	ENSDART00000137847|ENSDARG00000094799:plxnb2a	YCinitiation
NM_001017876_fsip1	YRinitiation	ENSDART00000134890|ENSDARG00000038156:dusp11	YCinitiation
ENSDART00000039878|ENSDARG00000031261:sap30bp	YRinitiation	ENSDART00000108936|ENSDARG00000051770:H2AFY	YCinitiation
ENSDART00000075213|ENSDARG00000053209:smad6a	YRinitiation	ENSDART00000088800|ENSDARG00000061889:ppcs	YCinitiation
ENSDART00000086608|ENSDARG00000061048:ranbp9	YRinitiation	ENSDART00000101789|ENSDARG00000069774:flot2b	YCinitiation
ENSDART00000029930|ENSDARG00000026109:slc48a1b	YRinitiation	ENSDART00000147157|ENSDARG00000035540:brwd3	YCinitiation
ENSDART00000082260|ENSDARG00000059209:abhd13	YRinitiation	ENSDART00000133895|ENSDARG00000055569:ghdc	YCinitiation
ENSDART00000092690|ENSDARG00000063438:srebf2	YRinitiation	ENSDART00000104888|ENSDARG00000071087:slc35b4	YCinitiation
ENSDART00000003310|ENSDARG00000008540:sox21b	YRinitiation	ENSDART00000114199|ENSDARG00000075487:si:ch211-267e7.3	YCinitiation
ENSDART00000078647|ENSDARG00000056203:si:dkey-98p3.7	YRinitiation	ENSDART00000122288|ENSDARG00000007836:ctsla	YCinitiation
ENSDART00000002622|ENSDARG00000005108:oclna	YRinitiation	ENSDART00000003518|ENSDARG00000010047:neu3.2	YCinitiation
ENSDART00000099903|ENSDARG00000078973:uckl1b	YRinitiation	ENSDART00000078509|ENSDARG00000056090:capza1b	YCinitiation
ENSDART00000001649|ENSDARG00000001431:actn3b	YRinitiation	ENSDART00000074285|ENSDARG00000052429:syngr2a	YCinitiation
ENSDART00000054814|ENSDARG00000037634:gne	YRinitiation	ENSDART00000124342|ENSDARG00000052010:fam96b	YCinitiation
ENSDART00000078908|ENSDARG00000056414:usp1	YRinitiation	ENSDART00000101152|ENSDARG00000069476:spint2	YCinitiation
ENSDART00000148432|ENSDARG00000039997:ptp4a3	YRinitiation	ENSDART00000053325|ENSDARG00000036721:tomm40l	YCinitiation
ENSDART00000055129|ENSDARG00000037835:polr3k	YRinitiation	ENSDART00000081663|ENSDARG00000058734:prdx1	YCinitiation
ENSDART00000145936|ENSDARG00000077596:si:ch211-269m17.1	YRinitiation	ENSDART00000148463|ENSDARG00000058444:snx6	YCinitiation
ENSDART00000008115|ENSDARG00000019747:hsd3b2	YRinitiation	ENSDART00000066558|ENSDARG00000045257:decr2	YCinitiation
ENSDART00000054026|ENSDARG00000037158:rcc1	YRinitiation	ENSDART00000150204|ENSDARG00000095897:atp5e	YCinitiation
ENSDART00000146712|ENSDARG00000039497:ccdc85a	YRinitiation	ENSDART00000148775|ENSDARG00000077788:arhgef10	YCinitiation
ENSDART00000077903|ENSDARG00000055538:avl9	YRinitiation	ENSDART00000104025|ENSDARG00000037998:flot1b	YCinitiation
ENSDART00000066363|ENSDARG00000045127:FAM53C	YRinitiation	ENSDART00000155932|ENSDARG00000098021:si:dkey-111k8.2	YCinitiation
ENSDART00000049420|ENSDARG00000010420:ndrg1b	YRinitiation	ENSDART00000058938|ENSDARG00000040277:fbxo32	YCinitiation
ENSDART00000024135|ENSDARG00000039522:TUBB2A	YRinitiation	ENSDART00000153179|ENSDARG00000075721:zdhhc6	YCinitiation
ENSDART00000030773|ENSDARG00000023058:foxo3a	YRinitiation	ENSDART00000113797|ENSDARG00000077101:zbtb10	YCinitiation
ENSDART00000003745|ENSDARG00000010008:vim	YRinitiation	ENSDART00000140483|ENSDARG00000077093:scaf4a	YCinitiation
ENSDART00000017402|ENSDARG00000019613:IP6K2	YRinitiation	ENSDART00000137795|ENSDARG00000037397:ssrp1a	YCinitiation
ENSDART00000146451|ENSDARG00000017034:sqrdl	YRinitiation	ENSDART00000024031|ENSDARG00000069937:dnm2a	YCinitiation
ENSDART00000148718|ENSDARG00000006169:lrrk2	YRinitiation	ENSDART00000067322|ENSDARG00000045801:fbxl14b	YCinitiation
ENSDART00000099819|ENSDARG00000026709:bcl7ba	YRinitiation	ENSDART00000045583|ENSDARG00000007198:MTA1	YCinitiation
ENSDART00000127578|ENSDARG00000024416:twistnb	YRinitiation	ENSDART00000084327|ENSDARG00000060089:btaf1	YCinitiation
ENSDART00000004959|ENSDARG00000006145:det1	YRinitiation	ENSDART00000104304|ENSDARG00000070826:bpgm	YCinitiation
ENSDART00000129720|ENSDARG00000036164:cars	YRinitiation	ENSDART00000029894|ENSDARG00000006812:wdr26b	YCinitiation
ENSDART00000058992|ENSDARG00000052131:gli3	YRinitiation	ENSDART00000099262|ENSDARG00000038159:tcf7l1a	YCinitiation
ENSDART00000146056|ENSDARG00000078280:nkx3-1	YRinitiation	ENSDART00000023721|ENSDARG00000003153:cpsf5	YCinitiation
ENSDART00000036157|ENSDARG00000022684:fkbp1aa	YRinitiation	ENSDART00000133850|ENSDARG00000039338:gadd45gip1	YCinitiation
ENSDART00000090414|ENSDARG00000062478:ACKR3	YRinitiation	ENSDART00000125133|ENSDARG00000034693:mysm1	YCinitiation
ENSDART00000156124|ENSDARG00000097845:si:ch211-105j21.9	YRinitiation	ENSDART00000151794|ENSDARG00000096391:dcun1d5	YCinitiation
ENSDART00000144925|ENSDARG00000033804:snx27a	YRinitiation	ENSDART00000089021|ENSDARG00000037488:canx	YCinitiation
ENSDART00000005431|ENSDARG00000020454:psmd8	YRinitiation	ENSDART00000058485|ENSDARG00000039974:rai14	YCinitiation
ENSDART00000137287|ENSDARG00000042069:pebp1	YRinitiation	NM_001004593_zgc:92140	YCinitiation
ENSDART00000041412|ENSDARG00000008904:smarca2	YRinitiation	ENSDART00000132491|ENSDARG00000025554:WDR83OS	YCinitiation
ENSDART00000003888|ENSDARG00000003827:snapc1b	YRinitiation	ENSDART00000074737|ENSDARG00000052816:shmt1	YCinitiation
ENSDART00000053546|ENSDARG00000036878:sh3bgrl2	YRinitiation	ENSDART00000106708|ENSDARG00000071906:SEC24B	YCinitiation
ENSDART00000130057|ENSDARG00000057927:rps6ka3b	YRinitiation	ENSDART00000130311|ENSDARG00000079686:naa30	YCinitiation
ENSDART00000026903|ENSDARG00000001769:ptpra	YRinitiation	ENSDART00000134482|ENSDARG00000058710:terf1	YCinitiation
ENSDART00000127874|ENSDARG00000070408:ccnd2b	YRinitiation	ENSDART00000110697|ENSDARG00000074727:dnajc10	YCinitiation
ENSDART00000109469|ENSDARG00000075331:golga4	YRinitiation	ENSDART00000079583|ENSDARG00000057007:ctbp1	YCinitiation
ENSDART00000108476|ENSDARG00000077357:LRRC61	YRinitiation	ENSDART00000006058|ENSDARG00000005827:eif2s1a	YCinitiation
ENSDART00000142818|ENSDARG00000052728:sltm	YRinitiation	ENSDART00000142825|ENSDARG00000076744:SMIM13	YCinitiation
ENSDART00000043626|ENSDARG00000032571:crfb8	YRinitiation	ENSDART00000073861|ENSDARG00000052082:GABARAP	YCinitiation
ENSDART00000032827|ENSDARG00000024602:ACBD3	YRinitiation	ENSDART00000143486|ENSDARG00000023220:selt2	YCinitiation
ENSDART00000106104|ENSDARG00000071648:zgc:113298	YRinitiation	ENSDART00000113609|ENSDARG00000079329:rfwd2	YCinitiation
ENSDART00000010550|ENSDARG00000009113:pigc	YRinitiation	ENSDART00000144206|ENSDARG00000093817:hmgn2	YCinitiation
ENSDART00000075517|ENSDARG00000053479:gdf6a	YRinitiation	ENSDART00000019907|ENSDARG00000009629:unc119.1	YCinitiation
ENSDART00000154349|ENSDARG00000007494:st3gal2l	YRinitiation	ENSDART00000129704|ENSDARG00000091433:abhd17aa	YCinitiation
ENSDART00000077217|ENSDARG00000054934:zgc:101765	YRinitiation	ENSDART00000049850|ENSDARG00000022297:ptpro	YCinitiation
ENSDART00000130588|ENSDARG00000075281:tbc1d30	YRinitiation	ENSDART00000141648|ENSDARG00000074451:mnd1	YCinitiation
ENSDART00000012091|ENSDARG00000014017:rrm1	YRinitiation	NM_001201469_mtbl	YCinitiation
ENSDART00000104750|ENSDARG00000071026:mllt11	YRinitiation	ENSDART00000141978|ENSDARG00000093201:si:dkey-112e17.1	YCinitiation
ENSDART00000049194|ENSDARG00000033296:gpr37b	YRinitiation	ENSDART00000112685|ENSDARG00000075366:si:ch211-113a14.10	YCinitiation
ENSDART00000011497|ENSDARG00000040251:ctsk	YRinitiation	ENSDART00000126913|ENSDARG00000026453:zgc:66474	YCinitiation
ENSDART00000075730|ENSDARG00000053666:cmyb	YRinitiation	ENSDART00000027158|ENSDARG00000018124:psmd3	YCinitiation
ENSDART00000144545|ENSDARG00000062550:rc3h1	YRinitiation	ENSDART00000052318|ENSDARG00000036036:mdka	YCinitiation
ENSDART00000051663|ENSDARG00000002016:ppil2	YRinitiation	ENSDART00000137537|ENSDARG00000043006:gnav1	YCinitiation
ENSDART00000016314|ENSDARG00000005561:gfm2	YRinitiation	ENSDART00000148457|ENSDARG00000037589:gid8b	YCinitiation
ENSDART00000127834|ENSDARG00000062338:zeb2a	YRinitiation	ENSDART00000045071|ENSDARG00000030583:foxk2	YCinitiation
ENSDART00000124465|ENSDARG00000088371:junbb	YRinitiation	ENSDART00000001201|ENSDARG00000001057:bysl	YCinitiation
ENSDART00000014058|ENSDARG00000015557:SH2D7	YRinitiation	ENSDART00000029347|ENSDARG00000022303:hig1	YCinitiation
ENSDART00000011780|ENSDARG00000007092:xab2	YRinitiation	ENSDART00000085282|ENSDARG00000060489:mrpl32	YCinitiation
ENSDART00000010543|ENSDARG00000008490:ltv1	YRinitiation	ENSDART00000033865|ENSDARG00000025493:serp1	YCinitiation
ENSDART00000124502|ENSDARG00000044299:lmnb1	YRinitiation	ENSDART00000123395|ENSDARG00000016363:her8a	YCinitiation
ENSDART00000131276|ENSDARG00000092746:si:ch211-150o23.2	YRinitiation	ENSDART00000019003|ENSDARG00000015628:psmd10	YCinitiation
ENSDART00000066053|ENSDARG00000044938:cbx2	YRinitiation	ENSDART00000067514|ENSDARG00000045930:rbpms2a	YCinitiation
ENSDART00000112294|ENSDARG00000077836:ttc22	YRinitiation	ENSDART00000114903|ENSDARG00000057303:galnt7	YCinitiation
ENSDART00000133469|ENSDARG00000027353:zmym2	YRinitiation	ENSDART00000114172|ENSDARG00000074892:pde6d	YCinitiation
ENSDART00000088315|ENSDARG00000061719:si:dkey-23p11.2	YRinitiation	ENSDART00000098163|ENSDARG00000035468:slc25a25b	YCinitiation
ENSDART00000102538|ENSDARG00000070069:pitx3	YRinitiation	ENSDART00000102482|ENSDARG00000070046:eny2	YCinitiation
ENSDART00000058459|ENSDARG00000039957:rspo1	YRinitiation	ENSDART00000101126|ENSDARG00000069463:alox12	YCinitiation
ENSDART00000036567|ENSDARG00000026751:clec14a	YRinitiation	ENSDART00000113111|ENSDARG00000075445:psmb5	YCinitiation
ENSDART00000124140|ENSDARG00000086342:zgc:101566	YRinitiation	ENSDART00000110783|ENSDARG00000075347:chfr	YCinitiation
ENSDART00000145791|ENSDARG00000059423:prune2	YRinitiation	ENSDART00000017098|ENSDARG00000061219:postnb	YCinitiation
ENSDART00000010777|ENSDARG00000019644:ldhba	YRinitiation	ENSDART00000033103|ENSDARG00000006192:gatad2ab	YCinitiation
ENSDART00000138885|ENSDARG00000018272:wdr33	YRinitiation	ENSDART00000020631|ENSDARG00000003429:hnrpdl	YCinitiation
ENSDART00000052240|ENSDARG00000035987:psmg2	YRinitiation	ENSDART00000129214|ENSDARG00000086341:CABZ01013938.1	YCinitiation
ENSDART00000066579|ENSDARG00000045269:PTS	YRinitiation	ENSDART00000128613|ENSDARG00000010160:rps15a	YCinitiation
ENSDART00000056277|ENSDARG00000009735:gigfy2	YRinitiation	ENSDART00000037541|ENSDARG00000027465:rmnd1	YCinitiation
ENSDART00000144052|ENSDARG00000041660:oprd1a	YRinitiation	ENSDART00000053472|ENSDARG00000036831:rnf41	YCinitiation
ENSDART00000028018|ENSDARG00000002937:meis4.1a	YRinitiation	ENSDART00000058380|ENSDARG00000039910:rbm42	YCinitiation
ENSDART00000112999|ENSDARG00000078606:C20H1orf131	YRinitiation	ENSDART00000077381|ENSDARG00000055076:nxf1	YCinitiation
ENSDART00000080892|ENSDARG00000058079:txndc17	YRinitiation	ENSDART00000156385|ENSDARG00000040707:CHCHD4	YCinitiation
ENSDART00000065401|ENSDARG00000044544:zgc:110782	YRinitiation	ENSDART00000098132|ENSDARG00000021739:klhl24a	YCinitiation
ENSDART00000149944|ENSDARG00000091511:gpx7	YRinitiation	ENSDART00000002186|ENSDARG00000006074:uck2a	YCinitiation
ENSDART00000125162|ENSDARG00000091813:si:dkey-21a6.5	YRinitiation	ENSDART00000108552|ENSDARG00000015824:lemd3	YCinitiation
ENSDART00000043713|ENSDARG00000030364:angpt1	YRinitiation	ENSDART00000052730|ENSDARG00000036298:rps13	YCinitiation
ENSDART00000097381|ENSDARG00000067630:zgc:154075	YRinitiation	ENSDART00000062633|ENSDARG00000042690:s1pr1	YCinitiation
ENSDART00000135794|ENSDARG00000033616:sepn1	YRinitiation	ENSDART00000138432|ENSDARG00000013965:cul2	YCinitiation
ENSDART00000083190|ENSDARG00000003021:hdac8	YRinitiation	ENSDART00000153364|ENSDARG00000061020:C12H10orf118	YCinitiation
ENSDART00000142569|ENSDARG00000042232:specc1lb	YRinitiation	ENSDART00000027624|ENSDARG00000007734:obfc1	YCinitiation
ENSDART00000111674|ENSDARG00000079399:F2RL3	YRinitiation	ENSDART00000131220|ENSDARG00000069065:btg3	YCinitiation
ENSDART00000143922|ENSDARG00000056268:atxn7l2b	YRinitiation	ENSDART00000001159|ENSDARG00000004115:mgat4b	YCinitiation
ENSDART00000058383|ENSDARG00000039913:tmem147	YRinitiation	ENSDART00000132125|ENSDARG00000038900:acadm	YCinitiation
ENSDART00000111853|ENSDARG00000063069:gripap1	YRinitiation	ENSDART00000083929|ENSDARG00000059950:ZPLXDC2	YCinitiation
ENSDART00000127047|ENSDARG00000090481:si:dkey-151p21.9	YRinitiation	ENSDART00000055385|ENSDARG00000038000:crls1	YCinitiation
ENSDART00000134601|ENSDARG00000026180:prpf8	YRinitiation	ENSDART00000084116|ENSDARG00000060022:ccbe1	YCinitiation
ENSDART00000031547|ENSDARG00000056235:smndc1	YRinitiation	ENSDART00000111189|ENSDARG00000076526:gar1	YCinitiation
ENSDART00000128833|ENSDARG00000037071:rps26	YRinitiation	ENSDART00000075413|ENSDARG00000053382:cox7c	YCinitiation
ENSDART00000010699|ENSDARG00000021107:sf3a2	YRinitiation	ENSDART00000152720|ENSDARG00000024966:MARK4	YCinitiation
ENSDART00000122864|ENSDARG00000089719:si:dkey-108k21.11	YRinitiation	ENSDART00000114449|ENSDARG00000075639:si:ch211-89o9.6	YCinitiation
ENSDART00000149180|ENSDARG00000007294:aco2	YRinitiation	ENSDART00000007906|ENSDARG00000004169:stmn1a	YCinitiation
ENSDART00000075992|ENSDARG00000053875:cryba1b	YRinitiation	ENSDART00000080864|ENSDARG00000058062:magt1	YCinitiation
ENSDART00000131677|ENSDARG00000005139:hhatlb	YRinitiation	ENSDART00000112201|ENSDARG00000040334:mat2aa	YCinitiation
ENSDART00000044519|ENSDARG00000077765:cx44.2	YRinitiation	ENSDART00000121456|ENSDARG00000039576:fstl1b	YCinitiation
ENSDART00000059028|ENSDARG00000040338:hvcn1	YRinitiation	ENSDART00000154024|ENSDARG00000076379:NSMCE2	YCinitiation
ENSDART00000064028|ENSDARG00000043604:tmem205	YRinitiation	ENSDART00000098759|ENSDARG00000068319:setd8a	YCinitiation
ENSDART00000013641|ENSDARG00000011317:ADRA1B	YRinitiation	ENSDART00000148356|ENSDARG00000063572:perp	YCinitiation
ENSDART00000010092|ENSDARG00000007804:gas6	YRinitiation	ENSDART00000103987|ENSDARG00000070674:psmd6	YCinitiation
ENSDART00000112742|ENSDARG00000078772:NBR1	YRinitiation	ENSDART00000053426|ENSDARG00000012682:pfn2l	YCinitiation
ENSDART00000126466|ENSDARG00000045066:entpd1	YRinitiation	ENSDART00000090844|ENSDARG00000060977:TMEM179	YCinitiation
ENSDART00000154660|ENSDARG00000076362:tmem260	YRinitiation	ENSDART00000142026|ENSDARG00000093886:si:dkey-167i21.2	YCinitiation
ENSDART00000012919|ENSDARG00000021022:ift57	YRinitiation	ENSDART00000122601|ENSDARG00000014068:pgam1b	YCinitiation
ENSDART00000122849|ENSDARG00000018440:eps8	YRinitiation	ENSDART00000066721|ENSDARG00000045372:ngdn	YCinitiation
ENSDART00000100194|ENSDARG00000032614:msi2b	YRinitiation	ENSDART00000141704|ENSDARG00000093129:si:rp71-45k5.2	YCinitiation
ENSDART00000145108|ENSDARG00000039203:MFF	YRinitiation	ENSDART00000030921|ENSDARG00000028721:mapk14b	YCinitiation
ENSDART00000015333|ENSDARG00000002933:gbx2	YRinitiation	ENSDART00000014088|ENSDARG00000019924:cmpk	YCinitiation
ENSDART00000013797|ENSDARG00000003383:asb8	YRinitiation	ENSDART00000115344|ENSDARG00000076965:cep70	YCinitiation
ENSDART00000085769|ENSDARG00000060683:lrsam1	YRinitiation	ENSDART00000042588|ENSDARG00000027887:zfyve21	YCinitiation
ENSDART00000102434|ENSDARG00000070029:ehhadh	YRinitiation	ENSDART00000025366|ENSDARG00000011825:cetn3	YCinitiation
ENSDART00000125596|ENSDARG00000088975:vap	YRinitiation	ENSDART00000021942|ENSDARG00000017272:eapp	YCinitiation
ENSDART00000100254|ENSDARG00000069090:atp6v0d1	YRinitiation	ENSDART00000147105|ENSDARG00000002745:tdh	YCinitiation
ENSDART00000078522|ENSDARG00000056119:eef1g	YRinitiation	ENSDART00000058913|ENSDARG00000092115:eif4a1a	YCinitiation
ENSDART00000014822|ENSDARG00000042525:coe2	YRinitiation	ENSDART00000105427|ENSDARG00000071336:mif	YCinitiation
ENSDART00000151106|ENSDARG00000053404:zgc:56064	YRinitiation	ENSDART00000024576|ENSDARG00000008447:fkbp4	YCinitiation
ENSDART00000133208|ENSDARG00000079434:si:ch211-208h7.4	YRinitiation	ENSDART00000081204|ENSDARG00000058352:acot9.1	YCinitiation
ENSDART00000148146|ENSDARG00000095754:si:dkey-234h16.7	YRinitiation	ENSDART00000111590|ENSDARG00000008224:vps35	YCinitiation
ENSDART00000155838|ENSDARG00000075556:LUZP1	YRinitiation	ENSDART00000066760|ENSDARG00000045399:cct5	YCinitiation
ENSDART00000003715|ENSDARG00000021370:actr6	YRinitiation	ENSDART00000124716|ENSDARG00000089355:CU571336.1	YCinitiation
ENSDART00000062651|ENSDARG00000003933:pkma	YRinitiation	ENSDART00000059194|ENSDARG00000040440:snrpd2	YCinitiation
ENSDART00000007346|ENSDARG00000003189:psmd1	YRinitiation	ENSDART00000099248|ENSDARG00000068587:rabggtb	YCinitiation
ENSDART00000115157|ENSDARG00000074289:tuba4l	YRinitiation	ENSDART00000052511|ENSDARG00000036161:hnrnpa0l	YCinitiation
ENSDART00000155030|ENSDARG00000089076:gphna	YRinitiation	ENSDART00000076151|ENSDARG00000054028:atp11b	YCinitiation
ENSDART00000058958|ENSDARG00000029931:atp13a	YRinitiation	ENSDART00000131860|ENSDARG00000025581:rpl10	YCinitiation
ENSDART00000059800|ENSDARG00000040803:lactb	YRinitiation	ENSDART00000156645|ENSDARG00000075354:espl1	YCinitiation
ENSDART00000056306|ENSDARG00000008396:ftr24	YRinitiation	ENSDART00000020386|ENSDARG00000018953:gclm	YCinitiation
ENSDART00000077887|ENSDARG00000055523:slc22a6l	YRinitiation	ENSDART00000015723|ENSDARG00000021225:prkci	YCinitiation
ENSDART00000134844|ENSDARG00000052694:micall2a	YRinitiation	ENSDART00000092665|ENSDARG00000067607:srebf1	YCinitiation
ENSDART00000147267|ENSDARG00000027676:si:ch211-133l5.8	YRinitiation	ENSDART00000061328|ENSDARG00000041853:rbm39b	YCinitiation
ENSDART00000021992|ENSDARG00000091506:CABZ01073071.2	YRinitiation	ENSDART00000122377|ENSDARG00000026766:bcl2l10	YCinitiation
ENSDART00000139329|ENSDARG00000002396:cry-dash	YRinitiation	ENSDART00000146772|ENSDARG00000076703:zfand4	YCinitiation
ENSDART00000063835|ENSDARG00000043483:otx5	YRinitiation	ENSDART00000129657|ENSDARG00000016405:hug	YCinitiation
ENSDART00000144138|ENSDARG00000006615:hnf1ba	YRinitiation	ENSDART00000132999|ENSDARG00000077369:vwde	YCinitiation
ENSDART00000024304|ENSDARG00000010519:per3	YRinitiation	ENSDART00000044452|ENSDARG00000033973:mrps23	YCinitiation
ENSDART00000124026|ENSDARG00000059622:ubfd1	YRinitiation	ENSDART00000018895|ENSDARG00000017762:srrt	YCinitiation
ENSDART00000139214|ENSDARG00000073805:ogdhb	YRinitiation	ENSDART00000019636|ENSDARG00000041689:usf1	YCinitiation
ENSDART00000042421|ENSDARG00000030224:ppp2ca	YRinitiation	ENSDART00000108786|ENSDARG00000077028:si:ch211-81n22.1	YCinitiation
ENSDART00000154847|ENSDARG00000097157:si:ch211-207n23.2	YRinitiation	ENSDART00000062366|ENSDARG00000042534:rsrc2	YCinitiation
ENSDART00000052792|ENSDARG00000036337:cers3b	YRinitiation	ENSDART00000012659|ENSDARG00000016538:zgc:55888	YCinitiation
ENSDART00000005263|ENSDARG00000014463:usf1l	YRinitiation	ENSDART00000103855|ENSDARG00000011506:lpcat1	YCinitiation
ENSDART00000065127|ENSDARG00000044345:cyfip1	YRinitiation	ENSDART00000085164|ENSDARG00000060445:elp6	YCinitiation
ENSDART00000109588|ENSDARG00000077505:rbp4	YRinitiation	ENSDART00000046599|ENSDARG00000055973:zar1l	YCinitiation
ENSDART00000027463|ENSDARG00000007941:hmx4	YRinitiation	ENSDART00000018500|ENSDARG00000034293:hif1ab	YCinitiation
ENSDART00000134915|ENSDARG00000018296:rev1	YRinitiation	ENSDART00000030213|ENSDARG00000027552:mapk1	YCinitiation
ENSDART00000127624|ENSDARG00000044075:nkx6.2	YRinitiation	ENSDART00000152735|ENSDARG00000086591:zgc:171759	YCinitiation
ENSDART00000156662|ENSDARG00000086980:mbd6	YRinitiation	ENSDART00000151044|ENSDARG00000057782:baz2ba	YCinitiation
ENSDART00000060444|ENSDARG00000041232:rps29	YRinitiation	ENSDART00000022481|ENSDARG00000017571:mccc2	YCinitiation
ENSDART00000063665|ENSDARG00000058179:ackr3b	YRinitiation	ENSDART00000052104|ENSDARG00000035890:fuca1	YCinitiation
ENSDART00000076073|ENSDARG00000053954:cyb5b	YRinitiation	ENSDART00000058484|ENSDARG00000029856:cnn3b	YCinitiation
ENSDART00000028854|ENSDARG00000025467:aatf	YRinitiation	ENSDART00000141898|ENSDARG00000035910:ZNF281	YCinitiation
ENSDART00000077853|ENSDARG00000055493:hic1	YRinitiation	ENSDART00000111081|ENSDARG00000076246:prune	YCinitiation
ENSDART00000102430|ENSDARG00000070028:tmem41aa	YRinitiation	ENSDART00000065504|ENSDARG00000044597:C21H17orf85	YCinitiation
ENSDART00000077800|ENSDARG00000019293:tfdp1a	YRinitiation	ENSDART00000013203|ENSDARG00000006963:cse1l	YCinitiation
ENSDART00000057094|ENSDARG00000039095:nkx2.3	YRinitiation	ENSDART00000060150|ENSDARG00000041051:mid1ip1a	YCinitiation
ENSDART00000067251|ENSDARG00000045747:cped1	YRinitiation	ENSDART00000131217|ENSDARG00000003446:ippk	YCinitiation
ENSDART00000074810|ENSDARG00000052875:tusc2a	YRinitiation	ENSDART00000088340|ENSDARG00000061713:tpd52	YCinitiation
ENSDART00000022495|ENSDARG00000010953:ndel1a	YRinitiation	ENSDART00000075278|ENSDARG00000053262:atp1b4	YCinitiation
ENSDART00000155180|ENSDARG00000063715:HECW1	YRinitiation	ENSDART00000019006|ENSDARG00000007220:ncam1b	YCinitiation
ENSDART00000025414|ENSDARG00000001437:slc2a1a	YRinitiation	ENSDART00000043316|ENSDARG00000021827:katna1	YCinitiation
ENSDART00000102571|ENSDARG00000070085:mettl6	YRinitiation	ENSDART00000052331|ENSDARG00000036044:rps20	YCinitiation
ENSDART00000020156|ENSDARG00000008203:pax1a	YRinitiation	ENSDART00000014434|ENSDARG00000010108:bri3bp	YCinitiation
ENSDART00000083453|ENSDARG00000059775:slc32a1	YRinitiation	ENSDART00000100937|ENSDARG00000017423:patl1	YCinitiation
ENSDART00000129575|ENSDARG00000058449:arnt2	YRinitiation	ENSDART00000151283|ENSDARG00000059718:lrrc8c	YCinitiation
ENSDART00000149320|ENSDARG00000078686:arl8a	YRinitiation	ENSDART00000064107|ENSDARG00000043658:cxadr	YCinitiation
ENSDART00000073459|ENSDARG00000051780:BOLA2B	YRinitiation	ENSDART00000106474|ENSDARG00000071808:zgc:158852	YCinitiation
ENSDART00000149144|ENSDARG00000022532:chrnb1l	YRinitiation	ENSDART00000127177|ENSDARG00000090568:MRPL52	YCinitiation
ENSDART00000022684|ENSDARG00000020311:cnih1	YRinitiation	ENSDART00000138943|ENSDARG00000063677:ccny	YCinitiation
ENSDART00000097960|ENSDARG00000059398:myef2	YRinitiation	ENSDART00000064376|ENSDARG00000043848:sod1	YCinitiation
ENSDART00000062900|ENSDARG00000042856:itpka	YRinitiation	ENSDART00000061659|ENSDARG00000031100:ivns1abpa	YCinitiation
ENSDART00000142104|ENSDARG00000087369:si:ch211-198c19.2	YRinitiation	ENSDART00000025096|ENSDARG00000061169:larp1b	YCinitiation
ENSDART00000151567|ENSDARG00000086169:sgk494b	YRinitiation	ENSDART00000062423|ENSDARG00000042559:tnni1c	YCinitiation
ENSDART00000054744|ENSDARG00000037593:prickle2	YRinitiation	ENSDART00000011701|ENSDARG00000008969:fgb	YCinitiation
ENSDART00000032547|ENSDARG00000033227:lect2l	YRinitiation	ENSDART00000125198|ENSDARG00000088091:pfn1	YCinitiation
ENSDART00000004120|ENSDARG00000001999:adamts18	YRinitiation	ENSDART00000124753|ENSDARG00000089854:CDKN1C	YCinitiation
ENSDART00000113080|ENSDARG00000074735:cog1	YRinitiation	ENSDART00000051777|ENSDARG00000035700:zgc:101664	YCinitiation
ENSDART00000060982|ENSDARG00000069302:snx9b	YRinitiation	ENSDART00000139297|ENSDARG00000071570:CCDC71	YCinitiation
ENSDART00000015224|ENSDARG00000016725:GADD45G	YRinitiation	ENSDART00000130105|ENSDARG00000086618:psma3	YCinitiation
ENSDART00000085438|ENSDARG00000060551:RPS6KA5	YRinitiation	ENSDART00000011320|ENSDARG00000011360:nfatc2ip	YCinitiation
ENSDART00000105796|ENSDARG00000071511:papd4	YRinitiation	ENSDART00000056655|ENSDARG00000038792:klf4b	YCinitiation
ENSDART00000136414|ENSDARG00000079705:si:ch211-152p11.4	YRinitiation	ENSDART00000157017|ENSDARG00000071219:pik3r3a	YCinitiation
ENSDART00000058737|ENSDARG00000040158:cdc42l	YRinitiation	ENSDART00000050916|ENSDARG00000035152:ap2b1	YCinitiation
ENSDART00000051799|ENSDARG00000015427:hdac1	YRinitiation	ENSDART00000123081|ENSDARG00000091770:si:ch211-113a14.14	YCinitiation
ENSDART00000087652|ENSDARG00000075536:cpne1	YRinitiation	ENSDART00000019235|ENSDARG00000019404:atp5d	YCinitiation
ENSDART00000132987|ENSDARG00000040526:s1pr5a	YRinitiation	ENSDART00000133304|ENSDARG00000014329:npm1a	YCinitiation
ENSDART00000143340|ENSDARG00000061187:cbx5	YRinitiation	ENSDART00000155465|ENSDARG00000097863:si:dkeyp-84f3.9	YCinitiation
ENSDART00000151300|ENSDARG00000091838:si:dkeyp-72e1.6	YRinitiation	ENSDART00000097929|ENSDARG00000067947:dus3l	YCinitiation
ENSDART00000152666|ENSDARG00000005690:si:ch211-196h16.11	YRinitiation	ENSDART00000054266|ENSDARG00000037307:gnpda1	YCinitiation
ENSDART00000076168|ENSDARG00000054036:rnf34b	YRinitiation	ENSDART00000040798|ENSDARG00000030368:naa15b	YCinitiation
ENSDART00000083229|ENSDARG00000059689:mblac2	YRinitiation	ENSDART00000024224|ENSDARG00000011404:fen1	YCinitiation
ENSDART00000089025|ENSDARG00000061981:lap3	YRinitiation	ENSDART00000024386|ENSDARG00000002332:frmd6	YCinitiation
ENSDART00000113247|ENSDARG00000036844:tsen54	YRinitiation	ENSDART00000143174|ENSDARG00000075825:dlec1	YCinitiation
ENSDART00000157248|ENSDARG00000097103:zgc:165555	YRinitiation	ENSDART00000007726|ENSDARG00000002339:ccdc101	YCinitiation
ENSDART00000052552|ENSDARG00000012729:hcls1	YRinitiation	ENSDART00000124755|ENSDARG00000016811:ints3	YCinitiation
ENSDART00000097583|ENSDARG00000093313:ubb	YRinitiation	ENSDART00000023959|ENSDARG00000006791:arntl1a	YCinitiation
ENSDART00000129969|ENSDARG00000086604:si:ch211-113a14.19	YRinitiation	ENSDART00000099693|ENSDARG00000068831:egfl6	YCinitiation
ENSDART00000003164|ENSDARG00000007186:ppp1r8a	YRinitiation	ENSDART00000087894|ENSDARG00000061547:zgc:153409	YCinitiation
ENSDART00000059262|ENSDARG00000053453:mpp2a	YRinitiation	ENSDART00000001830|ENSDARG00000001578:echs1	YCinitiation
ENSDART00000136472|ENSDARG00000005397:trim3b	YRinitiation	ENSDART00000100160|ENSDARG00000069045:chtf8	YCinitiation
ENSDART00000091099|ENSDARG00000062749:ino80b	YRinitiation	ENSDART00000093250|ENSDARG00000076262:pou3f2b	YCinitiation
ENSDART00000124341|ENSDARG00000092924:zgc:171474	YRinitiation	ENSDART00000101276|ENSDARG00000032324:epb41l5	YCinitiation
ENSDART00000003299|ENSDARG00000025174:HABP4	YRinitiation	ENSDART00000025962|ENSDARG00000011934:gyg1a	YCinitiation
ENSDART00000098173|ENSDARG00000046048:vapal	YRinitiation	ENSDART00000066932|ENSDARG00000045516:itih2	YCinitiation
ENSDART00000142150|ENSDARG00000078050:phf19	YRinitiation	ENSDART00000141338|ENSDARG00000035398:enc1	YCinitiation
ENSDART00000046840|ENSDARG00000029187:exosc3	YRinitiation	ENSDART00000098296|ENSDARG00000024587:pacsin3	YCinitiation
ENSDART00000151232|ENSDARG00000059874:ABCC1	YRinitiation	ENSDART00000087329|ENSDARG00000061311:znf438	YCinitiation
ENSDART00000121716|ENSDARG00000086300:FAM107A	YRinitiation	ENSDART00000066367|ENSDARG00000045129:fkbp10b	YCinitiation
ENSDART00000109244|ENSDARG00000060148:sh3pxd2aa	YRinitiation	ENSDART00000066722|ENSDARG00000045373:pabpn1	YCinitiation
ENSDART00000015154|ENSDARG00000012141:papolg	YRinitiation	ENSDART00000113505|ENSDARG00000008030:myl9b	YCinitiation
ENSDART00000076542|ENSDARG00000094752:rpe65b	YRinitiation	ENSDART00000125167|ENSDARG00000087961:BX465186.1	YCinitiation
ENSDART00000142043|ENSDARG00000068152:si:dkey-77f17.1	YRinitiation	ENSDART00000141446|ENSDARG00000021193:coro1cb	YCinitiation
ENSDART00000135192|ENSDARG00000004748:zgc:100868	YRinitiation	ENSDART00000073847|ENSDARG00000052073:blcap	YCinitiation
ENSDART00000150489|ENSDARG00000060921:pla2g6	YRinitiation	ENSDART00000029797|ENSDARG00000052374:faf2	YCinitiation
ENSDART00000015773|ENSDARG00000010137:ldb1a	YRinitiation	ENSDART00000006840|ENSDARG00000015006:dnm1l	YCinitiation
ENSDART00000034011|ENSDARG00000016357:fmo5	YRinitiation	ENSDART00000014379|ENSDARG00000071691:uqcrc2b	YCinitiation
ENSDART00000144842|ENSDARG00000031388:dctn2	YRinitiation	ENSDART00000013114|ENSDARG00000008064:med8	YCinitiation
ENSDART00000043956|ENSDARG00000029848:FBXO15	YRinitiation	ENSDART00000023944|ENSDARG00000007751:lmnl3	YCinitiation
ENSDART00000058775|ENSDARG00000040179:zgc:101562	YRinitiation	ENSDART00000060628|ENSDARG00000041362:chmp7	YCinitiation
ENSDART00000139475|ENSDARG00000094377:samd10b	YRinitiation	ENSDART00000034875|ENSDARG00000024026:sdf2	YCinitiation
ENSDART00000017977|ENSDARG00000014986:acvr1l	YRinitiation	ENSDART00000136656|ENSDARG00000051957:selm	YCinitiation
ENSDART00000043556|ENSDARG00000034896:ldb2b	YRinitiation	ENSDART00000101986|ENSDARG00000069850:C9H2orf15	YCinitiation
ENSDART00000087643|ENSDARG00000061450:tesk2	YRinitiation	ENSDART00000145316|ENSDARG00000088116:gstm3	YCinitiation
ENSDART00000155112|ENSDARG00000077052:tnrc18	YRinitiation	ENSDART00000109379|ENSDARG00000077938:cd248b	YCinitiation
ENSDART00000088826|ENSDARG00000053442:h2afy	YRinitiation	ENSDART00000060251|ENSDARG00000041113:wdr18	YCinitiation
ENSDART00000003248|ENSDARG00000005619:nek2	YRinitiation	ENSDART00000037292|ENSDARG00000011600:epha4b	YCinitiation
ENSDART00000103448|ENSDARG00000036930:tbx18	YRinitiation	ENSDART00000132713|ENSDARG00000035126:brd3b	YCinitiation
ENSDART00000150912|ENSDARG00000096347:si:dkey-23a11.3	YRinitiation	ENSDART00000031333|ENSDARG00000028391:VPS37B	YCinitiation
ENSDART00000122306|ENSDARG00000088259:wu:fe11b02	YRinitiation	ENSDART00000125381|ENSDARG00000086903:gig2o	YCinitiation
ENSDART00000048107|ENSDARG00000035682:ltbp3	YRinitiation	ENSDART00000110426|ENSDARG00000078310:CECR2	YCinitiation
ENSDART00000142665|ENSDARG00000045893:kctd15a	YRinitiation	ENSDART00000110497|ENSDARG00000031956:tmem63a	YCinitiation
ENSDART00000146004|ENSDARG00000043026:TTBK2	YRinitiation	ENSDART00000076160|ENSDARG00000054026:mustn1a	YCinitiation
ENSDART00000008306|ENSDARG00000023040:zbtb1	YRinitiation	ENSDART00000092551|ENSDARG00000063373:ERMP1	YCinitiation
ENSDART00000138905|ENSDARG00000036231:hoxa3a	YRinitiation	ENSDART00000140336|ENSDARG00000056665:nsun2	YCinitiation
ENSDART00000077914|ENSDARG00000008366:mpp7	YRinitiation	ENSDART00000011691|ENSDARG00000020623:baxa	YCinitiation
ENSDART00000033127|ENSDARG00000023261:scrt1a	YRinitiation	ENSDART00000003789|ENSDARG00000018285:pdpk1b	YCinitiation
ENSDART00000061588|ENSDARG00000042027:prrx1b	YRinitiation	ENSDART00000105692|ENSDARG00000071468:mrpl54	YCinitiation
ENSDART00000103841|ENSDARG00000038954:ctnnbip1	YRinitiation	ENSDART00000146972|ENSDARG00000027595:selt1b	YCinitiation
ENSDART00000013217|ENSDARG00000011648:snrpd1	YRinitiation	ENSDART00000012265|ENSDARG00000013340:gch2	YCinitiation
ENSDART00000125561|ENSDARG00000008735:atp6ap2	YRinitiation	ENSDART00000079528|ENSDARG00000056964:ilk	YCinitiation
ENSDART00000054368|ENSDARG00000037363:st5	YRinitiation	ENSDART00000154960|ENSDARG00000074393:sh3yl1	YCinitiation
ENSDART00000044314|ENSDARG00000006314:itgav	YRinitiation	ENSDART00000056790|ENSDARG00000038901:tmem256	YCinitiation
ENSDART00000049399|ENSDARG00000028804:ankrd9	YRinitiation	ENSDART00000027026|ENSDARG00000004296:ambp	YCinitiation
ENSDART00000009477|ENSDARG00000008243:cct8	YRinitiation	ENSDART00000054064|ENSDARG00000037177:zc3h13	YCinitiation
ENSDART00000055742|ENSDARG00000038225:nras	YRinitiation	ENSDART00000124698|ENSDARG00000002710:ncl	YCinitiation
ENSDART00000015374|ENSDARG00000018966:cyb5r1	YRinitiation	ENSDART00000113870|ENSDARG00000075379:si:ch211-113a14.19	YCinitiation
ENSDART00000111603|ENSDARG00000076272:zgc:174697	YRinitiation	ENSDART00000122709|ENSDARG00000005590:mtf2	YCinitiation
ENSDART00000126234|ENSDARG00000087209:zp3.2	YRinitiation	ENSDART00000038499|ENSDARG00000077872:si:dkey-52d15.1	YCinitiation
ENSDART00000005643|ENSDARG00000002947:abcd3b	YRinitiation	ENSDART00000067866|ENSDARG00000046157:RPS17L	YCinitiation
ENSDART00000061914|ENSDARG00000042221:mthfd1l	YRinitiation	ENSDART00000018741|ENSDARG00000013802:pcid2	YCinitiation
ENSDART00000082294|ENSDARG00000059231:hephl1	YRinitiation	ENSDART00000135164|ENSDARG00000025269:pdcd6ip	YCinitiation
ENSDART00000046983|ENSDARG00000032640:PDXK	YRinitiation	ENSDART00000147710|ENSDARG00000033987:rsrc1	YCinitiation
ENSDART00000010564|ENSDARG00000017928:xrcc3	YRinitiation	ENSDART00000061665|ENSDARG00000042077:mrps7	YCinitiation
ENSDART00000156200|ENSDARG00000097589:zgc:174574	YRinitiation	ENSDART00000101578|ENSDARG00000069675:her8.2	YCinitiation
ENSDART00000144395|ENSDARG00000093730:si:dkey-253d23.1	YRinitiation	ENSDART00000103879|ENSDARG00000070618:tatdn2	YCinitiation
ENSDART00000145655|ENSDARG00000061916:tmem51b	YRinitiation	ENSDART00000110646|ENSDARG00000017843:srsf1b	YCinitiation
ENSDART00000155329|ENSDARG00000086283:cnsta	YRinitiation	ENSDART00000019861|ENSDARG00000014634:mbtps1	YCinitiation
ENSDART00000077059|ENSDARG00000054804:anp32e	YRinitiation	ENSDART00000149795|ENSDARG00000044685:nr0b2a	YCinitiation
ENSDART00000125456|ENSDARG00000088954:CU655961.2	YRinitiation	ENSDART00000077539|ENSDARG00000055216:tuba1c	YCinitiation
ENSDART00000128786|ENSDARG00000053449:pyya	YRinitiation	ENSDART00000036531|ENSDARG00000021647:gnai1	YCinitiation
ENSDART00000003482|ENSDARG00000014348:stk17b	YRinitiation	ENSDART00000135313|ENSDARG00000069433:tnk1	YCinitiation
ENSDART00000075096|ENSDARG00000053119:smpdl3a	YRinitiation	ENSDART00000028016|ENSDARG00000006283:waslb	YCinitiation
ENSDART00000036906|ENSDARG00000027169:kpna7	YRinitiation	ENSDART00000077895|ENSDARG00000055524:rnf7	YCinitiation
ENSDART00000134455|ENSDARG00000033599:zgc:100906	YRinitiation	ENSDART00000123886|ENSDARG00000054746:uggt1	YCinitiation
ENSDART00000060786|ENSDARG00000076001:pip5k1ca	YRinitiation	ENSDART00000132923|ENSDARG00000010784:ppp1r12a	YCinitiation
ENSDART00000078984|ENSDARG00000056480:cpvl	YRinitiation	ENSDART00000003670|ENSDARG00000038694:zgc:101744	YCinitiation
ENSDART00000154154|ENSDARG00000097195:si:dkey-202b22.7	YRinitiation	ENSDART00000122582|ENSDARG00000007264:gbas	YCinitiation
ENSDART00000006338|ENSDARG00000003207:mterfd1	YRinitiation	ENSDART00000146706|ENSDARG00000078593:vwa8	YCinitiation
ENSDART00000059533|ENSDARG00000040657:wipi1	YRinitiation	ENSDART00000064144|ENSDARG00000043684:bpnt1	YCinitiation
ENSDART00000154891|ENSDARG00000097618:si:ch73-365k7.1	YRinitiation	ENSDART00000017393|ENSDARG00000011262:traip	YCinitiation
ENSDART00000007767|ENSDARG00000005840:got2b	YRinitiation	ENSDART00000127370|ENSDARG00000070412:mtmr7b	YCinitiation
ENSDART00000066793|ENSDARG00000018846:dgat2	YRinitiation	ENSDART00000002624|ENSDARG00000014817:ranbp1	YCinitiation
ENSDART00000115041|ENSDARG00000089034:NXF1	YRinitiation	ENSDART00000028105|ENSDARG00000018241:mfap1	YCinitiation
ENSDART00000122589|ENSDARG00000037930:rnf113a	YRinitiation	ENSDART00000005025|ENSDARG00000004392:hdr	YCinitiation
ENSDART00000018261|ENSDARG00000006215:akr1b1	YRinitiation	ENSDART00000008013|ENSDARG00000008936:sec11a	YCinitiation
ENSDART00000089547|ENSDARG00000013863:fam133b	YRinitiation	ENSDART00000048599|ENSDARG00000030602:rps19	YCinitiation
ENSDART00000074070|ENSDARG00000052242:aff2	YRinitiation	ENSDART00000109720|ENSDARG00000076766:zgc:163061	YCinitiation
ENSDART00000064903|ENSDARG00000044203:sumf1	YRinitiation	ENSDART00000111517|ENSDARG00000017522:ctdp1	YCinitiation
ENSDART00000129035|ENSDARG00000055064:prdx5	YRinitiation	ENSDART00000049099|ENSDARG00000025043:trip13	YCinitiation
ENSDART00000062686|ENSDARG00000022718:casp8ap2	YRinitiation	ENSDART00000150918|ENSDARG00000037919:rbbp6	YCinitiation
ENSDART00000125299|ENSDARG00000090752:plk2a	YRinitiation	ENSDART00000037664|ENSDARG00000023536:nnt	YCinitiation
ENSDART00000080672|ENSDARG00000057910:mrps34	YRinitiation	ENSDART00000156905|ENSDARG00000057903:si:ch211-266g18.10	YCinitiation
ENSDART00000054710|ENSDARG00000037570:polr1d	YRinitiation	ENSDART00000123112|ENSDARG00000087866:prkacbb	YCinitiation
ENSDART00000085416|ENSDARG00000060537:atad2b	YRinitiation	ENSDART00000142538|ENSDARG00000092979:pias2	YCinitiation
ENSDART00000140765|ENSDARG00000092917:si:ch73-138e16.2	YRinitiation	ENSDART00000135236|ENSDARG00000069122:si:ch211-216l23.2	YCinitiation
ENSDART00000102662|ENSDARG00000070131:rpp25l	YRinitiation	ENSDART00000135392|ENSDARG00000094602:si:dkey-7n6.2	YCinitiation
ENSDART00000059345|ENSDARG00000040548:eed	YRinitiation	ENSDART00000146360|ENSDARG00000008966:tbl1xr1b	YCinitiation
ENSDART00000012018|ENSDARG00000018890:snrpa	YRinitiation	ENSDART00000058290|ENSDARG00000039851:dhdds	YCinitiation
ENSDART00000131878|ENSDARG00000092755:AL807792.1	YRinitiation	ENSDART00000099994|ENSDARG00000068992:hspa8	YCinitiation
ENSDART00000078484|ENSDARG00000056059:rangap1b	YRinitiation	ENSDART00000132129|ENSDARG00000031888:mapk8a	YCinitiation
ENSDART00000154599|ENSDARG00000097217:si:dkey-229e3.2	YRinitiation	ENSDART00000079001|ENSDARG00000056504:FRG1	YCinitiation
ENSDART00000023101|ENSDARG00000018902:pes	YRinitiation	ENSDART00000018504|ENSDARG00000014015:zgc:77086	YCinitiation
ENSDART00000083572|ENSDARG00000059816:C1H19orf53	YRinitiation	ENSDART00000031752|ENSDARG00000026395:rfx4	YCinitiation
ENSDART00000057174|ENSDARG00000039142:arpc5a	YRinitiation	ENSDART00000145956|ENSDARG00000070124:ptpn23a	YCinitiation
ENSDART00000064646|ENSDARG00000044034:tmem86a	YRinitiation	ENSDART00000150991|ENSDARG00000011146:uqcrb	YCinitiation
ENSDART00000141382|ENSDARG00000010977:rab34b	YRinitiation	ENSDART00000091711|ENSDARG00000063021:rpain	YCinitiation
ENSDART00000142112|ENSDARG00000093945:VMA21	YRinitiation	ENSDART00000133959|ENSDARG00000003631:clock3	YCinitiation
ENSDART00000026747|ENSDARG00000005500:dgcr6	YRinitiation	ENSDART00000137346|ENSDARG00000036070:znrd1	YCinitiation
ENSDART00000137309|ENSDARG00000079257:gemin5	YRinitiation	ENSDART00000020168|ENSDARG00000015722:kctd5	YCinitiation
ENSDART00000104143|ENSDARG00000001969:txlng	YRinitiation	ENSDART00000059117|ENSDARG00000040387:mmd	YCinitiation
ENSDART00000090173|ENSDARG00000062375:lcat	YRinitiation	ENSDART00000112287|ENSDARG00000078803:GAS2L1	YCinitiation
ENSDART00000150096|ENSDARG00000039959:gdnfa	YRinitiation	ENSDART00000126427|ENSDARG00000043970:lrpprc	YCinitiation
ENSDART00000135417|ENSDARG00000013076:bmi1b	YRinitiation	ENSDART00000124833|ENSDARG00000052480:pdcd11	YCinitiation
ENSDART00000029699|ENSDARG00000035565:atp6v0a2b	YRinitiation	ENSDART00000153080|ENSDARG00000021318:capgb	YCinitiation
ENSDART00000150068|ENSDARG00000015536:sox6	YRinitiation	ENSDART00000079019|ENSDARG00000056515:spsb1	YCinitiation
ENSDART00000156867|ENSDARG00000096964:si:dkey-30k6.7	YRinitiation	ENSDART00000008365|ENSDARG00000014898:ncbp2	YCinitiation
ENSDART00000007189|ENSDARG00000010300:traf3ip1	YRinitiation	ENSDART00000152905|ENSDARG00000096718:si:ch211-14g4.4	YCinitiation
ENSDART00000049373|ENSDARG00000030830:cmtr1	YRinitiation	ENSDART00000101775|ENSDARG00000077383:anxa11a	YCinitiation
ENSDART00000025862|ENSDARG00000020469:map3k7	YRinitiation	ENSDART00000143363|ENSDARG00000069595:si:ch211-214c7.4	YCinitiation
ENSDART00000101985|ENSDARG00000069846:zgc:162944	YRinitiation	ENSDART00000152194|ENSDARG00000096611:taok2b	YCinitiation
ENSDART00000142922|ENSDARG00000055190:slc17a5	YRinitiation	ENSDART00000103746|ENSDARG00000070573:mapk3	YCinitiation
ENSDART00000153468|ENSDARG00000038583:abraa	YRinitiation	ENSDART00000023931|ENSDARG00000003016:eef2b	YCinitiation
ENSDART00000043924|ENSDARG00000029761:mpp6b	YRinitiation	ENSDART00000066645|ENSDARG00000029003:eif1axa	YCinitiation
ENSDART00000155300|ENSDARG00000061682:bicc1a	YRinitiation	ENSDART00000075009|ENSDARG00000053047:eif2s2	YCinitiation
ENSDART00000007857|ENSDARG00000008105:mettl2a	YRinitiation	ENSDART00000113351|ENSDARG00000005058:ncapd2	YCinitiation
ENSDART00000042255|ENSDARG00000031343:rab6bb	YRinitiation	ENSDART00000084861|ENSDARG00000060316:cish	YCinitiation
ENSDART00000135551|ENSDARG00000087032:RBBP8NL	YRinitiation	ENSDART00000098101|ENSDARG00000018936:zcchc17	YCinitiation
ENSDART00000130037|ENSDARG00000090186:rps27.2	YRinitiation	NM_198811_pald1a	YCinitiation
ENSDART00000129380|ENSDARG00000034313:ppp5c	YRinitiation	ENSDART00000145642|ENSDARG00000053792:si:rp71-1g18.1	YCinitiation
ENSDART00000084321|ENSDARG00000056986:dact2	YRinitiation	ENSDART00000000042|ENSDARG00000033231:mcm6l	YCinitiation
ENSDART00000104361|ENSDARG00000070845:si:dkey-56d12.4	YRinitiation	ENSDART00000127042|ENSDARG00000086552:zgc:154164	YCinitiation
ENSDART00000103139|ENSDARG00000070346:hoxc8a	YRinitiation	ENSDART00000115010|ENSDARG00000057151:prep	YCinitiation
ENSDART00000148120|ENSDARG00000037373:ephb2a	YRinitiation	ENSDART00000063976|ENSDARG00000043571:KIF2A	YCinitiation
ENSDART00000101724|ENSDARG00000069744:mos	YRinitiation	ENSDART00000132564|ENSDARG00000020204:nf2a	YCinitiation
ENSDART00000057732|ENSDARG00000039512:ap1m3	YRinitiation	ENSDART00000032188|ENSDARG00000021849:si:dkey-256h2.1	YCinitiation
ENSDART00000057879|ENSDARG00000027572:as3mt	YRinitiation	ENSDART00000113732|ENSDARG00000075682:orc6	YCinitiation
ENSDART00000140391|ENSDARG00000005356:tyro3	YRinitiation	ENSDART00000011657|ENSDARG00000009942:cdc6	YCinitiation
ENSDART00000089325|ENSDARG00000060991:mief1	YRinitiation	ENSDART00000013497|ENSDARG00000008859:mylipa	YCinitiation
ENSDART00000146436|ENSDARG00000009023:ankrd28b	YRinitiation	ENSDART00000035827|ENSDARG00000005002:brf1b	YCinitiation
ENSDART00000058564|ENSDARG00000040041:mcm4	YRinitiation	ENSDART00000106188|ENSDARG00000012013:cpa6	YCinitiation
ENSDART00000125936|ENSDARG00000020742:naga	YRinitiation	ENSDART00000004423|ENSDARG00000007955:iars	YCinitiation
ENSDART00000137590|ENSDARG00000036214:dazl	YRinitiation	ENSDART00000030357|ENSDARG00000022001:CNOT6	YCinitiation
ENSDART00000140054|ENSDARG00000041602:MMADHC	YRinitiation	ENSDART00000088819|ENSDARG00000061901:ankrd13a	YCinitiation
ENSDART00000102973|ENSDARG00000074591:eda	YRinitiation	ENSDART00000076030|ENSDARG00000053912:fbl	YCinitiation
ENSDART00000142921|ENSDARG00000093156:si:ch73-21g5.7	YRinitiation	ENSDART00000154066|ENSDARG00000079783:isg20	YCinitiation
ENSDART00000153951|ENSDARG00000061862:myo18ab	YRinitiation	ENSDART00000055872|ENSDARG00000038309:dnajc15	YCinitiation
ENSDART00000134787|ENSDARG00000045639:elavl4	YRinitiation	ENSDART00000077631|ENSDARG00000055291:rab18a	YCinitiation
ENSDART00000046059|ENSDARG00000077428:camta1a	YRinitiation	ENSDART00000023336|ENSDARG00000019778:rps6	YCinitiation
ENSDART00000137469|ENSDARG00000078784:mgaa	YRinitiation	ENSDART00000074231|ENSDARG00000052386:CLDND1	YCinitiation
ENSDART00000122611|ENSDARG00000089169:ZBTB49	YRinitiation	ENSDART00000063329|ENSDARG00000043134:cux1b	YCinitiation
ENSDART00000135789|ENSDARG00000042033:mettl11b	YRinitiation	ENSDART00000034850|ENSDARG00000026369:dbi	YCinitiation
ENSDART00000144392|ENSDARG00000075733:zyx	YRinitiation	ENSDART00000012717|ENSDARG00000014793:ehd1b	YCinitiation
ENSDART00000154504|ENSDARG00000078578:fam222bb	YRinitiation	ENSDART00000079638|ENSDARG00000057042:tm2d1	YCinitiation
ENSDART00000138264|ENSDARG00000092499:si:ch211-183d21.1	YRinitiation	ENSDART00000031665|ENSDARG00000026726:anxa1a	YCinitiation
ENSDART00000113194|ENSDARG00000078311:dcaf6	YRinitiation	ENSDART00000022290|ENSDARG00000017772:mdh1aa	YCinitiation
ENSDART00000154883|ENSDARG00000096844:si:dkey-59k9.5	YRinitiation	ENSDART00000022379|ENSDARG00000003607:nr2f6a	YCinitiation
ENSDART00000009790|ENSDARG00000007099:cx43.4	YRinitiation	ENSDART00000033871|ENSDARG00000026967:ap2s1	YCinitiation
ENSDART00000137009|ENSDARG00000042329:BCR	YRinitiation	ENSDART00000128047|ENSDARG00000052304:uqcrc1	YCinitiation
ENSDART00000155308|ENSDARG00000096916:si:ch1073-385i9.2	YRinitiation	ENSDART00000040397|ENSDARG00000025350:prdx2	YCinitiation
ENSDART00000126084|ENSDARG00000089646:BX323045.3	YRinitiation	ENSDART00000151081|ENSDARG00000019191:sept12	YCinitiation
ENSDART00000014691|ENSDARG00000015835:eif4e2rs1	YRinitiation	ENSDART00000104364|ENSDARG00000070849:rps15	YCinitiation
ENSDART00000059560|ENSDARG00000035023:kiaa0907	YRinitiation	ENSDART00000137969|ENSDARG00000026296:zgc:112994	YCinitiation
ENSDART00000080129|ENSDARG00000057452:ston2	YRinitiation	ENSDART00000126186|ENSDARG00000052377:psmd12	YCinitiation
ENSDART00000073635|ENSDARG00000051920:nsmaf	YRinitiation	ENSDART00000089844|ENSDARG00000068941:HIST2H3PS2	YCinitiation
ENSDART00000153365|ENSDARG00000096750:si:dkey-11c5.14	YRinitiation	ENSDART00000046042|ENSDARG00000030116:si:dkey-11e23.5	YCinitiation
ENSDART00000109939|ENSDARG00000091397:ATP5J	YRinitiation	ENSDART00000077445|ENSDARG00000055129:pim3	YCinitiation
ENSDART00000035739|ENSDARG00000024828:tmem134	YRinitiation	ENSDART00000151847|ENSDARG00000043873:arid4a	YCinitiation
ENSDART00000088238|ENSDARG00000061684:slc25a17	YRinitiation	ENSDART00000097546|ENSDARG00000067729:ARID3C	YCinitiation
ENSDART00000135359|ENSDARG00000040717:macc1	YRinitiation	ENSDART00000019053|ENSDARG00000005828:faima	YCinitiation
ENSDART00000133109|ENSDARG00000035860:rps28	YRinitiation	ENSDART00000135271|ENSDARG00000086815:MYADM	YCinitiation
ENSDART00000043812|ENSDARG00000033596:polr2c	YRinitiation	ENSDART00000154966|ENSDARG00000097456:COA3	YCinitiation
ENSDART00000017962|ENSDARG00000018002:eci1	YRinitiation	ENSDART00000102611|ENSDARG00000015224:cd2ap	YCinitiation
ENSDART00000113648|ENSDARG00000075257:NHLRC2	YRinitiation	ENSDART00000016248|ENSDARG00000070657:pa2g4b	YCinitiation
ENSDART00000060603|ENSDARG00000041346:si:ch1073-392o20.2	YRinitiation	ENSDART00000154594|ENSDARG00000069968:pcsk7	YCinitiation
ENSDART00000062185|ENSDARG00000042410:rab40b	YRinitiation	ENSDART00000127741|ENSDARG00000000551:slc1a4	YCinitiation
ENSDART00000041114|ENSDARG00000031511:psmb2	YRinitiation	ENSDART00000154435|ENSDARG00000061312:pds5b	YCinitiation
ENSDART00000108646|ENSDARG00000076870:piezo1	YRinitiation	ENSDART00000097533|ENSDARG00000067719:wwtr1	YCinitiation
ENSDART00000097865|ENSDARG00000067913:ints9	YRinitiation	ENSDART00000112546|ENSDARG00000079585:pkn3	YCinitiation
ENSDART00000013033|ENSDARG00000018303:etv4	YRinitiation	ENSDART00000062656|ENSDARG00000003675:cryl1	YCinitiation
ENSDART00000153635|ENSDARG00000097062:si:dkeyp-66d1.9	YRinitiation	ENSDART00000055062|ENSDARG00000037789:pvalb1	YCinitiation
ENSDART00000097566|ENSDARG00000067741:itpkcb	YRinitiation	ENSDART00000062143|ENSDARG00000042382:ARF5	YCinitiation
ENSDART00000141548|ENSDARG00000054867:hibch	YRinitiation	ENSDART00000126038|ENSDARG00000017891:tcp1	YCinitiation
ENSDART00000134884|ENSDARG00000027159:fbxo28	YRinitiation	ENSDART00000148728|ENSDARG00000078014:pacsin2	YCinitiation
ENSDART00000038574|ENSDARG00000026068:trappc5	YRinitiation	ENSDART00000131488|ENSDARG00000093661:MAP4K4	YCinitiation
ENSDART00000121892|ENSDARG00000006389:smad2	YRinitiation	ENSDART00000017941|ENSDARG00000016630:tprb	YCinitiation
ENSDART00000142364|ENSDARG00000095457:si:ch211-147d7.5	YRinitiation	ENSDART00000125016|ENSDARG00000090788:cstf2	YCinitiation
ENSDART00000064838|ENSDARG00000057867:lasp1	YRinitiation	ENSDART00000153892|ENSDARG00000075725:cep152	YCinitiation
ENSDART00000129167|ENSDARG00000002659:mapre1b	YRinitiation	ENSDART00000080897|ENSDARG00000058089:rprd2a	YCinitiation
ENSDART00000110641|ENSDARG00000054528:si:ch211-93e11.8	YRinitiation	ENSDART00000155576|ENSDARG00000074997:MPRIP	YCinitiation
ENSDART00000146036|ENSDARG00000094510:rab11fip5a	YRinitiation	ENSDART00000075129|ENSDARG00000053138:lrrc47	YCinitiation
ENSDART00000021950|ENSDARG00000040492:mthfd1b	YRinitiation	ENSDART00000077978|ENSDARG00000055589:s100t	YCinitiation
ENSDART00000078382|ENSDARG00000055974:TPMT	YRinitiation	ENSDART00000129134|ENSDARG00000010583:pard3	YCinitiation
ENSDART00000057980|ENSDARG00000039666:tsta3	YRinitiation	ENSDART00000153839|ENSDARG00000004594:znf800a	YCinitiation
ENSDART00000008328|ENSDARG00000052065:IRS4	YRinitiation	ENSDART00000034705|ENSDARG00000022399:ntmt1	YCinitiation
ENSDART00000128250|ENSDARG00000023214:mob2a	YRinitiation	ENSDART00000057983|ENSDARG00000039667:mrpl38	YCinitiation
ENSDART00000149825|ENSDARG00000023516:ctage5	YRinitiation	ENSDART00000028419|ENSDARG00000022430:ppp1r8b	YCinitiation
ENSDART00000064995|ENSDARG00000044267:sumo1	YRinitiation	ENSDART00000127829|ENSDARG00000086848:atad3b	YCinitiation
ENSDART00000086952|ENSDARG00000061173:st14a	YRinitiation	ENSDART00000156551|ENSDARG00000096849:si:dkey-16p21.8	YCinitiation
ENSDART00000100420|ENSDARG00000069147:pex11b	YRinitiation	ENSDART00000092580|ENSDARG00000052091:rbpjb	YCinitiation
ENSDART00000026339|ENSDARG00000018961:gtpbp4	YRinitiation	ENSDART00000140673|ENSDARG00000061335:galnt1	YCinitiation
ENSDART00000110478|ENSDARG00000075314:zgc:174906	YRinitiation	ENSDART00000056649|ENSDARG00000038789:tmem53	YCinitiation
ENSDART00000154981|ENSDARG00000079992:senp6b	YRinitiation	ENSDART00000007211|ENSDARG00000013245:wbp1la	YCinitiation
ENSDART00000140098|ENSDARG00000003867:cdk20	YRinitiation	ENSDART00000099417|ENSDARG00000076082:CABZ01041962.1	YCinitiation
ENSDART00000124925|ENSDARG00000071353:AL929007.1	YRinitiation	ENSDART00000092265|ENSDARG00000063252:prcc	YCinitiation
ENSDART00000149031|ENSDARG00000058525:iqcb1	YRinitiation	ENSDART00000104271|ENSDARG00000070805:csk	YCinitiation
ENSDART00000126741|ENSDARG00000074340:serf2	YRinitiation	ENSDART00000006870|ENSDARG00000004539:ptgs2a	YCinitiation
ENSDART00000143012|ENSDARG00000087886:si:dkey-15h8.13	YRinitiation	ENSDART00000139087|ENSDARG00000039150:lgmn	YCinitiation
ENSDART00000081122|ENSDARG00000058270:COLGALT1	YRinitiation	ENSDART00000031173|ENSDARG00000023298:rps27.1	YCinitiation
ENSDART00000155217|ENSDARG00000078018:ZNF70	YRinitiation	ENSDART00000135605|ENSDARG00000057928:mzt2b	YCinitiation
ENSDART00000130876|ENSDARG00000029928:ap3m1	YRinitiation	ENSDART00000100453|ENSDARG00000069169:cerk	YCinitiation
ENSDART00000136977|ENSDARG00000075245:wdr11	YRinitiation	ENSDART00000005944|ENSDARG00000020197:rpl5a	YCinitiation
ENSDART00000148063|ENSDARG00000095427:si:ch211-152p11.8	YRinitiation	ENSDART00000082458|ENSDARG00000059357:sarnp	YCinitiation
ENSDART00000139491|ENSDARG00000078161:prdm1c	YRinitiation	ENSDART00000061617|ENSDARG00000042045:hmg20b	YCinitiation
ENSDART00000137593|ENSDARG00000095023:BX324003.4	YRinitiation	ENSDART00000032151|ENSDARG00000026829:cotl1	YCinitiation
ENSDART00000152170|ENSDARG00000096637:si:dkey-11c5.11	YRinitiation	ENSDART00000085888|ENSDARG00000060729:trim8b	YCinitiation
ENSDART00000123482|ENSDARG00000039365:cuedc2	YRinitiation	ENSDART00000050949|ENSDARG00000035171:btg4	YCinitiation
ENSDART00000066935|ENSDARG00000045518:tmem110l	YRinitiation	ENSDART00000146103|ENSDARG00000074447:dapk3	YCinitiation
ENSDART00000099364|ENSDARG00000068641:taf10	YRinitiation	ENSDART00000099827|ENSDARG00000014430:rabgef1	YCinitiation
ENSDART00000046689|ENSDARG00000028816:tmed3	YRinitiation	ENSDART00000016860|ENSDARG00000032430:ppp2r1b	YCinitiation
ENSDART00000023550|ENSDARG00000024746:hsp90aa1.2	YRinitiation	ENSDART00000010211|ENSDARG00000008706:paip2b	YCinitiation
ENSDART00000021985|ENSDARG00000074485:ankdd1a	YRinitiation	ENSDART00000156031|ENSDARG00000005861:ralgapa2	YCinitiation
ENSDART00000082690|ENSDARG00000068381:tpcn2	YRinitiation	ENSDART00000138470|ENSDARG00000013025:ints6	YCinitiation
ENSDART00000123538|ENSDARG00000018306:srl	YRinitiation	ENSDART00000008454|ENSDARG00000003151:skp1	YCinitiation
ENSDART00000009500|ENSDARG00000009336:aif1l	YRinitiation	ENSDART00000053208|ENSDARG00000036629:rps14	YCinitiation
ENSDART00000143005|ENSDARG00000008976:mdn1	YRinitiation	ENSDART00000058524|ENSDARG00000032237:anapc4	YCinitiation
ENSDART00000025198|ENSDARG00000012051:mettl21a	YRinitiation	ENSDART00000040499|ENSDARG00000031774:pus7	YCinitiation
ENSDART00000124968|ENSDARG00000009724:rpn2	YRinitiation	ENSDART00000136873|ENSDARG00000020345:clasp2	YCinitiation
ENSDART00000079235|ENSDARG00000056722:cd99l2	YRinitiation	ENSDART00000028895|ENSDARG00000021607:negr1	YCinitiation
ENSDART00000106670|ENSDARG00000071878:trmt112	YRinitiation	ENSDART00000131705|ENSDARG00000092610:lamp1	YCinitiation
ENSDART00000126978|ENSDARG00000088357:acadl	YRinitiation	ENSDART00000121724|ENSDARG00000006921:lrp5	YCinitiation
ENSDART00000039832|ENSDARG00000034541:tgfbr2	YRinitiation	ENSDART00000017052|ENSDARG00000021439:ncoa4	YCinitiation
ENSDART00000049331|ENSDARG00000030267:gtf3aa	YRinitiation	ENSDART00000148659|ENSDARG00000059596:clip2	YCinitiation
ENSDART00000057386|ENSDARG00000039279:golga5	YRinitiation	ENSDART00000132892|ENSDARG00000087198:cthrc1a	YCinitiation
ENSDART00000114258|ENSDARG00000026294:erbb2	YRinitiation	ENSDART00000021814|ENSDARG00000013489:gltscr2	YCinitiation
ENSDART00000003694|ENSDARG00000017841:cand1	YRinitiation	ENSDART00000014729|ENSDARG00000008383:arpc1a	YCinitiation
ENSDART00000083126|ENSDARG00000059651:CIDEC	YRinitiation	ENSDART00000108838|ENSDARG00000025904:tecrb	YCinitiation
ENSDART00000018469|ENSDARG00000018721:npnt	YRinitiation	ENSDART00000055242|ENSDARG00000037900:nde1	YCinitiation
ENSDART00000128406|ENSDARG00000086318:BX324198.2	YRinitiation	ENSDART00000034456|ENSDARG00000023190:kpna4	YCinitiation
ENSDART00000078283|ENSDARG00000055885:tex10	YRinitiation	ENSDART00000021209|ENSDARG00000019339:uxt	YCinitiation
ENSDART00000136820|ENSDARG00000007795:cst3	YRinitiation	ENSDART00000087968|ENSDARG00000061573:socs5a	YCinitiation
ENSDART00000008469|ENSDARG00000017174:dlx2b	YRinitiation	ENSDART00000085381|ENSDARG00000016300:ebf3	YCinitiation
ENSDART00000146977|ENSDARG00000094744:zgc:171759	YRinitiation	ENSDART00000103638|ENSDARG00000030278:idh3a	YCinitiation
ENSDART00000062216|ENSDARG00000042530:nup205	YRinitiation	ENSDART00000127095|ENSDARG00000007347:degs1	YCinitiation
ENSDART00000005609|ENSDARG00000008639:kifap3a	YRinitiation	ENSDART00000147905|ENSDARG00000057378:fam213aa	YCinitiation
ENSDART00000127773|ENSDARG00000020465:ewsr1b	YRinitiation	ENSDART00000121972|ENSDARG00000000442:slc39a13	YCinitiation
ENSDART00000131110|ENSDARG00000063559:pigx	YRinitiation	ENSDART00000010944|ENSDARG00000003573:dctn5	YCinitiation
ENSDART00000143276|ENSDARG00000093799:setbp1	YRinitiation	ENSDART00000066604|ENSDARG00000045289:gpr137c	YCinitiation
ENSDART00000142804|ENSDARG00000008548:arhgap12a	YRinitiation	ENSDART00000082379|ENSDARG00000059298:spcs1	YCinitiation
ENSDART00000134066|ENSDARG00000014039:TDRD15	YRinitiation	ENSDART00000154267|ENSDARG00000087193:prrg2	YCinitiation
ENSDART00000138957|ENSDARG00000093759:GPR31	YRinitiation	ENSDART00000082375|ENSDARG00000059295:CABZ01076275.1	YCinitiation
ENSDART00000087964|ENSDARG00000061590:cachd1	YRinitiation	ENSDART00000052289|ENSDARG00000036012:DOCK1	YCinitiation
ENSDART00000113204|ENSDARG00000077850:LGALS3	YRinitiation	ENSDART00000064817|ENSDARG00000044144:wapala	YCinitiation
ENSDART00000157370|ENSDARG00000097785:hist2h3c	YRinitiation	ENSDART00000037450|ENSDARG00000026723:syncripl	YCinitiation
ENSDART00000005381|ENSDARG00000012325:GEN1	YRinitiation	ENSDART00000110185|ENSDARG00000075192:yme1l1a	YCinitiation
ENSDART00000126277|ENSDARG00000042839:dph6	YRinitiation	ENSDART00000103948|ENSDARG00000070656:si:ch211-69g19.2	YCinitiation
ENSDART00000104303|ENSDARG00000070828:actl6a	YRinitiation	ENSDART00000059443|ENSDARG00000039082:zgc:123010	YCinitiation
ENSDART00000110121|ENSDARG00000079542:stard13a	YRinitiation	ENSDART00000036581|ENSDARG00000026577:cdk2	YCinitiation
ENSDART00000090739|ENSDARG00000062614:nars2	YRinitiation	ENSDART00000137997|ENSDARG00000010721:sept6	YCinitiation
ENSDART00000137022|ENSDARG00000062511:golga3	YRinitiation	ENSDART00000124452|ENSDARG00000000019:ube2h	YCinitiation
ENSDART00000151090|ENSDARG00000005510:gdf6b	YRinitiation	ENSDART00000017553|ENSDARG00000009106:serinc1	YCinitiation
ENSDART00000031524|ENSDARG00000028249:utp23	YRinitiation	ENSDART00000075286|ENSDARG00000053269:slc2a15b	YCinitiation
ENSDART00000079502|ENSDARG00000056923:dbr1	YRinitiation	ENSDART00000103361|ENSDARG00000025868:zdhhc13	YCinitiation
ENSDART00000014350|ENSDARG00000010192:pax3a	YRinitiation	ENSDART00000130241|ENSDARG00000089426:nop10	YCinitiation
ENSDART00000099224|ENSDARG00000020219:dld	YRinitiation	ENSDART00000127548|ENSDARG00000044511:etv5b	YCinitiation
ENSDART00000060635|ENSDARG00000041363:dctn3	YRinitiation	ENSDART00000154331|ENSDARG00000097595:si:dkey-105i19.5	YCinitiation
ENSDART00000084009|ENSDARG00000059983:zufsp	YRinitiation	ENSDART00000025046|ENSDARG00000003486:ppp1caa	YCinitiation
ENSDART00000103276|ENSDARG00000070407:fam206a	YRinitiation	ENSDART00000145149|ENSDARG00000063247:plekhm1	YCinitiation
ENSDART00000127006|ENSDARG00000060169:mns1	YRinitiation	ENSDART00000062343|ENSDARG00000042518:hipk2	YCinitiation
ENSDART00000128547|ENSDARG00000091011:HIST1H4A	YRinitiation	ENSDART00000142895|ENSDARG00000091198:urm1	YCinitiation
ENSDART00000108928|ENSDARG00000078745:pnpla8	YRinitiation	ENSDART00000035755|ENSDARG00000010515:DVL1	YCinitiation
ENSDART00000011551|ENSDARG00000001767:slc29a2	YRinitiation	ENSDART00000077662|ENSDARG00000008494:myl6	YCinitiation
ENSDART00000058571|ENSDARG00000040046:snai2	YRinitiation	ENSDART00000059135|ENSDARG00000040396:bcl7bb	YCinitiation
ENSDART00000010322|ENSDARG00000019595:senp8	YRinitiation	ENSDART00000123147|ENSDARG00000059226:ZBTB8A	YCinitiation
ENSDART00000015979|ENSDARG00000016864:farsb	YRinitiation	ENSDART00000067517|ENSDARG00000053246:DEPDC7	YCinitiation
ENSDART00000153551|ENSDARG00000097543:cbx6b	YRinitiation	ENSDART00000136555|ENSDARG00000017901:tln2a	YCinitiation
ENSDART00000053158|ENSDARG00000036593:kdm2ba	YRinitiation	ENSDART00000055859|ENSDARG00000027689:pold1	YCinitiation
ENSDART00000114096|ENSDARG00000079839:arrdc1b	YRinitiation	ENSDART00000149580|ENSDARG00000068894:nrip1b	YCinitiation
ENSDART00000043595|ENSDARG00000030402:twist1a	YRinitiation	ENSDART00000100246|ENSDARG00000069092:xrn2	YCinitiation
ENSDART00000054674|ENSDARG00000037545:mtnr1aa	YRinitiation	ENSDART00000024127|ENSDARG00000006624:ppp2r2ab	YCinitiation
ENSDART00000065555|ENSDARG00000044619:birc2	YRinitiation	ENSDART00000080888|ENSDARG00000058076:snf8	YCinitiation
ENSDART00000142016|ENSDARG00000077339:ptrh2	YRinitiation	ENSDART00000040422|ENSDARG00000013430:bhmt	YCinitiation
ENSDART00000108923|ENSDARG00000039225:vps13a	YRinitiation	ENSDART00000004626|ENSDARG00000019951:sec62	YCinitiation
ENSDART00000034248|ENSDARG00000029036:rab32a	YRinitiation	NM_212616_zgc:85789	YCinitiation
ENSDART00000057590|ENSDARG00000039412:dmrta2	YRinitiation	ENSDART00000151605|ENSDARG00000070151:nfyc	YCinitiation
ENSDART00000104570|ENSDARG00000070939:znf740a	YRinitiation	ENSDART00000059321|ENSDARG00000040534:epcam	YCinitiation
ENSDART00000079011|ENSDARG00000056491:ikzf5	YRinitiation	ENSDART00000146517|ENSDARG00000032083:dpysl2b	YCinitiation
ENSDART00000148213|ENSDARG00000054433:yipf6	YRinitiation	ENSDART00000067488|ENSDARG00000045913:mrps10	YCinitiation
ENSDART00000105721|ENSDARG00000071478:lnx2b	YRinitiation	ENSDART00000142123|ENSDARG00000031533:ap5m1	YCinitiation
ENSDART00000108514|ENSDARG00000076501:asxl2	YRinitiation	ENSDART00000047419|ENSDARG00000033872:csnk1g1	YCinitiation
ENSDART00000084730|ENSDARG00000060259:zgc:162160	YRinitiation	ENSDART00000017427|ENSDARG00000011247:rnpc3	YCinitiation
ENSDART00000138562|ENSDARG00000039196:greb1l	YRinitiation	ENSDART00000027836|ENSDARG00000006395:rbm25	YCinitiation
ENSDART00000132586|ENSDARG00000017590:nit2	YRinitiation	ENSDART00000047728|ENSDARG00000030759:melk	YCinitiation
ENSDART00000092164|ENSDARG00000063212:prmt2	YRinitiation	ENSDART00000147670|ENSDARG00000044943:npepps	YCinitiation
ENSDART00000152087|ENSDARG00000096457:si:dkey-118j18.2	YRinitiation	ENSDART00000134439|ENSDARG00000070786:znf770	YCinitiation
ENSDART00000023784|ENSDARG00000012387:pdha1a	YRinitiation	ENSDART00000038120|ENSDARG00000021885:CACUL1	YCinitiation
ENSDART00000064554|ENSDARG00000043972:ppp2r3c	YRinitiation	ENSDART00000080664|ENSDARG00000057911:zgc:86709	YCinitiation
ENSDART00000146773|ENSDARG00000078512:acaca	YRinitiation	ENSDART00000038818|ENSDARG00000038537:gga1	YCinitiation
ENSDART00000047555|ENSDARG00000002249:tbxas1	YRinitiation	ENSDART00000030835|ENSDARG00000027082:hmbox1a	YCinitiation
ENSDART00000090534|ENSDARG00000062518:ulk1a	YRinitiation	ENSDART00000110234|ENSDARG00000007566:appbp2	YCinitiation
NM_001045395_glg1b	YRinitiation	ENSDART00000075538|ENSDARG00000053505:fbxo22	YCinitiation
ENSDART00000155343|ENSDARG00000094863:ddx46	YRinitiation	ENSDART00000080120|ENSDARG00000057454:immt	YCinitiation
ENSDART00000075672|ENSDARG00000053619:sra1	YRinitiation	ENSDART00000051403|ENSDARG00000008983:sh3glb2a	YCinitiation
ENSDART00000153025|ENSDARG00000045064:ablim1b	YRinitiation	ENSDART00000020969|ENSDARG00000004574:gtf3c2	YCinitiation
ENSDART00000102380|ENSDARG00000076128:prkar1aa	YRinitiation	ENSDART00000132950|ENSDARG00000018918:rad17	YCinitiation
ENSDART00000014868|ENSDARG00000015050:calm3a	YRinitiation	ENSDART00000098701|ENSDARG00000068286:slc7a4	YCinitiation
ENSDART00000012229|ENSDARG00000052625:fkbp1b	YRinitiation	ENSDART00000082647|ENSDARG00000076486:acp1	YCinitiation
ENSDART00000113951|ENSDARG00000077855:znrf2a	YRinitiation	ENSDART00000092112|ENSDARG00000063219:ubap2l	YCinitiation
ENSDART00000140476|ENSDARG00000035538:atp6v0a2a	YRinitiation	ENSDART00000041700|ENSDARG00000032102:prdx3	YCinitiation
ENSDART00000110588|ENSDARG00000078404:CDH26	YRinitiation	ENSDART00000053447|ENSDARG00000036811:ifrd2	YCinitiation
ENSDART00000133661|ENSDARG00000060580:tasp1	YRinitiation	ENSDART00000054879|ENSDARG00000037679:MPC2	YCinitiation
ENSDART00000136420|ENSDARG00000040358:spred3	YRinitiation	ENSDART00000103076|ENSDARG00000070318:arl8bb	YCinitiation
ENSDART00000039482|ENSDARG00000022531:ntn1b	YRinitiation	ENSDART00000131857|ENSDARG00000004074:bach2b	YCinitiation
ENSDART00000053892|ENSDARG00000074266:C3H7orf55	YRinitiation	ENSDART00000054410|ENSDARG00000037392:med19a	YCinitiation
ENSDART00000087454|ENSDARG00000061391:grhl1	YRinitiation	ENSDART00000067174|ENSDARG00000045691:zcrb1	YCinitiation
ENSDART00000004420|ENSDARG00000019144:rab4a	YRinitiation	ENSDART00000011725|ENSDARG00000015946:slc44a1a	YCinitiation
ENSDART00000127570|ENSDARG00000011824:pbxip1b	YRinitiation	ENSDART00000014983|ENSDARG00000033738:zgc:153867	YCinitiation
ENSDART00000052082|ENSDARG00000035871:rpl30	YRinitiation	ENSDART00000074895|ENSDARG00000052947:irx3a	YCinitiation
ENSDART00000091409|ENSDARG00000014041:smarcad1	YRinitiation	ENSDART00000125247|ENSDARG00000089781:ciz1a	YCinitiation
ENSDART00000122519|ENSDARG00000021195:st8sia6	YRinitiation	ENSDART00000132896|ENSDARG00000078468:fap	YCinitiation
ENSDART00000064201|ENSDARG00000043720:cdc45	YRinitiation	ENSDART00000073527|ENSDARG00000033889:spty2d1	YCinitiation
ENSDART00000115244|ENSDARG00000076638:CABZ01027547.1	YRinitiation	ENSDART00000024815|ENSDARG00000012432:fam76b	YCinitiation
ENSDART00000156257|ENSDARG00000078992:wnk1a	YRinitiation	ENSDART00000143263|ENSDARG00000019808:evpla	YCinitiation
ENSDART00000110610|ENSDARG00000078166:si:dkey-78p8.2	YRinitiation	ENSDART00000060505|ENSDARG00000008184:mia3	YCinitiation
ENSDART00000080770|ENSDARG00000057997:tmf1	YRinitiation	ENSDART00000021037|ENSDARG00000004754:hspa4a	YCinitiation
ENSDART00000064156|ENSDARG00000056886:tbccd1	YRinitiation	ENSDART00000058789|ENSDARG00000040190:qdpra	YCinitiation
ENSDART00000124125|ENSDARG00000091572:BX005234.1	YRinitiation	ENSDART00000142575|ENSDARG00000045359:tceb1b	YCinitiation
ENSDART00000062303|ENSDARG00000042485:foxd5	YRinitiation	ENSDART00000135403|ENSDARG00000063661:nuak2	YCinitiation
ENSDART00000112394|ENSDARG00000075758:ywhabb	YRinitiation	ENSDART00000051751|ENSDARG00000035680:zgc:113424	YCinitiation
ENSDART00000076101|ENSDARG00000000384:slc15a4	YRinitiation	ENSDART00000081661|ENSDARG00000058728:nudt2	YCinitiation
ENSDART00000156374|ENSDARG00000063007:apc2	YRinitiation	ENSDART00000017755|ENSDARG00000003087:ubxn6	YCinitiation
ENSDART00000019476|ENSDARG00000003681:eif5	YRinitiation	ENSDART00000052179|ENSDARG00000035952:cdr2a	YCinitiation
ENSDART00000058870|ENSDARG00000009018:rhbg	YRinitiation	ENSDART00000040033|ENSDARG00000016010:nup107	YCinitiation
ENSDART00000022758|ENSDARG00000016513:setd3	YRinitiation	ENSDART00000142622|ENSDARG00000074624:si:ch211-198a12.6	YCinitiation
ENSDART00000079758|ENSDARG00000057167:eif4g2b	YRinitiation	ENSDART00000111962|ENSDARG00000044143:nol8	YCinitiation
ENSDART00000111531|ENSDARG00000076386:epdl1	YRinitiation	ENSDART00000067190|ENSDARG00000045706:tspan9b	YCinitiation
ENSDART00000145868|ENSDARG00000095046:pold2	YRinitiation	ENSDART00000077405|ENSDARG00000055089:mab21l1	YCinitiation
ENSDART00000132352|ENSDARG00000093382:si:dkey-88p24.9	YRinitiation	ENSDART00000128439|ENSDARG00000058367:abhd14a	YCinitiation
ENSDART00000065208|ENSDARG00000044402:nop16	YRinitiation	ENSDART00000102429|ENSDARG00000037871:wipi2	YCinitiation
ENSDART00000131627|ENSDARG00000019753:kcnn3	YRinitiation	ENSDART00000030691|ENSDARG00000022995:clic4	YCinitiation
ENSDART00000152495|ENSDARG00000005416:map3k5	YRinitiation	ENSDART00000123606|ENSDARG00000087216:ndufaf3	YCinitiation
ENSDART00000124189|ENSDARG00000057334:cmasa	YRinitiation	ENSDART00000134735|ENSDARG00000000779:sly1	YCinitiation
ENSDART00000064515|ENSDARG00000043938:lrrc57	YRinitiation	ENSDART00000016727|ENSDARG00000016280:eif1ad	YCinitiation
ENSDART00000052342|ENSDARG00000036055:thap11	YRinitiation	ENSDART00000076636|ENSDARG00000054438:fzd2	YCinitiation
ENSDART00000009200|ENSDARG00000036451:mgrn1a	YRinitiation	ENSDART00000123019|ENSDARG00000055653:nubp2	YCinitiation
ENSDART00000155527|ENSDARG00000096834:si:ch211-155k24.9	YRinitiation	ENSDART00000098438|ENSDARG00000068187:spg7	YCinitiation
ENSDART00000004739|ENSDARG00000017454:nup50	YRinitiation	ENSDART00000053285|ENSDARG00000036684:ndufa7	YCinitiation
ENSDART00000145187|ENSDARG00000021859:ERAP1	YRinitiation	ENSDART00000010081|ENSDARG00000009250:etfb	YCinitiation
ENSDART00000049240|ENSDARG00000032619:tob1a	YRinitiation	ENSDART00000124192|ENSDARG00000086245:CR855307.2	YCinitiation
ENSDART00000044859|ENSDARG00000015538:znf207a	YRinitiation	ENSDART00000104576|ENSDARG00000016239:psmd13	YCinitiation
ENSDART00000035725|ENSDARG00000024681:pane1	YRinitiation	ENSDART00000106143|ENSDARG00000071674:lonp1	YCinitiation
ENSDART00000110437|ENSDARG00000062601:piwil2	YRinitiation	ENSDART00000149689|ENSDARG00000012953:mob1bb	YCinitiation
ENSDART00000152362|ENSDARG00000096633:si:dkey-162h11.4	YRinitiation	ENSDART00000127875|ENSDARG00000028071:bmp1a	YCinitiation
ENSDART00000141408|ENSDARG00000006299:arhgef7a	YRinitiation	ENSDART00000045124|ENSDARG00000032296:pomp	YCinitiation
ENSDART00000098930|ENSDARG00000039619:CABZ01031887.1	YRinitiation	ENSDART00000153825|ENSDARG00000090386:cd3eap	YCinitiation
ENSDART00000053509|ENSDARG00000036855:plagx	YRinitiation	ENSDART00000103357|ENSDARG00000070435:vapb	YCinitiation
ENSDART00000043507|ENSDARG00000058094:C19H1orf51	YRinitiation	ENSDART00000017172|ENSDARG00000012261:eftud2	YCinitiation
ENSDART00000006673|ENSDARG00000004130:mvk	YRinitiation	ENSDART00000113269|ENSDARG00000076350:C2CD5	YCinitiation
ENSDART00000064212|ENSDARG00000043728:srek1ip1	YRinitiation	ENSDART00000081985|ENSDARG00000059001:pim2	YCinitiation
ENSDART00000099692|ENSDARG00000068833:dclre1b	YRinitiation	ENSDART00000014727|ENSDARG00000006225:ddx39aa	YCinitiation
ENSDART00000128070|ENSDARG00000018174:gnai2a	YRinitiation	ENSDART00000051546|ENSDARG00000035556:rps6ka3a	YCinitiation
ENSDART00000051906|ENSDARG00000035770:ube2c	YRinitiation	ENSDART00000026276|ENSDARG00000007971:cks1b	YCinitiation
ENSDART00000147550|ENSDARG00000052667:snn	YRinitiation	ENSDART00000079480|ENSDARG00000056903:mrpl13	YCinitiation
ENSDART00000017709|ENSDARG00000014966:ccdc82	YRinitiation	ENSDART00000077087|ENSDARG00000054823:id3	YCinitiation
ENSDART00000047190|ENSDARG00000009175:vps52	YRinitiation	ENSDART00000088290|ENSDARG00000061732:RAPH1	YCinitiation
ENSDART00000112598|ENSDARG00000077810:otud4	YRinitiation	ENSDART00000142244|ENSDARG00000041394:dnajb1b	YCinitiation
ENSDART00000149777|ENSDARG00000022996:setx	YRinitiation	ENSDART00000063643|ENSDARG00000043359:rmnd5b	YCinitiation
ENSDART00000133457|ENSDARG00000011956:dlx4a	YRinitiation	ENSDART00000144755|ENSDARG00000001888:ppm1ba	YCinitiation
ENSDART00000125663|ENSDARG00000087048:si:dkey-165n16.1	YRinitiation	ENSDART00000052368|ENSDARG00000036076:heatr3	YCinitiation
ENSDART00000147098|ENSDARG00000077119:CARKD	YRinitiation	ENSDART00000043429|ENSDARG00000028625:jph2	YCinitiation
ENSDART00000136701|ENSDARG00000078333:tmem234	YRinitiation	ENSDART00000145214|ENSDARG00000045355:tceb1a	YCinitiation
ENSDART00000055767|ENSDARG00000038243:e4f1	YRinitiation	ENSDART00000101188|ENSDARG00000069489:exoc6b	YCinitiation
ENSDART00000081178|ENSDARG00000058318:c1qtnf9	YRinitiation	ENSDART00000060399|ENSDARG00000041203:drap1	YCinitiation
ENSDART00000137502|ENSDARG00000092395:CABZ01086354.1	YRinitiation	ENSDART00000153059|ENSDARG00000060575:sec24c	YCinitiation
ENSDART00000016702|ENSDARG00000015765:iah1	YRinitiation	ENSDART00000093310|ENSDARG00000071375:celf5a	YCinitiation
ENSDART00000078694|ENSDARG00000056233:TMEM179B	YRinitiation	ENSDART00000077496|ENSDARG00000044669:hp1bp3	YCinitiation
ENSDART00000087110|ENSDARG00000074331:eif4g3b	YRinitiation	ENSDART00000104524|ENSDARG00000070923:zgc:158296	YCinitiation
ENSDART00000153218|ENSDARG00000091429:oxld1	YRinitiation	ENSDART00000040362|ENSDARG00000000857:mapk14a	YCinitiation
ENSDART00000031234|ENSDARG00000007603:stxbp2	YRinitiation	ENSDART00000135207|ENSDARG00000022129:rbm4.3	YCinitiation
ENSDART00000032540|ENSDARG00000025889:usp14	YRinitiation	ENSDART00000113031|ENSDARG00000024209:wasf2	YCinitiation
ENSDART00000056830|ENSDARG00000042128:pacsin1b	YRinitiation	ENSDART00000041265|ENSDARG00000020001:rad23aa	YCinitiation
ENSDART00000139102|ENSDARG00000057652:dbpb	YRinitiation	ENSDART00000100869|ENSDARG00000069360:ppp3r1b	YCinitiation
ENSDART00000012234|ENSDARG00000012946:syap1	YRinitiation	ENSDART00000060005|ENSDARG00000054818:rpl32	YCinitiation
ENSDART00000019828|ENSDARG00000017140:zgc:63587	YRinitiation	ENSDART00000063071|ENSDARG00000042962:dgcr2	YCinitiation
ENSDART00000146093|ENSDARG00000029402:sort1a	YRinitiation	ENSDART00000017229|ENSDARG00000056181:ncam1a	YCinitiation
ENSDART00000090221|ENSDARG00000062390:cdc42ep1b	YRinitiation	ENSDART00000101582|ENSDARG00000069681:pcgf6	YCinitiation
ENSDART00000061744|ENSDARG00000042129:zp3a.1	YRinitiation	ENSDART00000043172|ENSDARG00000078785:tmem258	YCinitiation
ENSDART00000024750|ENSDARG00000006408:hmgb3b	YRinitiation	ENSDART00000084834|ENSDARG00000060309:srgap3	YCinitiation
ENSDART00000061716|ENSDARG00000042106:mnx2a	YRinitiation	ENSDART00000051295|ENSDARG00000035400:btf3	YCinitiation
ENSDART00000139850|ENSDARG00000062361:PAXBP1	YRinitiation	ENSDART00000153403|ENSDARG00000087473:dnajb12b	YCinitiation
ENSDART00000005168|ENSDARG00000009864:ddx55	YRinitiation	ENSDART00000089385|ENSDARG00000018258:adkb	YCinitiation
ENSDART00000129926|ENSDARG00000086911:si:dkey-100n23.5	YRinitiation	ENSDART00000062576|ENSDARG00000042659:thyn1	YCinitiation
ENSDART00000121786|ENSDARG00000089823:si:ch211-113a14.6	YRinitiation	ENSDART00000149371|ENSDARG00000044753:idh3b	YCinitiation
ENSDART00000020048|ENSDARG00000011459:gsna	YRinitiation	ENSDART00000129318|ENSDARG00000087525:CABZ01045212.1	YCinitiation
ENSDART00000086651|ENSDARG00000061067:TMEM106C	YRinitiation	ENSDART00000114284|ENSDARG00000009779:mcl1a	YCinitiation
ENSDART00000059574|ENSDARG00000040678:ccdc93	YRinitiation	ENSDART00000078596|ENSDARG00000056160:hspd1	YCinitiation
ENSDART00000099192|ENSDARG00000068557:htr5al	YRinitiation	ENSDART00000114777|ENSDARG00000079475:nckipsd	YCinitiation
ENSDART00000112616|ENSDARG00000086922:zgc:173702	YRinitiation	ENSDART00000098439|ENSDARG00000015057:ube2d4	YCinitiation
ENSDART00000011506|ENSDARG00000055271:nkd2a	YRinitiation	ENSDART00000032821|ENSDARG00000021488:cyth1b	YCinitiation
ENSDART00000125161|ENSDARG00000004082:cx39.9	YRinitiation	ENSDART00000012903|ENSDARG00000003287:wdr12	YCinitiation
ENSDART00000123001|ENSDARG00000005273:ergic1	YRinitiation	ENSDART00000102500|ENSDARG00000023330:anp32b	YCinitiation
ENSDART00000020297|ENSDARG00000002060:brf2	YRinitiation	ENSDART00000075260|ENSDARG00000053248:inab	YCinitiation
ENSDART00000122660|ENSDARG00000089302:hnrnpa0a	YRinitiation	ENSDART00000047772|ENSDARG00000030094:mal	YCinitiation
ENSDART00000060311|ENSDARG00000041145:paqr5a	YRinitiation	ENSDART00000062514|ENSDARG00000042615:icln	YCinitiation
ENSDART00000146434|ENSDARG00000069342:KLF16	YRinitiation	ENSDART00000017299|ENSDARG00000013004:tdg	YCinitiation
ENSDART00000078886|ENSDARG00000008835:si:dkey-46g23.5	YRinitiation	ENSDART00000099031|ENSDARG00000068465:zgc:136254	YCinitiation
ENSDART00000148566|ENSDARG00000051756:pdhx	YRinitiation	ENSDART00000154259|ENSDARG00000076318:atp6v1ab	YCinitiation
ENSDART00000062092|ENSDARG00000042344:trmt6	YRinitiation	ENSDART00000109134|ENSDARG00000078850:plekhm2	YCinitiation
ENSDART00000034817|ENSDARG00000025332:rbm28	YRinitiation	ENSDART00000134122|ENSDARG00000038687:nfkb2	YCinitiation
ENSDART00000090712|ENSDARG00000062593:stox1	YRinitiation	ENSDART00000039280|ENSDARG00000027589:fzd7b	YCinitiation
ENSDART00000017854|ENSDARG00000020493:lgi1a	YRinitiation	ENSDART00000067720|ENSDARG00000046061:nup85	YCinitiation
ENSDART00000103592|ENSDARG00000038012:FAM83F	YRinitiation	ENSDART00000024722|ENSDARG00000010571:ezh2	YCinitiation
ENSDART00000102554|ENSDARG00000070074:lrp8	YRinitiation	ENSDART00000067512|ENSDARG00000045928:psma4	YCinitiation
ENSDART00000115398|ENSDARG00000077120:arid5a	YRinitiation	ENSDART00000083539|ENSDARG00000079716:sin3aa	YCinitiation
ENSDART00000052537|ENSDARG00000020041:C12H16orf62	YRinitiation	ENSDART00000126299|ENSDARG00000056122:gdi1	YCinitiation
ENSDART00000067378|ENSDARG00000045847:si:ch211-214j24.10	YRinitiation	ENSDART00000051357|ENSDARG00000035434:zmat5	YCinitiation
ENSDART00000052324|ENSDARG00000036040:atg13	YRinitiation	ENSDART00000062704|ENSDARG00000042728:plaa	YCinitiation
ENSDART00000074597|ENSDARG00000052696:bdh2	YRinitiation	ENSDART00000140217|ENSDARG00000040310:prpf4bb	YCinitiation
ENSDART00000080527|ENSDARG00000057773:pcdh20	YRinitiation	ENSDART00000093149|ENSDARG00000063626:ddx21	YCinitiation
ENSDART00000057223|ENSDARG00000039162:rhebl1	YRinitiation	ENSDART00000020550|ENSDARG00000012244:ube2e3	YCinitiation
ENSDART00000139733|ENSDARG00000062720:pcdh1a	YRinitiation	ENSDART00000091850|ENSDARG00000063076:atrip	YCinitiation
ENSDART00000148531|ENSDARG00000014465:arhgef25b	YRinitiation	ENSDART00000152292|ENSDARG00000002968:a1cf	YCinitiation
ENSDART00000100032|ENSDARG00000013670:hyou1	YRinitiation	ENSDART00000081143|ENSDARG00000058292:sephs1	YCinitiation
ENSDART00000038230|ENSDARG00000023160:snrnp40	YRinitiation	ENSDART00000105832|ENSDARG00000055086:ggnbp2	YCinitiation
ENSDART00000021272|ENSDARG00000009851:wdr41	YRinitiation	ENSDART00000021657|ENSDARG00000071669:smyd5	YCinitiation
ENSDART00000156533|ENSDARG00000079834:C16H1orf172	YRinitiation	ENSDART00000039788|ENSDARG00000029064:uqcrq	YCinitiation
ENSDART00000132378|ENSDARG00000000086:itsn1	YRinitiation	ENSDART00000012581|ENSDARG00000003750:pfas	YCinitiation
ENSDART00000082286|ENSDARG00000095866:fabp1b.2	YRinitiation	ENSDART00000056295|ENSDARG00000013968:psap	YCinitiation
ENSDART00000033970|ENSDARG00000009549:ubr4	YRinitiation	ENSDART00000040390|ENSDARG00000031439:glrx3	YCinitiation
ENSDART00000081325|ENSDARG00000058454:dynll1	YRinitiation	ENSDART00000122581|ENSDARG00000040300:gtpbp10	YCinitiation
ENSDART00000155403|ENSDARG00000097072:si:ch211-229g11.6	YRinitiation	ENSDART00000113804|ENSDARG00000077166:CABZ01005777.1	YCinitiation
ENSDART00000156493|ENSDARG00000096998:si:dkeyp-34b8.1	YRinitiation	ENSDART00000021336|ENSDARG00000030972:dnaja1	YCinitiation
ENSDART00000099456|ENSDARG00000068698:psenen	YRinitiation	ENSDART00000108579|ENSDARG00000011299:blzf1	YCinitiation
ENSDART00000105884|ENSDARG00000012824:itga3b	YRinitiation	ENSDART00000048640|ENSDARG00000028976:pus3	YCinitiation
ENSDART00000114203|ENSDARG00000079463:MAN2B2	YRinitiation	ENSDART00000140290|ENSDARG00000027187:kat8	YCinitiation
ENSDART00000022179|ENSDARG00000003818:prkag1	YRinitiation	ENSDART00000025153|ENSDARG00000016526:gata3	YCinitiation
ENSDART00000148055|ENSDARG00000095580:si:ch211-67e16.11	YRinitiation	ENSDART00000136768|ENSDARG00000044016:myo6a	YCinitiation
ENSDART00000115330|ENSDARG00000077341:ppp1r14c	YRinitiation	ENSDART00000123848|ENSDARG00000089397:wu:fe11b02	YCinitiation
ENSDART00000151025|ENSDARG00000090625:BCL2L12	YRinitiation	ENSDART00000050074|ENSDARG00000015179:mfsd8	YCinitiation
ENSDART00000038566|ENSDARG00000023484:fam101a	YRinitiation	ENSDART00000064210|ENSDARG00000043727:cwc27	YCinitiation
ENSDART00000078854|ENSDARG00000056367:mpv17l2	YRinitiation	ENSDART00000150362|ENSDARG00000096214:si:ch211-197k17.3	YCinitiation
ENSDART00000061470|ENSDARG00000028943:mtss1l	YRinitiation	ENSDART00000125632|ENSDARG00000062089:uggt2	YCinitiation
ENSDART00000009507|ENSDARG00000018985:gatsl2	YRinitiation	ENSDART00000076103|ENSDARG00000053979:bc2	YCinitiation
ENSDART00000013480|ENSDARG00000002412:elovl1a	YRinitiation	ENSDART00000139411|ENSDARG00000028896:ppap2c	YCinitiation
ENSDART00000114443|ENSDARG00000076144:si:ch211-74m13.3	YRinitiation	ENSDART00000029121|ENSDARG00000014517:usp5	YCinitiation
ENSDART00000128700|ENSDARG00000086724:CABZ01020207.1	YRinitiation	ENSDART00000021231|ENSDARG00000020764:slmapb	YCinitiation
ENSDART00000003042|ENSDARG00000020708:mdkb	YRinitiation	ENSDART00000104933|ENSDARG00000071116:eepd1	YCinitiation
ENSDART00000111833|ENSDARG00000073985:pctp	YRinitiation	ENSDART00000155956|ENSDARG00000039521:ssx2ip	YCinitiation
ENSDART00000150375|ENSDARG00000093934:si:ch211-281k12.1	YRinitiation	ENSDART00000049285|ENSDARG00000028252:ube2d2l	YCinitiation
ENSDART00000041728|ENSDARG00000033999:cyp26a1	YRinitiation	ENSDART00000133517|ENSDARG00000074894:si:dkey-228b2.5	YCinitiation
ENSDART00000156761|ENSDARG00000039878:ambra1b	YRinitiation	ENSDART00000058565|ENSDARG00000040039:pttg1ipb	YCinitiation
ENSDART00000056679|ENSDARG00000038812:e2f5	YRinitiation	ENSDART00000012055|ENSDARG00000005791:rpl28	YCinitiation
ENSDART00000153108|ENSDARG00000089581:nhlrc2	YRinitiation	ENSDART00000023747|ENSDARG00000003513:thrap3b	YCinitiation
ENSDART00000131077|ENSDARG00000001549:sp3a	YRinitiation	ENSDART00000058831|ENSDARG00000040216:tpbga	YCinitiation
ENSDART00000010932|ENSDARG00000020397:snx15	YRinitiation	ENSDART00000041627|ENSDARG00000029252:ssb	YCinitiation
ENSDART00000137388|ENSDARG00000092855:si:ch211-117n7.8	YRinitiation	ENSDART00000151778|ENSDARG00000090870:si:ch1073-263o8.2	YCinitiation
ENSDART00000148353|ENSDARG00000020228:usf2	YRinitiation	ENSDART00000155857|ENSDARG00000075707:nid2a	YCinitiation
ENSDART00000024034|ENSDARG00000017311:gpsm2	YRinitiation	ENSDART00000054987|ENSDARG00000037746:actb1	YCinitiation
ENSDART00000143291|ENSDARG00000092807:si:dkey-151g10.6	YRinitiation	ENSDART00000035967|ENSDARG00000022280:brd2a	YCinitiation
ENSDART00000108518|ENSDARG00000079687:rnf10	YRinitiation	ENSDART00000136957|ENSDARG00000062962:kmt2ba	YCinitiation
ENSDART00000138043|ENSDARG00000074589:rin2	YRinitiation	ENSDART00000045329|ENSDARG00000033364:zgc:158387	YCinitiation
ENSDART00000023684|ENSDARG00000014008:cwc22	YRinitiation	ENSDART00000103524|ENSDARG00000034956:myclb	YCinitiation
ENSDART00000140468|ENSDARG00000007181:nadk2	YRinitiation	ENSDART00000132008|ENSDARG00000091983:si:ch73-249k16.1	YCinitiation
ENSDART00000063877|ENSDARG00000043511:prdx6	YRinitiation	ENSDART00000023571|ENSDARG00000011740:u2af2b	YCinitiation
ENSDART00000056734|ENSDARG00000038858:setd7	YRinitiation	ENSDART00000018119|ENSDARG00000029358:e2f4	YCinitiation
ENSDART00000054175|ENSDARG00000037238:smad5	YRinitiation	ENSDART00000145815|ENSDARG00000009342:txndc5	YCinitiation
ENSDART00000148603|ENSDARG00000075931:acsl5	YRinitiation	ENSDART00000103636|ENSDARG00000020278:si:dkeyp-120h9.1	YCinitiation
ENSDART00000046648|ENSDARG00000018973:clptm1	YRinitiation	ENSDART00000136697|ENSDARG00000019842:cnot3b	YCinitiation
ENSDART00000109132|ENSDARG00000077222:tmem130	YRinitiation	ENSDART00000009438|ENSDARG00000009933:lmnb2	YCinitiation
ENSDART00000074068|ENSDARG00000003270:dhps	YRinitiation	ENSDART00000135084|ENSDARG00000015866:apoa2	YCinitiation
ENSDART00000081183|ENSDARG00000058322:enc3	YRinitiation	ENSDART00000122953|ENSDARG00000006219:gnl3	YCinitiation
ENSDART00000003929|ENSDARG00000018524:midn	YRinitiation	ENSDART00000075759|ENSDARG00000053691:maea	YCinitiation
ENSDART00000097198|ENSDARG00000079645:sc:d217	YRinitiation	ENSDART00000053794|ENSDARG00000037009:banf1	YCinitiation
ENSDART00000065397|ENSDARG00000044540:fkbp2	YRinitiation	ENSDART00000034555|ENSDARG00000020913:ddx56	YCinitiation
ENSDART00000014254|ENSDARG00000014956:diablob	YRinitiation	ENSDART00000022015|ENSDARG00000015823:vps26b	YCinitiation
ENSDART00000047515|ENSDARG00000032373:rnf145b	YRinitiation	ENSDART00000007335|ENSDARG00000071694:ndc80	YCinitiation
ENSDART00000104279|ENSDARG00000070809:znf516	YRinitiation	ENSDART00000092082|ENSDARG00000063177:manf	YCinitiation
ENSDART00000033069|ENSDARG00000024511:bxdc2	YRinitiation	ENSDART00000146005|ENSDARG00000053467:gtpbp1	YCinitiation
ENSDART00000141087|ENSDARG00000023217:crema	YRinitiation	ENSDART00000064657|ENSDARG00000044039:stx11a	YCinitiation
ENSDART00000026694|ENSDARG00000017605:rpp40	YRinitiation	ENSDART00000014232|ENSDARG00000020494:znf330	YCinitiation
ENSDART00000112384|ENSDARG00000076490:ankrd40	YRinitiation	ENSDART00000146480|ENSDARG00000007996:pou2f1b	YCinitiation
ENSDART00000114537|ENSDARG00000031307:zic4	YRinitiation	ENSDART00000131163|ENSDARG00000089282:CU929160.1	YCinitiation
ENSDART00000124715|ENSDARG00000089862:si:dkey-16j16.4	YRinitiation	ENSDART00000141397|ENSDARG00000009285:rpl15	YCinitiation
ENSDART00000101143|ENSDARG00000001470:mhc1zea	YRinitiation	ENSDART00000033738|ENSDARG00000032750:farsa	YCinitiation
ENSDART00000154681|ENSDARG00000097414:si:ch211-106e7.2	YRinitiation	ENSDART00000101414|ENSDARG00000059246:hnrnpd	YCinitiation
ENSDART00000053203|ENSDARG00000036630:plp2	YRinitiation	ENSDART00000078642|ENSDARG00000039319:vps37b	YCinitiation
ENSDART00000099718|ENSDARG00000068862:xrcc5	YRinitiation	ENSDART00000043190|ENSDARG00000028848:lsm12a	YCinitiation
ENSDART00000084954|ENSDARG00000077532:pign	YRinitiation	ENSDART00000100039|ENSDARG00000069003:PCYOX1L	YCinitiation
ENSDART00000054205|ENSDARG00000037259:ndufb6	YRinitiation	ENSDART00000015547|ENSDARG00000003701:cldng	YCinitiation
ENSDART00000157204|ENSDARG00000097934:si:dkey-221l4.10	YRinitiation	ENSDART00000049147|ENSDARG00000033754:rbm48	YCinitiation
ENSDART00000125815|ENSDARG00000011246:krr1	YRinitiation	ENSDART00000113713|ENSDARG00000079636:fam177a1	YCinitiation
ENSDART00000114177|ENSDARG00000074889:mutyh	YRinitiation	ENSDART00000058503|ENSDARG00000055455:gpm6aa	YCinitiation
ENSDART00000033669|ENSDARG00000025233:lipt1	YRinitiation	ENSDART00000099602|ENSDARG00000027141:ube2l3b	YCinitiation
ENSDART00000019647|ENSDARG00000020101:psmc2	YRinitiation	ENSDART00000026178|ENSDARG00000005462:KIF4A	YCinitiation
ENSDART00000099769|ENSDARG00000052379:ccdc22	YRinitiation	ENSDART00000122098|ENSDARG00000028401:rhogc	YCinitiation
ENSDART00000102498|ENSDARG00000070050:sfrp2	YRinitiation	ENSDART00000143956|ENSDARG00000071196:sdprb	YCinitiation
ENSDART00000026963|ENSDARG00000016979:pmpcb	YRinitiation	ENSDART00000141974|ENSDARG00000014674:acsl3b	YCinitiation
ENSDART00000143703|ENSDARG00000076895:flrt3	YRinitiation	ENSDART00000034054|ENSDARG00000027813:nus1	YCinitiation
ENSDART00000127825|ENSDARG00000061742:clasrp	YRinitiation	ENSDART00000004656|ENSDARG00000020187:GCA	YCinitiation
ENSDART00000058443|ENSDARG00000039949:fibina	YRinitiation	ENSDART00000111327|ENSDARG00000075485:klc2	YCinitiation
ENSDART00000138687|ENSDARG00000061304:ppp1r9a	YRinitiation	ENSDART00000039187|ENSDARG00000028559:march5l	YCinitiation
ENSDART00000092773|ENSDARG00000059234:mrps27	YRinitiation	ENSDART00000091616|ENSDARG00000062971:sdhaf2	YCinitiation
ENSDART00000143675|ENSDARG00000093794:si:rp71-79p20.2	YRinitiation	ENSDART00000041378|ENSDARG00000033451:fam173b	YCinitiation
ENSDART00000099475|ENSDARG00000068710:nid1a	YRinitiation	ENSDART00000024578|ENSDARG00000012871:npepl1	YCinitiation
NM_131573_dap1b	YRinitiation	ENSDART00000146708|ENSDARG00000012389:adar	YCinitiation
ENSDART00000137416|ENSDARG00000074225:si:ch211-269e2.1	YRinitiation	ENSDART00000080143|ENSDARG00000057678:sfrp1b	YCinitiation
ENSDART00000129339|ENSDARG00000037965:srrm2	YRinitiation	ENSDART00000135934|ENSDARG00000035559:tp53	YCinitiation
ENSDART00000144373|ENSDARG00000070166:EVA1C	YRinitiation	ENSDART00000142124|ENSDARG00000077751:nol9	YCinitiation
ENSDART00000065256|ENSDARG00000044431:ppig	YRinitiation	ENSDART00000091468|ENSDARG00000062909:furina	YCinitiation
ENSDART00000079855|ENSDARG00000057245:FAM98C	YRinitiation	ENSDART00000064558|ENSDARG00000043976:etf1	YCinitiation
ENSDART00000147616|ENSDARG00000054814:PTP4A3	YRinitiation	ENSDART00000106147|ENSDARG00000037393:slc43a1a	YCinitiation
ENSDART00000041068|ENSDARG00000032769:slc38a9	YRinitiation	ENSDART00000013781|ENSDARG00000057683:mcm6	YCinitiation
ENSDART00000124040|ENSDARG00000091756:insm1a	YRinitiation	ENSDART00000106375|ENSDARG00000032459:med24	YCinitiation
ENSDART00000052930|ENSDARG00000036438:ndufv1	YRinitiation	ENSDART00000152433|ENSDARG00000059079:vps25	YCinitiation
ENSDART00000115422|ENSDARG00000078059:nudcd2	YRinitiation	ENSDART00000010697|ENSDARG00000013830:osbpl2b	YCinitiation
ENSDART00000148922|ENSDARG00000021895:disc1	YRinitiation	ENSDART00000007333|ENSDARG00000038731:slc25a36a	YCinitiation
ENSDART00000053153|ENSDARG00000036588:mhc1zba	YRinitiation	ENSDART00000015079|ENSDARG00000020085:slc33a1	YCinitiation
ENSDART00000101629|ENSDARG00000069703:efhb	YRinitiation	ENSDART00000109751|ENSDARG00000089039:HIST1H2BA	YCinitiation
ENSDART00000154418|ENSDARG00000086173:relb	YRinitiation	ENSDART00000074574|ENSDARG00000052668:APH1A	YCinitiation
ENSDART00000147123|ENSDARG00000079539:zgc:163077	YRinitiation	ENSDART00000133398|ENSDARG00000091631:si:ch211-197h24.6	YCinitiation
ENSDART00000012630|ENSDARG00000010246:prmt1	YRinitiation	NM_199903_larp6	YCinitiation
ENSDART00000031814|ENSDARG00000040854:tsg101a	YRinitiation	ENSDART00000114288|ENSDARG00000076120:foxp4	YCinitiation
ENSDART00000024313|ENSDARG00000009524:rnf150b	YRinitiation	ENSDART00000083395|ENSDARG00000059746:plod1a	YCinitiation
ENSDART00000149187|ENSDARG00000005756:dync1i2a	YRinitiation	ENSDART00000018640|ENSDARG00000008678:snx3	YCinitiation
ENSDART00000130728|ENSDARG00000009958:cbl	YRinitiation	ENSDART00000124416|ENSDARG00000008020:med31	YCinitiation
ENSDART00000065143|ENSDARG00000044362:unc119b	YRinitiation	ENSDART00000091868|ENSDARG00000013721:g6pca.2	YCinitiation
ENSDART00000073583|ENSDARG00000051875:islr2	YRinitiation	ENSDART00000087782|ENSDARG00000061505:mrps9	YCinitiation
ENSDART00000079158|ENSDARG00000056628:tmem170a	YRinitiation	ENSDART00000009609|ENSDARG00000017235:eif5a	YCinitiation
ENSDART00000073970|ENSDARG00000052170:uap1	YRinitiation	ENSDART00000127803|ENSDARG00000062954:clk2a	YCinitiation
ENSDART00000125024|ENSDARG00000088933:GOLT1A	YRinitiation	ENSDART00000051542|ENSDARG00000054362:ccdc47	YCinitiation
ENSDART00000139962|ENSDARG00000045486:pawr	YRinitiation	ENSDART00000138741|ENSDARG00000045305:pde7a	YCinitiation
ENSDART00000157123|ENSDARG00000075884:shprh	YRinitiation	ENSDART00000127420|ENSDARG00000088040:MDP1	YCinitiation
ENSDART00000076066|ENSDARG00000053950:lin37	YRinitiation	ENSDART00000079945|ENSDARG00000057321:tut1	YCinitiation
ENSDART00000098682|ENSDARG00000002405:SLC6A20	YRinitiation	ENSDART00000124754|ENSDARG00000089106:ddb1	YCinitiation
ENSDART00000063392|ENSDARG00000043177:lsm1	YRinitiation	ENSDART00000065331|ENSDARG00000044485:sall4	YCinitiation
ENSDART00000040066|ENSDARG00000010070:adam9	YRinitiation	ENSDART00000122294|ENSDARG00000057939:ythdf3	YCinitiation
ENSDART00000143731|ENSDARG00000032865:pacsin1a	YRinitiation	ENSDART00000003303|ENSDARG00000019438:rnf13	YCinitiation
ENSDART00000129463|ENSDARG00000086514:ago4	YRinitiation	ENSDART00000015884|ENSDARG00000015349:mfge8a	YCinitiation
ENSDART00000025535|ENSDARG00000013843:sept5a	YRinitiation	ENSDART00000057825|ENSDARG00000039579:cfd	YCinitiation
ENSDART00000089689|ENSDARG00000062209:mrps5	YRinitiation	ENSDART00000058587|ENSDARG00000040059:gbp	YCinitiation
ENSDART00000130879|ENSDARG00000015374:st3gal3a	YRinitiation	ENSDART00000002595|ENSDARG00000010516:rpl21	YCinitiation
ENSDART00000155950|ENSDARG00000019516:sp7	YRinitiation	ENSDART00000009298|ENSDARG00000018825:tmem248	YCinitiation
ENSDART00000088490|ENSDARG00000061773:neurl1ab	YRinitiation	ENSDART00000134255|ENSDARG00000076473:trim37	YCinitiation
ENSDART00000106272|ENSDARG00000071727:si:dkey-37o8.1	YRinitiation	ENSDART00000128806|ENSDARG00000070432:ino80	YCinitiation
ENSDART00000123505|ENSDARG00000090170:rab11fip4a	YRinitiation	ENSDART00000018580|ENSDARG00000007989:nedd8	YCinitiation
ENSDART00000143702|ENSDARG00000035423:zgc:123194	YRinitiation	ENSDART00000143395|ENSDARG00000075853:sh3kbp1	YCinitiation
ENSDART00000123935|ENSDARG00000044281:erbb2ip	YRinitiation	ENSDART00000054386|ENSDARG00000037378:qdprb1	YCinitiation
ENSDART00000141705|ENSDARG00000019950:carf	YRinitiation	ENSDART00000157031|ENSDARG00000097407:si:ch211-162e15.3	YCinitiation
ENSDART00000112731|ENSDARG00000060632:usp43a	YRinitiation	ENSDART00000133213|ENSDARG00000041490:zgc:161979	YCinitiation
ENSDART00000037824|ENSDARG00000023852:lsm4	YRinitiation	ENSDART00000053761|ENSDARG00000054154:bms1l	YCinitiation
ENSDART00000141056|ENSDARG00000013472:nedd1	YRinitiation	ENSDART00000046981|ENSDARG00000019845:pdlim1	YCinitiation
ENSDART00000130338|ENSDARG00000011570:pou6f1	YRinitiation	ENSDART00000076850|ENSDARG00000054616:cldni	YCinitiation
ENSDART00000153874|ENSDARG00000097287:si:dkey-7i4.19	YRinitiation	ENSDART00000021011|ENSDARG00000016302:upf1	YCinitiation
ENSDART00000149448|ENSDARG00000095920:si:ch211-132p20.5	YRinitiation	ENSDART00000154812|ENSDARG00000074747:brwd1	YCinitiation
ENSDART00000018817|ENSDARG00000010442:rnf11a	YRinitiation	ENSDART00000101533|ENSDARG00000044537:calm1b	YCinitiation
ENSDART00000064113|ENSDARG00000043666:abt1	YRinitiation	ENSDART00000019450|ENSDARG00000018840:trpc4apa	YCinitiation
ENSDART00000141606|ENSDARG00000028201:commd8	YRinitiation	ENSDART00000134491|ENSDARG00000053884:med13a	YCinitiation
ENSDART00000148802|ENSDARG00000057317:nexn	YRinitiation	ENSDART00000138351|ENSDARG00000074301:cth	YCinitiation
ENSDART00000033332|ENSDARG00000011673:si:ch211-246m6.5	YRinitiation	ENSDART00000079518|ENSDARG00000001940:dnajc1	YCinitiation
ENSDART00000127607|ENSDARG00000019318:CR354540.2	YRinitiation	ENSDART00000056570|ENSDARG00000038737:phf20b	YCinitiation
ENSDART00000063400|ENSDARG00000043185:mllt1	YRinitiation	ENSDART00000066961|ENSDARG00000045540:ppp6r2a	YCinitiation
ENSDART00000102893|ENSDARG00000070230:aldh1l2	YRinitiation	ENSDART00000010395|ENSDARG00000014794:uqcrc2a	YCinitiation
ENSDART00000018840|ENSDARG00000011666:msh6	YRinitiation	ENSDART00000004546|ENSDARG00000002597:pabpc1l	YCinitiation
ENSDART00000140131|ENSDARG00000092666:si:ch211-165f21.5	YRinitiation	ENSDART00000056764|ENSDARG00000011941:bmpr2a	YCinitiation
ENSDART00000011251|ENSDARG00000003599:rpl3	YRinitiation	ENSDART00000080904|ENSDARG00000058102:sardh	YCinitiation
ENSDART00000102913|ENSDARG00000018485:cyp2v1	YRinitiation	ENSDART00000026846|ENSDARG00000004527:pin4	YCinitiation
ENSDART00000105675|ENSDARG00000010191:ttc39c	YRinitiation	ENSDART00000144672|ENSDARG00000005606:paxip1	YCinitiation
ENSDART00000049462|ENSDARG00000026484:rab15	YRinitiation	ENSDART00000105516|ENSDARG00000071393:nploc4	YCinitiation
ENSDART00000154849|ENSDARG00000029431:PRR5L	YRinitiation	ENSDART00000130548|ENSDARG00000045733:ciapin1	YCinitiation
ENSDART00000014385|ENSDARG00000005785:elovl7b	YRinitiation	ENSDART00000137017|ENSDARG00000045248:h3f3a	YCinitiation
ENSDART00000016214|ENSDARG00000058128:msna	YRinitiation	ENSDART00000124845|ENSDARG00000052966:nmt1a	YCinitiation
ENSDART00000098525|ENSDARG00000068217:stx2b	YRinitiation	ENSDART00000016112|ENSDARG00000013804:capns1b	YCinitiation
ENSDART00000151674|ENSDARG00000063264:PCDH9	YRinitiation	ENSDART00000098914|ENSDARG00000068401:yap1	YCinitiation
ENSDART00000063318|ENSDARG00000043126:blf	YRinitiation	ENSDART00000039907|ENSDARG00000032369:btbd6b	YCinitiation
ENSDART00000088908|ENSDARG00000007461:srgap1	YRinitiation	ENSDART00000053763|ENSDARG00000036990:dctd	YCinitiation
ENSDART00000132632|ENSDARG00000056091:cttnbp2nl	YRinitiation	ENSDART00000054057|ENSDARG00000037172:ddrgk1	YCinitiation
ENSDART00000136084|ENSDARG00000079104:mfhas1	YRinitiation	ENSDART00000052329|ENSDARG00000036043:ZNF408	YCinitiation
ENSDART00000145083|ENSDARG00000013596:brd1a	YRinitiation	ENSDART00000153691|ENSDARG00000097815:si:ch73-39o22.3	YCinitiation
ENSDART00000091570|ENSDARG00000062955:fam69a	YRinitiation	ENSDART00000100324|ENSDARG00000069118:ppp2r5eb	YCinitiation
ENSDART00000112333|ENSDARG00000078733:CNNM2	YRinitiation	ENSDART00000013591|ENSDARG00000003641:tfg	YCinitiation
ENSDART00000152096|ENSDARG00000051874:stra6	YRinitiation	ENSDART00000125379|ENSDARG00000090602:CUL3	YCinitiation
ENSDART00000148254|ENSDARG00000038518:snap29	YRinitiation	ENSDART00000010477|ENSDARG00000021924:hsp70.3	YCinitiation
ENSDART00000103257|ENSDARG00000070399:alg2	YRinitiation	ENSDART00000091901|ENSDARG00000063100:psmd14	YCinitiation
ENSDART00000123916|ENSDARG00000038585:eif4e2	YRinitiation	ENSDART00000079255|ENSDARG00000056720:utp3	YCinitiation
ENSDART00000130713|ENSDARG00000089693:zgc:162962	YRinitiation	ENSDART00000043345|ENSDARG00000030440:zgc:136474	YCinitiation
ENSDART00000019140|ENSDARG00000001910:rorab	YRinitiation	ENSDART00000034098|ENSDARG00000023002:dtl	YCinitiation
ENSDART00000105659|ENSDARG00000074765:mhc1zaa	YRinitiation	ENSDART00000025604|ENSDARG00000012458:zgc:77849	YCinitiation
ENSDART00000122624|ENSDARG00000086704:CU638740.3	YRinitiation	ENSDART00000142495|ENSDARG00000089088:gig2n	YCinitiation
ENSDART00000130675|ENSDARG00000033666:pi4k2a	YRinitiation	ENSDART00000112389|ENSDARG00000077264:wdr43	YCinitiation
ENSDART00000089916|ENSDARG00000062289:edaradd	YRinitiation	ENSDART00000024619|ENSDARG00000003068:gorasp1	YCinitiation
ENSDART00000059752|ENSDARG00000040779:med16	YRinitiation	ENSDART00000049707|ENSDARG00000029501:gsk3aa	YCinitiation
ENSDART00000074117|ENSDARG00000005154:aspa	YRinitiation	ENSDART00000112400|ENSDARG00000078063:bnip1b	YCinitiation
ENSDART00000140351|ENSDARG00000074675:pan2	YRinitiation	ENSDART00000011919|ENSDARG00000002970:ss18	YCinitiation
ENSDART00000027242|ENSDARG00000017168:nr2f1b	YRinitiation	ENSDART00000104180|ENSDARG00000044332:zranb2	YCinitiation
ENSDART00000067755|ENSDARG00000046085:CLDND1	YRinitiation	ENSDART00000052292|ENSDARG00000036015:C19H6orf52	YCinitiation
ENSDART00000122559|ENSDARG00000020218:amfr	YRinitiation	ENSDART00000005479|ENSDARG00000003845:chm	YCinitiation
ENSDART00000113508|ENSDARG00000079780:FP085405.1	YRinitiation	ENSDART00000024514|ENSDARG00000017067:chordc1b	YCinitiation
ENSDART00000040900|ENSDARG00000030881:baxb	YRinitiation	ENSDART00000128166|ENSDARG00000087472:si:ch211-113a14.13	YCinitiation
ENSDART00000054619|ENSDARG00000037506:prps1b	YRinitiation	ENSDART00000048853|ENSDARG00000029107:ube2d1a	YCinitiation
ENSDART00000126248|ENSDARG00000042929:tmem120b	YRinitiation	ENSDART00000129641|ENSDARG00000087680:MetazoaSRP	YCinitiation
ENSDART00000125855|ENSDARG00000091644:CDCP1	YRinitiation	ENSDART00000150789|ENSDARG00000096003:USMG5	YCinitiation
ENSDART00000149552|ENSDARG00000095865:si:zfos-44h1.1	YRinitiation	ENSDART00000077336|ENSDARG00000055040:nkrf	YCinitiation
ENSDART00000154429|ENSDARG00000017294:gnai2b	YRinitiation	ENSDART00000083108|ENSDARG00000059646:nt5dc2	YCinitiation
ENSDART00000016002|ENSDARG00000015759:tspan7	YRinitiation	ENSDART00000127955|ENSDARG00000091771:lysmd2	YCinitiation
ENSDART00000113375|ENSDARG00000075220:si:ch211-113a14.19	YRinitiation	ENSDART00000082087|ENSDARG00000059075:nip7	YCinitiation
ENSDART00000087797|ENSDARG00000061508:tgfbrap1	YRinitiation	ENSDART00000055623|ENSDARG00000038147:hbbe3	YCinitiation
ENSDART00000032392|ENSDARG00000028336:dhdhl	YRinitiation	ENSDART00000099733|ENSDARG00000068856:f2rl1.1	YCinitiation
ENSDART00000055134|ENSDARG00000037837:ogfr	YRinitiation	ENSDART00000149297|ENSDARG00000060796:slc20a2	YCinitiation
ENSDART00000053240|ENSDARG00000036658:cab39l	YRinitiation	ENSDART00000136059|ENSDARG00000060113:znf395a	YCinitiation
ENSDART00000020810|ENSDARG00000012513:sdcbp2	YRinitiation	ENSDART00000138798|ENSDARG00000060215:CEP85	YCinitiation
ENSDART00000066924|ENSDARG00000045510:tbc1d22a	YRinitiation	ENSDART00000077435|ENSDARG00000055124:ccnl1a	YCinitiation
ENSDART00000019976|ENSDARG00000021046:rhbdd1	YRinitiation	ENSDART00000092465|ENSDARG00000086461:fundc2	YCinitiation
ENSDART00000009385|ENSDARG00000019636:yif1a	YRinitiation	ENSDART00000050597|ENSDARG00000029671:XPR1	YCinitiation
ENSDART00000132527|ENSDARG00000039229:cep78	YRinitiation	ENSDART00000135004|ENSDARG00000001162:matr3l1.1	YCinitiation
ENSDART00000003156|ENSDARG00000022858:wnt7ba	YRinitiation	ENSDART00000079117|ENSDARG00000056601:plekha3	YCinitiation
ENSDART00000066934|ENSDARG00000045517:itih5	YRinitiation	ENSDART00000002465|ENSDARG00000018022:msh2	YCinitiation
ENSDART00000114062|ENSDARG00000045935:immp1l	YRinitiation	ENSDART00000035710|ENSDARG00000027322:lin7c	YCinitiation
ENSDART00000050847|ENSDARG00000035120:GLDC	YRinitiation	ENSDART00000098875|ENSDARG00000068385:tpm2	YCinitiation
ENSDART00000052201|ENSDARG00000035963:ccdc96	YRinitiation	ENSDART00000034968|ENSDARG00000010051:ufd1l	YCinitiation
ENSDART00000009889|ENSDARG00000054929:zgc:110540	YRinitiation	ENSDART00000056538|ENSDARG00000022579:zgc:55733	YCinitiation
ENSDART00000152289|ENSDARG00000043548:atg4da	YRinitiation	ENSDART00000153067|ENSDARG00000096764:si:dkey-284m18.1	YCinitiation
ENSDART00000156766|ENSDARG00000097615:si:ch211-108d22.2	YRinitiation	ENSDART00000077259|ENSDARG00000054980:ebna1bp2	YCinitiation
ENSDART00000065772|ENSDARG00000044751:ddt	YRinitiation	ENSDART00000123243|ENSDARG00000091413:TIMM22	YCinitiation
ENSDART00000081337|ENSDARG00000058463:ndufab1a	YRinitiation	ENSDART00000091331|ENSDARG00000044804:prodha	YCinitiation
ENSDART00000151618|ENSDARG00000011571:calcrlb	YRinitiation	ENSDART00000067803|ENSDARG00000046119:rps3	YCinitiation
ENSDART00000103431|ENSDARG00000011245:esrp1	YRinitiation	ENSDART00000074514|ENSDARG00000052624:spryd7a	YCinitiation
ENSDART00000143765|ENSDARG00000042031:gorab	YRinitiation	ENSDART00000058967|ENSDARG00000040296:rap2b	YCinitiation
ENSDART00000073846|ENSDARG00000052074:BX957362.1	YRinitiation	ENSDART00000144890|ENSDARG00000008807:bokb	YCinitiation
ENSDART00000066317|ENSDARG00000045105:foxn2b	YRinitiation	ENSDART00000066230|ENSDARG00000056794:npm3	YCinitiation
ENSDART00000063917|ENSDARG00000043536:si:dkey-86e18.1	YRinitiation	ENSDART00000136657|ENSDARG00000036056:vrk3	YCinitiation
ENSDART00000152951|ENSDARG00000045036:cdc42ep4b	YRinitiation	ENSDART00000133736|ENSDARG00000093306:si:dkey-149i8.3	YCinitiation
ENSDART00000045884|ENSDARG00000029936:grtp1a	YRinitiation	ENSDART00000051313|ENSDARG00000020364:fbp1b	YCinitiation
ENSDART00000108965|ENSDARG00000078754:gra	YRinitiation	ENSDART00000004692|ENSDARG00000003795:IDH2	YCinitiation
ENSDART00000026017|ENSDARG00000004060:bhlhe40	YRinitiation	ENSDART00000051890|ENSDARG00000035761:mcm7	YCinitiation
ENSDART00000121947|ENSDARG00000040346:ephb4a	YRinitiation	ENSDART00000029586|ENSDARG00000023921:dnaja2	YCinitiation
ENSDART00000127303|ENSDARG00000060771:map7d3	YRinitiation	ENSDART00000121966|ENSDARG00000086764:MDC1	YCinitiation
ENSDART00000124326|ENSDARG00000012881:slc4a1a	YRinitiation	ENSDART00000081599|ENSDARG00000020334:ptpn11a	YCinitiation
ENSDART00000058256|ENSDARG00000039828:zp3b	YRinitiation	ENSDART00000057290|ENSDARG00000039213:prpf38a	YCinitiation
ENSDART00000137020|ENSDARG00000063627:bop1	YRinitiation	ENSDART00000100706|ENSDARG00000069286:ndufaf2	YCinitiation
ENSDART00000082354|ENSDARG00000059274:hoxd9a	YRinitiation	ENSDART00000034580|ENSDARG00000021811:calm1a	YCinitiation
ENSDART00000063359|ENSDARG00000043154:ucp2	YRinitiation	ENSDART00000067489|ENSDARG00000045914:si:ch211-51e12.7	YCinitiation
ENSDART00000018908|ENSDARG00000006240:slc27a1a	YRinitiation	ENSDART00000085565|ENSDARG00000060600:CAPN15	YCinitiation
ENSDART00000113345|ENSDARG00000076805:LENG8	YRinitiation	ENSDART00000134121|ENSDARG00000028322:pex14	YCinitiation
ENSDART00000124627|ENSDARG00000007405:strap	YRinitiation	ENSDART00000135044|ENSDARG00000011743:pigo	YCinitiation
ENSDART00000153861|ENSDARG00000098001:si:ch211-150g5.4	YRinitiation	ENSDART00000067594|ENSDARG00000045980:zgc:153129	YCinitiation
ENSDART00000066930|ENSDARG00000045514:atp5c1	YRinitiation	ENSDART00000141326|ENSDARG00000003835:stom	YCinitiation
ENSDART00000099794|ENSDARG00000068893:mettl5	YRinitiation	ENSDART00000101036|ENSDARG00000069421:grpel2	YCinitiation
ENSDART00000039629|ENSDARG00000034668:celf3a	YRinitiation	ENSDART00000080843|ENSDARG00000058041:ndufa8	YCinitiation
ENSDART00000151506|ENSDARG00000096229:C3H17orf53	YRinitiation	ENSDART00000147059|ENSDARG00000014914:lamp2	YCinitiation
ENSDART00000080344|ENSDARG00000057629:slc30a8	YRinitiation	ENSDART00000128560|ENSDARG00000032876:trit1	YCinitiation
ENSDART00000089433|ENSDARG00000062116:ctdsplb	YRinitiation	ENSDART00000082353|ENSDARG00000008818:hsf1	YCinitiation
ENSDART00000130909|ENSDARG00000051931:edc3	YRinitiation	ENSDART00000043067|ENSDARG00000032156:EVA1C	YCinitiation
ENSDART00000062309|ENSDARG00000042489:prkrira	YRinitiation	ENSDART00000147975|ENSDARG00000063031:rad54l2	YCinitiation
ENSDART00000142884|ENSDARG00000010680:gngt2a	YRinitiation	ENSDART00000134278|ENSDARG00000045567:phpt1	YCinitiation
ENSDART00000141188|ENSDARG00000015252:st3gal3b	YRinitiation	ENSDART00000065138|ENSDARG00000044357:tbc1d23	YCinitiation
ENSDART00000083271|ENSDARG00000059700:agmat	YRinitiation	ENSDART00000003957|ENSDARG00000026476:tia1l	YCinitiation
ENSDART00000044184|ENSDARG00000033945:NOP14	YRinitiation	ENSDART00000054823|ENSDARG00000037640:aurkb	YCinitiation
ENSDART00000022498|ENSDARG00000004114:tti1	YRinitiation	ENSDART00000007170|ENSDARG00000019326:prpsap2	YCinitiation
ENSDART00000148073|ENSDARG00000063144:shisa7	YRinitiation	ENSDART00000104496|ENSDARG00000070914:dusp6	YCinitiation
ENSDART00000038955|ENSDARG00000026799:suv39h1a	YRinitiation	ENSDART00000088690|ENSDARG00000061854:lman2	YCinitiation
ENSDART00000066987|ENSDARG00000093007:mphosph6	YRinitiation	ENSDART00000027224|ENSDARG00000004745:lmbr1l	YCinitiation
ENSDART00000115039|ENSDARG00000079675:SYNPO2	YRinitiation	ENSDART00000033724|ENSDARG00000023290:fabp3	YCinitiation
ENSDART00000093185|ENSDARG00000005104:limk2	YRinitiation	ENSDART00000131923|ENSDARG00000087996:pabpn1l	YCinitiation
ENSDART00000044030|ENSDARG00000056133:kitb	YRinitiation	ENSDART00000017305|ENSDARG00000013279:ZNF76	YCinitiation
ENSDART00000134292|ENSDARG00000021154:PRODH2	YRinitiation	ENSDART00000060310|ENSDARG00000070083:ATP5B	YCinitiation
ENSDART00000121416|ENSDARG00000041887:sf3a1	YRinitiation	ENSDART00000059837|ENSDARG00000040822:fundc1	YCinitiation
ENSDART00000149218|ENSDARG00000018688:elk3	YRinitiation	ENSDART00000139963|ENSDARG00000008200:ugp2b	YCinitiation
ENSDART00000051774|ENSDARG00000035697:SPIN4	YRinitiation	ENSDART00000130977|ENSDARG00000091408:CABZ01050280.1	YCinitiation
ENSDART00000144970|ENSDARG00000077840:meis2b	YRinitiation	ENSDART00000111617|ENSDARG00000073847:rbm15	YCinitiation
ENSDART00000111386|ENSDARG00000079964:dlx2a	YRinitiation	ENSDART00000039386|ENSDARG00000023303:zgc:66427	YCinitiation
ENSDART00000077660|ENSDARG00000055344:mipep	YRinitiation	ENSDART00000111862|ENSDARG00000078600:ldlrad3	YCinitiation
ENSDART00000127150|ENSDARG00000013476:arhgef39	YRinitiation	ENSDART00000137762|ENSDARG00000068256:rwdd	YCinitiation
ENSDART00000145266|ENSDARG00000019116:ing1	YRinitiation	ENSDART00000002992|ENSDARG00000009868:dcaf11	YCinitiation
ENSDART00000102072|ENSDARG00000057542:BX119963.1	YRinitiation	ENSDART00000151360|ENSDARG00000096361:si:dkey-10p5.10	YCinitiation
ENSDART00000156323|ENSDARG00000039806:ntlb	YRinitiation	ENSDART00000149347|ENSDARG00000068156:chchd7	YCinitiation
ENSDART00000130055|ENSDARG00000060645:sirt7	YRinitiation	ENSDART00000073964|ENSDARG00000052167:shcbp1	YCinitiation
ENSDART00000059872|ENSDARG00000068916:PPP1R35	YRinitiation	ENSDART00000032118|ENSDARG00000025404:ube2g2	YCinitiation
ENSDART00000111542|ENSDARG00000079900:shroom4	YRinitiation	ENSDART00000018625|ENSDARG00000020405:napa	YCinitiation
ENSDART00000148280|ENSDARG00000093768:prr18	YRinitiation	ENSDART00000079042|ENSDARG00000056557:copb1	YCinitiation
ENSDART00000015710|ENSDARG00000017665:snrkb	YRinitiation	ENSDART00000142275|ENSDARG00000076296:triqk	YCinitiation
ENSDART00000027666|ENSDARG00000003165:nr2f6b	YRinitiation	ENSDART00000100061|ENSDARG00000069013:prdx4	YCinitiation
ENSDART00000103662|ENSDARG00000053240:kif6	YRinitiation	ENSDART00000073707|ENSDARG00000001880:stx3a	YCinitiation
ENSDART00000061429|ENSDARG00000029925:dlg1l	YRinitiation	ENSDART00000105681|ENSDARG00000057016:cdc14ab	YCinitiation
ENSDART00000063052|ENSDARG00000042946:hook1	YRinitiation	ENSDART00000131976|ENSDARG00000002912:adipor1a	YCinitiation
ENSDART00000141601|ENSDARG00000074843:PHLDB2	YRinitiation	ENSDART00000101700|ENSDARG00000076169:pold3	YCinitiation
ENSDART00000083314|ENSDARG00000005754:ptprfb	YRinitiation	ENSDART00000152413|ENSDARG00000076938:txndc11	YCinitiation
ENSDART00000157024|ENSDARG00000096852:METTL23	YRinitiation	ENSDART00000080016|ENSDARG00000057456:ppp3ccb	YCinitiation
ENSDART00000076835|ENSDARG00000054606:mrpl1	YRinitiation	ENSDART00000060766|ENSDARG00000041450:rab11a	YCinitiation
ENSDART00000080094|ENSDARG00000057423:prelid1a	YRinitiation	ENSDART00000125944|ENSDARG00000013006:pibf1	YCinitiation
NM_001020729_ctbs	YRinitiation	ENSDART00000067048|ENSDARG00000007764:klhdc10	YCinitiation
ENSDART00000149426|ENSDARG00000019098:cd82a	YRinitiation	ENSDART00000021139|ENSDARG00000009657:fgfr1op2	YCinitiation
ENSDART00000060745|ENSDARG00000041435:uba52	YRinitiation	ENSDART00000128433|ENSDARG00000037846:hm13	YCinitiation
ENSDART00000128890|ENSDARG00000078094:lmf2a	YRinitiation	ENSDART00000137699|ENSDARG00000007135:cnot3a	YCinitiation
ENSDART00000099013|ENSDARG00000068457:tnnt3b	YRinitiation	ENSDART00000075889|ENSDARG00000053805:trub1	YCinitiation
ENSDART00000123178|ENSDARG00000004926:slbp	YRinitiation	ENSDART00000099214|ENSDARG00000068572:slc16a1	YCinitiation
ENSDART00000143598|ENSDARG00000092098:CKAP2L	YRinitiation	ENSDART00000076420|ENSDARG00000068365:lmx1bb	YCinitiation
ENSDART00000077185|ENSDARG00000054914:dgat1b	YRinitiation	ENSDART00000089408|ENSDARG00000062109:shdb	YCinitiation
ENSDART00000029451|ENSDARG00000022254:prkcbb	YRinitiation	ENSDART00000039165|ENSDARG00000057699:styx	YCinitiation
ENSDART00000074561|ENSDARG00000052666:litaf	YRinitiation	ENSDART00000156479|ENSDARG00000096851:si:dkey-111k8.6	YCinitiation
ENSDART00000151832|ENSDARG00000096498:ved	YRinitiation	ENSDART00000020136|ENSDARG00000013946:ivns1abpb	YCinitiation
ENSDART00000132267|ENSDARG00000092373:si:dkey-16n15.3	YRinitiation	ENSDART00000074740|ENSDARG00000052815:alad	YCinitiation
ENSDART00000113764|ENSDARG00000077176:zgc:174888	YRinitiation	ENSDART00000135473|ENSDARG00000095510:si:ch211-10d23.5	YCinitiation
ENSDART00000124173|ENSDARG00000057737:rxraa	YRinitiation	ENSDART00000126674|ENSDARG00000005033:trip4	YCinitiation
ENSDART00000155261|ENSDARG00000097753:SLIRP	YRinitiation	ENSDART00000006867|ENSDARG00000020573:ddx3	YCinitiation
ENSDART00000051092|ENSDARG00000035264:riok2	YRinitiation	ENSDART00000054078|ENSDARG00000037188:rpa2	YCinitiation
ENSDART00000111993|ENSDARG00000075140:CR318653.1	YRinitiation	ENSDART00000062426|ENSDARG00000042561:lpar2b	YCinitiation
ENSDART00000123145|ENSDARG00000090993:RNF4	YRinitiation	ENSDART00000062811|ENSDARG00000042796:yy1a	YCinitiation
ENSDART00000019762|ENSDARG00000008784:prpf4ba	YRinitiation	ENSDART00000065599|ENSDARG00000031075:cadm1a	YCinitiation
ENSDART00000129395|ENSDARG00000023815:uvrag	YRinitiation	ENSDART00000013059|ENSDARG00000016016:dbnlb	YCinitiation
ENSDART00000138116|ENSDARG00000035427:surf6	YRinitiation	ENSDART00000027630|ENSDARG00000005254:kdelr2a	YCinitiation
ENSDART00000008987|ENSDARG00000009796:klc1a	YRinitiation	ENSDART00000024292|ENSDARG00000077037:txlna	YCinitiation
ENSDART00000101051|ENSDARG00000069428:zgc:158856	YRinitiation	ENSDART00000152063|ENSDARG00000096447:si:dkey-192l18.10	YCinitiation
ENSDART00000098736|ENSDARG00000068305:mrps14	YRinitiation	ENSDART00000113824|ENSDARG00000019530:hdgfrp2	YCinitiation
ENSDART00000025885|ENSDARG00000013184:pcbp2	YRinitiation	ENSDART00000014602|ENSDARG00000010853:cmtm6	YCinitiation
ENSDART00000104323|ENSDARG00000070832:snrka	YRinitiation	ENSDART00000104360|ENSDARG00000070844:gamt	YCinitiation
ENSDART00000144859|ENSDARG00000045562:pus1	YRinitiation	ENSDART00000019786|ENSDARG00000019000:smc3	YCinitiation
ENSDART00000081604|ENSDARG00000058688:adipor2	YRinitiation	ENSDART00000021069|ENSDARG00000006413:rpl38	YCinitiation
ENSDART00000008010|ENSDARG00000020876:PDK2	YRinitiation	ENSDART00000091169|ENSDARG00000062795:abcb7	YCinitiation
ENSDART00000032498|ENSDARG00000024540:zgc:100919	YRinitiation	ENSDART00000075486|ENSDARG00000053447:ppp4r2b	YCinitiation
ENSDART00000067733|ENSDARG00000046071:C21H18orf25	YRinitiation	ENSDART00000082519|ENSDARG00000059406:raf1b	YCinitiation
ENSDART00000139616|ENSDARG00000094018:RNF214	YRinitiation	ENSDART00000057823|ENSDARG00000039578:pa2g4a	YCinitiation
ENSDART00000154084|ENSDARG00000086626:im:7147486	YRinitiation	ENSDART00000022999|ENSDARG00000007438:ube2i2	YCinitiation
ENSDART00000146234|ENSDARG00000092473:apopt1	YRinitiation	ENSDART00000025229|ENSDARG00000020448:adi1	YCinitiation
ENSDART00000004625|ENSDARG00000019706:zar1	YRinitiation	ENSDART00000114081|ENSDARG00000008155:sms	YCinitiation
ENSDART00000140482|ENSDARG00000079723:si:dkey-46g23.1	YRinitiation	ENSDART00000115072|ENSDARG00000015653:tnip1	YCinitiation
ENSDART00000051792|ENSDARG00000019235:sema3aa	YRinitiation	ENSDART00000050352|ENSDARG00000030129:si:ch211-87m7.2	YCinitiation
ENSDART00000078316|ENSDARG00000055912:nipa2	YRinitiation	ENSDART00000079139|ENSDARG00000056621:ctcf	YCinitiation
NM_200030_rpl27a	YRinitiation	ENSDART00000067082|ENSDARG00000045618:clta	YCinitiation
ENSDART00000152731|ENSDARG00000018854:scaf4b	YRinitiation	ENSDART00000149408|ENSDARG00000061621:THEM4	YCinitiation
ENSDART00000037709|ENSDARG00000026767:nol11	YRinitiation	ENSDART00000112883|ENSDARG00000075041:fmnl2b	YCinitiation
ENSDART00000131863|ENSDARG00000016584:rgs7	YRinitiation	ENSDART00000028941|ENSDARG00000024465:mrps18a	YCinitiation
ENSDART00000064033|ENSDARG00000043609:epor	YRinitiation	ENSDART00000098394|ENSDARG00000058822:wnt3a	YCinitiation
ENSDART00000099776|ENSDARG00000068883:tspan13a	YRinitiation	ENSDART00000079701|ENSDARG00000057101:rnf180	YCinitiation
ENSDART00000129598|ENSDARG00000032327:usp36	YRinitiation	ENSDART00000138578|ENSDARG00000021973:st13	YCinitiation
ENSDART00000078664|ENSDARG00000056211:ogfod2	YRinitiation	ENSDART00000124544|ENSDARG00000010411:epn1	YCinitiation
ENSDART00000047541|ENSDARG00000002196:bach1	YRinitiation	ENSDART00000080610|ENSDARG00000060341:map7d1a	YCinitiation
ENSDART00000024207|ENSDARG00000018025:tbx2a	YRinitiation	ENSDART00000043431|ENSDARG00000030022:nup188	YCinitiation
ENSDART00000134115|ENSDARG00000092360:C8H22orf39	YRinitiation	ENSDART00000020970|ENSDARG00000018178:pgm2	YCinitiation
ENSDART00000058695|ENSDARG00000040128:hint1	YRinitiation	ENSDART00000152803|ENSDARG00000096667:si:dkey-25o16.2	YCinitiation
ENSDART00000058161|ENSDARG00000039778:NEDD4	YRinitiation	ENSDART00000100757|ENSDARG00000069313:oxa1l	YCinitiation
ENSDART00000135973|ENSDARG00000001621:nfyal	YRinitiation	ENSDART00000088026|ENSDARG00000079605:prmt5	YCinitiation
ENSDART00000060295|ENSDARG00000041133:rapsn	YRinitiation	ENSDART00000156416|ENSDARG00000087530:zgc:175096	YCinitiation
ENSDART00000083890|ENSDARG00000059925:usp24	YRinitiation	ENSDART00000073726|ENSDARG00000052000:cav2	YCinitiation
ENSDART00000004735|ENSDARG00000019547:aaas	YRinitiation	ENSDART00000100075|ENSDARG00000045147:tmem184ba	YCinitiation
ENSDART00000155608|ENSDARG00000097134:si:dkey-7i4.7	YRinitiation	ENSDART00000156683|ENSDARG00000097673:si:ch73-267i21.1	YCinitiation
ENSDART00000019898|ENSDARG00000013075:mrpl11	YRinitiation	ENSDART00000022765|ENSDARG00000016399:riok1	YCinitiation
ENSDART00000031823|ENSDARG00000006385:triobp	YRinitiation	ENSDART00000041192|ENSDARG00000033138:lyrm2	YCinitiation
ENSDART00000151502|ENSDARG00000087674:si:ch1073-127d16.1	YRinitiation	ENSDART00000113358|ENSDARG00000059760:wdtc1	YCinitiation
ENSDART00000083085|ENSDARG00000059642:mtmr14	YRinitiation	ENSDART00000139088|ENSDARG00000039005:trappc1	YCinitiation
ENSDART00000065590|ENSDARG00000044638:map1lc3c	YRinitiation	ENSDART00000126967|ENSDARG00000001729:strn3	YCinitiation
ENSDART00000114230|ENSDARG00000078016:DTX4	YRinitiation	ENSDART00000147292|ENSDARG00000068021:si:ch211-224b1.4	YCinitiation
ENSDART00000131960|ENSDARG00000044845:si:ch211-241b2.1	YRinitiation	ENSDART00000044426|ENSDARG00000034210:si:dkey-240h12.4	YCinitiation
ENSDART00000127805|ENSDARG00000055113:pom121	YRinitiation	ENSDART00000076229|ENSDARG00000054087:irs1	YCinitiation
ENSDART00000004923|ENSDARG00000016086:smurf1	YRinitiation	ENSDART00000148514|ENSDARG00000003519:aprt	YCinitiation
ENSDART00000081919|ENSDARG00000058950:CSPP1	YRinitiation	ENSDART00000038487|ENSDARG00000001241:puf60b	YCinitiation
ENSDART00000152168|ENSDARG00000045947:HRC	YRinitiation	ENSDART00000061585|ENSDARG00000042025:C9H2orf49	YCinitiation
ENSDART00000012507|ENSDARG00000008434:bcl2l1	YRinitiation	ENSDART00000050177|ENSDARG00000069601:snx30	YCinitiation
ENSDART00000060532|ENSDARG00000041299:MSI1	YRinitiation	ENSDART00000023549|ENSDARG00000017728:phb2b	YCinitiation
ENSDART00000115236|ENSDARG00000078113:atp5ia	YRinitiation	ENSDART00000126862|ENSDARG00000089165:zgc:165519	YCinitiation
ENSDART00000061706|ENSDARG00000042111:inpp5b	YRinitiation	ENSDART00000003634|ENSDARG00000017809:stard3	YCinitiation
ENSDART00000079678|ENSDARG00000057089:ftsj1	YRinitiation	ENSDART00000039485|ENSDARG00000027200:gabarapl2	YCinitiation
ENSDART00000132645|ENSDARG00000038855:chmp5a	YRinitiation	ENSDART00000021083|ENSDARG00000031427:calm3b	YCinitiation
ENSDART00000052352|ENSDARG00000036063:ppp1r11	YRinitiation	ENSDART00000078634|ENSDARG00000056186:eif5a2	YCinitiation
ENSDART00000022702|ENSDARG00000004049:marcksa	YRinitiation	ENSDART00000146758|ENSDARG00000079886:fam105bb	YCinitiation
ENSDART00000155268|ENSDARG00000075253:pik3cb	YRinitiation	ENSDART00000099859|ENSDARG00000068928:H2AFY	YCinitiation
ENSDART00000151695|ENSDARG00000063610:INTS4	YRinitiation	ENSDART00000121589|ENSDARG00000086641:stbd1	YCinitiation
ENSDART00000140695|ENSDARG00000077620:cdca7a	YRinitiation	ENSDART00000045126|ENSDARG00000058543:lama5	YCinitiation
ENSDART00000077897|ENSDARG00000055536:otub1a	YRinitiation	ENSDART00000075146|ENSDARG00000053155:alg3	YCinitiation
ENSDART00000127646|ENSDARG00000088857:CABZ01085888.1	YRinitiation	ENSDART00000126747|ENSDARG00000087396:CABZ01061914.2	YCinitiation
ENSDART00000064088|ENSDARG00000043644:vkorc1l1	YRinitiation	ENSDART00000079050|ENSDARG00000056531:nutf2	YCinitiation
ENSDART00000127044|ENSDARG00000013861:armc1	YRinitiation	ENSDART00000003839|ENSDARG00000019233:nln	YCinitiation
ENSDART00000146309|ENSDARG00000044102:znf593	YRinitiation	ENSDART00000065670|ENSDARG00000044691:ppp1r3b	YCinitiation
ENSDART00000153566|ENSDARG00000088507:si:ch211-235i11.2	YRinitiation	ENSDART00000018253|ENSDARG00000016516:rbm8a	YCinitiation
ENSDART00000140665|ENSDARG00000002013:grb10a	YRinitiation	ENSDART00000133659|ENSDARG00000070109:ncapg	YCinitiation
ENSDART00000124346|ENSDARG00000019815:fn1a	YRinitiation	ENSDART00000058107|ENSDARG00000039757:mcfd2	YCinitiation
ENSDART00000033923|ENSDARG00000026454:MIS12	YRinitiation	ENSDART00000128588|ENSDARG00000019572:taf7	YCinitiation
ENSDART00000150300|ENSDARG00000016476:oaz1b	YRinitiation	ENSDART00000102883|ENSDARG00000090369:zgc:86896	YCinitiation
ENSDART00000033746|ENSDARG00000002304:gins2	YRinitiation	ENSDART00000052345|ENSDARG00000036057:tradd	YCinitiation
ENSDART00000103123|ENSDARG00000070333:anapc11	YRinitiation	ENSDART00000028450|ENSDARG00000044636:tomm20b	YCinitiation
ENSDART00000020283|ENSDARG00000012674:rpusd4	YRinitiation	ENSDART00000115166|ENSDARG00000069338:zgc:152863	YCinitiation
ENSDART00000109307|ENSDARG00000078026:zcchc24	YRinitiation	ENSDART00000054462|ENSDARG00000037423:SMIM19	YCinitiation
ENSDART00000139811|ENSDARG00000074204:COMMD6	YRinitiation	ENSDART00000059514|ENSDARG00000040649:prickle1a	YCinitiation
ENSDART00000122904|ENSDARG00000079305:hbae3	YRinitiation	ENSDART00000063251|ENSDARG00000043081:ctsz	YCinitiation
ENSDART00000156632|ENSDARG00000068637:si:ch211-281l24.3	YRinitiation	ENSDART00000057500|ENSDARG00000039345:drg1	YCinitiation
ENSDART00000137426|ENSDARG00000040907:gcgb	YRinitiation	ENSDART00000137088|ENSDARG00000035571:abhd17b	YCinitiation
ENSDART00000061049|ENSDARG00000041706:vgll2a	YRinitiation	ENSDART00000151437|ENSDARG00000053129:carhsp1	YCinitiation
ENSDART00000097214|ENSDARG00000067545:adam19b	YRinitiation	ENSDART00000148447|ENSDARG00000007960:hnrnpaba	YCinitiation
ENSDART00000076861|ENSDARG00000054632:fli1a	YRinitiation	ENSDART00000063384|ENSDARG00000045297:phb2a	YCinitiation
ENSDART00000060695|ENSDARG00000041402:zc3h14	YRinitiation	ENSDART00000098982|ENSDARG00000068436:H3F3B	YCinitiation
ENSDART00000067666|ENSDARG00000046022:tmed7	YRinitiation	ENSDART00000153657|ENSDARG00000063711:trim3a	YCinitiation
ENSDART00000123937|ENSDARG00000028793:nlk2	YRinitiation	ENSDART00000126287|ENSDARG00000013351:cirbp	YCinitiation
ENSDART00000139091|ENSDARG00000070794:greb1	YRinitiation	ENSDART00000064833|ENSDARG00000044155:mafa	YCinitiation
ENSDART00000067448|ENSDARG00000045888:acat1	YRinitiation	ENSDART00000062370|ENSDARG00000042535:actc1a	YCinitiation
ENSDART00000123003|ENSDARG00000067990:myhz1.1	YRinitiation	ENSDART00000123343|ENSDARG00000020079:neil3	YCinitiation
ENSDART00000062676|ENSDARG00000042724:supt5h	YRinitiation	ENSDART00000046781|ENSDARG00000032997:rnf185	YCinitiation
ENSDART00000098419|ENSDARG00000040503:CABZ01070258.1	YRinitiation	NM_001302478_LOC100333064	YCinitiation
ENSDART00000098295|ENSDARG00000068102:BAX	YRinitiation	ENSDART00000013933|ENSDARG00000008049:si:dkey-42i9.4	YCinitiation
[truncated: 10,109 more rows]
