# Supplementary material for: Dual-initiation promoters with intertwined canonical and TCT/TOP transcription start sites diversify transcript processing
Source: Nat Commun. 2020 Jan 10;11:168. doi: 10.1038/s41467-019-13687-0 (PMC6954239; doi:10.1038/s41467-019-13687-0)
Supplement: Supplementary file 5 — Supplementary Data 3 [file 41467_2019_13687_MOESM5_ESM.xlsx]

## Sheet: Supplementary Table 3
Supplementary Table 2	Annotated novel snoRNAs and Ensembl annotated snoRNAs expressed during zebrafish embryogenesis
chr1	2032390	2032528	ENSDART00000116379	ENSDARG00000082290:SNORA84:snoRNA	+	DualInitiationContainingPromoter	Intronic	ENSDART00000058876:ENSDARG00000040245:kpnb3:Coding
chr1	6994305	6994393	ENSDART00000128555	ENSDARG00000088129:SNORD60:snoRNA	+	YCOnlyInitiator	Intronic	ENSDART00000134021:ENSDARG00000095344:wu:fc47e11:lincRNA
chr1	6994944	6995031	ENSDART00000122820	ENSDARG00000086157:snoMe28S-G3255:snoRNA	+	YCOnlyInitiator	Intronic	ENSDART00000134021:ENSDARG00000095344:wu:fc47e11:lincRNA
chr1	6995629	6995717	ENSDART00000130915	ENSDARG00000086351:SNORD60:snoRNA	+	YCOnlyInitiator	Intronic	ENSDART00000134021:ENSDARG00000095344:wu:fc47e11:lincRNA
chr1	6996311	6996405	CDsnorna	novelsnoRNA1	+	YCOnlyInitiator	Intronic	ENSDART00000134021:ENSDARG00000095344:wu:fc47e11:lincRNA
chr1	34341177	34341308	ENSDART00000119932	ENSDARG00000084532:SNORA31:snoRNA	-	DualInitiationContainingPromoter	Intronic	ENSDART00000122137:ENSDARG00000092693:tpt1:Coding
chr1	34341628	34341699	ENSDART00000117407	ENSDARG00000081856:SNORD58:snoRNA	-	DualInitiationContainingPromoter	Intronic	ENSDART00000122137:ENSDARG00000092693:tpt1:Coding
chr1	34343818	34343952	ENSDART00000120701	ENSDARG00000085301:SNORA31:snoRNA	-	DualInitiationContainingPromoter	Intronic	ENSDART00000122137:ENSDARG00000092693:tpt1:Coding
chr1	34344612	34344684	ENSDART00000115565	ENSDARG00000081849:SNORD58:snoRNA	-	DualInitiationContainingPromoter	Intronic	ENSDART00000122137:ENSDARG00000092693:tpt1:Coding
chr1	34345193	34345264	ENSDART00000118605	ENSDARG00000082811:SNORD58:snoRNA	-	DualInitiationContainingPromoter	Intronic	ENSDART00000122137:ENSDARG00000092693:tpt1:Coding
chr1	45500596	45500725	HACAsnorna	novelsnoRNA2	-	DualInitiationContainingPromoter	Intronic	ENSDART00000023336:ENSDARG00000019778:rps6:Coding
chr10	30758328	30758424	ENSDART00000118838	ENSDARG00000082105:SNORD14:snoRNA	+	DualInitiationContainingPromoter	Intronic	ENSDART00000099994:ENSDARG00000068992:hspa8:Coding
chr10	30758756	30758852	ENSDART00000117710	ENSDARG00000081235:SNORD14:snoRNA	+	DualInitiationContainingPromoter	Intronic	ENSDART00000099994:ENSDARG00000068992:hspa8:Coding
chr10	30759137	30759252	CDsnorna	novelsnoRNA8	+	DualInitiationContainingPromoter	Intronic	ENSDART00000099994:ENSDARG00000068992:hspa8:Coding
chr10	30759903	30759999	ENSDART00000116893	ENSDARG00000082008:SNORD14:snoRNA	+	DualInitiationContainingPromoter	Intronic	ENSDART00000099994:ENSDARG00000068992:hspa8:Coding
chr10	39585378	39585465	CDsnorna	novelsnoRNA9	-	YRonlyInitiator	Intronic	ENSDART00000115250:ENSDARG00000012314:usp25:Coding
chr11	4028178	4028263	CDsnorna	novelsnoRNA11	+	DualInitiationContainingPromoter	Intronic	ENSDART00000122953:ENSDARG00000006219:gnl3:Coding
chr11	4031102	4031184	CDsnorna	novelsnoRNA12	+	DualInitiationContainingPromoter	Intronic	ENSDART00000122953:ENSDARG00000006219:gnl3:Coding
chr11	5565990	5566122	ENSDART00000121225	ENSDARG00000085825:SCARNA11:snoRNA	+	YRonlyInitiator	Intronic	ENSDART00000013203:ENSDARG00000006963:cse1l:Coding
chr11	7384284	7384371	ENSDART00000117152	ENSDARG00000081802:SNORD12:snoRNA	-	DualInitiationContainingPromoter	Intronic	ENSDART00000155864:ENSDARG00000097452:si:zfos-1451h6.1:lincRNA
chr11	7384550	7384644	ENSDART00000118878	ENSDARG00000080372:SNORD12:snoRNA	-	DualInitiationContainingPromoter	Intronic	ENSDART00000155864:ENSDARG00000097452:si:zfos-1451h6.1:lincRNA
chr11	7384824	7384917	ENSDART00000116945	ENSDARG00000083266:SNORD12:snoRNA	-	DualInitiationContainingPromoter	Intronic	ENSDART00000155864:ENSDARG00000097452:si:zfos-1451h6.1:lincRNA
chr11	7385108	7385202	ENSDART00000117769	ENSDARG00000081946:SNORD12:snoRNA	-	DualInitiationContainingPromoter	Intronic	ENSDART00000155864:ENSDARG00000097452:si:zfos-1451h6.1:lincRNA
chr12	528872	528969	CDsnorna	novelsnoRNA16	+	DualInitiationContainingPromoter	Intronic	ENSDART00000155576:ENSDARG00000074997:MPRIP:Coding
chr12	5796297	5796428	ENSDART00000116380	ENSDARG00000081588:SNORA30:snoRNA	-	DualInitiationContainingPromoter	Intronic	ENSDART00000114522:ENSDARG00000077375:kif22:Coding
chr12	5800638	5800774	ENSDART00000117900	ENSDARG00000082049:SNORA30:snoRNA	-	DualInitiationContainingPromoter	Intronic	ENSDART00000114522:ENSDARG00000077375:kif22:Coding
chr12	5805416	5805552	ENSDART00000117984	ENSDARG00000091365:SNORA30:snoRNA	-	DualInitiationContainingPromoter	Intronic	ENSDART00000114522:ENSDARG00000077375:kif22:Coding
chr12	5806297	5806433	ENSDART00000127550	ENSDARG00000087998:SNORA30:snoRNA	-	DualInitiationContainingPromoter	Intronic	ENSDART00000114522:ENSDARG00000077375:kif22:Coding
chr12	20481707	20481837	ENSDART00000119434	ENSDARG00000084034:SNORA55:snoRNA	+	DualInitiationContainingPromoter	Intronic	ENSDART00000078266:ENSDARG00000055868:RSL1D1:Coding
chr12	20484424	20484555	ENSDART00000120070	ENSDARG00000084670:SNORA55:snoRNA	+	DualInitiationContainingPromoter	Intronic	ENSDART00000078266:ENSDARG00000055868:RSL1D1:Coding
chr12	40101342	40101469	HACAsnorna	novelsnoRNA18	+	DualInitiationContainingPromoter	Intronic	ENSDART00000021069:ENSDARG00000006413:rpl38:Coding
chr12	40104296	40104423	HACAsnorna	novelsnoRNA19	+	DualInitiationContainingPromoter	Intronic	ENSDART00000021069:ENSDARG00000006413:rpl38:Coding
chr13	12868964	12869097	HACAsnorna	novelsnoRNA20	-	DualInitiationContainingPromoter	Intronic	ENSDART00000009499:ENSDARG00000026225:whsc1:Coding
chr13	18458529	18458617	CDsnorna	novelsnoRNA21	+	DualInitiationContainingPromoter	Intronic	ENSDART00000133057:ENSDARG00000074759:ccar1:Coding
chr13	28963836	28963971	ENSDART00000118464	ENSDARG00000080647:SNORA13:snoRNA	+	DualInitiationContainingPromoter	Intronic	ENSDART00000015773:ENSDARG00000010137:ldb1a:Coding
chr14	6913604	6913687	CDsnorna	novelsnoRNA22	+	DualInitiationContainingPromoter	Intronic	ENSDART00000061001:ENSDARG00000041619:gnb2l1:Coding
chr14	6917910	6917996	CDsnorna	novelsnoRNA23	+	DualInitiationContainingPromoter	Intronic	ENSDART00000061001:ENSDARG00000041619:gnb2l1:Coding
chr14	6919335	6919440	CDsnorna	novelsnoRNA24	+	DualInitiationContainingPromoter	Intronic	ENSDART00000061001:ENSDARG00000041619:gnb2l1:Coding
chr14	6919652	6919758	CDsnorna	novelsnoRNA25	+	DualInitiationContainingPromoter	Intronic	ENSDART00000061001:ENSDARG00000041619:gnb2l1:Coding
chr14	18737056	18737254	ENSDART00000116246	ENSDARG00000082186:SNORA74:snoRNA	+	DualInitiationContainingPromoter	Intronic	ENSDART00000140355:ENSDARG00000093678:si:dkey-102m7.3:processedTranscript
chr14	18737750	18737882	HACAsnorna	novelsnoRNA26	+	DualInitiationContainingPromoter	Intronic	ENSDART00000140355:ENSDARG00000093678:si:dkey-102m7.3:processedTranscript
chr14	32402961	32403099	ENSDART00000119948	ENSDARG00000084548:snoU109:snoRNA	+	DualInitiationContainingPromoter	Intronic	ENSDART00000053026:ENSDARG00000036500:fam122b:Coding
chr14	32408098	32408235	HACAsnorna	novelsnoRNA27	+	DualInitiationContainingPromoter	Intronic	ENSDART00000053026:ENSDARG00000036500:fam122b:Coding
chr14	32410321	32410477	ENSDART00000119943	ENSDARG00000084543:snoU109:snoRNA	+	DualInitiationContainingPromoter	Intronic	ENSDART00000053026:ENSDARG00000036500:fam122b:Coding
chr14	32729308	32729387	ENSDART00000115559	ENSDARG00000082652:snoU61:snoRNA	-	DualInitiationContainingPromoter	Intronic	ENSDART00000131024:ENSDARG00000014244:rbmx:Coding
chr14	32730286	32730349	ENSDART00000121096	ENSDARG00000085696:SNORD61:snoRNA	-	DualInitiationContainingPromoter	Intronic	ENSDART00000131024:ENSDARG00000014244:rbmx:Coding
chr14	32730628	32730706	ENSDART00000116362	ENSDARG00000083171:SNORD61:snoRNA	-	DualInitiationContainingPromoter	Intronic	ENSDART00000131024:ENSDARG00000014244:rbmx:Coding
chr14	34308433	34308567	ENSDART00000117493	ENSDARG00000082020:SNORA69:snoRNA	-	DualInitiationContainingPromoter	Intronic	ENSDART00000052761:ENSDARG00000036316:rpl39:Coding
chr15	6545488	6545609	CDsnorna	novelsnoRNA30	-	DualInitiationContainingPromoter	Intronic	ENSDART00000021814:ENSDARG00000013489:gltscr2:Coding
chr15	42628633	42628762	ENSDART00000119978	ENSDARG00000084578:SCARNA14:snoRNA	+	YRonlyInitiator	Intronic	ENSDART00000124723:ENSDARG00000086540:NUMA1:Coding
chr16	5471639	5471805	HACAsnornaSCARNA1	novelsnoRNA32	-	DualInitiationContainingPromoter	Intronic	ENSDART00000028419:ENSDARG00000022430:ppp1r8b:Coding
chr16	19306607	19306747	ENSDART00000119242	ENSDARG00000083842:SNORA29:snoRNA	-	YRonlyInitiator	Intronic	ENSDART00000114272:ENSDARG00000043304:nop2:Coding
chr16	19308921	19309063	ENSDART00000119849	ENSDARG00000084449:SNORA29:snoRNA	-	YRonlyInitiator	Intronic	ENSDART00000114272:ENSDARG00000043304:nop2:Coding
chr17	11250270	11250352	ENSDART00000122500	ENSDARG00000087223:SNORD53_SNORD92:snoRNA	-	YRonlyInitiator	Intronic	ENSDART00000151847:ENSDARG00000043873:arid4a:Coding
chr17	11253629	11253711	ENSDART00000122792	ENSDARG00000090409:SNORD53_SNORD92:snoRNA	-	YRonlyInitiator	Intronic	ENSDART00000151847:ENSDARG00000043873:arid4a:Coding
chr17	11258436	11258518	ENSDART00000127537	ENSDARG00000091240:SNORD53_SNORD92:snoRNA	-	YRonlyInitiator	Intronic	ENSDART00000151847:ENSDARG00000043873:arid4a:Coding
chr17	11261487	11261569	ENSDART00000122772	ENSDARG00000090763:SNORD53_SNORD92:snoRNA	-	YRonlyInitiator	Intronic	ENSDART00000151847:ENSDARG00000043873:arid4a:Coding
chr17	11263994	11264077	ENSDART00000126487	ENSDARG00000089164:SNORD53_SNORD92:snoRNA	-	YRonlyInitiator	Intronic	ENSDART00000151847:ENSDARG00000043873:arid4a:Coding
chr17	12659990	12660117	HACAsnorna	novelsnoRNA34	+	DualInitiationContainingPromoter	Intronic	ENSDART00000154984:ENSDARG00000076889:ralgapa1:Coding
chr17	24443863	24443951	ENSDART00000117541	ENSDARG00000081568:SNORD33:snoRNA	+	DualInitiationContainingPromoter	Intronic	ENSDART00000128758:ENSDARG00000044093:rpl13a:Coding
chr17	24444777	24444866	CDsnorna	novelsnoRNA35	+	DualInitiationContainingPromoter	Intronic	ENSDART00000128758:ENSDARG00000044093:rpl13a:Coding
chr17	24445076	24445165	CDsnorna	novelsnoRNA36	+	DualInitiationContainingPromoter	Intronic	ENSDART00000128758:ENSDARG00000044093:rpl13a:Coding
chr17	24445364	24445432	CDsnorna	novelsnoRNA37	+	DualInitiationContainingPromoter	Intronic	ENSDART00000128758:ENSDARG00000044093:rpl13a:Coding
chr17	24445620	24445699	ENSDART00000117544	ENSDARG00000081926:SNORD33:snoRNA	+	DualInitiationContainingPromoter	Intronic	ENSDART00000128758:ENSDARG00000044093:rpl13a:Coding
chr17	39899647	39899776	HACAsnorna	novelsnoRNA38	+	DualInitiationContainingPromoter	Intronic	ENSDART00000154357:ENSDARG00000060494:eprs:Coding
chr18	16380966	16381150	ENSDART00000118674	ENSDARG00000080895:SNORD97:snoRNA	+	DualInitiationContainingPromoter	Intronic	ENSDART00000079758:ENSDARG00000057167:eif4g2b:Coding
chr18	19232292	19232362	ENSDART00000116317	ENSDARG00000082911:SNORD18:snoRNA	-	DualInitiationContainingPromoter	Intronic	ENSDART00000060363:ENSDARG00000041182:rpl4:Coding
chr18	19232580	19232648	ENSDART00000118390	ENSDARG00000082511:SNORD18:snoRNA	-	DualInitiationContainingPromoter	Intronic	ENSDART00000060363:ENSDARG00000041182:rpl4:Coding
chr18	19232920	19232989	ENSDART00000117472	ENSDARG00000080636:SNORD18:snoRNA	-	DualInitiationContainingPromoter	Intronic	ENSDART00000060363:ENSDARG00000041182:rpl4:Coding
chr18	19233461	19233592	ENSDART00000116944	ENSDARG00000080450:SNORA35:snoRNA	-	DualInitiationContainingPromoter	Intronic	ENSDART00000060363:ENSDARG00000041182:rpl4:Coding
chr18	19235196	19235294	ENSDART00000116723	ENSDARG00000082158:SNORD16:snoRNA	-	DualInitiationContainingPromoter	Intronic	ENSDART00000060363:ENSDARG00000041182:rpl4:Coding
chr18	19235510	19235578	ENSDART00000115469	ENSDARG00000080158:SNORD18:snoRNA	-	DualInitiationContainingPromoter	Intronic	ENSDART00000060363:ENSDARG00000041182:rpl4:Coding
chr18	19235854	19235952	ENSDART00000115685	ENSDARG00000083039:SNORD16:snoRNA	-	DualInitiationContainingPromoter	Intronic	ENSDART00000060363:ENSDARG00000041182:rpl4:Coding
chr18	44663904	44664035	HACAsnorna	novelsnoRNA40	-	YRonlyInitiator	Intronic	ENSDART00000153930:ENSDARG00000097368:si:dkey-244a7.1:lincRNA
chr18	47351302	47351447	ENSDART00000116874	ENSDARG00000080131:SNORD15:snoRNA	-	DualInitiationContainingPromoter	Intronic	ENSDART00000067803:ENSDARG00000046119:rps3:Coding
chr18	47353812	47353959	ENSDART00000118440	ENSDARG00000080273:SNORD15:snoRNA	-	DualInitiationContainingPromoter	Intronic	ENSDART00000067803:ENSDARG00000046119:rps3:Coding
chr18	47356760	47356909	ENSDART00000117194	ENSDARG00000082545:SNORD15:snoRNA	-	DualInitiationContainingPromoter	Intronic	ENSDART00000067803:ENSDARG00000046119:rps3:Coding
chr18	47360539	47360688	ENSDART00000117271	ENSDARG00000081887:SNORD15:snoRNA	-	DualInitiationContainingPromoter	Intronic	ENSDART00000067803:ENSDARG00000046119:rps3:Coding
chr19	8384647	8384777	HACAsnorna	novelsnoRNA42	+	YRonlyInitiator	Intronic	ENSDART00000092112:ENSDARG00000063219:ubap2l:Coding
chr19	8387119	8387253	HACAsnorna	novelsnoRNA43	+	YRonlyInitiator	Intronic	ENSDART00000092112:ENSDARG00000063219:ubap2l:Coding
chr19	8447930	8448069	ENSDART00000115647	ENSDARG00000083576:SNORA13:snoRNA	-	DualInitiationContainingPromoter	Intronic	ENSDART00000132336:ENSDARG00000019299:znf687b:Coding
chr19	12555833	12555961	HACAsnorna	novelsnoRNA44	-	DualInitiationContainingPromoter	Intronic	ENSDART00000024861:ENSDARG00000034178:cpsf1:Coding
chr19	12659884	12660011	HACAsnorna	novelsnoRNA45	-	DualInitiationContainingPromoter	Intronic	ENSDART00000024193:ENSDARG00000012040:FP236813.1:Coding
chr19	12753170	12753306	ENSDART00000121865	ENSDARG00000090466:SNORA5:snoRNA	-	YCOnlyInitiator	Intronic	ENSDART00000032474:ENSDARG00000021140:pabpc1b:Coding
chr19	15451200	15451267	CDsnorna	novelsnoRNA46	+	DualInitiationContainingPromoter	Intronic	ENSDART00000131319:ENSDARG00000030700:ctps1a:Coding
chr19	15459452	15459524	ENSDART00000116507	ENSDARG00000081580:SNORD99:snoRNA	-	YCOnlyInitiator	Intronic	ENSDART00000151039:ENSDARG00000093801:si:ch211-245h7.2:lincRNA
chr19	15459913	15460034	HACAsnorna	novelsnoRNA47	-	YCOnlyInitiator	Intronic	ENSDART00000151039:ENSDARG00000093801:si:ch211-245h7.2:lincRNA
chr19	15460191	15460282	CDsnorna	novelsnoRNA48	-	YCOnlyInitiator	Intronic	ENSDART00000151039:ENSDARG00000093801:si:ch211-245h7.2:lincRNA
chr19	15460489	15460624	ENSDART00000117226	ENSDARG00000081082:SNORA16:snoRNA	-	YCOnlyInitiator	Intronic	ENSDART00000151039:ENSDARG00000093801:si:ch211-245h7.2:lincRNA
chr19	15461341	15461477	ENSDART00000118384	ENSDARG00000081931:SNORA16:snoRNA	-	YCOnlyInitiator	Intronic	ENSDART00000151039:ENSDARG00000093801:si:ch211-245h7.2:lincRNA
chr19	19361465	19361605	HACAsnorna	novelsnoRNA49	+	DualInitiationContainingPromoter	Intronic	ENSDART00000123519:ENSDARG00000089002:ube2e1:Coding
chr19	27949839	27949931	CDsnorna	novelsnoRNA51	-	DualInitiationContainingPromoter	Intronic	ENSDART00000148063:ENSDARG00000095427:si:ch211-152p11.8:lincRNA
chr19	27950080	27950147	ENSDART00000118536	ENSDARG00000081368:SNORD52:snoRNA	-	DualInitiationContainingPromoter	Intronic	ENSDART00000148063:ENSDARG00000095427:si:ch211-152p11.8:lincRNA
chr19	27950768	27950835	ENSDART00000120202	ENSDARG00000084802:SNORD52:snoRNA	-	DualInitiationContainingPromoter	Intronic	ENSDART00000148063:ENSDARG00000095427:si:ch211-152p11.8:lincRNA
chr19	27951000	27951067	ENSDART00000119982	ENSDARG00000084582:SNORD52:snoRNA	-	DualInitiationContainingPromoter	Intronic	ENSDART00000148063:ENSDARG00000095427:si:ch211-152p11.8:lincRNA
chr19	27951248	27951315	ENSDART00000119900	ENSDARG00000084500:SNORD52:snoRNA	-	DualInitiationContainingPromoter	Intronic	ENSDART00000148063:ENSDARG00000095427:si:ch211-152p11.8:lincRNA
chr19	27951482	27951549	ENSDART00000121231	ENSDARG00000085831:SNORD52:snoRNA	-	DualInitiationContainingPromoter	Intronic	ENSDART00000148063:ENSDARG00000095427:si:ch211-152p11.8:lincRNA
chr19	27953598	27953665	ENSDART00000120389	ENSDARG00000084989:SNORD52:snoRNA	-	DualInitiationContainingPromoter	Intronic	ENSDART00000148063:ENSDARG00000095427:si:ch211-152p11.8:lincRNA
chr19	27953858	27953925	ENSDART00000119119	ENSDARG00000083719:SNORD52:snoRNA	-	DualInitiationContainingPromoter	Intronic	ENSDART00000148063:ENSDARG00000095427:si:ch211-152p11.8:lincRNA
chr19	27954113	27954180	ENSDART00000121091	ENSDARG00000085691:SNORD52:snoRNA	-	DualInitiationContainingPromoter	Intronic	ENSDART00000148063:ENSDARG00000095427:si:ch211-152p11.8:lincRNA
chr19	27954344	27954427	CDsnorna	novelsnoRNA52	-	DualInitiationContainingPromoter	Intronic	ENSDART00000148063:ENSDARG00000095427:si:ch211-152p11.8:lincRNA
chr19	44680638	44680774	ENSDART00000116719	ENSDARG00000080481:SNORA5:snoRNA	+	DualInitiationContainingPromoter	Intronic	ENSDART00000127137:ENSDARG00000023145:pum1:Coding
chr19	44683819	44683955	ENSDART00000118516	ENSDARG00000080694:SNORA5:snoRNA	+	DualInitiationContainingPromoter	Intronic	ENSDART00000127137:ENSDARG00000023145:pum1:Coding
chr19	45290401	45290539	HACAsnorna	novelsnoRNA53	+	DualInitiationContainingPromoter	Intronic	ENSDART00000039129:ENSDARG00000020850:eef1a1l1:Coding
chr19	49800527	49800669	ENSDART00000119284	ENSDARG00000083884:SNORA79:snoRNA	-	DualInitiationContainingPromoter	Intronic	ENSDART00000024140:ENSDARG00000008680:kpnb1:Coding
chr19	49801509	49801642	HACAsnorna	novelsnoRNA54	-	DualInitiationContainingPromoter	Intronic	ENSDART00000024140:ENSDARG00000008680:kpnb1:Coding
chr2	7504899	7504970	ENSDART00000117380	ENSDARG00000082639:SNORD2:snoRNA	+	DualInitiationContainingPromoter	Intronic	ENSDART00000130781:ENSDARG00000016477:eif4a2:Coding
chr2	7505279	7505350	ENSDART00000119035	ENSDARG00000083056:SNORD2:snoRNA	+	DualInitiationContainingPromoter	Intronic	ENSDART00000130781:ENSDARG00000016477:eif4a2:Coding
chr2	7505552	7505731	ENSDART00000119386	ENSDARG00000083986:SNORA81:snoRNA	+	DualInitiationContainingPromoter	Intronic	ENSDART00000130781:ENSDARG00000016477:eif4a2:Coding
chr2	7507734	7507924	ENSDART00000119099	ENSDARG00000083699:SNORA81:snoRNA	+	DualInitiationContainingPromoter	Intronic	ENSDART00000130781:ENSDARG00000016477:eif4a2:Coding
chr2	7508210	7508282	ENSDART00000117487	ENSDARG00000080523:SNORD2:snoRNA	+	DualInitiationContainingPromoter	Intronic	ENSDART00000130781:ENSDARG00000016477:eif4a2:Coding
chr2	8441727	8441865	HACAsnornaSCARNA24	novelsnoRNA55	+	DualInitiationContainingPromoter	Intronic	ENSDART00000081442:ENSDARG00000029248:fubp1:Coding
chr2	9535754	9535890	ENSDART00000117609	ENSDARG00000080840:SNORA13:snoRNA	-	YRonlyInitiator	Intronic	ENSDART00000138231:ENSDARG00000092780:si:ch1073-170o4.1:lincRNA
chr2	9536198	9536328	ENSDART00000116406	ENSDARG00000080499:SNORA13:snoRNA	-	YRonlyInitiator	Intronic	ENSDART00000138231:ENSDARG00000092780:si:ch1073-170o4.1:lincRNA
chr2	16543808	16543884	ENSDART00000117017	ENSDARG00000080942:SNORD66:snoRNA	-	DualInitiationContainingPromoter	Intronic	ENSDART00000087120:ENSDARG00000006200:EIF4G1:Coding
chr2	26647490	26647593	CDsnorna	novelsnoRNA67	+	DualInitiationContainingPromoter	Intronic	ENSDART00000078412:ENSDARG00000055996:rps8a:Coding
chr2	26647818	26647924	ENSDART00000120758	ENSDARG00000085358:SNORD46:snoRNA	+	DualInitiationContainingPromoter	Intronic	ENSDART00000078412:ENSDARG00000055996:rps8a:Coding
chr2	26648833	26648926	CDsnorna	novelsnoRNA68	+	DualInitiationContainingPromoter	Intronic	ENSDART00000078412:ENSDARG00000055996:rps8a:Coding
chr2	26649202	26649273	ENSDART00000115786	ENSDARG00000082048:SNORD38:snoRNA	+	DualInitiationContainingPromoter	Intronic	ENSDART00000078412:ENSDARG00000055996:rps8a:Coding
chr2	26649506	26649597	CDsnorna	novelsnoRNA69	+	DualInitiationContainingPromoter	Intronic	ENSDART00000078412:ENSDARG00000055996:rps8a:Coding
chr2	26649936	26650069	HACAsnornaSNORA47	novelsnoRNA70	+	DualInitiationContainingPromoter	Intronic	ENSDART00000078412:ENSDARG00000055996:rps8a:Coding
chr2	29895961	29896051	ENSDART00000115725	ENSDARG00000081450:SNORD12:snoRNA	-	DualInitiationContainingPromoter	Intronic	ENSDART00000019149:ENSDARG00000007320:rpl7:Coding
chr2	32226017	32226140	ENSDART00000119306	ENSDARG00000083906:SNORD89:snoRNA	-	DualInitiationContainingPromoter	Intronic	ENSDART00000056640:ENSDARG00000038785:abcf2a:Coding
chr2	32226375	32226467	CDsnorna	novelsnoRNA71	-	DualInitiationContainingPromoter	Intronic	ENSDART00000056640:ENSDARG00000038785:abcf2a:Coding
chr2	32226736	32226863	HACAsnorna	novelsnoRNA72	-	DualInitiationContainingPromoter	Intronic	ENSDART00000056640:ENSDARG00000038785:abcf2a:Coding
chr2	32384198	32384334	ENSDART00000118996	ENSDARG00000082493:SNORA57:snoRNA	-	DualInitiationContainingPromoter	Intronic	ENSDART00000144613:ENSDARG00000032175:puf60a:Coding
chr2	32385006	32385140	ENSDART00000121229	ENSDARG00000085829:SNORA57:snoRNA	-	DualInitiationContainingPromoter	Intronic	ENSDART00000144613:ENSDARG00000032175:puf60a:Coding
chr2	37535496	37535585	CDsnorna	novelsnoRNA73	-	YCOnlyInitiator	Intronic	ENSDART00000153635:ENSDARG00000097062:si:dkeyp-66d1.9:lincRNA
chr2	37551625	37551741	CDsnorna	novelsnoRNA74	+	YRonlyInitiator	Intronic	ENSDART00000034512:ENSDARG00000068215:sdr39u1:Coding
chr2	37575127	37575243	CDsnorna	novelsnoRNA76	+	DualInitiationContainingPromoter	Intronic	ENSDART00000143203:ENSDARG00000079202:parp2:Coding
chr2	44824582	44824876	ENSDART00000115804	ENSDARG00000083325:snoU85:snoRNA	-	DualInitiationContainingPromoter	Intronic	ENSDART00000113351:ENSDARG00000005058:ncapd2:Coding
chr2	44832769	44832902	HACAsnorna	novelsnoRNA77	-	DualInitiationContainingPromoter	Intronic	ENSDART00000113351:ENSDARG00000005058:ncapd2:Coding
chr2	44832903	44832968	CDsnorna	novelsnoRNA78	-	DualInitiationContainingPromoter	Intronic	ENSDART00000113351:ENSDARG00000005058:ncapd2:Coding
chr2	44835775	44836096	ENSDART00000118923	ENSDARG00000081126:snoU85:snoRNA	-	DualInitiationContainingPromoter	Intronic	ENSDART00000113351:ENSDARG00000005058:ncapd2:Coding
chr2	56959598	56959686	CDsnorna	novelsnoRNA79	+	DualInitiationContainingPromoter	Intronic	ENSDART00000023931:ENSDARG00000003016:eef2b:Coding
chr2	56967610	56967683	CDsnorna	novelsnoRNA80	+	DualInitiationContainingPromoter	Intronic	ENSDART00000023931:ENSDARG00000003016:eef2b:Coding
chr20	10676706	10676976	ENSDART00000119138	ENSDARG00000083738:SCARNA13:snoRNA	+	YRonlyInitiator	Intronic	ENSDART00000155888:ENSDARG00000097342:si:ch211-121d13.5:lincRNA
chr20	23069172	23069309	ENSDART00000120028	ENSDARG00000084628:SNORA27:snoRNA	-	DualInitiationContainingPromoter	Intronic	ENSDART00000132008:ENSDARG00000091983:si:ch73-249k16.1:lincRNA
chr20	23069581	23069703	ENSDART00000120885	ENSDARG00000085485:SNORA26:snoRNA	-	DualInitiationContainingPromoter	Intronic	ENSDART00000132008:ENSDARG00000091983:si:ch73-249k16.1:lincRNA
chr20	30398570	30398791	ENSDART00000118284	ENSDARG00000083400:SNORA73:snoRNA	-	DualInitiationContainingPromoter	Intronic	ENSDART00000126229:ENSDARG00000042566:rps7:Coding
chr20	30399114	30399335	ENSDART00000117810	ENSDARG00000082242:SNORA73:snoRNA	-	DualInitiationContainingPromoter	Intronic	ENSDART00000126229:ENSDARG00000042566:rps7:Coding
chr20	30399772	30399992	ENSDART00000116011	ENSDARG00000080823:SNORA73:snoRNA	-	DualInitiationContainingPromoter	Intronic	ENSDART00000126229:ENSDARG00000042566:rps7:Coding
chr20	30400593	30400814	ENSDART00000116250	ENSDARG00000083108:SNORA73:snoRNA	-	DualInitiationContainingPromoter	Intronic	ENSDART00000126229:ENSDARG00000042566:rps7:Coding
chr20	38649014	38649145	HACAsnorna	novelsnoRNA83	+	YRonlyInitiator	Intronic	ENSDART00000045850:ENSDARG00000033916:si:ch211-243j20.2:Coding
chr21	461403	461502	CDsnorna	novelsnoRNA85	+	YRonlyInitiator	Intronic	ENSDART00000044184:ENSDARG00000033945:NOP14:Coding
chr21	5438116	5438194	ENSDART00000118656	ENSDARG00000082634:SNORD72:snoRNA	-	DualInitiationContainingPromoter	Intronic	ENSDART00000145554:ENSDARG00000034291:rpl37:Coding
chr21	5439271	5439350	ENSDART00000118653	ENSDARG00000081621:SNORD72:snoRNA	-	DualInitiationContainingPromoter	Intronic	ENSDART00000145554:ENSDARG00000034291:rpl37:Coding
chr21	5741588	5741713	HACAsnorna	novelsnoRNA86	+	DualInitiationContainingPromoter	Intronic	ENSDART00000009241:ENSDARG00000018334:rpl35:Coding
chr21	5743521	5743646	HACAsnorna	novelsnoRNA87	+	DualInitiationContainingPromoter	Intronic	ENSDART00000009241:ENSDARG00000018334:rpl35:Coding
chr21	10383396	10383525	ENSDART00000124481	ENSDARG00000086774:SNORA42:snoRNA	-	DualInitiationContainingPromoter	Intronic	ENSDART00000114524:ENSDARG00000012820:nop56:Coding
chr21	10385246	10385313	ENSDART00000128460	ENSDARG00000086733:SNORD57:snoRNA	-	DualInitiationContainingPromoter	Intronic	ENSDART00000114524:ENSDARG00000012820:nop56:Coding
chr21	10386779	10386870	CDsnorna	novelsnoRNA88	-	DualInitiationContainingPromoter	Intronic	ENSDART00000114524:ENSDARG00000012820:nop56:Coding
chr21	10388764	10388855	CDsnorna	novelsnoRNA89	-	DualInitiationContainingPromoter	Intronic	ENSDART00000114524:ENSDARG00000012820:nop56:Coding
chr21	10389373	10389507	HACAsnorna	novelsnoRNA90	-	DualInitiationContainingPromoter	Intronic	ENSDART00000114524:ENSDARG00000012820:nop56:Coding
chr21	10391149	10391232	CDsnorna	novelsnoRNA91	-	DualInitiationContainingPromoter	Intronic	ENSDART00000114524:ENSDARG00000012820:nop56:Coding
chr21	10391932	10392012	CDsnorna	novelsnoRNA92	-	DualInitiationContainingPromoter	Intronic	ENSDART00000114524:ENSDARG00000012820:nop56:Coding
chr21	17882354	17882442	CDsnorna	novelsnoRNA93	+	DualInitiationContainingPromoter	Intronic	ENSDART00000131366:ENSDARG00000057556:rpl17:Coding
chr21	25466842	25466928	CDsnorna	novelsnoRNA94	+	DualInitiationContainingPromoter	Intronic	ENSDART00000003001:ENSDARG00000006316:rpl23a:Coding
chr21	25467625	25467698	CDsnorna	novelsnoRNA95	+	DualInitiationContainingPromoter	Intronic	ENSDART00000003001:ENSDARG00000006316:rpl23a:Coding
chr21	25467932	25468000	ENSDART00000115624	ENSDARG00000082891:SNORD42:snoRNA	+	DualInitiationContainingPromoter	Intronic	ENSDART00000003001:ENSDARG00000006316:rpl23a:Coding
chr21	42109592	42109715	CDsnorna	novelsnoRNA96	+	DualInitiationContainingPromoter	Intronic	ENSDART00000017176:ENSDARG00000016484:dkc1:Coding
chr21	42111385	42111462	ENSDART00000118563	ENSDARG00000080253:SNORD83:snoRNA	+	DualInitiationContainingPromoter	Intronic	ENSDART00000017176:ENSDARG00000016484:dkc1:Coding
chr21	42113442	42113617	CDsnorna	novelsnoRNA97	+	DualInitiationContainingPromoter	Intronic	ENSDART00000017176:ENSDARG00000016484:dkc1:Coding
chr21	42115336	42115413	ENSDART00000116744	ENSDARG00000080057:SNORD83:snoRNA	+	DualInitiationContainingPromoter	Intronic	ENSDART00000017176:ENSDARG00000016484:dkc1:Coding
chr21	42115636	42115773	ENSDART00000115986	ENSDARG00000083089:SNORA36:snoRNA	+	DualInitiationContainingPromoter	Intronic	ENSDART00000017176:ENSDARG00000016484:dkc1:Coding
chr21	42116073	42116150	ENSDART00000115579	ENSDARG00000080199:SNORD83:snoRNA	+	DualInitiationContainingPromoter	Intronic	ENSDART00000017176:ENSDARG00000016484:dkc1:Coding
chr21	42116387	42116463	ENSDART00000115799	ENSDARG00000083150:SNORD83:snoRNA	+	DualInitiationContainingPromoter	Intronic	ENSDART00000017176:ENSDARG00000016484:dkc1:Coding
chr21	42119421	42119554	ENSDART00000119226	ENSDARG00000083826:SNORA56:snoRNA	+	DualInitiationContainingPromoter	Intronic	ENSDART00000017176:ENSDARG00000016484:dkc1:Coding
chr22	20457853	20457921	ENSDART00000116997	ENSDARG00000080172:SNORD37:snoRNA	+	DualInitiationContainingPromoter	Intronic	ENSDART00000110200:ENSDARG00000042094:eef2a.1:Coding
chr22	27403633	27403763	ENSDART00000119404	ENSDARG00000084004:SNORA38:snoRNA	+	DualInitiationContainingPromoter	Intronic	ENSDART00000148002:ENSDARG00000061308:crebbpa:Coding
chr22	33732775	33732914	ENSDART00000117232	ENSDARG00000082419:SNORA7:snoRNA	+	DualInitiationContainingPromoter	Intronic	ENSDART00000060005:ENSDARG00000054818:rpl32:Coding
chr22	39558041	39558172	ENSDART00000116695	ENSDARG00000081440:SNORA75:snoRNA	-	DualInitiationContainingPromoter	Intronic	ENSDART00000124698:ENSDARG00000002710:ncl:Coding
chr22	39559487	39559611	ENSDART00000118095	ENSDARG00000083582:SNORA75:snoRNA	-	DualInitiationContainingPromoter	Intronic	ENSDART00000124698:ENSDARG00000002710:ncl:Coding
chr22	39566217	39566305	CDsnorna	novelsnoRNA98	-	DualInitiationContainingPromoter	Intronic	ENSDART00000124698:ENSDARG00000002710:ncl:Coding
chr23	1106707	1106841	HACAsnorna	novelsnoRNA99	+	DualInitiationContainingPromoter	Intronic	NM_182877:slc34a2b
chr23	2440263	2440391	HACAsnorna	novelsnoRNA100	+	DualInitiationContainingPromoter	Intronic	ENSDART00000126038:ENSDARG00000017891:tcp1:Coding
chr23	2446991	2447125	HACAsnorna	novelsnoRNA101	+	DualInitiationContainingPromoter	Intronic	ENSDART00000126038:ENSDARG00000017891:tcp1:Coding
chr23	2449578	2449707	HACAsnorna	novelsnoRNA102	+	DualInitiationContainingPromoter	Intronic	ENSDART00000126038:ENSDARG00000017891:tcp1:Coding
chr23	2454054	2454181	HACAsnorna	novelsnoRNA103	+	DualInitiationContainingPromoter	Intronic	ENSDART00000126038:ENSDARG00000017891:tcp1:Coding
chr23	18044243	18044316	ENSDART00000117743	ENSDARG00000081030:SNORD59:snoRNA	+	DualInitiationContainingPromoter	Intronic	ENSDART00000014723:ENSDARG00000005513:naca:Coding
chr23	18044789	18044865	ENSDART00000115697	ENSDARG00000082833:SNORD59:snoRNA	+	DualInitiationContainingPromoter	Intronic	ENSDART00000014723:ENSDARG00000005513:naca:Coding
chr23	20001644	20001778	ENSDART00000117202	ENSDARG00000081115:SNORA70:snoRNA	-	DualInitiationContainingPromoter	Intronic	ENSDART00000131860:ENSDARG00000025581:rpl10:Coding
chr23	20002509	20002643	ENSDART00000115751	ENSDARG00000081328:SNORA70:snoRNA	-	DualInitiationContainingPromoter	Intronic	ENSDART00000131860:ENSDARG00000025581:rpl10:Coding
chr23	24893575	24893713	ENSDART00000115681	ENSDARG00000081648:SNORA2:snoRNA	+	DualInitiationContainingPromoter	Intronic	ENSDART00000078796:ENSDARG00000056318:kansl2:Coding
chr23	25411909	25411987	CDsnorna	novelsnoRNA105	-	DualInitiationContainingPromoter	Intronic	ENSDART00000103989:ENSDARG00000023648:idh3g:Coding
chr23	31671851	31671927	ENSDART00000118159	ENSDARG00000081654:SNORD101:snoRNA	+	DualInitiationContainingPromoter	Intronic	ENSDART00000138350:ENSDARG00000036875:rps12:Coding
chr23	31672157	31672242	ENSDART00000116993	ENSDARG00000081875:SNORD100:snoRNA	+	DualInitiationContainingPromoter	Intronic	ENSDART00000138350:ENSDARG00000036875:rps12:Coding
chr23	31674165	31674295	HACAsnorna	novelsnoRNA106	+	DualInitiationContainingPromoter	Intronic	ENSDART00000138350:ENSDARG00000036875:rps12:Coding
chr24	473160	473231	CDsnorna	novelsnoRNA108	+	DualInitiationContainingPromoter	Intronic	ENSDART00000061973:ENSDARG00000042259:tgfbr1b:Coding
chr24	12741671	12741805	HACAsnorna	novelsnoRNA109	+	DualInitiationContainingPromoter	Intronic	ENSDART00000114762:ENSDARG00000075113:nanog:Coding
chr24	17533354	17533481	HACAsnorna	novelsnoRNA110	+	DualInitiationContainingPromoter	Intronic	ENSDART00000023833:ENSDARG00000008292:eif2s3:Coding
chr24	17534391	17534525	HACAsnorna	novelsnoRNA111	+	DualInitiationContainingPromoter	Intronic	ENSDART00000023833:ENSDARG00000008292:eif2s3:Coding
chr24	22232802	22232930	HACAsnorna	novelsnoRNA112	+	DualInitiationContainingPromoter	Intronic	ENSDART00000002595:ENSDARG00000010516:rpl21:Coding
chr25	247702	247827	ENSDART00000115914	ENSDARG00000080532:SNORA71:snoRNA	+	DualInitiationContainingPromoter	Intronic	ENSDART00000067866:ENSDARG00000046157:RPS17L:Coding
chr25	248517	248642	ENSDART00000115901	ENSDARG00000080855:SNORA71:snoRNA	+	DualInitiationContainingPromoter	Intronic	ENSDART00000067866:ENSDARG00000046157:RPS17L:Coding
chr25	3372117	3372344	ENSDART00000119159	ENSDARG00000083759:SNORA53:snoRNA	+	DualInitiationContainingPromoter	Intronic	ENSDART00000034704:ENSDARG00000025566:slc25a3b:Coding
chr25	3375224	3375451	ENSDART00000119311	ENSDARG00000083911:SNORA53:snoRNA	+	DualInitiationContainingPromoter	Intronic	ENSDART00000034704:ENSDARG00000025566:slc25a3b:Coding
chr25	24301460	24301578	HACAsnorna	novelsnoRNA117	-	YRonlyInitiator	Intronic	ENSDART00000103704:ENSDARG00000070560:nap1l4a:Coding
chr3	18641593	18641684	CDsnorna	novelsnoRNA118	+	DualInitiationContainingPromoter	Intronic	ENSDART00000055757:ENSDARG00000038239:tnpo2:Coding
chr3	18642812	18642899	CDsnorna	novelsnoRNA119	+	DualInitiationContainingPromoter	Intronic	ENSDART00000055757:ENSDARG00000038239:tnpo2:Coding
chr3	18651040	18651122	CDsnorna	novelsnoRNA120	+	DualInitiationContainingPromoter	Intronic	ENSDART00000055757:ENSDARG00000038239:tnpo2:Coding
chr3	19171616	19171715	ENSDART00000118771	ENSDARG00000081972:snoZ30:snoRNA	+	YRonlyInitiator	Intronic	ENSDART00000043883:ENSDARG00000075380:kri1:Coding
chr3	30018522	30018659	ENSDART00000118613	ENSDARG00000083593:SNORA54:snoRNA	-	DualInitiationContainingPromoter	Intronic	ENSDART00000011251:ENSDARG00000003599:rpl3:Coding
chr3	30019753	30019851	ENSDART00000119350	ENSDARG00000083950:snoU83B:snoRNA	-	DualInitiationContainingPromoter	Intronic	ENSDART00000011251:ENSDARG00000003599:rpl3:Coding
chr3	30020925	30021018	CDsnorna	novelsnoRNA121	-	DualInitiationContainingPromoter	Intronic	ENSDART00000011251:ENSDARG00000003599:rpl3:Coding
chr3	30845901	30845991	ENSDART00000115479	ENSDARG00000080424:SNORD88:snoRNA	+	DualInitiationContainingPromoter	Intronic	ENSDART00000154331:ENSDARG00000097595:si:dkey-105i19.5:lincRNA
chr3	33558309	33558446	ENSDART00000117269	ENSDARG00000080533:SNORA21:snoRNA	-	DualInitiationContainingPromoter	Intronic	ENSDART00000075495:ENSDARG00000053457:rpl23:Coding
chr3	33559869	33560006	ENSDART00000115767	ENSDARG00000081050:SNORA21:snoRNA	-	DualInitiationContainingPromoter	Intronic	ENSDART00000075495:ENSDARG00000053457:rpl23:Coding
chr3	34244170	34244368	ENSDART00000119003	ENSDARG00000082930:SNORA74:snoRNA	+	DualInitiationContainingPromoter	Intronic	ENSDART00000006091:ENSDARG00000018698:carm1:Coding
chr3	37782599	37782684	ENSDART00000118593	ENSDARG00000083504:SNORD35:snoRNA	+	DualInitiationContainingPromoter	Intronic	ENSDART00000075028:ENSDARG00000053058:rps11:Coding
chr3	37782984	37783071	ENSDART00000117429	ENSDARG00000082213:SNORD35:snoRNA	+	DualInitiationContainingPromoter	Intronic	ENSDART00000075028:ENSDARG00000053058:rps11:Coding
chr3	37783257	37783342	ENSDART00000117520	ENSDARG00000080422:SNORD35:snoRNA	+	DualInitiationContainingPromoter	Intronic	ENSDART00000075028:ENSDARG00000053058:rps11:Coding
chr3	37783642	37783727	ENSDART00000117039	ENSDARG00000080207:SNORD35:snoRNA	+	DualInitiationContainingPromoter	Intronic	ENSDART00000075028:ENSDARG00000053058:rps11:Coding
chr3	55408004	55408088	CDsnorna	novelsnoRNA122	+	YRonlyInitiator	Intronic	ENSDART00000029387:ENSDARG00000022232:ppan:Coding
chr3	55409967	55410039	CDsnorna	novelsnoRNA123	+	YRonlyInitiator	Intronic	ENSDART00000029387:ENSDARG00000022232:ppan:Coding
chr3	55410211	55410296	CDsnorna	novelsnoRNA124	+	YRonlyInitiator	Intronic	ENSDART00000029387:ENSDARG00000022232:ppan:Coding
chr3	55412839	55412920	CDsnorna	novelsnoRNA125	+	YRonlyInitiator	Intronic	ENSDART00000029387:ENSDARG00000022232:ppan:Coding
chr4	104040	104177	ENSDART00000120228	ENSDARG00000084828:SNORA68:snoRNA	+	DualInitiationContainingPromoter	Intronic	ENSDART00000030215:ENSDARG00000025073:rpl18a:Coding
chr4	106935	107072	ENSDART00000120184	ENSDARG00000084784:SNORA68:snoRNA	+	DualInitiationContainingPromoter	Intronic	ENSDART00000030215:ENSDARG00000025073:rpl18a:Coding
chr4	16719026	16719165	HACAsnorna	novelsnoRNA127	+	YRonlyInitiator	Intronic	ENSDART00000026509:ENSDARG00000002128:cwf19l1:Coding
chr5	2061979	2062106	ENSDART00000117331	ENSDARG00000081702:SNORA63:snoRNA	-	DualInitiationContainingPromoter	Intronic	ENSDART00000073462:ENSDARG00000051783:rplp0:Coding
chr5	2064597	2064725	ENSDART00000118475	ENSDARG00000080690:SNORA63:snoRNA	-	DualInitiationContainingPromoter	Intronic	ENSDART00000073462:ENSDARG00000051783:rplp0:Coding
chr5	2065456	2065584	ENSDART00000118495	ENSDARG00000082928:SNORA63:snoRNA	-	DualInitiationContainingPromoter	Intronic	ENSDART00000073462:ENSDARG00000051783:rplp0:Coding
chr5	2069400	2069528	ENSDART00000118650	ENSDARG00000082423:SNORA63:snoRNA	-	DualInitiationContainingPromoter	Intronic	ENSDART00000073462:ENSDARG00000051783:rplp0:Coding
chr5	2071609	2071737	ENSDART00000116280	ENSDARG00000083378:SNORA63:snoRNA	-	DualInitiationContainingPromoter	Intronic	ENSDART00000073462:ENSDARG00000051783:rplp0:Coding
chr5	13743587	13743671	CDsnorna	novelsnoRNA132	+	YRonlyInitiator	Intronic	ENSDART00000051670:ENSDARG00000035634:rfc5:Coding
chr5	16185171	16185254	CDsnorna	novelsnoRNA133	-	DualInitiationContainingPromoter	Intronic	ENSDART00000099566:ENSDARG00000068759:CDCA2:Coding
chr5	20764366	20764458	CDsnorna	novelsnoRNA134	-	YRonlyInitiator	Intronic	ENSDART00000137022:ENSDARG00000062511:golga3:Coding
chr5	20792394	20792523	ENSDART00000121407	ENSDARG00000086007:SNORA77:snoRNA	-	DualInitiationContainingPromoter	Intronic	ENSDART00000002624:ENSDARG00000014817:ranbp1:Coding
chr5	34503102	34503229	ENSDART00000119294	ENSDARG00000083894:SNORA65:snoRNA	+	YCOnlyInitiator	Intronic	ENSDART00000008807:ENSDARG00000006691:rpl12:Coding
chr5	34503657	34503784	ENSDART00000121113	ENSDARG00000085713:SNORA65:snoRNA	+	YCOnlyInitiator	Intronic	ENSDART00000008807:ENSDARG00000006691:rpl12:Coding
chr5	34504369	34504496	ENSDART00000119337	ENSDARG00000083937:SNORA65:snoRNA	+	YCOnlyInitiator	Intronic	ENSDART00000008807:ENSDARG00000006691:rpl12:Coding
chr5	34902453	34902524	ENSDART00000117168	ENSDARG00000082739:SNORD36:snoRNA	-	DualInitiationContainingPromoter	Intronic	ENSDART00000004238:ENSDARG00000019230:rpl7a:Coding
chr5	34902805	34902881	ENSDART00000115962	ENSDARG00000080936:SNORD36:snoRNA	-	DualInitiationContainingPromoter	Intronic	ENSDART00000004238:ENSDARG00000019230:rpl7a:Coding
chr5	34903423	34903495	ENSDART00000115680	ENSDARG00000082219:SNORD24:snoRNA	-	DualInitiationContainingPromoter	Intronic	ENSDART00000004238:ENSDARG00000019230:rpl7a:Coding
chr5	34904484	34904556	ENSDART00000117288	ENSDARG00000082793:SNORD24:snoRNA	-	DualInitiationContainingPromoter	Intronic	ENSDART00000004238:ENSDARG00000019230:rpl7a:Coding
chr5	64413986	64414120	ENSDART00000120395	ENSDARG00000084995:SNORA1:snoRNA	+	DualInitiationContainingPromoter	Intronic	ENSDART00000145442:ENSDARG00000094097:si:ch211-209a2.1:processedTranscript
chr5	64414276	64414403	HACAsnorna	novelsnoRNA135	+	DualInitiationContainingPromoter	Intronic	ENSDART00000145442:ENSDARG00000094097:si:ch211-209a2.1:processedTranscript
chr5	64414538	64414614	ENSDART00000116668	ENSDARG00000080462:snoZ40:snoRNA	+	DualInitiationContainingPromoter	Intronic	ENSDART00000145442:ENSDARG00000094097:si:ch211-209a2.1:processedTranscript
chr5	64414949	64415084	ENSDART00000117470	ENSDARG00000081850:SNORA18:snoRNA	+	DualInitiationContainingPromoter	Intronic	ENSDART00000145442:ENSDARG00000094097:si:ch211-209a2.1:processedTranscript
chr5	64415258	64415385	HACAsnorna	novelsnoRNA136	+	DualInitiationContainingPromoter	Intronic	ENSDART00000145442:ENSDARG00000094097:si:ch211-209a2.1:processedTranscript
chr5	64416412	64416536	ENSDART00000118162	ENSDARG00000081937:SNORA32:snoRNA	+	DualInitiationContainingPromoter	Intronic	ENSDART00000145442:ENSDARG00000094097:si:ch211-209a2.1:processedTranscript
chr5	64416660	64416798	HACAsnorna	novelsnoRNA137	+	DualInitiationContainingPromoter	Intronic	ENSDART00000145442:ENSDARG00000094097:si:ch211-209a2.1:processedTranscript
chr5	72043491	72043624	ENSDART00000118106	ENSDARG00000083389:SNORA57:snoRNA	+	DualInitiationContainingPromoter	Intronic	ENSDART00000153691:ENSDARG00000097815:si:ch73-39o22.3:lincRNA
chr6	7633978	7634117	ENSDART00000118875	ENSDARG00000081943:SNORA62:snoRNA	-	DualInitiationContainingPromoter	Intronic	ENSDART00000135945:ENSDARG00000019181:rpsa:Coding
chr6	7634602	7634744	ENSDART00000125354	ENSDARG00000087425:SNORA62:snoRNA	-	DualInitiationContainingPromoter	Intronic	ENSDART00000135945:ENSDARG00000019181:rpsa:Coding
chr6	7635087	7635229	ENSDART00000118661	ENSDARG00000086252:SNORA62:snoRNA	-	DualInitiationContainingPromoter	Intronic	ENSDART00000135945:ENSDARG00000019181:rpsa:Coding
chr6	8053481	8053572	ENSDART00000117314	ENSDARG00000080938:SNORD70:snoRNA	+	DualInitiationContainingPromoter	Intronic	ENSDART00000015368:ENSDARG00000058337:nop58:Coding
chr6	8053840	8053924	ENSDART00000120957	ENSDARG00000085557:SNORD11B:snoRNA	+	DualInitiationContainingPromoter	Intronic	ENSDART00000015368:ENSDARG00000058337:nop58:Coding
chr6	8055115	8055209	CDsnorna	novelsnoRNA139	+	DualInitiationContainingPromoter	Intronic	ENSDART00000015368:ENSDARG00000058337:nop58:Coding
chr6	8058242	8058327	ENSDART00000120691	ENSDARG00000085291:SNORD11B:snoRNA	+	DualInitiationContainingPromoter	Intronic	ENSDART00000015368:ENSDARG00000058337:nop58:Coding
chr6	13111497	13111585	CDsnorna	novelsnoRNA140	-	DualInitiationContainingPromoter	Intronic	ENSDART00000065373:ENSDARG00000044521:eef1b2:Coding
chr6	13114671	13114758	CDsnorna	novelsnoRNA141	-	DualInitiationContainingPromoter	Intronic	ENSDART00000065373:ENSDARG00000044521:eef1b2:Coding
chr6	13114985	13115076	CDsnorna	novelsnoRNA142	-	DualInitiationContainingPromoter	Intronic	ENSDART00000065373:ENSDARG00000044521:eef1b2:Coding
chr6	28803354	28803444	ENSDART00000116431	ENSDARG00000082607:SNORD21:snoRNA	+	DualInitiationContainingPromoter	Intronic	ENSDART00000127695:ENSDARG00000015862:rpl5b:Coding
chr6	28810644	28810741	ENSDART00000116469	ENSDARG00000082960:SNORD21:snoRNA	+	DualInitiationContainingPromoter	Intronic	ENSDART00000127695:ENSDARG00000015862:rpl5b:Coding
chr6	39571185	39571284	CDsnorna	novelsnoRNA143	-	YRonlyInitiator	Intronic	ENSDART00000155859:ENSDARG00000074979:larp4ab:Coding
chr6	39577547	39577593	CDsnorna	novelsnoRNA144	-	YRonlyInitiator	Intronic	ENSDART00000155859:ENSDARG00000074979:larp4ab:Coding
chr6	39580659	39580809	CDsnorna	novelsnoRNA145	-	YRonlyInitiator	Intronic	ENSDART00000155859:ENSDARG00000074979:larp4ab:Coding
chr6	57429157	57429251	CDsnorna	novelsnoRNA147	-	DualInitiationContainingPromoter	Intronic	ENSDART00000011663:ENSDARG00000011125:snrpb:Coding
chr7	25239471	25239575	ENSDART00000118155	ENSDARG00000081623:snoU6-53:snoRNA	+	YRonlyInitiator	Intronic	ENSDART00000034218:ENSDARG00000026842:acin1b:Coding
chr7	25241951	25242066	ENSDART00000116303	ENSDARG00000083434:snoU6-53:snoRNA	+	YRonlyInitiator	Intronic	ENSDART00000034218:ENSDARG00000026842:acin1b:Coding
chr7	25243801	25243912	ENSDART00000116034	ENSDARG00000080493:snoU6-53:snoRNA	+	YRonlyInitiator	Intronic	ENSDART00000034218:ENSDARG00000026842:acin1b:Coding
chr7	26209524	26209589	ENSDART00000120643	ENSDARG00000085243:snR56:snoRNA	+	DualInitiationContainingPromoter	Intronic	NR_120316:wu:fc55g01
chr7	26210100	26210171	ENSDART00000116530	ENSDARG00000082440:SNORD31:snoRNA	+	DualInitiationContainingPromoter	Intronic	NR_120316:wu:fc55g01
chr7	26211329	26211386	CDsnorna	novelsnoRNA151	+	DualInitiationContainingPromoter	Intronic	NR_120316:wu:fc55g01
chr7	26211555	26211644	CDsnorna	novelsnoRNA152	+	DualInitiationContainingPromoter	Intronic	NR_120316:wu:fc55g01
chr7	26212023	26212104	CDsnorna	novelsnoRNA153	+	DualInitiationContainingPromoter	Intronic	NR_120316:wu:fc55g01
chr7	26212272	26212337	ENSDART00000117938	ENSDARG00000080698:SNORD29:snoRNA	+	DualInitiationContainingPromoter	Intronic	NR_120316:wu:fc55g01
chr7	26212500	26212570	ENSDART00000115768	ENSDARG00000080156:SNORD30:snoRNA	+	DualInitiationContainingPromoter	Intronic	NR_120316:wu:fc55g01
chr7	26212721	26212809	CDsnorna	novelsnoRNA154	+	DualInitiationContainingPromoter	Intronic	NR_120316:wu:fc55g01
chr7	26212938	26213065	ENSDART00000119184	ENSDARG00000083784:SNORD22:snoRNA	+	DualInitiationContainingPromoter	Intronic	NR_120316:wu:fc55g01
chr7	26213231	26213299	CDsnorna	novelsnoRNA155	+	DualInitiationContainingPromoter	Intronic	NR_120316:wu:fc55g01
chr7	26213438	26213512	ENSDART00000116784	ENSDARG00000082087:wu:fc55g01:snoRNA	+	DualInitiationContainingPromoter	Intronic	NR_120316:wu:fc55g01
chr7	27638366	27638492	HACAsnorna	novelsnoRNA156	-	DualInitiationContainingPromoter	Intronic	ENSDART00000058913:ENSDARG00000092115:eif4a1a:Coding
chr7	27639242	27639371	HACAsnorna	novelsnoRNA157	-	DualInitiationContainingPromoter	Intronic	ENSDART00000058913:ENSDARG00000092115:eif4a1a:Coding
chr7	27639689	27639828	ENSDART00000117529	ENSDARG00000081103:SNORD10:snoRNA	-	DualInitiationContainingPromoter	Intronic	ENSDART00000058913:ENSDARG00000092115:eif4a1a:Coding
chr7	27640624	27640758	HACAsnorna	novelsnoRNA158	-	DualInitiationContainingPromoter	Intronic	ENSDART00000058913:ENSDARG00000092115:eif4a1a:Coding
chr7	27641297	27641432	HACAsnorna	novelsnoRNA159	-	DualInitiationContainingPromoter	Intronic	ENSDART00000058913:ENSDARG00000092115:eif4a1a:Coding
chr7	27641732	27641869	HACAsnorna	novelsnoRNA160	-	DualInitiationContainingPromoter	Intronic	ENSDART00000058913:ENSDARG00000092115:eif4a1a:Coding
chr7	28169582	28169710	ENSDART00000117040	ENSDARG00000080351:SNORA19:snoRNA	+	DualInitiationContainingPromoter	Intronic	ENSDART00000052730:ENSDARG00000036298:rps13:Coding
chr7	31889364	31889440	CDsnorna	novelsnoRNA161	-	YRonlyInitiator	Intronic	ENSDART00000142818:ENSDARG00000052728:sltm:Coding
chr7	53617871	53617948	CDsnorna	novelsnoRNA163	+	YRonlyInitiator	Intronic	ENSDART00000014632:ENSDARG00000005456:katnb1:Coding
chr7	53620852	53620937	CDsnorna	novelsnoRNA164	+	YRonlyInitiator	Intronic	ENSDART00000014632:ENSDARG00000005456:katnb1:Coding
chr7	59994066	59994135	ENSDART00000119020	ENSDARG00000083158:snoU54:snoRNA	+	YCOnlyInitiator	Intronic	ENSDART00000052331:ENSDARG00000036044:rps20:processedTranscript
chr7	65673388	65673519	ENSDART00000119512	ENSDARG00000084112:SCARNA8:snoRNA	-	YRonlyInitiator	Intronic	ENSDART00000098503:ENSDARG00000068210:haus6:Coding
chr7	67001907	67002086	ENSDART00000118968	ENSDARG00000083454:SNORA23:snoRNA	+	DualInitiationContainingPromoter	Intronic	ENSDART00000108471:ENSDARG00000035751:ipo7:Coding
chr7	67012724	67012905	ENSDART00000116857	ENSDARG00000082611:SNORA23:snoRNA	+	DualInitiationContainingPromoter	Intronic	ENSDART00000108471:ENSDARG00000035751:ipo7:Coding
chr7	69523113	69523171	CDsnorna	novelsnoRNA165	+	DualInitiationContainingPromoter	Intronic	ENSDART00000047391:ENSDARG00000030585:rpl13:Coding
chr7	69525335	69525417	ENSDART00000119586	ENSDARG00000084186:snoMBII-202:snoRNA	+	DualInitiationContainingPromoter	Intronic	ENSDART00000047391:ENSDARG00000030585:rpl13:Coding
chr7	69527370	69527453	ENSDART00000118328	ENSDARG00000080268:snoMBII-202:snoRNA	+	DualInitiationContainingPromoter	Intronic	ENSDART00000047391:ENSDARG00000030585:rpl13:Coding
chr7	69530133	69530210	ENSDART00000120720	ENSDARG00000085320:snoMBII-202:snoRNA	+	DualInitiationContainingPromoter	Intronic	ENSDART00000047391:ENSDARG00000030585:rpl13:Coding
chr7	70362944	70363074	HACAsnorna	novelsnoRNA166	+	YRonlyInitiator	Intronic	ENSDART00000148380:ENSDARG00000076116:usp10:Coding
chr8	17129389	17129460	ENSDART00000124996	ENSDARG00000086382:SNORD47:snoRNA	-	DualInitiationContainingPromoter	Intronic	ENSDART00000153475:ENSDARG00000092337:gas5:lincRNA
chr8	17129647	17129719	ENSDART00000127097	ENSDARG00000087030:SNORD47:snoRNA	-	DualInitiationContainingPromoter	Intronic	ENSDART00000153475:ENSDARG00000092337:gas5:lincRNA
chr8	17129853	17129937	CDsnorna	novelsnoRNA170	-	DualInitiationContainingPromoter	Intronic	ENSDART00000153475:ENSDARG00000092337:gas5:lincRNA
chr8	17130070	17130157	CDsnorna	novelsnoRNA171	-	DualInitiationContainingPromoter	Intronic	ENSDART00000153475:ENSDARG00000092337:gas5:lincRNA
chr8	17130281	17130364	CDsnorna	novelsnoRNA172	-	DualInitiationContainingPromoter	Intronic	ENSDART00000153475:ENSDARG00000092337:gas5:lincRNA
chr8	17130512	17130597	ENSDART00000117387	ENSDARG00000081991:snosnR60_Z15:snoRNA	-	DualInitiationContainingPromoter	Intronic	ENSDART00000153475:ENSDARG00000092337:gas5:lincRNA
chr8	17130727	17130808	ENSDART00000117793	ENSDARG00000082604:SNORD77:snoRNA	-	DualInitiationContainingPromoter	Intronic	ENSDART00000153475:ENSDARG00000092337:gas5:lincRNA
chr8	17131065	17131147	ENSDART00000117382	ENSDARG00000083254:SNORD79:snoRNA	-	DualInitiationContainingPromoter	Intronic	ENSDART00000153475:ENSDARG00000092337:gas5:lincRNA
chr8	17131334	17131417	ENSDART00000116727	ENSDARG00000080924:SNORD79:snoRNA	-	DualInitiationContainingPromoter	Intronic	ENSDART00000153475:ENSDARG00000092337:gas5:lincRNA
chr8	17131569	17131666	CDsnorna	novelsnoRNA173	-	DualInitiationContainingPromoter	Intronic	ENSDART00000153475:ENSDARG00000092337:gas5:lincRNA
chr8	17131947	17132018	ENSDART00000116955	ENSDARG00000082839:SNORD75:snoRNA	-	DualInitiationContainingPromoter	Intronic	ENSDART00000153475:ENSDARG00000092337:gas5:lincRNA
chr8	17132207	17132281	ENSDART00000118179	ENSDARG00000080205:SNORD75:snoRNA	-	DualInitiationContainingPromoter	Intronic	ENSDART00000153475:ENSDARG00000092337:gas5:lincRNA
chr8	17132428	17132509	ENSDART00000118677	ENSDARG00000083457:SNORD74:snoRNA	-	DualInitiationContainingPromoter	Intronic	ENSDART00000153475:ENSDARG00000092337:gas5:lincRNA
chr9	19527398	19527489	CDsnorna	novelsnoRNA175	-	DualInitiationContainingPromoter	Intronic	ENSDART00000136377:ENSDARG00000092033:si:dkey-239h2.3:lincRNA
chr9	34335679	34335790	CDsnorna	novelsnoRNA176	+	DualInitiationContainingPromoter	Intronic	ENSDART00000135384:ENSDARG00000013708:usp9:Coding
chr9	39212754	39212881	ENSDART00000117256	ENSDARG00000080777:ACA64:snoRNA	+	DualInitiationContainingPromoter	Intronic	ENSDART00000059549:ENSDARG00000040666:nifk:Coding
chr9	39213571	39213698	ENSDART00000119285	ENSDARG00000083885:ACA64:snoRNA	+	DualInitiationContainingPromoter	Intronic	ENSDART00000059549:ENSDARG00000040666:nifk:Coding
chr1	15200419	15200634	ENSDART00000118424	ENSDARG00000080567:U3:snoRNA	+	NA	Intergenic	NA
chr1	15669619	15669834	ENSDART00000121956	ENSDARG00000090809:U3:snoRNA	-	NA	Intergenic	NA
chr1	15672052	15672267	ENSDART00000127373	ENSDARG00000086427:U3:snoRNA	-	NA	Intergenic	NA
chr1	15674481	15674696	ENSDART00000128842	ENSDARG00000091629:U3:snoRNA	-	NA	Intergenic	NA
chr1	15677291	15677506	ENSDART00000128221	ENSDARG00000088747:U3:snoRNA	-	NA	Intergenic	NA
chr1	15679313	15679528	ENSDART00000125076	ENSDARG00000090636:U3:snoRNA	-	NA	Intergenic	NA
chr1	15681061	15681276	ENSDART00000127530	ENSDARG00000090653:U3:snoRNA	-	NA	Intergenic	NA
chr1	15683110	15683325	ENSDART00000124288	ENSDARG00000088569:U3:snoRNA	-	NA	Intergenic	NA
chr1	54235549	54235679	HACAsnorna	novelsnoRNA3	-	NA	Intergenic	NA
chr10	9700561	9700638	CDsnorna	novelsnoRNA4	+	NA	Intergenic	NA
chr10	9732980	9733060	CDsnorna	novelsnoRNA5	+	NA	Intergenic	NA
chr10	9733651	9733731	CDsnorna	novelsnoRNA6	+	NA	Intergenic	NA
chr10	11651398	11651468	CDsnorna	novelsnoRNA7	-	NA	Intergenic	NA
chr10	17023601	17023734	ENSDART00000115749	ENSDARG00000080633:U8:snoRNA	-	NA	Intergenic	NA
chr10	17027549	17027682	ENSDART00000131120	ENSDARG00000086480:U8:snoRNA	-	NA	Intergenic	NA
chr10	17031000	17031133	ENSDART00000123230	ENSDARG00000090147:U8:snoRNA	-	NA	Intergenic	NA
chr10	23047481	23047614	ENSDART00000115558	ENSDARG00000082850:U8:snoRNA	+	NA	Intergenic	NA
chr11	115247	115303	CDsnorna	novelsnoRNA10	-	NA	Intergenic	NA
chr11	12267416	12267540	HACAsnorna	novelsnoRNA13	-	NA	Intergenic	NA
chr11	12749384	12749471	CDsnorna	novelsnoRNA14	-	NA	Intergenic	NA
chr11	24566508	24566635	HACAsnorna	novelsnoRNA15	-	NA	Intergenic	NA
chr11	24573118	24573247	ENSDART00000125895	ENSDARG00000086888:SCARNA15:snoRNA	-	NA	Intergenic	NA
chr11	37953903	37954033	ENSDART00000119133	ENSDARG00000083733:SCARNA14:snoRNA	-	NA	Intergenic	NA
chr11	38588345	38588483	ENSDART00000119292	ENSDARG00000083892:SNORA17:snoRNA	-	NA	Intergenic	NA
chr12	673792	673889	CDsnorna	novelsnoRNA17	+	NA	Intergenic	NA
chr12	2841702	2841914	ENSDART00000116454	ENSDARG00000089524:U3:snoRNA	+	NA	Intergenic	NA
chr12	2848500	2848712	ENSDART00000122552	ENSDARG00000087459:U3:snoRNA	+	NA	Intergenic	NA
chr13	50545794	50545927	ENSDART00000122030	ENSDARG00000088790:SNORA14:snoRNA	-	NA	Intergenic	NA
chr13	50578040	50578173	ENSDART00000129089	ENSDARG00000091041:SNORA14:snoRNA	-	NA	Intergenic	NA
chr14	11796348	11796563	ENSDART00000128312	ENSDARG00000088235:U3:snoRNA	-	NA	Intergenic	NA
chr14	11799623	11799838	ENSDART00000124578	ENSDARG00000088958:U3:snoRNA	-	NA	Intergenic	NA
chr14	11802894	11803109	ENSDART00000125522	ENSDARG00000089497:U3:snoRNA	-	NA	Intergenic	NA
chr14	11808192	11808407	ENSDART00000127334	ENSDARG00000088499:U3:snoRNA	-	NA	Intergenic	NA
chr14	11810686	11810901	ENSDART00000125774	ENSDARG00000086078:U3:snoRNA	-	NA	Intergenic	NA
chr14	11813179	11813394	ENSDART00000124291	ENSDARG00000087991:U3:snoRNA	-	NA	Intergenic	NA
chr14	11815675	11815890	ENSDART00000130969	ENSDARG00000090465:U3:snoRNA	-	NA	Intergenic	NA
chr14	11818170	11818385	ENSDART00000125826	ENSDARG00000090049:U3:snoRNA	-	NA	Intergenic	NA
chr14	11823473	11823688	ENSDART00000126504	ENSDARG00000086622:U3:snoRNA	-	NA	Intergenic	NA
chr14	11825967	11826182	ENSDART00000130086	ENSDARG00000090236:U3:snoRNA	-	NA	Intergenic	NA
chr14	11828462	11828677	ENSDART00000130733	ENSDARG00000090162:U3:snoRNA	-	NA	Intergenic	NA
chr14	11830992	11831207	ENSDART00000129406	ENSDARG00000091400:U3:snoRNA	-	NA	Intergenic	NA
chr14	11833494	11833709	ENSDART00000121988	ENSDARG00000088953:U3:snoRNA	-	NA	Intergenic	NA
chr14	11835984	11836199	ENSDART00000123740	ENSDARG00000089150:U3:snoRNA	-	NA	Intergenic	NA
chr14	11880603	11880818	ENSDART00000128770	ENSDARG00000089910:U3:snoRNA	-	NA	Intergenic	NA
chr14	11883097	11883312	ENSDART00000122497	ENSDARG00000088525:U3:snoRNA	-	NA	Intergenic	NA
chr14	11885593	11885808	ENSDART00000126576	ENSDARG00000090450:U3:snoRNA	-	NA	Intergenic	NA
chr14	11888088	11888303	ENSDART00000128094	ENSDARG00000089962:U3:snoRNA	-	NA	Intergenic	NA
chr14	11890577	11890792	ENSDART00000126847	ENSDARG00000086210:U3:snoRNA	-	NA	Intergenic	NA
chr14	11893079	11893294	ENSDART00000123802	ENSDARG00000087948:U3:snoRNA	-	NA	Intergenic	NA
chr14	11895568	11895783	ENSDART00000127775	ENSDARG00000088194:U3:snoRNA	-	NA	Intergenic	NA
chr15	115863	115962	CDsnorna	novelsnoRNA28	-	NA	Intergenic	NA
chr15	471471	471533	ENSDART00000120086	ENSDARG00000084686:snoU2_19:snoRNA	-	NA	Intergenic	NA
chr15	474847	474980	CDsnorna	novelsnoRNA29	-	NA	Intergenic	NA
chr15	44821599	44821644	HACAsnornaSCARNA6	novelsnoRNA31	+	NA	Intergenic	NA
chr15	44832356	44832655	ENSDART00000120022	ENSDARG00000084622:SCARNA6:snoRNA	+	NA	Intergenic	NA
chr16	31235544	31235669	HACAsnorna	novelsnoRNA33	+	NA	Intergenic	NA
chr18	18228408	18228490	ENSDART00000122798	ENSDARG00000090652:SNORD111:snoRNA	-	NA	Intergenic	NA
chr18	18230047	18230129	ENSDART00000127527	ENSDARG00000089618:SNORD111:snoRNA	-	NA	Intergenic	NA
chr18	18236641	18236717	ENSDART00000116958	ENSDARG00000083268:SNORD111:snoRNA	-	NA	Intergenic	NA
chr18	18236981	18237062	ENSDART00000117663	ENSDARG00000080744:SNORD111:snoRNA	-	NA	Intergenic	NA
chr18	18353511	18353593	ENSDART00000115468	ENSDARG00000080628:SNORD111:snoRNA	-	NA	Intergenic	NA
chr18	18355117	18355199	ENSDART00000118988	ENSDARG00000080704:SNORD111:snoRNA	-	NA	Intergenic	NA
chr18	18359929	18360018	CDsnorna	novelsnoRNA39	-	NA	Intergenic	NA
chr18	18360270	18360351	ENSDART00000118455	ENSDARG00000080841:SNORD111:snoRNA	-	NA	Intergenic	NA
chr18	45276215	45276300	CDsnorna	novelsnoRNA41	-	NA	Intergenic	NA
chr19	16787803	16787858	ENSDART00000120738	ENSDARG00000085338:SCARNA16:snoRNA	+	NA	Intergenic	NA
chr19	18416538	18416669	ENSDART00000126313	ENSDARG00000087710:SNORA3:snoRNA	-	NA	Intergenic	NA
chr19	18420222	18420353	ENSDART00000125010	ENSDARG00000087415:SNORA3:snoRNA	-	NA	Intergenic	NA
chr19	18423224	18423355	ENSDART00000118898	ENSDARG00000089970:SNORA3:snoRNA	-	NA	Intergenic	NA
chr19	18423807	18423938	ENSDART00000115997	ENSDARG00000080036:SNORA3:snoRNA	-	NA	Intergenic	NA
chr19	25242507	25242639	ENSDART00000119609	ENSDARG00000084209:SNORA9:snoRNA	-	NA	Intergenic	NA
chr19	25242840	25242990	HACAsnornaSNORA9	novelsnoRNA50	-	NA	Intergenic	NA
chr19	49366181	49366317	ENSDART00000117056	ENSDARG00000081961:SNORD94:snoRNA	+	NA	Intergenic	NA
chr2	14508414	14508527	HACAsnorna	novelsnoRNA56	+	NA	Intergenic	NA
chr2	14552857	14552970	HACAsnorna	novelsnoRNA57	+	NA	Intergenic	NA
chr2	14564283	14564415	HACAsnorna	novelsnoRNA58	-	NA	Intergenic	NA
chr2	14571980	14572107	HACAsnorna	novelsnoRNA59	+	NA	Intergenic	NA
chr2	14577850	14577907	CDsnorna	novelsnoRNA60	-	NA	Intergenic	NA
chr2	14578009	14578155	HACAsnorna	novelsnoRNA61	+	NA	Intergenic	NA
chr2	14594966	14595093	HACAsnorna	novelsnoRNA62	+	NA	Intergenic	NA
chr2	14619953	14620099	HACAsnorna	novelsnoRNA63	+	NA	Intergenic	NA
chr2	14651205	14651327	HACAsnorna	novelsnoRNA64	+	NA	Intergenic	NA
chr2	14656925	14657038	HACAsnorna	novelsnoRNA65	+	NA	Intergenic	NA
chr2	14671644	14671701	CDsnorna	novelsnoRNA66	-	NA	Intergenic	NA
chr2	37565244	37565360	CDsnorna	novelsnoRNA75	+	NA	Intergenic	NA
chr20	2764486	2764573	CDsnorna	novelsnoRNA81	+	NA	Intergenic	NA
chr20	2765990	2766064	CDsnorna	novelsnoRNA82	+	NA	Intergenic	NA
chr20	3361450	3361665	ENSDART00000127574	ENSDARG00000088675:U3:snoRNA	-	NA	Intergenic	NA
chr20	3362412	3362627	ENSDART00000126232	ENSDARG00000088473:U3:snoRNA	-	NA	Intergenic	NA
chr20	3363328	3363543	ENSDART00000127880	ENSDARG00000089379:U3:snoRNA	-	NA	Intergenic	NA
chr20	3364291	3364506	ENSDART00000124006	ENSDARG00000091440:U3:snoRNA	-	NA	Intergenic	NA
chr20	3365255	3365470	ENSDART00000124796	ENSDARG00000086558:U3:snoRNA	-	NA	Intergenic	NA
chr20	3366235	3366450	ENSDART00000130213	ENSDARG00000088042:U3:snoRNA	-	NA	Intergenic	NA
chr20	3367199	3367414	ENSDART00000122828	ENSDARG00000089254:U3:snoRNA	-	NA	Intergenic	NA
chr20	3368358	3368572	ENSDART00000121471	ENSDARG00000091589:U3:snoRNA	-	NA	Intergenic	NA
chr20	3369321	3369536	ENSDART00000129051	ENSDARG00000087339:U3:snoRNA	-	NA	Intergenic	NA
chr20	3370301	3370516	ENSDART00000121528	ENSDARG00000087023:U3:snoRNA	-	NA	Intergenic	NA
chr20	3371457	3371671	ENSDART00000118930	ENSDARG00000088066:U3:snoRNA	-	NA	Intergenic	NA
chr20	3372421	3372636	ENSDART00000129764	ENSDARG00000090695:U3:snoRNA	-	NA	Intergenic	NA
chr20	3373388	3373603	ENSDART00000127439	ENSDARG00000086936:U3:snoRNA	-	NA	Intergenic	NA
chr20	29521207	29521343	ENSDART00000118825	ENSDARG00000083256:SNORD94:snoRNA	-	NA	Intergenic	NA
chr20	47560940	47561062	HACAsnorna	novelsnoRNA84	-	NA	Intergenic	NA
chr21	36398414	36398544	ENSDART00000120649	ENSDARG00000085249:SCARNA14:snoRNA	-	NA	Intergenic	NA
chr21	39237095	39237170	ENSDART00000117473	ENSDARG00000080775:SNORD65:snoRNA	+	NA	Intergenic	NA
chr21	39237319	39237394	ENSDART00000116664	ENSDARG00000080188:SNORD65:snoRNA	+	NA	Intergenic	NA
chr23	10296302	10296430	HACAsnorna	novelsnoRNA104	-	NA	Intergenic	NA
chr23	41430193	41430280	CDsnorna	novelsnoRNA107	+	NA	Intergenic	NA
chr24	24353858	24353932	CDsnorna	novelsnoRNA113	+	NA	Intergenic	NA
chr24	24354138	24354214	CDsnorna	novelsnoRNA114	+	NA	Intergenic	NA
chr24	24354554	24354632	CDsnorna	novelsnoRNA115	+	NA	Intergenic	NA
chr24	24354810	24354890	CDsnorna	novelsnoRNA116	+	NA	Intergenic	NA
chr3	6727638	6727774	ENSDART00000120391	ENSDARG00000084991:SNORA62:snoRNA	+	NA	Intergenic	NA
chr3	56348579	56348714	ENSDART00000117075	ENSDARG00000080685:SNORA50:snoRNA	+	NA	Intergenic	NA
chr4	8698932	8699032	CDsnorna	novelsnoRNA126	-	NA	Intergenic	NA
chr4	43692319	43692425	CDsnorna	novelsnoRNA128	+	NA	Intergenic	NA
chr4	61298830	61298960	HACAsnorna	novelsnoRNA129	-	NA	Intergenic	NA
chr5	9827903	9827979	CDsnorna	novelsnoRNA130	-	NA	Intergenic	NA
chr5	9991099	9991175	CDsnorna	novelsnoRNA131	+	NA	Intergenic	NA
chr5	64643217	64643316	ENSDART00000119036	ENSDARG00000081799:snoZ30:snoRNA	+	NA	Intergenic	NA
chr6	7674621	7674763	HACAsnorna	novelsnoRNA138	-	NA	Intergenic	NA
chr6	40586912	40587014	CDsnorna	novelsnoRNA146	-	NA	Intergenic	NA
chr7	7229794	7229887	CDsnorna	novelsnoRNA148	+	NA	Intergenic	NA
chr7	7251632	7251725	CDsnorna	novelsnoRNA149	+	NA	Intergenic	NA
chr7	7268331	7268424	CDsnorna	novelsnoRNA150	-	NA	Intergenic	NA
chr7	53280997	53281117	HACAsnorna	novelsnoRNA162	+	NA	Intergenic	NA
chr7	70419659	70419736	CDsnorna	novelsnoRNA167	-	NA	Intergenic	NA
chr7	70420897	70420986	CDsnorna	novelsnoRNA168	-	NA	Intergenic	NA
chr7	72207161	72207274	HACAsnorna	novelsnoRNA169	+	NA	Intergenic	NA
chr8	38338383	38338479	ENSDART00000118868	ENSDARG00000081307:snoU13:snoRNA	+	NA	Intergenic	NA
chr8	46448187	46448329	HACAsnorna	novelsnoRNA174	+	NA	Intergenic	NA
