# Supplementary material for: Dual-initiation promoters with intertwined canonical and TCT/TOP transcription start sites diversify transcript processing
Source: Nat Commun. 2020 Jan 10;11:168. doi: 10.1038/s41467-019-13687-0 (PMC6954239; doi:10.1038/s41467-019-13687-0)
Supplement: Supplementary file 6 — Supplementary Data 4 [file 41467_2019_13687_MOESM6_ESM.xlsx]

## Sheet: Supplementary Table 4
Supplementary Table 4		Gene Ontology (GO) analysis
# All DI promtoers
GO-ID	p-value	FDR p-value	TotalGenes	TotalGenes	Description
GO:0072599	9.511e-32	1.07094e-28	71	77	establishment of protein localization to endoplasmic reticulum
GO:0006614	3.86821e-31	1.87831e-28	66	70	SRP-dependent cotranslational protein targeting to membrane
GO:0006413	5.00437e-31	1.87831e-28	112	151	translational initiation
GO:0045047	1.00597e-30	2.83182e-28	69	75	protein targeting to ER
GO:0006613	7.87082e-30	1.77251e-27	69	76	cotranslational protein targeting to membrane
GO:0019080	7.10933e-27	1.33419e-24	99	135	viral gene expression
GO:0070972	3.75263e-26	6.03637e-24	72	86	protein localization to endoplasmic reticulum
GO:0044033	1.18388e-25	1.66632e-23	102	144	multi-organism metabolic process
GO:0016032	4.80289e-25	6.00894e-23	255	511	viral process
GO:0044764	6.95571e-25	7.83213e-23	255	512	multi-organism cellular process
GO:0044403	3.90453e-24	3.66375e-22	257	522	symbiosis, encompassing mutualism through parasitism
GO:0044419	3.90453e-24	3.66375e-22	257	522	interspecies interaction between organisms
GO:0016071	1.01258e-23	8.77049e-22	235	467	mRNA metabolic process
GO:0019083	1.38435e-23	1.11341e-21	91	127	viral transcription
GO:0019058	8.79673e-23	6.60341e-21	150	260	viral life cycle
GO:0000184	2.66931e-22	1.87853e-20	71	91	nuclear-transcribed mRNA catabolic process, nonsense-mediated decay
GO:0006612	3.87684e-20	2.56784e-18	87	128	protein targeting to membrane
GO:0022613	4.23051e-20	2.64642e-18	180	347	ribonucleoprotein complex biogenesis
GO:0072594	2.37296e-19	1.40629e-17	195	390	establishment of protein localization to organelle
GO:0006412	1.08582e-18	6.11317e-17	218	455	translation
GO:0016072	1.2082e-18	6.24661e-17	117	200	rRNA metabolic process
GO:0033365	1.22047e-18	6.24661e-17	246	531	protein localization to organelle
GO:0006396	1.5116e-18	7.40026e-17	288	648	RNA processing
GO:0006401	2.33621e-18	1.09607e-16	107	178	RNA catabolic process
GO:0043043	4.29976e-18	1.93661e-16	222	470	peptide biosynthetic process
GO:0006364	6.29301e-18	2.72536e-16	114	196	rRNA processing
GO:0090150	1.59455e-17	6.64987e-16	132	241	establishment of protein localization to membrane
GO:0042254	2.53181e-17	1.01815e-15	132	242	ribosome biogenesis
GO:0000956	4.36068e-17	1.69315e-15	93	151	nuclear-transcribed mRNA catabolic process
GO:0006402	7.6009e-17	2.85287e-15	97	161	mRNA catabolic process
GO:0043604	1.9515e-16	7.08835e-15	232	510	amide biosynthetic process
GO:0006518	7.42913e-16	2.61412e-14	240	537	peptide metabolic process
GO:0006605	1.38166e-15	4.7144e-14	194	413	protein targeting
GO:0044265	2.18126e-15	7.22382e-14	268	620	cellular macromolecule catabolic process
GO:0051704	2.65557e-14	8.54335e-13	403	1029	multi-organism process
GO:0034655	4.4465e-14	1.39077e-12	125	242	nucleobase-containing compound catabolic process
GO:0043603	1.00499e-13	3.05844e-12	263	622	cellular amide metabolic process
GO:0044267	3.52634e-13	1.04491e-11	889	2597	cellular protein metabolic process
GO:1902582	5.09273e-13	1.47036e-11	192	428	single-organism intracellular transport
GO:0072657	8.94953e-13	2.51929e-11	143	297	protein localization to membrane
GO:0034641	1.4597e-12	4.00883e-11	1144	3469	cellular nitrogen compound metabolic process
GO:1901361	1.89369e-12	5.0769e-11	130	265	organic cyclic compound catabolic process
GO:1901566	2.20262e-12	5.76778e-11	329	831	organonitrogen compound biosynthetic process
GO:0046700	2.53561e-12	6.48887e-11	127	258	heterocycle catabolic process
GO:0044270	4.08715e-12	1.0227e-10	128	262	cellular nitrogen compound catabolic process
GO:0019439	1.22776e-11	3.00535e-10	126	260	aromatic compound catabolic process
GO:0009057	1.46016e-11	3.49816e-10	292	731	macromolecule catabolic process
GO:0019538	2.1554e-11	5.01474e-10	933	2781	protein metabolic process
GO:0034660	2.18226e-11	5.01474e-10	180	409	ncRNA metabolic process
GO:0034470	3.8453e-11	8.65961e-10	140	301	ncRNA processing
GO:0006886	4.46882e-11	9.86645e-10	249	610	intracellular protein transport
GO:0010608	4.96958e-11	1.07611e-09	143	310	posttranscriptional regulation of gene expression
GO:1902580	8.96318e-11	1.90425e-09	258	640	single-organism cellular localization
GO:1901564	1.62242e-10	3.38304e-09	462	1267	organonitrogen compound metabolic process
GO:0010467	1.91993e-10	3.93062e-09	940	2826	gene expression
GO:0006807	2.16281e-10	4.3488e-09	1194	3691	nitrogen compound metabolic process
GO:0044260	4.25269e-10	8.40093e-09	1368	4303	cellular macromolecule metabolic process
GO:0006139	4.49214e-10	8.72095e-09	1003	3047	nucleobase-containing compound metabolic process
GO:0046907	8.46185e-10	1.61492e-08	354	943	intracellular transport
GO:0034613	1.40936e-09	2.60299e-08	348	928	cellular protein localization
#DI promoters ecluding ribosomal and translational genes
GO-ID	p-value	FDR p-value	TotalGenes	TotalGenes	Description
GO:0000377	3.5343e-10	1.27651e-07	103	218	RNA splicing, via transesterification reactions with bulged adenosine as nucleophile
GO:0000398	3.5343e-10	1.27651e-07	103	218	mRNA splicing, via spliceosome
GO:0008380	3.73338e-10	1.27651e-07	126	282	RNA splicing
GO:0000375	5.32649e-10	1.27651e-07	104	222	RNA splicing, via transesterification reactions
GO:0006397	5.40437e-10	1.27651e-07	142	329	mRNA processing
GO:0043487	5.82405e-07	0.000102448	51	100	regulation of RNA stability
GO:0043488	6.24743e-07	0.000102448	49	95	regulation of mRNA stability
GO:0006139	6.93973e-07	0.000102448	937	3047	nucleobase-containing compound metabolic process
GO:0006457	1.19636e-06	0.000156989	63	134	protein folding
GO:1901657	3.83276e-06	0.000331171	106	262	glycosyl compound metabolic process
GO:0070647	3.86602e-06	0.000331171	211	588	protein modification by small protein conjugation or removal
GO:0006511	4.05814e-06	0.000331171	135	350	ubiquitin-dependent protein catabolic process
GO:0006725	4.19163e-06	0.000331171	954	3133	cellular aromatic compound metabolic process
GO:0009116	4.6268e-06	0.000331171	102	251	nucleoside metabolic process
GO:0006396	5.17186e-06	0.000331171	229	648	RNA processing
GO:0006464	5.32595e-06	0.000331171	626	1984	cellular protein modification process
GO:0036211	5.32595e-06	0.000331171	626	1984	protein modification process
GO:0046483	6.23722e-06	0.000331171	947	3114	heterocycle metabolic process
GO:0090670	6.44956e-06	0.000331171	11	12	RNA localization to Cajal body
GO:0090671	6.44956e-06	0.000331171	11	12	telomerase RNA localization to Cajal body
GO:0090672	6.44956e-06	0.000331171	11	12	telomerase RNA localization
GO:1904872	6.44956e-06	0.000331171	11	12	regulation of telomerase RNA localization to Cajal body
GO:1904874	6.44956e-06	0.000331171	11	12	positive regulation of telomerase RNA localization to Cajal body
GO:0060255	7.94235e-06	0.000361076	877	2869	regulation of macromolecule metabolic process
GO:0019941	8.0855e-06	0.000361076	135	354	modification-dependent protein catabolic process
GO:1901360	8.28114e-06	0.000361076	973	3211	organic cyclic compound metabolic process
GO:0034641	8.45285e-06	0.000361076	1045	3469	cellular nitrogen compound metabolic process
GO:0016032	8.56066e-06	0.000361076	185	511	viral process
GO:0016071	8.9582e-06	0.000364815	171	467	mRNA metabolic process
GO:0044764	9.82929e-06	0.000386946	185	512	multi-organism cellular process
GO:0043632	1.11225e-05	0.00042373	136	359	modification-dependent macromolecule catabolic process
GO:0009119	1.26338e-05	0.000452333	95	235	ribonucleoside metabolic process
GO:0044257	1.26393e-05	0.000452333	155	419	cellular protein catabolic process
GO:1903322	1.3041e-05	0.000452981	58	128	positive regulation of protein modification by small protein conjugation or removal
GO:0044403	1.60496e-05	0.000526516	187	522	symbiosis, encompassing mutualism through parasitism
GO:0044419	1.60496e-05	0.000526516	187	522	interspecies interaction between organisms
GO:0046128	1.86713e-05	0.000595968	90	222	purine ribonucleoside metabolic process
GO:1990542	2.07913e-05	0.000646171	26	45	mitochondrial transmembrane transport
GO:0042278	2.29552e-05	0.000695131	90	223	purine nucleoside metabolic process
GO:0051276	2.58403e-05	0.000762934	142	383	chromosome organization
GO:0051603	2.76912e-05	0.000797643	146	396	proteolysis involved in cellular protein catabolic process
GO:0044260	3.56483e-05	0.0010024	1269	4303	cellular macromolecule metabolic process
GO:0016070	4.04045e-05	0.00110955	739	2407	RNA metabolic process
GO:0009123	4.13381e-05	0.00110955	83	205	nucleoside monophosphate metabolic process
GO:0000278	4.42982e-05	0.00116258	213	614	mitotic cell cycle
GO:0019222	4.95295e-05	0.00127162	910	3015	regulation of metabolic process
GO:0033365	5.07638e-05	0.00127558	187	531	protein localization to organelle
GO:0080090	5.32452e-05	0.00131005	859	2835	regulation of primary metabolic process
GO:0006325	5.72938e-05	0.0013809	163	455	chromatin organization
GO:1901659	5.88405e-05	0.00138981	38	78	glycosyl compound biosynthetic process
GO:0061077	6.04896e-05	0.00140075	21	35	chaperone-mediated protein folding
GO:0043170	6.17131e-05	0.0014016	1337	4561	macromolecule metabolic process
GO:0006470	6.52831e-05	0.0014547	66	157	protein dephosphorylation
GO:1903047	6.80586e-05	0.00147306	198	569	mitotic cell cycle process
GO:0006461	7.04958e-05	0.00147306	265	789	protein complex assembly
GO:0070271	7.04958e-05	0.00147306	265	789	protein complex biogenesis
GO:0043412	7.12272e-05	0.00147306	660	2139	macromolecule modification
GO:0006996	7.23433e-05	0.00147306	587	1885	organelle organization
GO:0006403	7.36205e-05	0.00147366	61	143	RNA localization
GO:0043489	7.72794e-05	0.00149989	16	24	RNA stabilization
