# Supplementary material for: Dual-initiation promoters with intertwined canonical and TCT/TOP transcription start sites diversify transcript processing
Source: Nat Commun. 2020 Jan 10;11:168. doi: 10.1038/s41467-019-13687-0 (PMC6954239; doi:10.1038/s41467-019-13687-0)
Supplement: Supplementary file 7 — Supplementary Data 5 [file 41467_2019_13687_MOESM7_ESM.xlsx]

## Sheet: Supplementary Table 5
Supplementary Table 5	Genes with negative coregulation of YR and YC during maternal to zygotic transition
Genes list from SOM analysis	Gene list from correlation analysis
ENSDART00000130241|ENSDARG00000089426:nop10	ENSDART00000130198|ENSDARG00000060323:exoc5
ENSDART00000103471|ENSDARG00000070475:khdrbs1b	ENSDART00000010256|ENSDARG00000013931:eif3m
ENSDART00000031547|ENSDARG00000056235:smndc1	ENSDART00000075495|ENSDARG00000053457:rpl23
ENSDART00000026812|ENSDARG00000014500:PRPF6	ENSDART00000052123|ENSDARG00000035905:slc25a44b
ENSDART00000051818|ENSDARG00000035730:utp6	ENSDART00000123598|ENSDARG00000003391:snx7
ENSDART00000157312|ENSDARG00000042969:si:dkeyp-84f3.7	ENSDART00000028171|ENSDARG00000006029:lta4h
ENSDART00000079255|ENSDARG00000056720:utp3	ENSDART00000150118|ENSDARG00000061472:gba2
ENSDART00000077259|ENSDARG00000054980:ebna1bp2	ENSDART00000052240|ENSDARG00000035987:psmg2
ENSDART00000056277|ENSDARG00000009735:gigfy2	ENSDART00000082458|ENSDARG00000059357:sarnp
ENSDART00000112675|ENSDARG00000074786:si:ch1073-80i24.1	ENSDART00000091169|ENSDARG00000062795:abcb7
ENSDART00000143203|ENSDARG00000079202:parp2	ENSDART00000056627|ENSDARG00000044009:cstf2
ENSDART00000046122|ENSDARG00000044902:atp2b4	ENSDART00000124499|ENSDARG00000008884:hprt1
ENSDART00000100283|ENSDARG00000069100:aldh9a1a.1	ENSDART00000018515|ENSDARG00000003564:dohh
ENSDART00000009790|ENSDARG00000007099:cx43.4	ENSDART00000125379|ENSDARG00000090602:CUL3
ENSDART00000102500|ENSDARG00000023330:anp32b	ENSDART00000017709|ENSDARG00000014966:ccdc82
ENSDART00000027630|ENSDARG00000005254:kdelr2a	ENSDART00000019450|ENSDARG00000018840:trpc4apa
ENSDART00000051849|ENSDARG00000035741:slc25a11	ENSDART00000122407|ENSDARG00000087554:cdk1
ENSDART00000018523|ENSDARG00000005191:ahcy	ENSDART00000101861|ENSDARG00000003531:tcea1
ENSDART00000126366|ENSDARG00000078077:dph2	ENSDART00000123350|ENSDARG00000018976:sptlc2a
ENSDART00000034817|ENSDARG00000025332:rbm28	ENSDART00000149855|ENSDARG00000012196:fer
ENSDART00000065208|ENSDARG00000044402:nop16	ENSDART00000110141|ENSDARG00000056801:sufu
ENSDART00000063976|ENSDARG00000043571:KIF2A	ENSDART00000057291|ENSDARG00000039215:arrb2a
ENSDART00000024619|ENSDARG00000003068:gorasp1	ENSDART00000038149|ENSDARG00000027916:fntb
ENSDART00000014727|ENSDARG00000006225:ddx39aa	ENSDART00000042599|ENSDARG00000030239:dennd6aa
ENSDART00000038230|ENSDARG00000023160:snrnp40	ENSDART00000037140|ENSDARG00000034326:ing3
ENSDART00000066393|ENSDARG00000092546:pdap1a	ENSDART00000009149|ENSDARG00000005625:tmem57a
ENSDART00000020116|ENSDARG00000016181:trim33	ENSDART00000097531|ENSDARG00000067717:tomm7
ENSDART00000081367|ENSDARG00000058494:dnaja3a	ENSDART00000076128|ENSDARG00000054007:ppp1r2
ENSDART00000012903|ENSDARG00000003287:wdr12	ENSDART00000052422|ENSDARG00000036109:mtx1b
ENSDART00000143436|ENSDARG00000005738:rpf1	ENSDART00000078522|ENSDARG00000056119:eef1g
ENSDART00000064113|ENSDARG00000043666:abt1	ENSDART00000075039|ENSDARG00000053070:gosr2
ENSDART00000065397|ENSDARG00000044540:fkbp2	ENSDART00000129403|ENSDARG00000091051:H2AFY
ENSDART00000110964|ENSDARG00000075892:bag6	ENSDART00000087329|ENSDARG00000061311:znf438
ENSDART00000017646|ENSDARG00000020847:atp6v0a1a	ENSDART00000013961|ENSDARG00000006003:mycla
ENSDART00000046094|ENSDARG00000032056:arl6	ENSDART00000077188|ENSDARG00000054907:cox7a3
ENSDART00000017485|ENSDARG00000009753:sf3b14	ENSDART00000139076|ENSDARG00000036778:hbs1l
ENSDART00000058258|ENSDARG00000039830:gng5	ENSDART00000104831|ENSDARG00000071060:naa10
ENSDART00000083836|ENSDARG00000059908:CCDC86	ENSDART00000044462|ENSDARG00000024844:max
ENSDART00000013434|ENSDARG00000013063:oxct1a	ENSDART00000124887|ENSDARG00000086086:TNPO1
ENSDART00000017110|ENSDARG00000011408:lsm14ab	ENSDART00000115236|ENSDARG00000078113:atp5ia
ENSDART00000033970|ENSDARG00000009549:ubr4	ENSDART00000024034|ENSDARG00000017311:gpsm2
ENSDART00000127044|ENSDARG00000013861:armc1	ENSDART00000052239|ENSDARG00000035986:ptpn2b
ENSDART00000149471|ENSDARG00000012603:eif3ja	ENSDART00000130311|ENSDARG00000079686:naa30
ENSDART00000126427|ENSDARG00000043970:lrpprc	ENSDART00000060363|ENSDARG00000041182:rpl4
ENSDART00000140749|ENSDARG00000057907:DIDO1	ENSDART00000136539|ENSDARG00000091271:CENPT
ENSDART00000076895|ENSDARG00000054666:pgpep1	ENSDART00000133642|ENSDARG00000040024:gpd1l
ENSDART00000129243|ENSDARG00000086905:FP103011.3	ENSDART00000110234|ENSDARG00000007566:appbp2
ENSDART00000148105|ENSDARG00000057929:naf1	ENSDART00000077834|ENSDARG00000055475:rps27.2
ENSDART00000016791|ENSDARG00000016443:eif3c	ENSDART00000129265|ENSDARG00000089939:SIMC1
ENSDART00000090476|ENSDARG00000062521:atp9b	ENSDART00000124627|ENSDARG00000007405:strap
ENSDART00000015938|ENSDARG00000018434:larp1	ENSDART00000013011|ENSDARG00000013623:vdac2
ENSDART00000148353|ENSDARG00000020228:usf2	ENSDART00000098295|ENSDARG00000068102:BAX
ENSDART00000074574|ENSDARG00000052668:APH1A	ENSDART00000143457|ENSDARG00000003931:cndp2
ENSDART00000111646|ENSDARG00000073737:suds3	ENSDART00000098759|ENSDARG00000068319:setd8a
ENSDART00000088336|ENSDARG00000041243:setdb1a	ENSDART00000046781|ENSDARG00000032997:rnf185
ENSDART00000134665|ENSDARG00000094892:cenph	ENSDART00000087553|ENSDARG00000061413:sec23ip
ENSDART00000113269|ENSDARG00000076350:C2CD5	ENSDART00000066373|ENSDARG00000045132:vdac1
ENSDART00000122624|ENSDARG00000086704:CU638740.3	ENSDART00000063337|ENSDARG00000043137:cdca8
ENSDART00000146470|ENSDARG00000054063:arpc4	ENSDART00000002930|ENSDARG00000017427:phf20l1
ENSDART00000135356|ENSDARG00000004692:nabp1a	ENSDART00000056963|ENSDARG00000039022:stk25b
ENSDART00000004656|ENSDARG00000020187:GCA	ENSDART00000151794|ENSDARG00000096391:dcun1d5
ENSDART00000145815|ENSDARG00000009342:txndc5	ENSDART00000109665|ENSDARG00000075559:ppm1g
ENSDART00000105564|ENSDARG00000021805:aes	ENSDART00000088819|ENSDARG00000061901:ankrd13a
ENSDART00000038330|ENSDARG00000026489:khsrp	ENSDART00000128717|ENSDARG00000057026:ran
ENSDART00000003314|ENSDARG00000002403:nusap1	ENSDART00000133398|ENSDARG00000091631:si:ch211-197h24.6
ENSDART00000144384|ENSDARG00000008109:eef1da	ENSDART00000100453|ENSDARG00000069169:cerk
ENSDART00000041811|ENSDARG00000017220:otud7b	ENSDART00000035710|ENSDARG00000027322:lin7c
ENSDART00000064112|ENSDARG00000043665:glrx5	ENSDART00000051180|ENSDARG00000059303:hnrnpl2
ENSDART00000007842|ENSDARG00000013371:isoc2	ENSDART00000152193|ENSDARG00000079067:mms19
ENSDART00000038818|ENSDARG00000038537:gga1	ENSDART00000058056|ENSDARG00000039719:mrps26
ENSDART00000110200|ENSDARG00000042094:eef2a.1	ENSDART00000021814|ENSDARG00000013489:gltscr2
ENSDART00000045210|ENSDARG00000034616:mlf2	ENSDART00000104717|ENSDARG00000040439:rsl24d1
ENSDART00000066397|ENSDARG00000045155:phf5a	ENSDART00000140113|ENSDARG00000017230:fbxw11b
ENSDART00000019957|ENSDARG00000015111:ddx39ab	ENSDART00000132549|ENSDARG00000038910:pccb
ENSDART00000021753|ENSDARG00000009607:ccnc	ENSDART00000108699|ENSDARG00000074312:coa3
ENSDART00000019861|ENSDARG00000014634:mbtps1	ENSDART00000098209|ENSDARG00000068064:sirt1
ENSDART00000100757|ENSDARG00000069313:oxa1l	ENSDART00000005119|ENSDARG00000017445:eif3i
ENSDART00000126621|ENSDARG00000014536:pfdn1	ENSDART00000066558|ENSDARG00000045257:decr2
ENSDART00000144562|ENSDARG00000007976:si:ch211-220f16.2	ENSDART00000003167|ENSDARG00000005926:ak2
ENSDART00000137997|ENSDARG00000010721:sept6	ENSDART00000104647|ENSDARG00000040163:prim1
ENSDART00000098734|ENSDARG00000014731:cacybp	ENSDART00000112169|ENSDARG00000055080:rbm4.2
ENSDART00000149779|ENSDARG00000015638:gemin2	ENSDART00000129395|ENSDARG00000023815:uvrag
ENSDART00000130648|ENSDARG00000089844:SCARB2	ENSDART00000005326|ENSDARG00000013329:ttc5
ENSDART00000087477|ENSDARG00000061378:smg8	ENSDART00000027321|ENSDARG00000005382:prdm9
ENSDART00000136125|ENSDARG00000078966:rbm15b	ENSDART00000014088|ENSDARG00000019924:cmpk
ENSDART00000136180|ENSDARG00000033259:dis3l2	ENSDART00000088099|ENSDARG00000059973:fbxo11a
ENSDART00000076558|ENSDARG00000037422:SLC6A16	ENSDART00000139963|ENSDARG00000008200:ugp2b
ENSDART00000050729|ENSDARG00000034957:hddc2	ENSDART00000078024|ENSDARG00000055635:crk
ENSDART00000020252|ENSDARG00000009001:pdip5	ENSDART00000078128|ENSDARG00000055737:ube3a
ENSDART00000030995|ENSDARG00000012215:umps	ENSDART00000059013|ENSDARG00000076568:sec61b
ENSDART00000101974|ENSDARG00000032866:erh	ENSDART00000045894|ENSDARG00000018891:rnaseh2a
ENSDART00000064194|ENSDARG00000043713:asf1bb	ENSDART00000008365|ENSDARG00000014898:ncbp2
ENSDART00000078441|ENSDARG00000015429:rhoac	ENSDART00000088928|ENSDARG00000061929:fam168b
ENSDART00000086531|ENSDARG00000061004:cox11	ENSDART00000097615|ENSDARG00000009169:mob1ba
ENSDART00000058913|ENSDARG00000092115:eif4a1a	ENSDART00000055510|ENSDARG00000038076:ROMO1
ENSDART00000150362|ENSDARG00000096214:si:ch211-197k17.3	ENSDART00000043843|ENSDARG00000030871:siah1
ENSDART00000128435|ENSDARG00000023532:pinx1	ENSDART00000061366|ENSDARG00000041878:rab11ba
ENSDART00000025910|ENSDARG00000017422:apmap	ENSDART00000149777|ENSDARG00000022996:setx
ENSDART00000104536|ENSDARG00000079027:chsy1	ENSDART00000123203|ENSDARG00000030241:vbp1
ENSDART00000023101|ENSDARG00000018902:pes	ENSDART00000100246|ENSDARG00000069092:xrn2
ENSDART00000028946|ENSDARG00000027154:tpd52l2a	ENSDART00000063019|ENSDARG00000042931:mibp2
ENSDART00000125944|ENSDARG00000013006:pibf1	ENSDART00000026276|ENSDARG00000007971:cks1b
ENSDART00000063877|ENSDARG00000043511:prdx6	ENSDART00000079842|ENSDARG00000057234:chtopa
ENSDART00000078018|ENSDARG00000055639:ruvbl2	ENSDART00000015401|ENSDARG00000002479:ercc6l
ENSDART00000011699|ENSDARG00000020482:nono	ENSDART00000122709|ENSDARG00000005590:mtf2
ENSDART00000010041|ENSDARG00000004251:dhfr	ENSDART00000124502|ENSDARG00000044299:lmnb1
ENSDART00000139069|ENSDARG00000003869:decr1	ENSDART00000081214|ENSDARG00000058354:selt1a
ENSDART00000035505|ENSDARG00000038473:ube2d3	ENSDART00000148928|ENSDARG00000060521:rbm27
ENSDART00000057161|ENSDARG00000039134:MTR	ENSDART00000134432|ENSDARG00000003091:oclnb
ENSDART00000109282|ENSDARG00000078492:swi5	ENSDART00000124342|ENSDARG00000052010:fam96b
ENSDART00000098172|ENSDARG00000035470:sh3glb2b	ENSDART00000074757|ENSDARG00000014945:znf598
ENSDART00000154066|ENSDARG00000079783:isg20	ENSDART00000014552|ENSDARG00000006915:arl8ba
ENSDART00000114352|ENSDARG00000079760:zgc:112998	ENSDART00000024208|ENSDARG00000014499:nutf2l
ENSDART00000031153|ENSDARG00000023858:ccdc174	ENSDART00000056544|ENSDARG00000002031:tox4
ENSDART00000147710|ENSDARG00000033987:rsrc1	ENSDART00000002595|ENSDARG00000010516:rpl21
ENSDART00000002469|ENSDARG00000018989:hspa4b	ENSDART00000102795|ENSDARG00000019743:dctn1a
ENSDART00000099338|ENSDARG00000038432:actr10	ENSDART00000048273|ENSDARG00000031637:pan3
ENSDART00000148514|ENSDARG00000003519:aprt	ENSDART00000078796|ENSDARG00000056318:kansl2
ENSDART00000078119|ENSDARG00000055719:ino80c	ENSDART00000078358|ENSDARG00000002614:pip5k1aa
ENSDART00000012091|ENSDARG00000014017:rrm1	ENSDART00000105466|ENSDARG00000025314:tcerg1a
ENSDART00000129883|ENSDARG00000037734:usp34	ENSDART00000102746|ENSDARG00000001285:rbm14b
ENSDART00000024127|ENSDARG00000006624:ppp2r2ab	ENSDART00000134121|ENSDARG00000028322:pex14
ENSDART00000114524|ENSDARG00000012820:nop56	ENSDART00000046973|ENSDARG00000034240:capza1a
ENSDART00000079419|ENSDARG00000056862:cep63	ENSDART00000154196|ENSDARG00000076988:znf839
ENSDART00000155188|ENSDARG00000077116:CCNJL	ENSDART00000011534|ENSDARG00000016753:ipo9
ENSDART00000130975|ENSDARG00000043865:timm9	ENSDART00000121743|ENSDARG00000091640:CU571169.5
ENSDART00000130190|ENSDARG00000027491:uros	ENSDART00000134439|ENSDARG00000070786:znf770
ENSDART00000137156|ENSDARG00000027826:hdhd1	ENSDART00000034730|ENSDARG00000021669:sec61a1
ENSDART00000149503|ENSDARG00000090152:anapc10	ENSDART00000124948|ENSDARG00000020820:srp68
ENSDART00000075903|ENSDARG00000070261:crlf3	ENSDART00000045697|ENSDARG00000031435:zgc:56493
ENSDART00000138183|ENSDARG00000000018:nrf1	ENSDART00000111327|ENSDARG00000075485:klc2
ENSDART00000153059|ENSDARG00000060575:sec24c	ENSDART00000062894|ENSDARG00000042853:ivd
ENSDART00000025487|ENSDARG00000020241:icmt	ENSDART00000137705|ENSDARG00000015905:lztr1
ENSDART00000092265|ENSDARG00000063252:prcc	ENSDART00000006132|ENSDARG00000021124:cfl1
ENSDART00000152528|ENSDARG00000089243:r3hcc1l	ENSDART00000128284|ENSDARG00000087927:nudt9
ENSDART00000052803|ENSDARG00000088130:si:dkey-30c15.10	ENSDART00000078313|ENSDARG00000055903:luc7l
ENSDART00000099950|ENSDARG00000004706:syf2	ENSDART00000066722|ENSDARG00000045373:pabpn1
ENSDART00000138201|ENSDARG00000045680:tnpo3	ENSDART00000052342|ENSDARG00000036055:thap11
ENSDART00000149520|ENSDARG00000008363:mcl1b	ENSDART00000007353|ENSDARG00000014083:wdr82
ENSDART00000111566|ENSDARG00000078789:tmem184c	ENSDART00000007798|ENSDARG00000094792:twf2a
ENSDART00000093074|ENSDARG00000063596:wbscr22	ENSDART00000012938|ENSDARG00000001873:phgdh
ENSDART00000077734|ENSDARG00000055383:C3H16orf72	ENSDART00000105523|ENSDARG00000071396:timm23
ENSDART00000125925|ENSDARG00000028159:tead1a	ENSDART00000081966|ENSDARG00000044601:rtn4a
ENSDART00000074083|ENSDARG00000052263:si:ch73-131e21.5	ENSDART00000089017|ENSDARG00000055563:rnasen
ENSDART00000011936|ENSDARG00000004211:ccdc106a	ENSDART00000127948|ENSDARG00000087486:mob1a
ENSDART00000064558|ENSDARG00000043976:etf1	ENSDART00000153839|ENSDARG00000004594:znf800a
ENSDART00000104072|ENSDARG00000070698:kbtbd8	ENSDART00000093149|ENSDARG00000063626:ddx21
ENSDART00000045299|ENSDARG00000044565:ola1	ENSDART00000091684|ENSDARG00000063005:anapc7
ENSDART00000039495|ENSDARG00000026072:pdcd5	ENSDART00000100160|ENSDARG00000069045:chtf8
ENSDART00000144903|ENSDARG00000039263:zbtb48	ENSDART00000026339|ENSDARG00000018961:gtpbp4
ENSDART00000152935|ENSDARG00000076229:mkl1b	ENSDART00000074604|ENSDARG00000052703:cisd2
ENSDART00000013575|ENSDARG00000010481:bzw1a	ENSDART00000134278|ENSDARG00000045567:phpt1
ENSDART00000007767|ENSDARG00000005840:got2b	ENSDART00000032341|ENSDARG00000023989:pef1
ENSDART00000077854|ENSDARG00000033443:mdm2	ENSDART00000047624|ENSDARG00000034600:tmem165
ENSDART00000028450|ENSDARG00000044636:tomm20b	ENSDART00000133355|ENSDARG00000035558:gps2
ENSDART00000008595|ENSDARG00000007863:tra2a	ENSDART00000082954|ENSDARG00000059581:mbd5
ENSDART00000033069|ENSDARG00000024511:bxdc2	ENSDART00000083505|ENSDARG00000059791:dad1
ENSDART00000113489|ENSDARG00000036257:rasal2	ENSDART00000010048|ENSDARG00000006609:map2k2a
ENSDART00000106645|ENSDARG00000000853:dstyk	ENSDART00000066759|ENSDARG00000045398:mtrr
ENSDART00000078908|ENSDARG00000056414:usp1	ENSDART00000099769|ENSDARG00000052379:ccdc22
ENSDART00000099027|ENSDARG00000055232:fancc	ENSDART00000122398|ENSDARG00000086850:CABZ01089385.1
ENSDART00000023833|ENSDARG00000008292:eif2s3	ENSDART00000023833|ENSDARG00000008292:eif2s3
ENSDART00000066759|ENSDARG00000045398:mtrr	ENSDART00000099027|ENSDARG00000055232:fancc
ENSDART00000083505|ENSDARG00000059791:dad1	ENSDART00000043173|ENSDARG00000029533:rpl18
ENSDART00000082954|ENSDARG00000059581:mbd5	ENSDART00000078908|ENSDARG00000056414:usp1
ENSDART00000047624|ENSDARG00000034600:tmem165	ENSDART00000106645|ENSDARG00000000853:dstyk
ENSDART00000134278|ENSDARG00000045567:phpt1	ENSDART00000005004|ENSDARG00000052721:PRIM2
ENSDART00000026339|ENSDARG00000018961:gtpbp4	ENSDART00000113489|ENSDARG00000036257:rasal2
ENSDART00000093149|ENSDARG00000063626:ddx21	ENSDART00000059285|ENSDARG00000040505:yif1b
ENSDART00000127948|ENSDARG00000087486:mob1a	ENSDART00000084076|ENSDARG00000060001:mettl9
ENSDART00000105523|ENSDARG00000071396:timm23	ENSDART00000033069|ENSDARG00000024511:bxdc2
ENSDART00000012938|ENSDARG00000001873:phgdh	ENSDART00000008595|ENSDARG00000007863:tra2a
ENSDART00000007353|ENSDARG00000014083:wdr82	ENSDART00000028450|ENSDARG00000044636:tomm20b
ENSDART00000007798|ENSDARG00000094792:twf2a	ENSDART00000123178|ENSDARG00000004926:slbp
ENSDART00000066722|ENSDARG00000045373:pabpn1	ENSDART00000077854|ENSDARG00000033443:mdm2
ENSDART00000078313|ENSDARG00000055903:luc7l	ENSDART00000007767|ENSDARG00000005840:got2b
ENSDART00000006132|ENSDARG00000021124:cfl1	ENSDART00000013575|ENSDARG00000010481:bzw1a
ENSDART00000062894|ENSDARG00000042853:ivd	ENSDART00000152935|ENSDARG00000076229:mkl1b
ENSDART00000111327|ENSDARG00000075485:klc2	ENSDART00000150995|ENSDARG00000096411:wu:fc32g12
ENSDART00000124948|ENSDARG00000020820:srp68	ENSDART00000143781|ENSDARG00000029445:EIF1B
ENSDART00000034730|ENSDARG00000021669:sec61a1	ENSDART00000104112|ENSDARG00000007737:zyg11
ENSDART00000046973|ENSDARG00000034240:capza1a	ENSDART00000144903|ENSDARG00000039263:zbtb48
ENSDART00000134121|ENSDARG00000028322:pex14	ENSDART00000039495|ENSDARG00000026072:pdcd5
ENSDART00000102746|ENSDARG00000001285:rbm14b	ENSDART00000045299|ENSDARG00000044565:ola1
ENSDART00000105466|ENSDARG00000025314:tcerg1a	ENSDART00000085135|ENSDARG00000060438:tbl1x
ENSDART00000078358|ENSDARG00000002614:pip5k1aa	ENSDART00000104072|ENSDARG00000070698:kbtbd8
ENSDART00000078796|ENSDARG00000056318:kansl2	ENSDART00000064558|ENSDARG00000043976:etf1
ENSDART00000048273|ENSDARG00000031637:pan3	ENSDART00000058290|ENSDARG00000039851:dhdds
ENSDART00000102795|ENSDARG00000019743:dctn1a	ENSDART00000081059|ENSDARG00000058230:rps6kb1b
ENSDART00000056544|ENSDARG00000002031:tox4	ENSDART00000154812|ENSDARG00000074747:brwd1
ENSDART00000014552|ENSDARG00000006915:arl8ba	ENSDART00000111037|ENSDARG00000020236:PPFIBP1
ENSDART00000124342|ENSDARG00000052010:fam96b	ENSDART00000123112|ENSDARG00000087866:prkacbb
ENSDART00000081214|ENSDARG00000058354:selt1a	ENSDART00000132648|ENSDARG00000075369:nck1b
ENSDART00000124502|ENSDARG00000044299:lmnb1	ENSDART00000109667|ENSDARG00000078381:trip11
ENSDART00000015401|ENSDARG00000002479:ercc6l	ENSDART00000148086|ENSDARG00000008279:map2k7
ENSDART00000026276|ENSDARG00000007971:cks1b	ENSDART00000045036|ENSDARG00000030087:NFKBIB
ENSDART00000063019|ENSDARG00000042931:mibp2	ENSDART00000102293|ENSDARG00000069977:C11H12orf10
ENSDART00000123203|ENSDARG00000030241:vbp1	ENSDART00000052005|ENSDARG00000035838:ostc
ENSDART00000061366|ENSDARG00000041878:rab11ba	ENSDART00000110646|ENSDARG00000017843:srsf1b
ENSDART00000043843|ENSDARG00000030871:siah1	ENSDART00000128300|ENSDARG00000062664:oxnad1
ENSDART00000055510|ENSDARG00000038076:ROMO1	ENSDART00000155483|ENSDARG00000078781:rbm5
ENSDART00000088928|ENSDARG00000061929:fam168b	ENSDART00000050559|ENSDARG00000070470:sh3rf1
ENSDART00000008365|ENSDARG00000014898:ncbp2	ENSDART00000154180|ENSDARG00000097214:si:ch211-214o13.1:
ENSDART00000059013|ENSDARG00000076568:sec61b	ENSDART00000003543|ENSDARG00000024112:gmppaa
ENSDART00000078128|ENSDARG00000055737:ube3a	ENSDART00000141326|ENSDARG00000003835:stom
ENSDART00000078024|ENSDARG00000055635:crk	ENSDART00000089844|ENSDARG00000068941:HIST2H3PS2
ENSDART00000139963|ENSDARG00000008200:ugp2b	ENSDART00000058311|ENSDARG00000002020:rictorb
ENSDART00000088099|ENSDARG00000059973:fbxo11a	ENSDART00000060550|ENSDARG00000041314:ndufb9
ENSDART00000014088|ENSDARG00000019924:cmpk	ENSDART00000128743|ENSDARG00000016968:tmem214
ENSDART00000005326|ENSDARG00000013329:ttc5	ENSDART00000056121|ENSDARG00000038456:mrps35
ENSDART00000129395|ENSDARG00000023815:uvrag	ENSDART00000011780|ENSDARG00000007092:xab2
ENSDART00000104647|ENSDARG00000040163:prim1	ENSDART00000131685|ENSDARG00000055969:rfc3
ENSDART00000003167|ENSDARG00000005926:ak2	ENSDART00000144755|ENSDARG00000001888:ppm1ba
ENSDART00000066558|ENSDARG00000045257:decr2	ENSDART00000103987|ENSDARG00000070674:psmd6
ENSDART00000005119|ENSDARG00000017445:eif3i	ENSDART00000139948|ENSDARG00000027547:TPGS1
ENSDART00000140113|ENSDARG00000017230:fbxw11b	ENSDART00000052746|ENSDARG00000052649:ube2i2
ENSDART00000104717|ENSDARG00000040439:rsl24d1	ENSDART00000128247|ENSDARG00000089663:CABZ01028296.1
ENSDART00000021814|ENSDARG00000013489:gltscr2	ENSDART00000123848|ENSDARG00000089397:wu:fe11b02
ENSDART00000058056|ENSDARG00000039719:mrps26	ENSDART00000052404|ENSDARG00000011851:map2k5
ENSDART00000152193|ENSDARG00000079067:mms19	ENSDART00000151444|ENSDARG00000078576:setd5
ENSDART00000051180|ENSDARG00000059303:hnrnpl2	ENSDART00000150202|ENSDARG00000078313:MYO9B
ENSDART00000100453|ENSDARG00000069169:cerk	ENSDART00000136555|ENSDARG00000017901:tln2a
ENSDART00000128717|ENSDARG00000057026:ran	ENSDART00000026963|ENSDARG00000016979:pmpcb
ENSDART00000109665|ENSDARG00000075559:ppm1g	ENSDART00000036927|ENSDARG00000028546:ndufs1
ENSDART00000056963|ENSDARG00000039022:stk25b	ENSDART00000132696|ENSDARG00000060853:nckap1
ENSDART00000066373|ENSDARG00000045132:vdac1	ENSDART00000111617|ENSDARG00000073847:rbm15
ENSDART00000046781|ENSDARG00000032997:rnf185	ENSDART00000033491|ENSDARG00000023309:spryd4
ENSDART00000098759|ENSDARG00000068319:setd8a	ENSDART00000138578|ENSDARG00000021973:st13
ENSDART00000098295|ENSDARG00000068102:BAX	ENSDART00000019145|ENSDARG00000014013:lbr
ENSDART00000013011|ENSDARG00000013623:vdac2	ENSDART00000079945|ENSDARG00000057321:tut1
ENSDART00000129265|ENSDARG00000089939:SIMC1	ENSDART00000145748|ENSDARG00000074967:TMEM87A
ENSDART00000077834|ENSDARG00000055475:rps27.2	ENSDART00000124267|ENSDARG00000086317:si:ch211-67e16.4
ENSDART00000133642|ENSDARG00000040024:gpd1l	ENSDART00000129427|ENSDARG00000086183:vkorc1
ENSDART00000060363|ENSDARG00000041182:rpl4	ENSDART00000104525|ENSDARG00000004537:kmt2a
ENSDART00000130311|ENSDARG00000079686:naa30	ENSDART00000022874|ENSDARG00000019398:psma6a
ENSDART00000052239|ENSDARG00000035986:ptpn2b	ENSDART00000139385|ENSDARG00000070959:si:ch211-288g17.3
ENSDART00000024034|ENSDARG00000017311:gpsm2	ENSDART00000155231|ENSDARG00000013379:ppp6r3
ENSDART00000115236|ENSDARG00000078113:atp5ia	ENSDART00000157370|ENSDARG00000097785:hist2h3c
ENSDART00000124887|ENSDARG00000086086:TNPO1	ENSDART00000080751|ENSDARG00000057986:ints8
ENSDART00000044462|ENSDARG00000024844:max	ENSDART00000055432|ENSDARG00000038030:rbx1
ENSDART00000104831|ENSDARG00000071060:naa10	ENSDART00000114435|ENSDARG00000079717:RBM12B
ENSDART00000077188|ENSDARG00000054907:cox7a3	ENSDART00000028085|ENSDARG00000013845:ttc14
ENSDART00000087329|ENSDARG00000061311:znf438	ENSDART00000005893|ENSDARG00000015292:ube2g1a
ENSDART00000075039|ENSDARG00000053070:gosr2	ENSDART00000061101|ENSDARG00000006094:igf2r
ENSDART00000078522|ENSDARG00000056119:eef1g	ENSDART00000113648|ENSDARG00000075257:NHLRC2
ENSDART00000052422|ENSDARG00000036109:mtx1b	ENSDART00000135592|ENSDARG00000012745:poc1bl
ENSDART00000097531|ENSDARG00000067717:tomm7	ENSDART00000087639|ENSDARG00000061446:smap2
ENSDART00000009149|ENSDARG00000005625:tmem57a	ENSDART00000126849|ENSDARG00000012493:senp6a
ENSDART00000042599|ENSDARG00000030239:dennd6aa	ENSDART00000075672|ENSDARG00000053619:sra1
ENSDART00000057291|ENSDARG00000039215:arrb2a	ENSDART00000055242|ENSDARG00000037900:nde1
ENSDART00000110141|ENSDARG00000056801:sufu	ENSDART00000048853|ENSDARG00000029107:ube2d1a
ENSDART00000101861|ENSDARG00000003531:tcea1	ENSDART00000020908|ENSDARG00000015314:zc4h2
ENSDART00000122407|ENSDARG00000087554:cdk1	ENSDART00000091241|ENSDARG00000062831:si:ch73-22o12.1
ENSDART00000019450|ENSDARG00000018840:trpc4apa	ENSDART00000026768|ENSDARG00000019728:bmpr1aa
ENSDART00000017709|ENSDARG00000014966:ccdc82	ENSDART00000023454|ENSDARG00000017049:adsl
ENSDART00000125379|ENSDARG00000090602:CUL3	ENSDART00000143364|ENSDARG00000035631:sdf2l1
ENSDART00000018515|ENSDARG00000003564:dohh	ENSDART00000023549|ENSDARG00000017728:phb2b
ENSDART00000124499|ENSDARG00000008884:hprt1	ENSDART00000132653|ENSDARG00000077650:tnks
ENSDART00000056627|ENSDARG00000044009:cstf2	ENSDART00000011447|ENSDARG00000010487:sae1
ENSDART00000091169|ENSDARG00000062795:abcb7	ENSDART00000039907|ENSDARG00000032369:btbd6b
ENSDART00000082458|ENSDARG00000059357:sarnp	ENSDART00000081599|ENSDARG00000020334:ptpn11a
ENSDART00000028171|ENSDARG00000006029:lta4h	ENSDART00000041960|ENSDARG00000032575:ywhaz
ENSDART00000123598|ENSDARG00000003391:snx7	ENSDART00000139902|ENSDARG00000038228:sepw2a
ENSDART00000010256|ENSDARG00000013931:eif3m	ENSDART00000131019|ENSDARG00000016687:acadvl
ENSDART00000124800|ENSDARG00000070360:fam212aa	ENSDART00000066999|ENSDARG00000045563:ccdc53
ENSDART00000058586|ENSDARG00000070108:dek	ENSDART00000138204|ENSDARG00000024694:myo1b
ENSDART00000145336|ENSDARG00000008796:her5	ENSDART00000013743|ENSDARG00000015126:gorasp2
ENSDART00000109259|ENSDARG00000017397:smarcc1a	ENSDART00000065264|ENSDARG00000044437:cdca5
ENSDART00000016472|ENSDARG00000018260:bmp7a	ENSDART00000019350|ENSDARG00000033965:nupl1
ENSDART00000128030|ENSDARG00000089405:zgc:112234	ENSDART00000022767|ENSDARG00000021202:chmp6b
ENSDART00000132923|ENSDARG00000010784:ppp1r12a	ENSDART00000141471|ENSDARG00000003693:hars
ENSDART00000082519|ENSDARG00000059406:raf1b	ENSDART00000025285|ENSDARG00000006642:drg2
ENSDART00000081561|ENSDARG00000058660:ilf3a	ENSDART00000007913|ENSDARG00000007141:psmc3
ENSDART00000122696|ENSDARG00000004735:hnrnpub	ENSDART00000111414|ENSDARG00000077253:alkbh6
ENSDART00000137762|ENSDARG00000068256:rwdd	ENSDART00000133469|ENSDARG00000027353:zmym2
ENSDART00000055492|ENSDARG00000038068:ddx5	ENSDART00000080173|ENSDARG00000057484:srsf2a
ENSDART00000024193|ENSDARG00000012040:FP236813.1	ENSDART00000152788|ENSDARG00000091150:mki67
ENSDART00000140347|ENSDARG00000063417:erf	ENSDART00000066230|ENSDARG00000056794:npm3
ENSDART00000111096|ENSDARG00000001829:zgc:112982	ENSDART00000064066|ENSDARG00000043631:bcas2
ENSDART00000015873|ENSDARG00000018049:sf3b2	ENSDART00000114777|ENSDARG00000079475:nckipsd
ENSDART00000105776|ENSDARG00000071500:fam207a	ENSDART00000074285|ENSDARG00000052429:syngr2a
ENSDART00000054153|ENSDARG00000037229:denr	ENSDART00000018752|ENSDARG00000008623:cops3
ENSDART00000123038|ENSDARG00000089532:CABZ01051288.2	ENSDART00000152905|ENSDARG00000096718:si:ch211-14g4.4:antisense
ENSDART00000041627|ENSDARG00000029252:ssb	ENSDART00000002691|ENSDARG00000008407:tspan7b
ENSDART00000038120|ENSDARG00000021885:CACUL1	ENSDART00000142622|ENSDARG00000074624:si:ch211-198a12.6
ENSDART00000010647|ENSDARG00000011510:rcc2	ENSDART00000103862|ENSDARG00000070607:mrpl36
ENSDART00000076030|ENSDARG00000053912:fbl	ENSDART00000123183|ENSDARG00000086546:H2AFY
ENSDART00000080632|ENSDARG00000070705:zgc:64022	ENSDART00000089845|ENSDARG00000062267:IM:7163548
ENSDART00000030738|ENSDARG00000025859:lmf2b	ENSDART00000038036|ENSDARG00000026178:ube3d
ENSDART00000155676|ENSDARG00000013990:ube2q2	ENSDART00000155576|ENSDARG00000074997:MPRIP
ENSDART00000138232|ENSDARG00000052575:arl13a	ENSDART00000053926|ENSDARG00000037100:ankrd10a
ENSDART00000131580|ENSDARG00000012553:rap1aa	ENSDART00000110426|ENSDARG00000078310:CECR2
ENSDART00000106593|ENSDARG00000015239:prp19	ENSDART00000102501|ENSDARG00000070055:arfip1
ENSDART00000083797|ENSDARG00000043627:TBC1D9B	ENSDART00000086534|ENSDARG00000061006:cyb5d2
ENSDART00000013590|ENSDARG00000004256:wnt11	ENSDART00000109926|ENSDARG00000076592:man1b1
ENSDART00000011691|ENSDARG00000020623:baxa	ENSDART00000059135|ENSDARG00000040396:bcl7bb
ENSDART00000129903|ENSDARG00000086786:mfsd10	ENSDART00000043431|ENSDARG00000030022:nup188
ENSDART00000018553|ENSDARG00000002613:rpa3	ENSDART00000125200|ENSDARG00000090077:srsf4
ENSDART00000149507|ENSDARG00000061865:ddx10	ENSDART00000115420|ENSDARG00000079324:ANO9
ENSDART00000089944|ENSDARG00000062310:CABZ01044136.1	ENSDART00000057090|ENSDARG00000039093:got1
ENSDART00000005337|ENSDARG00000016830:rimkla	ENSDART00000015628|ENSDARG00000008275:klhl24b
ENSDART00000041728|ENSDARG00000033999:cyp26a1	ENSDART00000140724|ENSDARG00000037018:gab1
ENSDART00000043483|ENSDARG00000028842:trim24	ENSDART00000024633|ENSDARG00000009299:dusp8a
ENSDART00000099859|ENSDARG00000068928:H2AFY	ENSDART00000128059|ENSDARG00000091313:zgc:165555
ENSDART00000111049|ENSDARG00000074260:si:ch211-113a14.19	ENSDART00000123769|ENSDARG00000091124:rps19bp1
ENSDART00000012855|ENSDARG00000005945:sart1	ENSDART00000024031|ENSDARG00000069937:dnm2a
ENSDART00000014434|ENSDARG00000010108:bri3bp	ENSDART00000081054|ENSDARG00000058220:tada3l
ENSDART00000067526|ENSDARG00000045940:lsm12b	ENSDART00000064390|ENSDARG00000043854:ppil4
ENSDART00000063662|ENSDARG00000043371:mdh2	ENSDART00000146469|ENSDARG00000074126:ttc39a
ENSDART00000078156|ENSDARG00000055760:srm	ENSDART00000074740|ENSDARG00000052815:alad
ENSDART00000005090|ENSDARG00000012840:alg9	ENSDART00000092270|ENSDARG00000063254:r3hdm4
ENSDART00000075400|ENSDARG00000053370:eif3jb	ENSDART00000082554|ENSDARG00000059418:RICTOR
ENSDART00000133976|ENSDARG00000011921:txnl1
ENSDART00000135236|ENSDARG00000069122:si:ch211-216l23.2
ENSDART00000018840|ENSDARG00000011666:msh6
ENSDART00000044314|ENSDARG00000006314:itgav
ENSDART00000059549|ENSDARG00000040666:nifk
ENSDART00000087978|ENSDARG00000061587:ctdspl2a
ENSDART00000142979|ENSDARG00000077114:arhgef16
ENSDART00000030773|ENSDARG00000023058:foxo3a
ENSDART00000045574|ENSDARG00000034138:shisa2
ENSDART00000122520|ENSDARG00000032919:chchd3
ENSDART00000058221|ENSDARG00000054355:dcaf7
ENSDART00000079139|ENSDARG00000056621:ctcf
ENSDART00000059756|ENSDARG00000040778:ralba
ENSDART00000050916|ENSDARG00000035152:ap2b1
ENSDART00000126037|ENSDARG00000008188:sf1
ENSDART00000133379|ENSDARG00000094154:hist2h3c
ENSDART00000104478|ENSDARG00000022968:fxr1
ENSDART00000064210|ENSDARG00000043727:cwc27
ENSDART00000004739|ENSDARG00000017454:nup50
ENSDART00000122306|ENSDARG00000088259:wu:fe11b02
ENSDART00000103355|ENSDARG00000070434:rhov
ENSDART00000123037|ENSDARG00000030887:phf23a
ENSDART00000003317|ENSDARG00000016304:tfdp1b
ENSDART00000080943|ENSDARG00000058127:hcfc2
ENSDART00000102134|ENSDARG00000069916:SGOL1
ENSDART00000051664|ENSDARG00000035630:ypel1
ENSDART00000141704|ENSDARG00000093129:si:rp71-45k5.2
ENSDART00000105518|ENSDARG00000071395:camk2g1
ENSDART00000078596|ENSDARG00000056160:hspd1
ENSDART00000136970|ENSDARG00000095115:zgc:171759
ENSDART00000029586|ENSDARG00000023921:dnaja2
ENSDART00000055385|ENSDARG00000038000:crls1
ENSDART00000055393|ENSDARG00000038005:med25
ENSDART00000028008|ENSDARG00000007098:itm2ba
ENSDART00000110606|ENSDARG00000078929:abhd16a
ENSDART00000065471|ENSDARG00000014875:abi2b
ENSDART00000140481|ENSDARG00000068125:nfu1
ENSDART00000136103|ENSDARG00000088318:ubap2
ENSDART00000143300|ENSDARG00000008380:brd7
ENSDART00000080673|ENSDARG00000057913:syt11a
ENSDART00000023779|ENSDARG00000020008:vcp
ENSDART00000042237|ENSDARG00000034077:zgc:77391
ENSDART00000061706|ENSDARG00000042111:inpp5b
ENSDART00000153054|ENSDARG00000074688:fbrs
ENSDART00000114908|ENSDARG00000074937:H2AFY
ENSDART00000130549|ENSDARG00000055389:si:dkey-67c22.2
ENSDART00000147210|ENSDARG00000018853:si:dkey-199f5.8
ENSDART00000148011|ENSDARG00000077409:cby1
ENSDART00000105432|ENSDARG00000071339:mef2bnb
ENSDART00000010282|ENSDARG00000021149:cbr1l
ENSDART00000019206|ENSDARG00000003205:ngly1
ENSDART00000124861|ENSDARG00000008153:serinc5
ENSDART00000133304|ENSDARG00000014329:npm1a
ENSDART00000016057|ENSDARG00000018162:ctnnal1
ENSDART00000008606|ENSDARG00000017359:mettl8
ENSDART00000140226|ENSDARG00000028800:CYTH2
ENSDART00000135230|ENSDARG00000075211:chd7
ENSDART00000151261|ENSDARG00000054010:scaf1
ENSDART00000067733|ENSDARG00000046071:C21H18orf25
ENSDART00000012759|ENSDARG00000020449:yipf3
ENSDART00000038099|ENSDARG00000027853:ppp1r21
ENSDART00000077063|ENSDARG00000054807:sec13
ENSDART00000136709|ENSDARG00000076560:apbb1
ENSDART00000135344|ENSDARG00000007791:ppp2r1a
ENSDART00000141437|ENSDARG00000002731:sdc2
ENSDART00000061540|ENSDARG00000070957:im:7160594
ENSDART00000147616|ENSDARG00000054814:PTP4A3
ENSDART00000012717|ENSDARG00000014793:ehd1b
ENSDART00000148246|ENSDARG00000013016:POLE4
ENSDART00000056614|ENSDARG00000035066:ubtf
ENSDART00000026657|ENSDARG00000002414:glud1b
ENSDART00000125247|ENSDARG00000089781:ciz1a
ENSDART00000102014|ENSDARG00000078383:fam195b
ENSDART00000067053|ENSDARG00000013732:vta1
ENSDART00000097960|ENSDARG00000059398:myef2
ENSDART00000060251|ENSDARG00000041113:wdr18
ENSDART00000156257|ENSDARG00000078992:wnk1a
ENSDART00000146123|ENSDARG00000038695:elavl1
ENSDART00000080016|ENSDARG00000057456:ppp3ccb
ENSDART00000052348|ENSDARG00000036060:exosc6
ENSDART00000104680|ENSDARG00000013655:tpd52l2b
ENSDART00000132703|ENSDARG00000060207:traf7
ENSDART00000078781|ENSDARG00000056307:znf706
ENSDART00000024695|ENSDARG00000007867:dazap2
ENSDART00000143021|ENSDARG00000094610:wu:fe11b02
ENSDART00000156645|ENSDARG00000075354:espl1
ENSDART00000130553|ENSDARG00000069006:gro1
ENSDART00000131975|ENSDARG00000000830:telo2
ENSDART00000154594|ENSDARG00000069968:pcsk7
ENSDART00000130784|ENSDARG00000091728:zgc:173587
ENSDART00000017427|ENSDARG00000011247:rnpc3
ENSDART00000017977|ENSDARG00000014986:acvr1l
ENSDART00000111081|ENSDARG00000076246:prune
ENSDART00000015801|ENSDARG00000015907:dcbld1
ENSDART00000146067|ENSDARG00000057248:sclt1
ENSDART00000081016|ENSDARG00000058203:smc1al
ENSDART00000155052|ENSDARG00000097696:si:ch73-71c20.5
ENSDART00000102555|ENSDARG00000070076:actr2b
ENSDART00000015535|ENSDARG00000011958:ctnnbl1
ENSDART00000115062|ENSDARG00000078294:si:ch211-113a14.14
ENSDART00000097686|ENSDARG00000053716:NAIF1
ENSDART00000148631|ENSDARG00000052673:SEPT7
ENSDART00000039887|ENSDARG00000030155:ssbp3b
ENSDART00000101188|ENSDARG00000069489:exoc6b
ENSDART00000052104|ENSDARG00000035890:fuca1
ENSDART00000154435|ENSDARG00000061312:pds5b
ENSDART00000016860|ENSDARG00000032430:ppp2r1b
ENSDART00000128070|ENSDARG00000018174:gnai2a
ENSDART00000134884|ENSDARG00000027159:fbxo28
ENSDART00000015956|ENSDARG00000018787:efna1b
ENSDART00000154897|ENSDARG00000022415:si:ch211-135d14.5
ENSDART00000006288|ENSDARG00000013150:dhx16
ENSDART00000011435|ENSDARG00000018119:cox5ab
ENSDART00000129134|ENSDARG00000010583:pard3
ENSDART00000104334|ENSDARG00000070834:taf13
ENSDART00000064215|ENSDARG00000043732:cops4
ENSDART00000021336|ENSDARG00000030972:dnaja1
ENSDART00000092270|ENSDARG00000063254:r3hdm4
ENSDART00000064390|ENSDARG00000043854:ppil4
ENSDART00000081054|ENSDARG00000058220:tada3l
ENSDART00000024031|ENSDARG00000069937:dnm2a
ENSDART00000123769|ENSDARG00000091124:rps19bp1
ENSDART00000128059|ENSDARG00000091313:zgc:165555
ENSDART00000024633|ENSDARG00000009299:dusp8a
ENSDART00000140724|ENSDARG00000037018:gab1
ENSDART00000057090|ENSDARG00000039093:got1
ENSDART00000115420|ENSDARG00000079324:ANO9
ENSDART00000125200|ENSDARG00000090077:srsf4
ENSDART00000043431|ENSDARG00000030022:nup188
ENSDART00000109926|ENSDARG00000076592:man1b1
ENSDART00000086534|ENSDARG00000061006:cyb5d2
ENSDART00000102501|ENSDARG00000070055:arfip1
ENSDART00000110426|ENSDARG00000078310:CECR2
ENSDART00000053926|ENSDARG00000037100:ankrd10a
ENSDART00000155576|ENSDARG00000074997:MPRIP
ENSDART00000038036|ENSDARG00000026178:ube3d
ENSDART00000089845|ENSDARG00000062267:IM:7163548
ENSDART00000123183|ENSDARG00000086546:H2AFY
ENSDART00000103862|ENSDARG00000070607:mrpl36
ENSDART00000142622|ENSDARG00000074624:si:ch211-198a12.6
ENSDART00000002691|ENSDARG00000008407:tspan7b
ENSDART00000152905|ENSDARG00000096718:si:ch211-14g4.4:antisense
ENSDART00000074285|ENSDARG00000052429:syngr2a
ENSDART00000064066|ENSDARG00000043631:bcas2
ENSDART00000066230|ENSDARG00000056794:npm3
ENSDART00000080173|ENSDARG00000057484:srsf2a
ENSDART00000025285|ENSDARG00000006642:drg2
ENSDART00000022767|ENSDARG00000021202:chmp6b
ENSDART00000019350|ENSDARG00000033965:nupl1
ENSDART00000013743|ENSDARG00000015126:gorasp2
ENSDART00000138204|ENSDARG00000024694:myo1b
ENSDART00000066999|ENSDARG00000045563:ccdc53
ENSDART00000081599|ENSDARG00000020334:ptpn11a
ENSDART00000039907|ENSDARG00000032369:btbd6b
ENSDART00000011447|ENSDARG00000010487:sae1
ENSDART00000132653|ENSDARG00000077650:tnks
ENSDART00000026768|ENSDARG00000019728:bmpr1aa
ENSDART00000091241|ENSDARG00000062831:si:ch73-22o12.1
ENSDART00000020908|ENSDARG00000015314:zc4h2
ENSDART00000048853|ENSDARG00000029107:ube2d1a
ENSDART00000075672|ENSDARG00000053619:sra1
ENSDART00000087639|ENSDARG00000061446:smap2
ENSDART00000135592|ENSDARG00000012745:poc1bl
ENSDART00000113648|ENSDARG00000075257:NHLRC2
ENSDART00000061101|ENSDARG00000006094:igf2r
ENSDART00000114435|ENSDARG00000079717:RBM12B
ENSDART00000055432|ENSDARG00000038030:rbx1
ENSDART00000157370|ENSDARG00000097785:hist2h3c
ENSDART00000155231|ENSDARG00000013379:ppp6r3
ENSDART00000139385|ENSDARG00000070959:si:ch211-288g17.3
ENSDART00000104525|ENSDARG00000004537:kmt2a
ENSDART00000129427|ENSDARG00000086183:vkorc1
ENSDART00000124267|ENSDARG00000086317:si:ch211-67e16.4
ENSDART00000145748|ENSDARG00000074967:TMEM87A
ENSDART00000079945|ENSDARG00000057321:tut1
ENSDART00000019145|ENSDARG00000014013:lbr
ENSDART00000138578|ENSDARG00000021973:st13
ENSDART00000033491|ENSDARG00000023309:spryd4
ENSDART00000111617|ENSDARG00000073847:rbm15
ENSDART00000132696|ENSDARG00000060853:nckap1
ENSDART00000036927|ENSDARG00000028546:ndufs1
ENSDART00000026963|ENSDARG00000016979:pmpcb
ENSDART00000150202|ENSDARG00000078313:MYO9B
ENSDART00000151444|ENSDARG00000078576:setd5
ENSDART00000052404|ENSDARG00000011851:map2k5
ENSDART00000123848|ENSDARG00000089397:wu:fe11b02
ENSDART00000128247|ENSDARG00000089663:CABZ01028296.1
ENSDART00000052746|ENSDARG00000052649:ube2i2
ENSDART00000103987|ENSDARG00000070674:psmd6
ENSDART00000144755|ENSDARG00000001888:ppm1ba
ENSDART00000011780|ENSDARG00000007092:xab2
ENSDART00000056121|ENSDARG00000038456:mrps35
ENSDART00000128743|ENSDARG00000016968:tmem214
ENSDART00000003543|ENSDARG00000024112:gmppaa
ENSDART00000050559|ENSDARG00000070470:sh3rf1
ENSDART00000155483|ENSDARG00000078781:rbm5
ENSDART00000128300|ENSDARG00000062664:oxnad1
ENSDART00000110646|ENSDARG00000017843:srsf1b
ENSDART00000052005|ENSDARG00000035838:ostc
ENSDART00000102293|ENSDARG00000069977:C11H12orf10
ENSDART00000045036|ENSDARG00000030087:NFKBIB
ENSDART00000148086|ENSDARG00000008279:map2k7
ENSDART00000109667|ENSDARG00000078381:trip11
ENSDART00000132648|ENSDARG00000075369:nck1b
ENSDART00000123112|ENSDARG00000087866:prkacbb
