# Supplementary material for: Dual-initiation promoters with intertwined canonical and TCT/TOP transcription start sites diversify transcript processing
Source: Nat Commun. 2020 Jan 10;11:168. doi: 10.1038/s41467-019-13687-0 (PMC6954239; doi:10.1038/s41467-019-13687-0)
Supplement: Supplementary file 8 — Supplementary Data 6 [file 41467_2019_13687_MOESM8_ESM.xlsx]

## Sheet: Supplementary Table 6
Supplementary Table 6	YR and YC components of dual-initiaiton promoter genes with and without cycloheximide treatment
	WT		CHX		Fisher's exact test
EnsemblID	YR	YC	YR	YC	p-value	P-value FDR	YC orientation	YR orientation
ENSDART00000021069|ENSDARG00000006413:rpl38	135.306	1824.64	78.2091	2983	2.59584e-13	5.16573e-10	YC_UpregulatedInCHX	YR_DownregulatedInCHX
ENSDART00000099994|ENSDARG00000068992:hspa8	285.931	1451.76	171.501	1780.08	2.56925e-12	5.11025e-09	YC_UpregulatedInCHX	YR_DownregulatedInCHX
ENSDART00000060444|ENSDARG00000041232:rps29	337.858	2873.16	258.275	3613.87	7.34509e-09	1.4602e-05	YC_UpregulatedInCHX	YR_DownregulatedInCHX
ENSDART00000121728|ENSDARG00000013307:rpl19	209.183	403.51	156.332	139.811	1.21101e-07	0.000240627	YC_downregulatedInCHX	YR_DownregulatedInCHX
ENSDART00000052730|ENSDARG00000036298:rps13	150.067	849.929	109.687	1253.93	1.27423e-07	0.000253062	YC_UpregulatedInCHX	YR_DownregulatedInCHX
ENSDART00000141397|ENSDARG00000009285:rpl15	54.4381	286.512	22.8476	433.64	4.05961e-07	0.000805832	YC_UpregulatedInCHX	YR_DownregulatedInCHX
ENSDART00000126229|ENSDARG00000042566:rps7	83.8734	1712.41	39.8875	1989.44	2.40717e-06	0.00477582	YC_UpregulatedInCHX	YR_DownregulatedInCHX
ENSDART00000014723|ENSDARG00000005513:naca	445.603	826.062	276.258	779.976	3.51407e-06	0.00696841	YC_UpregulatedInCHX	YR_DownregulatedInCHX
ENSDART00000143291|ENSDARG00000092807:si:dkey-151g10.6	186.342	5494.83	196.785	9099.56	1.86389e-05	0.0369423	YC_UpregulatedInCHX	YR_UpregulatedInCHX
ENSDART00000058876|ENSDARG00000040245:kpnb3	51.1341	10.8633	38.9237	42.0432	2.62096e-05	0.0519212	YC_downregulatedInCHX	YR_DownregulatedInCHX
ENSDART00000152562|ENSDARG00000077533:eif3f	27.5708	93.8179	9.3045	142.605	5.89889e-05	0.116798	YC_UpregulatedInCHX	YR_DownregulatedInCHX
ENSDART00000061001|ENSDARG00000041619:gnb2l1	186.894	467.351	155.418	624.968	0.00014349	0.283966	YC_UpregulatedInCHX	YR_DownregulatedInCHX
ENSDART00000138350|ENSDARG00000036875:rps12	80.4248	846.443	68.4882	1369.77	0.000170251	0.336757	YC_UpregulatedInCHX	YR_DownregulatedInCHX
ENSDART00000052761|ENSDARG00000036316:rpl39	327.326	4443.83	191.982	3698.69	0.000185476	0.366686	YC_UpregulatedInCHX	YR_DownregulatedInCHX
ENSDART00000075495|ENSDARG00000053457:rpl23	31.5636	885.794	19.2689	1552.48	0.000185926	0.36739	YC_UpregulatedInCHX	YR_DownregulatedInCHX
ENSDART00000063870|ENSDARG00000043509:rpl11	39.9365	981.971	9.23817	781.124	0.000212765	0.420211	YC_UpregulatedInCHX	YR_DownregulatedInCHX
ENSDART00000058965|ENSDARG00000040295:apoeb	3265.83	194.118	4740.97	191.098	0.000246201	0.486	YC_downregulatedInCHX	YR_UpregulatedInCHX
ENSDART00000051295|ENSDARG00000035400:btf3	256.821	1130.44	161.716	1060.51	0.00027355	0.539714	YC_UpregulatedInCHX	YR_DownregulatedInCHX
ENSDART00000019149|ENSDARG00000007320:rpl7	49.8058	1007.19	35.0268	1558.83	0.000421454	0.831108	YC_UpregulatedInCHX	YR_DownregulatedInCHX
ENSDART00000040771|ENSDARG00000029500:rpl34	176.617	663.589	133.317	777.263	0.00044642	0.879894	YC_UpregulatedInCHX	YR_DownregulatedInCHX
ENSDART00000005119|ENSDARG00000017445:eif3i	78.7451	56.6536	56.3357	11.8793	0.000526225	1	YC_downregulatedInCHX	YR_DownregulatedInCHX
ENSDART00000133213|ENSDARG00000041490:zgc:161979	2448.35	75.072	2800.29	44.9178	0.000596473	1	YC_downregulatedInCHX	YR_UpregulatedInCHX
ENSDART00000087894|ENSDARG00000061547:zgc:153409	213.73	49.2554	133.062	62.9875	0.000979433	1	YC_downregulatedInCHX	YR_DownregulatedInCHX
ENSDART00000135945|ENSDARG00000019181:rpsa	80.9284	1890	63.4891	2565.42	0.00110913	1	YC_UpregulatedInCHX	YR_DownregulatedInCHX
ENSDART00000073981|ENSDARG00000052178:eif2s1b	87.9175	26.649	92.457	6.72699	0.00122007	1	YC_downregulatedInCHX	YR_UpregulatedInCHX
ENSDART00000018523|ENSDARG00000005191:ahcy	136.81	131.75	109.514	184.505	0.0012432	1	YC_UpregulatedInCHX	YR_DownregulatedInCHX
ENSDART00000048599|ENSDARG00000030602:rps19	111.674	2889.04	76.4858	3174.76	0.00139168	1	YC_UpregulatedInCHX	YR_DownregulatedInCHX
ENSDART00000081215|ENSDARG00000058358:krt8	71.4725	128.515	42.8965	156.704	0.00269793	1	YC_UpregulatedInCHX	YR_DownregulatedInCHX
ENSDART00000005021|ENSDARG00000006019:tktb	155.354	23.4446	302.491	15.9581	0.00273237	1	YC_downregulatedInCHX	YR_UpregulatedInCHX
ENSDART00000041279|ENSDARG00000002344:tubb4b	222.628	111.812	55.0743	53.9938	0.0030365	1	YC_downregulatedInCHX	YR_DownregulatedInCHX
ENSDART00000105726|ENSDARG00000092553:slc25a5	250.261	987.35	263.206	1388.44	0.00314845	1	YC_UpregulatedInCHX	YR_UpregulatedInCHX
ENSDART00000100283|ENSDARG00000069100:aldh9a1a.1	25.6467	21.7465	17.1341	46.7878	0.00350644	1	YC_UpregulatedInCHX	YR_DownregulatedInCHX
ENSDART00000004692|ENSDARG00000003795:IDH2	262.249	156.654	79.3961	82.1924	0.00352455	1	YC_downregulatedInCHX	YR_DownregulatedInCHX
ENSDART00000075028|ENSDARG00000053058:rps11	91.9085	1584.34	96.6363	2580.56	0.00365128	1	YC_UpregulatedInCHX	YR_UpregulatedInCHX
ENSDART00000014983|ENSDARG00000033738:zgc:153867	190.051	69.2733	165.106	103.804	0.00398777	1	YC_downregulatedInCHX	YR_DownregulatedInCHX
ENSDART00000145554|ENSDARG00000034291:rpl37	126.022	2299.52	115.014	3032.98	0.00527494	1	YC_UpregulatedInCHX	YR_DownregulatedInCHX
ENSDART00000155252|ENSDARG00000097102:si:ch73-281n10.2:antisense	1921.15	282.955	1411.75	155.16	0.0053489	1	YC_downregulatedInCHX	YR_DownregulatedInCHX
ENSDART00000067866|ENSDARG00000046157:RPS17L	51.4005	489.356	52.8792	899.675	0.00579019	1	YC_UpregulatedInCHX	YR_UpregulatedInCHX
ENSDART00000020311|ENSDARG00000015128:rpl27	79.13	881.237	71.3323	1277.29	0.00595382	1	YC_UpregulatedInCHX	YR_DownregulatedInCHX
ENSDART00000128758|ENSDARG00000044093:rpl13a	111.877	411.985	108.06	257.886	0.00717535	1	YC_UpregulatedInCHX	YR_DownregulatedInCHX
ENSDART00000149169|ENSDARG00000005230:ssr2	138.125	75.74	64.0869	64.5518	0.00904793	1	YC_downregulatedInCHX	YR_DownregulatedInCHX
ENSDART00000124696|ENSDARG00000041169:hif1al	65.9605	15.9137	242.639	22.8497	0.00923537	1	YC_downregulatedInCHX	YR_UpregulatedInCHX
ENSDART00000060745|ENSDARG00000041435:uba52	369.383	995.494	176.318	621.214	0.0102944	1	YC_UpregulatedInCHX	YR_DownregulatedInCHX
ENSDART00000081553|ENSDARG00000058656:desma	25.6189	17.2234	31.2559	55.2186	0.0140047	1	YC_UpregulatedInCHX	YR_UpregulatedInCHX
ENSDART00000105036|ENSDARG00000036832:cyt1l	923.391	59.2629	758.103	27.4704	0.014087	1	YC_downregulatedInCHX	YR_DownregulatedInCHX
ENSDART00000104360|ENSDARG00000070844:gamt	178.189	309.922	133.389	321.556	0.0185921	1	YC_UpregulatedInCHX	YR_DownregulatedInCHX
ENSDART00000125198|ENSDARG00000088091:pfn1	60.0935	40.2541	38.8886	52.6291	0.0205272	1	YC_downregulatedInCHX	YR_DownregulatedInCHX
ENSDART00000126287|ENSDARG00000013351:cirbp	44.1537	298.848	47.0972	542.024	0.0216507	1	YC_UpregulatedInCHX	YR_UpregulatedInCHX
ENSDART00000002595|ENSDARG00000010516:rpl21	21.8331	404.743	12.2683	513.745	0.0217167	1	YC_UpregulatedInCHX	YR_DownregulatedInCHX
ENSDART00000055136|ENSDARG00000037840:actc1b	1694.54	141.039	844.811	95.7813	0.0261604	1	YC_downregulatedInCHX	YR_DownregulatedInCHX
ENSDART00000138236|ENSDARG00000095273:cox8a	424.78	36.8461	324.18	47.4115	0.0281627	1	YC_downregulatedInCHX	YR_DownregulatedInCHX
ENSDART00000051763|ENSDARG00000035692:rps3a	29.0055	860.331	20.5619	1208.41	0.0286023	1	YC_UpregulatedInCHX	YR_DownregulatedInCHX
ENSDART00000064789|ENSDARG00000044125:txn	85.4074	28.1362	111.332	66.5431	0.0289588	1	YC_downregulatedInCHX	YR_UpregulatedInCHX
ENSDART00000148447|ENSDARG00000007960:hnrnpaba	395.955	40.1264	379.744	21.2106	0.0329214	1	YC_downregulatedInCHX	YR_DownregulatedInCHX
ENSDART00000005879|ENSDARG00000001788:atp5o	389.259	60.247	342.108	31.9034	0.034481	1	YC_downregulatedInCHX	YR_DownregulatedInCHX
ENSDART00000083505|ENSDARG00000059791:dad1	373.153	316.627	197.207	218.059	0.0347863	1	YC_downregulatedInCHX	YR_DownregulatedInCHX
ENSDART00000067293|ENSDARG00000045776:cnbpa	768.755	154.619	282.636	38.0268	0.0392676	1	YC_downregulatedInCHX	YR_DownregulatedInCHX
ENSDART00000144203|ENSDARG00000018637:sec61g	477.993	224.422	467.009	169.708	0.0411481	1	YC_downregulatedInCHX	YR_DownregulatedInCHX
ENSDART00000025620|ENSDARG00000009212:ppiaa	39.9483	261.3	42.1286	446.215	0.0412082	1	YC_UpregulatedInCHX	YR_UpregulatedInCHX
ENSDART00000053892|ENSDARG00000074266:C3H7orf55	300.878	131.998	220.601	68.0555	0.0420445	1	YC_downregulatedInCHX	YR_DownregulatedInCHX
ENSDART00000078634|ENSDARG00000056186:eif5a2	126.549	203.379	171.151	367.167	0.0469263	1	YC_UpregulatedInCHX	YR_UpregulatedInCHX
ENSDART00000126705|ENSDARG00000090697:eif3ea	122.801	107.438	152.532	90.6602	0.050286	1	YC_downregulatedInCHX	YR_UpregulatedInCHX
ENSDART00000057944|ENSDARG00000039641:rpl26	23.1518	866.793	17.146	1212.07	0.0521857	1	YC_UpregulatedInCHX	YR_DownregulatedInCHX
ENSDART00000043173|ENSDARG00000029533:rpl18	39.2746	1938.46	24.4652	2001.39	0.0560599	1	YC_UpregulatedInCHX	YR_DownregulatedInCHX
ENSDART00000063019|ENSDARG00000042931:mibp2	69.8597	497.22	42.248	443.533	0.0568636	1	YC_UpregulatedInCHX	YR_DownregulatedInCHX
ENSDART00000082286|ENSDARG00000095866:fabp1b.2	558.782	77.5556	344.448	30.9272	0.0583811	1	YC_downregulatedInCHX	YR_DownregulatedInCHX
ENSDART00000149528|ENSDARG00000059227:fabp1b.1	558.782	77.5556	344.448	30.9272	0.0583811	1	YC_downregulatedInCHX	YR_DownregulatedInCHX
ENSDART00000126038|ENSDARG00000017891:tcp1	62.0584	73.6954	43.9003	86.4487	0.0603126	1	YC_UpregulatedInCHX	YR_DownregulatedInCHX
ENSDART00000128917|ENSDARG00000014690:rps4x	6.33342	5.12825	12.4426	1.22121	0.0608042	1	YC_downregulatedInCHX	YR_UpregulatedInCHX
ENSDART00000009241|ENSDARG00000018334:rpl35	106.401	814.134	64.858	679.744	0.0624144	1	YC_UpregulatedInCHX	YR_DownregulatedInCHX
ENSDART00000146211|ENSDARG00000020504:h3f3a	560.473	134.18	614.959	186.648	0.066985	1	YC_downregulatedInCHX	YR_UpregulatedInCHX
ENSDART00000123652|ENSDARG00000087636:si:dkeyp-86f7.3	279.082	74.3666	157.814	60.5679	0.068213	1	YC_downregulatedInCHX	YR_DownregulatedInCHX
ENSDART00000039129|ENSDARG00000020850:eef1a1l1	8.59673	1336.93	1.8002	1148.88	0.0737186	1	YC_UpregulatedInCHX	YR_DownregulatedInCHX
ENSDART00000129530|ENSDARG00000032725:rps27a	127.086	1255.43	46.0573	630.844	0.0755029	1	YC_UpregulatedInCHX	YR_DownregulatedInCHX
ENSDART00000023336|ENSDARG00000019778:rps6	158.699	395.709	230.503	715.67	0.0770026	1	YC_UpregulatedInCHX	YR_UpregulatedInCHX
ENSDART00000145514|ENSDARG00000014594:anxa1b	20.3861	79.465	6.44677	59.8774	0.079725	1	YC_UpregulatedInCHX	YR_DownregulatedInCHX
ENSDART00000124467|ENSDARG00000035622:xbp1	527.362	59.5576	174.092	10.669	0.0817443	1	YC_downregulatedInCHX	YR_DownregulatedInCHX
ENSDART00000073462|ENSDARG00000051783:rplp0	24.0787	1930.45	16.8522	2430.25	0.0817547	1	YC_UpregulatedInCHX	YR_DownregulatedInCHX
ENSDART00000040397|ENSDARG00000025350:prdx2	117.418	158.682	129.263	234.182	0.0849934	1	YC_UpregulatedInCHX	YR_UpregulatedInCHX
ENSDART00000080919|ENSDARG00000058105:rpl36a	79.5327	1420.56	61.8569	1501.15	0.0853031	1	YC_UpregulatedInCHX	YR_DownregulatedInCHX
ENSDART00000029646|ENSDARG00000021864:rplp1	294.338	1126.33	250.388	808.476	0.0860182	1	YC_UpregulatedInCHX	YR_DownregulatedInCHX
ENSDART00000062153|ENSDARG00000042389:RPL37A	34.2046	1689.7	24.6035	2017.16	0.086044	1	YC_UpregulatedInCHX	YR_DownregulatedInCHX
ENSDART00000128494|ENSDARG00000015662:pla2g12b	159.608	76.4572	185.976	121.073	0.0877794	1	YC_downregulatedInCHX	YR_UpregulatedInCHX
ENSDART00000102715|ENSDARG00000070155:tuba8l3	255.228	57.7883	178.646	25.5166	0.0880962	1	YC_downregulatedInCHX	YR_DownregulatedInCHX
ENSDART00000045901|ENSDARG00000034897:rps10	47.7578	445.571	77.9951	1004.69	0.089612	1	YC_UpregulatedInCHX	YR_UpregulatedInCHX
ENSDART00000046973|ENSDARG00000034240:capza1a	68.8387	74.553	58.4468	40.2586	0.0900788	1	YC_downregulatedInCHX	YR_DownregulatedInCHX
ENSDART00000135912|ENSDARG00000020123:adck3	12.1233	3.19714	29.8181	1.48698	0.0948004	1	YC_downregulatedInCHX	YR_UpregulatedInCHX
ENSDART00000014568|ENSDARG00000006818:urod	41.9737	23.5848	24.793	27.3236	0.096781	1	YC_downregulatedInCHX	YR_DownregulatedInCHX
ENSDART00000020741|ENSDARG00000011665:aldoaa	284.069	171.809	246.463	117.27	0.105961	1	YC_downregulatedInCHX	YR_DownregulatedInCHX
ENSDART00000145328|ENSDARG00000092155:apoc2	225.594	20.5297	414.114	22.9859	0.106061	1	YC_downregulatedInCHX	YR_UpregulatedInCHX
ENSDART00000103124|ENSDARG00000052589:p4hb	60.998	63.8274	52.5417	83.9993	0.106317	1	YC_UpregulatedInCHX	YR_DownregulatedInCHX
ENSDART00000099105|ENSDARG00000067755:ubc	544.363	152.292	298.865	63.7449	0.108939	1	YC_downregulatedInCHX	YR_DownregulatedInCHX
ENSDART00000113870|ENSDARG00000075379:si:ch211-113a14.19	63.3666	21.7396	39.2697	25.2438	0.109235	1	YC_downregulatedInCHX	YR_DownregulatedInCHX
ENSDART00000130326|ENSDARG00000029058:rbb4	130.144	51.3094	136.536	36.0176	0.110656	1	YC_downregulatedInCHX	YR_UpregulatedInCHX
ENSDART00000022441|ENSDARG00000086393:dbx1a	200.02	34.6878	759.007	184.262	0.111452	1	YC_downregulatedInCHX	YR_UpregulatedInCHX
ENSDART00000113297|ENSDARG00000045367:tuba1b	198.753	22.4344	132.512	7.02205	0.112415	1	YC_downregulatedInCHX	YR_DownregulatedInCHX
ENSDART00000104035|ENSDARG00000036102:ctdsp2	55.0265	15.4116	141.045	21.3766	0.115751	1	YC_downregulatedInCHX	YR_UpregulatedInCHX
ENSDART00000075465|ENSDARG00000053254:mylpfa	5184.48	24.2455	1598.7	13.2629	0.11865	1	YC_downregulatedInCHX	YR_DownregulatedInCHX
ENSDART00000056295|ENSDARG00000013968:psap	205.012	41.0182	497.598	70.2528	0.118988	1	YC_downregulatedInCHX	YR_UpregulatedInCHX
ENSDART00000027329|ENSDARG00000015551:fth1a	137.074	21.6622	77.6376	21.1348	0.126444	1	YC_downregulatedInCHX	YR_DownregulatedInCHX
ENSDART00000013011|ENSDARG00000013623:vdac2	40.8656	39.0498	61.1222	89.5145	0.126855	1	YC_UpregulatedInCHX	YR_UpregulatedInCHX
ENSDART00000108936|ENSDARG00000051770:H2AFY	23.5233	14.9262	57.7584	18.4806	0.1276	1	YC_downregulatedInCHX	YR_UpregulatedInCHX
ENSDART00000030215|ENSDARG00000025073:rpl18a	40.733	416.536	60.6716	853.678	0.128204	1	YC_UpregulatedInCHX	YR_UpregulatedInCHX
ENSDART00000104364|ENSDARG00000070849:rps15	74.0728	433.697	65.14	284.595	0.131481	1	YC_UpregulatedInCHX	YR_DownregulatedInCHX
ENSDART00000129698|ENSDARG00000011405:rps9	49.5724	1242.59	58.2636	1957.12	0.132485	1	YC_UpregulatedInCHX	YR_UpregulatedInCHX
ENSDART00000045697|ENSDARG00000031435:zgc:56493	268.281	547.394	207.068	499.538	0.13454	1	YC_UpregulatedInCHX	YR_DownregulatedInCHX
ENSDART00000009411|ENSDARG00000017084:bud31	67.6979	24.1516	106.898	23.4935	0.137486	1	YC_downregulatedInCHX	YR_UpregulatedInCHX
ENSDART00000108611|ENSDARG00000016771:tfa	162.831	1159.12	58.5866	330.09	0.145168	1	YC_UpregulatedInCHX	YR_DownregulatedInCHX
ENSDART00000124246|ENSDARG00000014159:mtdha	117.723	46.6385	109.407	29.3	0.145191	1	YC_downregulatedInCHX	YR_DownregulatedInCHX
ENSDART00000051750|ENSDARG00000035679:si:rp71-45k5.4	85.4183	35.9337	41.2914	27.6582	0.151622	1	YC_downregulatedInCHX	YR_DownregulatedInCHX
ENSDART00000113697|ENSDARG00000077012:eif4ea	17.1499	8.19893	15.9107	1.52379	0.152871	1	YC_downregulatedInCHX	YR_DownregulatedInCHX
ENSDART00000043002|ENSDARG00000029663:rab1a	107.706	17.7363	101.527	9.40669	0.155077	1	YC_downregulatedInCHX	YR_DownregulatedInCHX
ENSDART00000016635|ENSDARG00000004948:bccip	56.7644	49.946	39.4097	52.1636	0.155909	1	YC_downregulatedInCHX	YR_DownregulatedInCHX
ENSDART00000023859|ENSDARG00000057853:atp6v0ca	32.9518	44.8765	10.7833	28.1677	0.160043	1	YC_downregulatedInCHX	YR_DownregulatedInCHX
ENSDART00000103467|ENSDARG00000070472:arf5	140.485	45.4685	88.5219	41.1759	0.16058	1	YC_downregulatedInCHX	YR_DownregulatedInCHX
ENSDART00000060005|ENSDARG00000054818:rpl32	76.0497	819.384	86.67	1179.45	0.160951	1	YC_UpregulatedInCHX	YR_UpregulatedInCHX
ENSDART00000063789|ENSDARG00000043453:rps5	177.831	612.556	137.438	568.333	0.162231	1	YC_UpregulatedInCHX	YR_DownregulatedInCHX
ENSDART00000042200|ENSDARG00000034470:aldoab	144.926	64.6731	147.921	89.3111	0.162811	1	YC_downregulatedInCHX	YR_UpregulatedInCHX
ENSDART00000103862|ENSDARG00000070607:mrpl36	116.773	12.3444	153.741	7.50687	0.165783	1	YC_downregulatedInCHX	YR_UpregulatedInCHX
ENSDART00000089547|ENSDARG00000013863:fam133b	155.568	11.3135	114.18	3.32785	0.166081	1	YC_downregulatedInCHX	YR_DownregulatedInCHX
ENSDART00000014330|ENSDARG00000009881:ier5	7.78273	38.3166	8.78949	92.4881	0.166146	1	YC_UpregulatedInCHX	YR_UpregulatedInCHX
ENSDART00000013575|ENSDARG00000010481:bzw1a	117.747	63.0096	89.9526	33.0434	0.166964	1	YC_downregulatedInCHX	YR_DownregulatedInCHX
ENSDART00000075903|ENSDARG00000070261:crlf3	27.0635	10.263	44.5775	7.33516	0.170212	1	YC_downregulatedInCHX	YR_UpregulatedInCHX
ENSDART00000052422|ENSDARG00000036109:mtx1b	10.0877	4.3836	9.01607	11.0083	0.170574	1	YC_UpregulatedInCHX	YR_DownregulatedInCHX
ENSDART00000108471|ENSDARG00000035751:ipo7	17.9138	24.3173	11.2685	28.6974	0.170863	1	YC_UpregulatedInCHX	YR_DownregulatedInCHX
ENSDART00000080332|ENSDARG00000057624:cops5	95.9002	21.7672	80.9503	10.1798	0.174616	1	YC_downregulatedInCHX	YR_DownregulatedInCHX
ENSDART00000139385|ENSDARG00000070959:si:ch211-288g17.3	241.707	49.474	207.16	29.0116	0.174654	1	YC_downregulatedInCHX	YR_DownregulatedInCHX
ENSDART00000114464|ENSDARG00000073872:tpst1	58.0801	28.2462	15.8406	2.80592	0.175315	1	YC_downregulatedInCHX	YR_DownregulatedInCHX
ENSDART00000037576|ENSDARG00000025074:CABZ01059390.1	32.3833	4.10108	40.7812	1.32496	0.175342	1	YC_downregulatedInCHX	YR_UpregulatedInCHX
ENSDART00000033663|ENSDARG00000025850:rps21	74.5112	1194.09	55.3853	1135.61	0.17605	1	YC_UpregulatedInCHX	YR_DownregulatedInCHX
ENSDART00000036331|ENSDARG00000022315:atp6v1g1	251.445	47.2151	339.093	46.1262	0.176852	1	YC_downregulatedInCHX	YR_UpregulatedInCHX
ENSDART00000043312|ENSDARG00000029818:srsf5a	186.281	9.6063	175.196	4.25639	0.177715	1	YC_downregulatedInCHX	YR_DownregulatedInCHX
ENSDART00000075659|ENSDARG00000053609:pddc1	94.9602	17.9428	67.4496	5.87174	0.178453	1	YC_downregulatedInCHX	YR_DownregulatedInCHX
ENSDART00000151765|ENSDARG00000059128:uqcrh	218.689	75.6878	176.704	79.9711	0.184685	1	YC_downregulatedInCHX	YR_DownregulatedInCHX
ENSDART00000137598|ENSDARG00000060362:nadkb	20.7536	3.56219	58.1636	2.94278	0.186119	1	YC_downregulatedInCHX	YR_UpregulatedInCHX
ENSDART00000047772|ENSDARG00000030094:mal	18.019	9.9188	13.2586	16.2034	0.186373	1	YC_downregulatedInCHX	YR_DownregulatedInCHX
ENSDART00000144949|ENSDARG00000042252:eif4h	41.853	3.82792	24.9195	6.03902	0.189092	1	YC_downregulatedInCHX	YR_DownregulatedInCHX
ENSDART00000017668|ENSDARG00000019362:ptbp1a	65.8205	13.6996	223.577	30.4807	0.189585	1	YC_downregulatedInCHX	YR_UpregulatedInCHX
ENSDART00000125946|ENSDARG00000040518:ssr1	205.062	66.3637	165.128	70.0587	0.191345	1	YC_downregulatedInCHX	YR_DownregulatedInCHX
ENSDART00000051313|ENSDARG00000020364:fbp1b	67.5419	118.292	85.7106	195.824	0.191535	1	YC_UpregulatedInCHX	YR_UpregulatedInCHX
ENSDART00000141239|ENSDARG00000095968:erlin2	67.5419	118.292	85.7106	195.824	0.191535	1	YC_UpregulatedInCHX	YR_UpregulatedInCHX
ENSDART00000130065|ENSDARG00000070043:dars	41.4614	44.5038	24.5049	42.707	0.192544	1	YC_UpregulatedInCHX	YR_DownregulatedInCHX
ENSDART00000100746|ENSDARG00000026654:gosr1	29.8891	3.83344	54.3133	2.28161	0.194044	1	YC_downregulatedInCHX	YR_UpregulatedInCHX
ENSDART00000051749|ENSDARG00000035678:zgc:91910	343.364	24.8496	322.647	15.2485	0.194871	1	YC_downregulatedInCHX	YR_DownregulatedInCHX
ENSDART00000131860|ENSDARG00000025581:rpl10	28.8617	34.2125	19.447	37.074	0.195173	1	YC_UpregulatedInCHX	YR_DownregulatedInCHX
ENSDART00000091868|ENSDARG00000013721:g6pca.2	26.3282	11.7052	104.572	27.8776	0.195325	1	YC_UpregulatedInCHX	YR_UpregulatedInCHX
ENSDART00000067378|ENSDARG00000045847:si:ch211-214j24.10	19.9007	10.4903	43.8981	10.8266	0.195982	1	YC_downregulatedInCHX	YR_UpregulatedInCHX
ENSDART00000021814|ENSDARG00000013489:gltscr2	20.6461	74.5977	14.5264	91.1009	0.197422	1	YC_UpregulatedInCHX	YR_DownregulatedInCHX
ENSDART00000151106|ENSDARG00000053404:zgc:56064	98.5628	13.3798	68.7419	4.4003	0.198151	1	YC_downregulatedInCHX	YR_DownregulatedInCHX
ENSDART00000013690|ENSDARG00000011201:rplp2l	29.745	642.129	20.8955	674.172	0.198578	1	YC_UpregulatedInCHX	YR_DownregulatedInCHX
ENSDART00000152195|ENSDARG00000051735:si:ch211-113a14.18	557.772	6.44644	419.264	8.69463	0.199162	1	YC_downregulatedInCHX	YR_DownregulatedInCHX
ENSDART00000040769|ENSDARG00000033172:nr2f5	51.596	8.70787	125.949	10.7458	0.199901	1	YC_downregulatedInCHX	YR_UpregulatedInCHX
ENSDART00000046781|ENSDARG00000032997:rnf185	89.2585	9.91235	109.211	6.28679	0.200273	1	YC_downregulatedInCHX	YR_UpregulatedInCHX
ENSDART00000062983|ENSDARG00000042905:rpl10a	56.0409	818.034	55.1325	1039.97	0.20147	1	YC_UpregulatedInCHX	YR_DownregulatedInCHX
ENSDART00000062671|ENSDARG00000042708:tuba8l	352.53	14.8908	849.079	23.4362	0.20637	1	YC_downregulatedInCHX	YR_UpregulatedInCHX
ENSDART00000045574|ENSDARG00000034138:shisa2	23.2544	9.42977	27.1441	4.01031	0.213169	1	YC_downregulatedInCHX	YR_UpregulatedInCHX
ENSDART00000123203|ENSDARG00000030241:vbp1	37.3724	90.5762	32.7394	115.494	0.215343	1	YC_UpregulatedInCHX	YR_DownregulatedInCHX
ENSDART00000027545|ENSDARG00000019008:erp44	39.1363	67.7814	23.4619	59.6971	0.215954	1	YC_UpregulatedInCHX	YR_DownregulatedInCHX
ENSDART00000143113|ENSDARG00000005980:sfswap	89.8988	10.9665	96.138	6.37749	0.216321	1	YC_downregulatedInCHX	YR_UpregulatedInCHX
ENSDART00000080628|ENSDARG00000057882:arpc3	142.529	21.0102	129.744	28.8281	0.218406	1	YC_downregulatedInCHX	YR_DownregulatedInCHX
ENSDART00000030141|ENSDARG00000021702:pdcd4a	116.459	7.1975	91.9649	10.8931	0.218482	1	YC_downregulatedInCHX	YR_DownregulatedInCHX
ENSDART00000018255|ENSDARG00000014591:ilf2	142.978	9.77222	189.233	7.35425	0.219363	1	YC_downregulatedInCHX	YR_UpregulatedInCHX
ENSDART00000149795|ENSDARG00000044685:nr0b2a	27.4223	6.07222	91.947	9.94457	0.219723	1	YC_downregulatedInCHX	YR_UpregulatedInCHX
ENSDART00000062514|ENSDARG00000042615:icln	21.8304	4.33686	35.4441	1.96324	0.219964	1	YC_downregulatedInCHX	YR_UpregulatedInCHX
ENSDART00000034730|ENSDARG00000021669:sec61a1	145.304	475.986	143.273	397.337	0.220947	1	YC_UpregulatedInCHX	YR_DownregulatedInCHX
ENSDART00000036456|ENSDARG00000044562:cycsb	65.1225	46.9766	76.1794	38.897	0.221229	1	YC_downregulatedInCHX	YR_UpregulatedInCHX
ENSDART00000020122|ENSDARG00000005560:ywhah	67.9514	54.3361	65.9417	36.7574	0.221812	1	YC_downregulatedInCHX	YR_DownregulatedInCHX
ENSDART00000005944|ENSDARG00000020197:rpl5a	128.455	451.711	89.8099	385.917	0.221827	1	YC_UpregulatedInCHX	YR_DownregulatedInCHX
ENSDART00000007021|ENSDARG00000013443:atp6v1ba	63.1627	12.9358	93.8859	30.8896	0.22237	1	YC_downregulatedInCHX	YR_UpregulatedInCHX
ENSDART00000076850|ENSDARG00000054616:cldni	361.835	71.1082	407.104	63.2499	0.223632	1	YC_downregulatedInCHX	YR_UpregulatedInCHX
ENSDART00000019957|ENSDARG00000015111:ddx39ab	302.885	14.7558	258.137	19.9623	0.223825	1	YC_downregulatedInCHX	YR_DownregulatedInCHX
ENSDART00000054664|ENSDARG00000037539:tnnc1b	59.5098	4.92249	51.3159	1.22121	0.224263	1	YC_downregulatedInCHX	YR_DownregulatedInCHX
ENSDART00000113899|ENSDARG00000076552:zgc:193801	8.84519	3.87907	20.0019	2.82773	0.224999	1	YC_downregulatedInCHX	YR_UpregulatedInCHX
ENSDART00000122137|ENSDARG00000092693:tpt1	166.295	847.515	116.182	502.692	0.225007	1	YC_UpregulatedInCHX	YR_DownregulatedInCHX
ENSDART00000141332|ENSDARG00000061120:slc43a2b	24.9077	37.4222	75.6673	75.3952	0.227026	1	YC_UpregulatedInCHX	YR_UpregulatedInCHX
ENSDART00000055492|ENSDARG00000038068:ddx5	150.994	76.4808	119.546	46.0143	0.227294	1	YC_downregulatedInCHX	YR_DownregulatedInCHX
ENSDART00000153652|ENSDARG00000040162:FGFBP3	26.9581	18.4156	11.6366	16.2634	0.227522	1	YC_downregulatedInCHX	YR_DownregulatedInCHX
ENSDART00000135065|ENSDARG00000009447:atp5g3b	94.3212	284.628	81.7529	306.101	0.230685	1	YC_UpregulatedInCHX	YR_DownregulatedInCHX
ENSDART00000035762|ENSDARG00000038576:ube2d1b	122.792	15.2179	177.547	12.5067	0.230712	1	YC_downregulatedInCHX	YR_UpregulatedInCHX
ENSDART00000066629|ENSDARG00000046062:sumo2b	288.664	199.371	238.204	136.845	0.231238	1	YC_downregulatedInCHX	YR_DownregulatedInCHX
ENSDART00000129214|ENSDARG00000086341:CABZ01013938.1	148.025	58.1472	90.5214	24.6292	0.232495	1	YC_downregulatedInCHX	YR_DownregulatedInCHX
ENSDART00000085531|ENSDARG00000060596:prkaa1	15.9439	7.70666	35.0021	8.46216	0.234096	1	YC_downregulatedInCHX	YR_UpregulatedInCHX
ENSDART00000150698|ENSDARG00000096118:ost4	559.608	63.1999	398.1	34.403	0.234294	1	YC_downregulatedInCHX	YR_DownregulatedInCHX
ENSDART00000145404|ENSDARG00000068507:crybb1	6.94325	10.8062	6.28905	2.52941	0.236461	1	YC_downregulatedInCHX	YR_DownregulatedInCHX
ENSDART00000080173|ENSDARG00000057484:srsf2a	433.679	15.0741	515.597	11.4074	0.238075	1	YC_downregulatedInCHX	YR_UpregulatedInCHX
ENSDART00000059298|ENSDARG00000040513:zgc:92313	24.4468	12.3195	50.0283	13.6581	0.240032	1	YC_downregulatedInCHX	YR_UpregulatedInCHX
ENSDART00000009549|ENSDARG00000019253:rhag	34.6388	25.2914	36.9396	15.9685	0.242099	1	YC_downregulatedInCHX	YR_UpregulatedInCHX
ENSDART00000030260|ENSDARG00000025635:atp5h	222.365	22.757	125.253	19.2987	0.24228	1	YC_downregulatedInCHX	YR_DownregulatedInCHX
ENSDART00000018972|ENSDARG00000002506:C7H16orf87	59.0614	14.9262	110.838	17.6268	0.243544	1	YC_downregulatedInCHX	YR_UpregulatedInCHX
ENSDART00000050332|ENSDARG00000025826:gna12a	15.2491	12.8778	42.6746	20.9722	0.245472	1	YC_UpregulatedInCHX	YR_UpregulatedInCHX
ENSDART00000056640|ENSDARG00000038785:abcf2a	124.799	21.1119	91.8366	23.4567	0.247017	1	YC_downregulatedInCHX	YR_DownregulatedInCHX
ENSDART00000080671|ENSDARG00000057912:eif1axb	111.77	9.73867	70.852	11.248	0.247477	1	YC_downregulatedInCHX	YR_DownregulatedInCHX
ENSDART00000055186|ENSDARG00000037867:si:ch211-194i10.5	916.728	183.951	548.379	128.28	0.247767	1	YC_downregulatedInCHX	YR_DownregulatedInCHX
ENSDART00000052240|ENSDARG00000035987:psmg2	49.5785	20.801	58.0636	15.4894	0.250141	1	YC_downregulatedInCHX	YR_UpregulatedInCHX
ENSDART00000051745|ENSDARG00000035676:ptp4a2b	76.1762	5.13634	92.3231	2.24874	0.251541	1	YC_downregulatedInCHX	YR_UpregulatedInCHX
ENSDART00000147185|ENSDARG00000088030:rpl35a	65.0921	303.858	44.5866	271.283	0.251563	1	YC_UpregulatedInCHX	YR_DownregulatedInCHX
ENSDART00000048391|ENSDARG00000017661:braf	9.2489	6.29442	13.2212	3.17774	0.252413	1	YC_downregulatedInCHX	YR_UpregulatedInCHX
ENSDART00000109304|ENSDARG00000074790:C23H20orf24	153.002	14.6359	116.363	5.77455	0.252723	1	YC_downregulatedInCHX	YR_DownregulatedInCHX
ENSDART00000082664|ENSDARG00000059460:sbf2	13.8085	4.92879	22.9439	3.19202	0.252823	1	YC_downregulatedInCHX	YR_UpregulatedInCHX
ENSDART00000151600|ENSDARG00000068434:H3F3A	423.133	137.923	335.677	91.4883	0.253652	1	YC_downregulatedInCHX	YR_DownregulatedInCHX
ENSDART00000007482|ENSDARG00000005015:TSPY2	27.2179	20.8918	13.0036	17.9031	0.253711	1	YC_downregulatedInCHX	YR_DownregulatedInCHX
ENSDART00000114549|ENSDARG00000076126:hm:zewp0073	144.352	14.2554	111.608	16.9562	0.256932	1	YC_downregulatedInCHX	YR_DownregulatedInCHX
ENSDART00000016219|ENSDARG00000009771:ppme1	18.31	5.23252	28.6257	3.02939	0.257265	1	YC_downregulatedInCHX	YR_UpregulatedInCHX
ENSDART00000034704|ENSDARG00000025566:slc25a3b	140.436	119.47	132.403	138.389	0.258192	1	YC_downregulatedInCHX	YR_DownregulatedInCHX
ENSDART00000079255|ENSDARG00000056720:utp3	17.1026	5.5044	17.1919	2.11959	0.258486	1	YC_downregulatedInCHX	YR_UpregulatedInCHX
ENSDART00000052638|ENSDARG00000036237:slc27a2a	44.1487	27.8724	71.1948	31.4489	0.258968	1	YC_downregulatedInCHX	YR_UpregulatedInCHX
ENSDART00000080664|ENSDARG00000057911:zgc:86709	71.2947	15.6886	128.667	19.3886	0.260085	1	YC_downregulatedInCHX	YR_UpregulatedInCHX
ENSDART00000098889|ENSDARG00000054272:caprin1b	8.59511	21.7489	6.79768	34.0304	0.262134	1	YC_UpregulatedInCHX	YR_DownregulatedInCHX
ENSDART00000012938|ENSDARG00000001873:phgdh	36.6584	23.0298	26.3494	9.46283	0.263048	1	YC_downregulatedInCHX	YR_DownregulatedInCHX
ENSDART00000015199|ENSDARG00000013012:rpl36	154.236	1324.69	139.599	1045.81	0.263149	1	YC_UpregulatedInCHX	YR_DownregulatedInCHX
ENSDART00000077834|ENSDARG00000055475:rps27.2	13.5965	30.1907	9.07567	10.2874	0.266245	1	YC_downregulatedInCHX	YR_DownregulatedInCHX
ENSDART00000051180|ENSDARG00000059303:hnrnpl2	39.3376	19.4451	71.7201	23.1861	0.267446	1	YC_downregulatedInCHX	YR_UpregulatedInCHX
ENSDART00000122288|ENSDARG00000007836:ctsla	183.066	18.1296	228.14	14.2197	0.268526	1	YC_downregulatedInCHX	YR_UpregulatedInCHX
ENSDART00000079042|ENSDARG00000056557:copb1	77.9014	8.55351	87.5985	5.40628	0.26989	1	YC_downregulatedInCHX	YR_UpregulatedInCHX
ENSDART00000150204|ENSDARG00000095897:atp5e	435.799	156.643	527.203	163.633	0.27205	1	YC_downregulatedInCHX	YR_UpregulatedInCHX
ENSDART00000063662|ENSDARG00000043371:mdh2	142.931	110.889	115.76	110.551	0.272202	1	YC_downregulatedInCHX	YR_DownregulatedInCHX
ENSDART00000149554|ENSDARG00000053365:rpl31	141.968	486.42	112.799	328.026	0.274373	1	YC_UpregulatedInCHX	YR_DownregulatedInCHX
ENSDART00000020550|ENSDARG00000012244:ube2e3	57.6212	49.6126	49.142	59.1916	0.276254	1	YC_UpregulatedInCHX	YR_DownregulatedInCHX
ENSDART00000122627|ENSDARG00000016476:oaz1b	135.707	10.1904	111.594	3.90269	0.276307	1	YC_downregulatedInCHX	YR_DownregulatedInCHX
ENSDART00000150300|ENSDARG00000016476:oaz1b:polymorphicPseudogene	135.707	10.1904	111.594	3.90269	0.276307	1	YC_downregulatedInCHX	YR_DownregulatedInCHX
ENSDART00000035560|ENSDARG00000024047:tmem38a	204.281	31.1602	265.889	29.9955	0.276914	1	YC_downregulatedInCHX	YR_UpregulatedInCHX
ENSDART00000134452|ENSDARG00000052045:ggt5a	15.0203	4.74133	27.6014	4.39835	0.280189	1	YC_downregulatedInCHX	YR_UpregulatedInCHX
ENSDART00000052641|ENSDARG00000036239:gatm	23.2352	5.16009	54.1932	5.49215	0.280545	1	YC_downregulatedInCHX	YR_UpregulatedInCHX
ENSDART00000062146|ENSDARG00000053020:ppp2cb	84.659	8.65599	112.182	6.20568	0.281587	1	YC_downregulatedInCHX	YR_UpregulatedInCHX
ENSDART00000037224|ENSDARG00000045352:zgc:56530	102.953	8.73687	108.582	4.97929	0.28301	1	YC_downregulatedInCHX	YR_UpregulatedInCHX
ENSDART00000024127|ENSDARG00000006624:ppp2r2ab	51.5008	21.7152	11.4419	9.44486	0.283146	1	YC_downregulatedInCHX	YR_DownregulatedInCHX
ENSDART00000058258|ENSDARG00000039830:gng5	605.626	28.8061	487.668	16.1712	0.283967	1	YC_downregulatedInCHX	YR_DownregulatedInCHX
ENSDART00000100701|ENSDARG00000069289:gabpa	105.232	20.0349	63.8335	7.3934	0.284133	1	YC_downregulatedInCHX	YR_DownregulatedInCHX
ENSDART00000019235|ENSDARG00000019404:atp5d	257.944	99.6846	310.187	100.437	0.284307	1	YC_downregulatedInCHX	YR_UpregulatedInCHX
ENSDART00000043843|ENSDARG00000030871:siah1	51.72	8.21384	92.8413	8.46997	0.286212	1	YC_downregulatedInCHX	YR_UpregulatedInCHX
ENSDART00000130781|ENSDARG00000016477:eif4a2	19.9296	25.935	54.5179	46.8664	0.28758	1	YC_UpregulatedInCHX	YR_UpregulatedInCHX
ENSDART00000133143|ENSDARG00000043180:gpd1b	32.2568	16.4522	45.0649	13.6254	0.288033	1	YC_downregulatedInCHX	YR_UpregulatedInCHX
ENSDART00000133106|ENSDARG00000079372:si:ch211-264f5.6	12.7817	7.99577	19.129	22.4761	0.290871	1	YC_UpregulatedInCHX	YR_UpregulatedInCHX
ENSDART00000032821|ENSDARG00000021488:cyth1b	41.3224	20.7078	42.2784	32.8721	0.292112	1	YC_downregulatedInCHX	YR_UpregulatedInCHX
ENSDART00000080864|ENSDARG00000058062:magt1	29.855	16.7254	41.9518	15.3702	0.294621	1	YC_downregulatedInCHX	YR_UpregulatedInCHX
ENSDART00000129919|ENSDARG00000091111:TIFA	42.9149	4.67408	113.75	6.30941	0.297464	1	YC_downregulatedInCHX	YR_UpregulatedInCHX
ENSDART00000064833|ENSDARG00000044155:mafa	36.7318	9.2698	75.4918	9.53337	0.298632	1	YC_downregulatedInCHX	YR_UpregulatedInCHX
ENSDART00000093068|ENSDARG00000042049:CIRBP	181.209	41.0391	117.682	34.5097	0.299385	1	YC_downregulatedInCHX	YR_DownregulatedInCHX
ENSDART00000102500|ENSDARG00000023330:anp32b	2058.76	395.344	839.676	143.718	0.299599	1	YC_downregulatedInCHX	YR_DownregulatedInCHX
ENSDART00000150207|ENSDARG00000044422:acvr2b	50.8612	9.75725	65.4627	7.02912	0.302167	1	YC_downregulatedInCHX	YR_UpregulatedInCHX
ENSDART00000126978|ENSDARG00000088357:acadl	16.3545	5.61516	23.8978	4.2929	0.30226	1	YC_downregulatedInCHX	YR_UpregulatedInCHX
ENSDART00000050687|ENSDARG00000035028:lpcat4	9.47488	3.20594	23.3497	1.81212	0.303505	1	YC_downregulatedInCHX	YR_UpregulatedInCHX
ENSDART00000063912|ENSDARG00000043531:jun	24.722	18.2598	239.496	119.469	0.307264	1	YC_UpregulatedInCHX	YR_UpregulatedInCHX
ENSDART00000009277|ENSDARG00000001889:tuba1a	793.919	3.01607	225.483	1.81212	0.30751	1	YC_downregulatedInCHX	YR_DownregulatedInCHX
ENSDART00000151375|ENSDARG00000005162:tpm3	80.2566	84.7415	16.8934	26.8688	0.307652	1	YC_downregulatedInCHX	YR_DownregulatedInCHX
ENSDART00000078352|ENSDARG00000055938:tspan14	73.4091	18.3906	73.3628	11.4263	0.309333	1	YC_downregulatedInCHX	YR_DownregulatedInCHX
ENSDART00000149347|ENSDARG00000068156:chchd7	34.6499	17.2582	55.2415	17.2047	0.309956	1	YC_downregulatedInCHX	YR_UpregulatedInCHX
ENSDART00000149520|ENSDARG00000008363:mcl1b	20.9292	13.9623	81.8674	36.1071	0.310374	1	YC_UpregulatedInCHX	YR_UpregulatedInCHX
ENSDART00000009500|ENSDARG00000009336:aif1l	85.4579	54.8562	39.908	35.5138	0.312513	1	YC_downregulatedInCHX	YR_DownregulatedInCHX
ENSDART00000098999|ENSDARG00000035725:zgc:114119	46.285	3.26609	63.8392	1.15798	0.31268	1	YC_downregulatedInCHX	YR_UpregulatedInCHX
ENSDART00000123660|ENSDARG00000088291:zgc:154164	65.8683	23.8425	237.926	64.2845	0.313626	1	YC_downregulatedInCHX	YR_UpregulatedInCHX
ENSDART00000064313|ENSDARG00000043797:cdc5l	44.238	5.91169	48.8951	3.0396	0.314024	1	YC_downregulatedInCHX	YR_UpregulatedInCHX
ENSDART00000030083|ENSDARG00000022690:chic2	19.3047	6.06981	33.9846	5.3005	0.314928	1	YC_downregulatedInCHX	YR_UpregulatedInCHX
ENSDART00000064597|ENSDARG00000044001:lgals3l	148.226	31.64	55.1353	7.34962	0.316493	1	YC_downregulatedInCHX	YR_DownregulatedInCHX
ENSDART00000011663|ENSDARG00000011125:snrpb	230.291	41.2261	412.755	58.5789	0.316843	1	YC_downregulatedInCHX	YR_UpregulatedInCHX
ENSDART00000032306|ENSDARG00000006399:ywhae1	96.3625	3.52139	60.3454	5.16616	0.318529	1	YC_downregulatedInCHX	YR_DownregulatedInCHX
ENSDART00000006344|ENSDARG00000016350:cap1	60.8091	3.47474	80.0801	0.907984	0.321172	1	YC_downregulatedInCHX	YR_UpregulatedInCHX
ENSDART00000033566|ENSDARG00000027199:smad1	135.09	10.1251	164.445	7.16758	0.321588	1	YC_downregulatedInCHX	YR_UpregulatedInCHX
ENSDART00000009609|ENSDARG00000017235:eif5a	101.243	7.23738	68.617	2.23294	0.321717	1	YC_downregulatedInCHX	YR_DownregulatedInCHX
ENSDART00000148648|ENSDARG00000041811:rps25	49.6334	536.365	39.4701	522.795	0.322718	1	YC_UpregulatedInCHX	YR_DownregulatedInCHX
ENSDART00000134617|ENSDARG00000012399:adssl	81.7871	3.18223	76.1125	5.79082	0.323061	1	YC_downregulatedInCHX	YR_DownregulatedInCHX
ENSDART00000035905|ENSDARG00000028119:sumo3a	402.828	57.6626	345.043	60.6959	0.323124	1	YC_downregulatedInCHX	YR_DownregulatedInCHX
ENSDART00000076636|ENSDARG00000054438:fzd2	36.6659	8.67983	79.6315	11.5807	0.324809	1	YC_downregulatedInCHX	YR_UpregulatedInCHX
ENSDART00000082385|ENSDARG00000059308:golt1bb	67.6283	5.53097	97.1076	4.09374	0.32625	1	YC_downregulatedInCHX	YR_UpregulatedInCHX
ENSDART00000066388|ENSDARG00000045146:tomm22	65.1543	7.31533	66.5741	3.18575	0.326306	1	YC_downregulatedInCHX	YR_UpregulatedInCHX
ENSDART00000148206|ENSDARG00000034270:ogdha	38.3788	5.60937	67.7852	4.70136	0.326808	1	YC_downregulatedInCHX	YR_UpregulatedInCHX
ENSDART00000047624|ENSDARG00000034600:tmem165	18.6152	6.29345	11.1756	7.52489	0.327372	1	YC_downregulatedInCHX	YR_DownregulatedInCHX
ENSDART00000130975|ENSDARG00000043865:timm9	159.819	17.306	158.574	11.1966	0.327476	1	YC_downregulatedInCHX	YR_DownregulatedInCHX
ENSDART00000009687|ENSDARG00000018461:zgc:56095	176.525	15.9464	104.705	14.1491	0.328072	1	YC_downregulatedInCHX	YR_DownregulatedInCHX
ENSDART00000018071|ENSDARG00000016889:eif3g	46.8221	42.0025	53.8135	64.1113	0.329018	1	YC_UpregulatedInCHX	YR_UpregulatedInCHX
ENSDART00000060205|ENSDARG00000041088:tufm	79.112	5.68251	110.459	3.94173	0.3305	1	YC_downregulatedInCHX	YR_UpregulatedInCHX
ENSDART00000102515|ENSDARG00000063030:mesdc2	112.744	21.0377	52.9644	14.9542	0.330584	1	YC_downregulatedInCHX	YR_DownregulatedInCHX
NM_001302478:LOC100333064	157.364	19.7582	132.371	23.5557	0.330897	1	YC_downregulatedInCHX	YR_DownregulatedInCHX
ENSDART00000151794|ENSDARG00000096391:dcun1d5	41.4182	35.9658	48.3189	30.309	0.331843	1	YC_downregulatedInCHX	YR_UpregulatedInCHX
ENSDART00000061435|ENSDARG00000041921:hsbp1b	248.998	16.659	248.402	11.3083	0.332883	1	YC_downregulatedInCHX	YR_DownregulatedInCHX
ENSDART00000087726|ENSDARG00000061478:igf2bp1	131.032	4.96449	244.472	5.18543	0.333237	1	YC_downregulatedInCHX	YR_UpregulatedInCHX
ENSDART00000012888|ENSDARG00000011841:atp5l	178.857	66.1179	188.459	83.5758	0.333484	1	YC_downregulatedInCHX	YR_UpregulatedInCHX
ENSDART00000101986|ENSDARG00000069850:C9H2orf15	37.9833	4.30345	31.2443	7.05824	0.334499	1	YC_downregulatedInCHX	YR_DownregulatedInCHX
ENSDART00000144544|ENSDARG00000020007:col1a2	101.266	29.1094	108.711	42.3997	0.335743	1	YC_downregulatedInCHX	YR_UpregulatedInCHX
ENSDART00000137020|ENSDARG00000063627:bop1	23.0623	10.234	14.7128	2.96863	0.335907	1	YC_downregulatedInCHX	YR_DownregulatedInCHX
ENSDART00000060251|ENSDARG00000041113:wdr18	62.1723	3.07942	74.3437	1.06616	0.337157	1	YC_downregulatedInCHX	YR_UpregulatedInCHX
ENSDART00000132713|ENSDARG00000035126:brd3b	78.4524	6.24653	103.897	4.48654	0.337698	1	YC_downregulatedInCHX	YR_UpregulatedInCHX
ENSDART00000088484|ENSDARG00000061764:ahnak	40.8022	6.92049	52.5053	4.19411	0.337886	1	YC_downregulatedInCHX	YR_UpregulatedInCHX
ENSDART00000029133|ENSDARG00000023299:nhp2l1b	607.344	49.0399	290.163	17.1267	0.337922	1	YC_downregulatedInCHX	YR_DownregulatedInCHX
ENSDART00000080472|ENSDARG00000057727:fut11	25.8034	3.17192	31.0556	0.745966	0.338483	1	YC_downregulatedInCHX	YR_UpregulatedInCHX
ENSDART00000075485|ENSDARG00000053446:sub1a	339.812	26.5737	262.616	15.2333	0.338494	1	YC_downregulatedInCHX	YR_DownregulatedInCHX
ENSDART00000137156|ENSDARG00000027826:hdhd1	9.05992	9.36727	1.06616	4.62516	0.340805	1	YC_downregulatedInCHX	YR_DownregulatedInCHX
ENSDART00000067635|ENSDARG00000046004:capzb	181.648	50.411	177.465	38.3161	0.341433	1	YC_downregulatedInCHX	YR_DownregulatedInCHX
ENSDART00000027321|ENSDARG00000005382:prdm9	20.3884	11.3208	21.2636	19.4823	0.342089	1	YC_downregulatedInCHX	YR_UpregulatedInCHX
ENSDART00000006091|ENSDARG00000018698:carm1	90.0391	58.4394	106.333	53.7552	0.344323	1	YC_downregulatedInCHX	YR_UpregulatedInCHX
ENSDART00000130062|ENSDARG00000063535:chd4a	101.213	5.64098	129.959	4.17456	0.34598	1	YC_downregulatedInCHX	YR_UpregulatedInCHX
ENSDART00000006386|ENSDARG00000013144:atp1b1a	34.1784	8.5363	23.8638	3.34841	0.346646	1	YC_downregulatedInCHX	YR_DownregulatedInCHX
ENSDART00000057865|ENSDARG00000039601:ier3ip1	47.2153	7.56024	37.1299	3.18838	0.347189	1	YC_downregulatedInCHX	YR_DownregulatedInCHX
ENSDART00000025046|ENSDARG00000003486:ppp1caa	77.8383	30.3929	88.295	23.7572	0.347224	1	YC_downregulatedInCHX	YR_UpregulatedInCHX
ENSDART00000123001|ENSDARG00000005273:ergic1	30.5796	8.58167	33.3646	15.8539	0.347369	1	YC_downregulatedInCHX	YR_UpregulatedInCHX
ENSDART00000099891|ENSDARG00000068940:atp5ib	173.327	53.4943	165.096	40.413	0.349349	1	YC_downregulatedInCHX	YR_DownregulatedInCHX
ENSDART00000028171|ENSDARG00000006029:lta4h	30.055	13.8113	39.0755	10.8979	0.351551	1	YC_downregulatedInCHX	YR_UpregulatedInCHX
ENSDART00000145330|ENSDARG00000092170:apoc1l	2025.32	23.998	1939.07	16.6595	0.351786	1	YC_downregulatedInCHX	YR_DownregulatedInCHX
ENSDART00000142921|ENSDARG00000093156:si:ch73-21g5.7	120.14	24.4141	54.7904	16.1188	0.351964	1	YC_downregulatedInCHX	YR_DownregulatedInCHX
ENSDART00000010792|ENSDARG00000012588:ptdss1a	52.3375	15.3251	56.5856	24.7636	0.352999	1	YC_downregulatedInCHX	YR_UpregulatedInCHX
ENSDART00000007412|ENSDARG00000004956:zmat2	87.6913	7.75404	69.1876	3.46995	0.355296	1	YC_downregulatedInCHX	YR_DownregulatedInCHX
ENSDART00000079390|ENSDARG00000056832:exo1	24.6867	4.00162	23.6735	1.32496	0.358105	1	YC_downregulatedInCHX	YR_DownregulatedInCHX
ENSDART00000127773|ENSDARG00000020465:ewsr1b	560.584	13.2907	421.394	6.48206	0.359505	1	YC_downregulatedInCHX	YR_DownregulatedInCHX
ENSDART00000149855|ENSDARG00000012196:fer	12.8029	4.85414	14.5082	10.6327	0.360702	1	YC_downregulatedInCHX	YR_UpregulatedInCHX
ENSDART00000058680|ENSDARG00000040121:psma2	85.3828	62.228	50.6783	47.7751	0.361224	1	YC_downregulatedInCHX	YR_DownregulatedInCHX
ENSDART00000056319|ENSDARG00000038577:cox6c	270.725	60.8627	223.462	60.7955	0.361973	1	YC_downregulatedInCHX	YR_DownregulatedInCHX
ENSDART00000038038|ENSDARG00000027899:shfm1	592.172	87.5576	616.723	78.3082	0.362623	1	YC_downregulatedInCHX	YR_UpregulatedInCHX
ENSDART00000074216|ENSDARG00000052371:higd2a	10.6241	26.3102	17.741	27.4649	0.362646	1	YC_UpregulatedInCHX	YR_UpregulatedInCHX
ENSDART00000113505|ENSDARG00000008030:myl9b	102.717	6.14054	154.301	5.49591	0.362793	1	YC_downregulatedInCHX	YR_UpregulatedInCHX
ENSDART00000018503|ENSDARG00000005359:sucla2	264.578	14.7268	181.702	5.62841	0.363318	1	YC_downregulatedInCHX	YR_DownregulatedInCHX
ENSDART00000078441|ENSDARG00000015429:rhoac	155.035	7.85834	118.238	3.27758	0.363543	1	YC_downregulatedInCHX	YR_DownregulatedInCHX
ENSDART00000032355|ENSDARG00000025858:GOLM1	29.8463	4.09278	26.7224	0.745966	0.366437	1	YC_downregulatedInCHX	YR_DownregulatedInCHX
ENSDART00000067594|ENSDARG00000045980:zgc:153129	371.801	23.3975	543.857	25.0397	0.366693	1	YC_downregulatedInCHX	YR_UpregulatedInCHX
ENSDART00000124108|ENSDARG00000087313:asf1ba	15.149	3.00312	0.578991	0.578991	0.368421	1	YC_downregulatedInCHX	YR_DownregulatedInCHX
ENSDART00000028008|ENSDARG00000007098:itm2ba	380.523	7.62754	287.435	2.52941	0.368457	1	YC_downregulatedInCHX	YR_DownregulatedInCHX
ENSDART00000122660|ENSDARG00000089302:hnrnpa0a	20.3369	3.06112	34.2946	2.44241	0.368559	1	YC_downregulatedInCHX	YR_UpregulatedInCHX
ENSDART00000092906|ENSDARG00000071566:ppp1cab	131.125	29.3528	144.963	23.6722	0.369697	1	YC_downregulatedInCHX	YR_UpregulatedInCHX
ENSDART00000005263|ENSDARG00000014463:usf1l	26.7249	15.4498	20.5628	19.1885	0.370274	1	YC_downregulatedInCHX	YR_DownregulatedInCHX
ENSDART00000026657|ENSDARG00000002414:glud1b	83.2939	3.93657	77.8372	0.745966	0.370326	1	YC_downregulatedInCHX	YR_DownregulatedInCHX
ENSDART00000060150|ENSDARG00000041051:mid1ip1a	122.814	15.0708	284.948	24.9376	0.370527	1	YC_downregulatedInCHX	YR_UpregulatedInCHX
ENSDART00000017646|ENSDARG00000020847:atp6v0a1a	36.1081	3.19884	59.857	2.07092	0.371527	1	YC_downregulatedInCHX	YR_UpregulatedInCHX
ENSDART00000010261|ENSDARG00000008502:pno1	69.1776	90.521	48.7288	51.1269	0.372433	1	YC_downregulatedInCHX	YR_DownregulatedInCHX
ENSDART00000066898|ENSDARG00000045487:rps16	25.4966	480.244	21.7814	558.242	0.372549	1	YC_UpregulatedInCHX	YR_DownregulatedInCHX
ENSDART00000155580|ENSDARG00000073962:C17H15orf57	21.4883	4.91988	17.3836	1.32496	0.375419	1	YC_downregulatedInCHX	YR_DownregulatedInCHX
ENSDART00000137795|ENSDARG00000037397:ssrp1a	37.1431	16.5904	37.8926	10.6473	0.377003	1	YC_downregulatedInCHX	YR_UpregulatedInCHX
ENSDART00000086531|ENSDARG00000061004:cox11	55.7412	9.03475	52.1316	3.61084	0.377962	1	YC_downregulatedInCHX	YR_DownregulatedInCHX
ENSDART00000011970|ENSDARG00000008732:zgc:66479	66.5033	11.0533	36.0858	3.3149	0.380241	1	YC_downregulatedInCHX	YR_DownregulatedInCHX
ENSDART00000031665|ENSDARG00000026726:anxa1a	28.5779	78.0463	14.5807	55.5032	0.382201	1	YC_UpregulatedInCHX	YR_DownregulatedInCHX
ENSDART00000038301|ENSDARG00000024443:gnpda2	20.2177	14.7631	44.1808	21.0379	0.38272	1	YC_UpregulatedInCHX	YR_UpregulatedInCHX
ENSDART00000060363|ENSDARG00000041182:rpl4	20.9425	169.126	6.36865	78.6054	0.383397	1	YC_UpregulatedInCHX	YR_DownregulatedInCHX
ENSDART00000017854|ENSDARG00000020493:lgi1a	14.914	3.70493	21.4676	1.96717	0.38421	1	YC_downregulatedInCHX	YR_UpregulatedInCHX
ENSDART00000078893|ENSDARG00000025091:ezrb	17.2133	3.5881	24.4328	2.39112	0.385569	1	YC_downregulatedInCHX	YR_UpregulatedInCHX
ENSDART00000015956|ENSDARG00000018787:efna1b	34.693	6.94325	51.4268	6.16579	0.385801	1	YC_downregulatedInCHX	YR_UpregulatedInCHX
ENSDART00000025229|ENSDARG00000020448:adi1	156.798	21.8209	67.7089	5.76014	0.386345	1	YC_downregulatedInCHX	YR_DownregulatedInCHX
ENSDART00000061973|ENSDARG00000042259:tgfbr1b	35.5043	8.79015	54.1678	20.9587	0.387897	1	YC_downregulatedInCHX	YR_UpregulatedInCHX
ENSDART00000012903|ENSDARG00000003287:wdr12	88.6694	13.4853	58.4386	12.6113	0.387922	1	YC_downregulatedInCHX	YR_DownregulatedInCHX
ENSDART00000041114|ENSDARG00000031511:psmb2	157.3	95.8611	146.603	74.7107	0.388703	1	YC_downregulatedInCHX	YR_DownregulatedInCHX
ENSDART00000038120|ENSDARG00000021885:CACUL1	16.143	7.04004	42.3429	11.3596	0.38917	1	YC_downregulatedInCHX	YR_UpregulatedInCHX
ENSDART00000145815|ENSDARG00000009342:txndc5	29.3421	4.55972	19.8108	1.48698	0.389518	1	YC_downregulatedInCHX	YR_DownregulatedInCHX
ENSDART00000039055|ENSDARG00000028476:rnf170	82.9637	12.7944	39.5265	3.07878	0.390155	1	YC_downregulatedInCHX	YR_DownregulatedInCHX
ENSDART00000104874|ENSDARG00000071082:p4ha1b	35.6939	5.31272	28.8145	1.49193	0.39022	1	YC_downregulatedInCHX	YR_DownregulatedInCHX
ENSDART00000132874|ENSDARG00000012688:eif1b	228.216	12.0652	280.173	9.70652	0.390251	1	YC_downregulatedInCHX	YR_UpregulatedInCHX
ENSDART00000103733|ENSDARG00000070568:atad5a	88.1714	16.1344	75.6021	8.65932	0.391932	1	YC_downregulatedInCHX	YR_DownregulatedInCHX
ENSDART00000058290|ENSDARG00000039851:dhdds	11.7522	12.4912	15.7137	8.93601	0.393064	1	YC_downregulatedInCHX	YR_UpregulatedInCHX
ENSDART00000018908|ENSDARG00000006240:slc27a1a	10.4356	4.36836	18.789	3.46995	0.393957	1	YC_downregulatedInCHX	YR_UpregulatedInCHX
ENSDART00000080536|ENSDARG00000069912:hmga2	17.73	6.90394	41.56	9.55408	0.394637	1	YC_downregulatedInCHX	YR_UpregulatedInCHX
ENSDART00000099089|ENSDARG00000067805:ggcx	21.0389	7.37742	10.6255	1.06616	0.395532	1	YC_downregulatedInCHX	YR_DownregulatedInCHX
ENSDART00000054338|ENSDARG00000037350:rpl9	11.4261	32.4489	20.78	40.5028	0.396497	1	YC_UpregulatedInCHX	YR_UpregulatedInCHX
ENSDART00000002763|ENSDARG00000008359:cnn3a	16.8378	7.92875	40.9462	10.6544	0.398025	1	YC_downregulatedInCHX	YR_UpregulatedInCHX
ENSDART00000052383|ENSDARG00000036080:cd81	280.526	50.7258	368.959	55.2036	0.398591	1	YC_downregulatedInCHX	YR_UpregulatedInCHX
ENSDART00000054710|ENSDARG00000037570:polr1d	71.5869	3.25673	107.276	2.41794	0.399092	1	YC_downregulatedInCHX	YR_UpregulatedInCHX
ENSDART00000130830|ENSDARG00000040306:otomp	5.73598	7.47892	2.23294	5.85181	0.399862	1	YC_UpregulatedInCHX	YR_DownregulatedInCHX
ENSDART00000129903|ENSDARG00000086786:mfsd10	14.4542	4.01038	26.85	3.19535	0.400157	1	YC_downregulatedInCHX	YR_UpregulatedInCHX
ENSDART00000009642|ENSDARG00000018643:igf2a	48.8726	11.8071	112.802	19.0035	0.400613	1	YC_downregulatedInCHX	YR_UpregulatedInCHX
ENSDART00000028087|ENSDARG00000035577:cds2	12.1573	9.82066	23.0232	10.6337	0.400864	1	YC_downregulatedInCHX	YR_UpregulatedInCHX
ENSDART00000050884|ENSDARG00000035136:sepw1	56.1237	24.8845	47.0492	28.9552	0.401257	1	YC_downregulatedInCHX	YR_DownregulatedInCHX
ENSDART00000145867|ENSDARG00000076939:znf451	11.6902	12.6373	14.3846	9.4414	0.401298	1	YC_downregulatedInCHX	YR_UpregulatedInCHX
ENSDART00000005337|ENSDARG00000016830:rimkla	38.5358	3.46285	92.3865	15.4191	0.401564	1	YC_downregulatedInCHX	YR_UpregulatedInCHX
ENSDART00000014868|ENSDARG00000015050:calm3a	684.287	78.8746	793.047	78.5539	0.401886	1	YC_downregulatedInCHX	YR_UpregulatedInCHX
ENSDART00000049676|ENSDARG00000018165:depdc1a	31.0297	5.85549	19.1582	0.578991	0.401966	1	YC_downregulatedInCHX	YR_DownregulatedInCHX
ENSDART00000027697|ENSDARG00000056532:serinc2	56.1176	6.91713	90.7838	7.40161	0.402979	1	YC_downregulatedInCHX	YR_UpregulatedInCHX
ENSDART00000078137|ENSDARG00000055743:ankrd54	75.057	7.85572	79.477	5.0751	0.403325	1	YC_downregulatedInCHX	YR_UpregulatedInCHX
ENSDART00000036275|ENSDARG00000029069:tnni2a.4	479.395	99.0928	409.296	73.3005	0.403555	1	YC_downregulatedInCHX	YR_DownregulatedInCHX
ENSDART00000141471|ENSDARG00000003693:hars	98.9384	3.74659	71.515	1.06616	0.404411	1	YC_downregulatedInCHX	YR_DownregulatedInCHX
ENSDART00000152807|ENSDARG00000096661:si:ch211-286b5.5	134.958	50.0478	148.429	44.4731	0.404867	1	YC_downregulatedInCHX	YR_UpregulatedInCHX
ENSDART00000127504|ENSDARG00000089701:wu:fc66h01	7.00563	3.588	11.9718	2.59484	0.406522	1	YC_downregulatedInCHX	YR_UpregulatedInCHX
ENSDART00000125379|ENSDARG00000090602:CUL3	11.6947	8.95872	28.5403	13.2533	0.407039	1	YC_UpregulatedInCHX	YR_UpregulatedInCHX
ENSDART00000144545|ENSDARG00000062550:rc3h1	23.626	8.02509	38.7347	8.02005	0.407129	1	YC_downregulatedInCHX	YR_UpregulatedInCHX
ENSDART00000045329|ENSDARG00000033364:zgc:158387	139.686	35.3568	149.445	29.1571	0.408199	1	YC_downregulatedInCHX	YR_UpregulatedInCHX
ENSDART00000077769|ENSDARG00000055416:serpinb1	69.4989	25.1326	55.0577	27.1176	0.409016	1	YC_downregulatedInCHX	YR_DownregulatedInCHX
ENSDART00000138985|ENSDARG00000044760:gnaia	67.5944	26.4041	82.8658	22.759	0.410381	1	YC_downregulatedInCHX	YR_UpregulatedInCHX
ENSDART00000010129|ENSDARG00000013950:pdf	12.1383	4.83416	12.3343	1.52379	0.411692	1	YC_downregulatedInCHX	YR_UpregulatedInCHX
ENSDART00000022290|ENSDARG00000017772:mdh1aa	42.426	272.154	41.4683	324.635	0.412137	1	YC_UpregulatedInCHX	YR_DownregulatedInCHX
ENSDART00000062811|ENSDARG00000042796:yy1a	40.8626	10.9238	31.8648	5.21737	0.412422	1	YC_downregulatedInCHX	YR_DownregulatedInCHX
ENSDART00000064025|ENSDARG00000043601:elof1	38.7275	10.1422	19.9687	8.66114	0.413348	1	YC_downregulatedInCHX	YR_DownregulatedInCHX
ENSDART00000046587|ENSDARG00000002790:ap2m1a	163.695	39.0281	137.923	26.4438	0.413522	1	YC_downregulatedInCHX	YR_DownregulatedInCHX
ENSDART00000126621|ENSDARG00000014536:pfdn1	32.9893	30.5466	15.8676	21.6559	0.414941	1	YC_downregulatedInCHX	YR_DownregulatedInCHX
ENSDART00000155472|ENSDARG00000007722:nudt8	14.1353	5.22488	13.6034	1.97414	0.414956	1	YC_downregulatedInCHX	YR_DownregulatedInCHX
ENSDART00000127667|ENSDARG00000018404:krt18	31.8187	17.7657	14.8059	4.75628	0.415661	1	YC_downregulatedInCHX	YR_DownregulatedInCHX
ENSDART00000099795|ENSDARG00000068903:sdad1	35.8776	13.4764	41.8644	22.0885	0.41642	1	YC_downregulatedInCHX	YR_UpregulatedInCHX
ENSDART00000136180|ENSDARG00000033259:dis3l2	77.4044	9.99896	69.3143	5.04022	0.416539	1	YC_downregulatedInCHX	YR_DownregulatedInCHX
ENSDART00000151261|ENSDARG00000054010:scaf1	27.5636	3.86078	49.5651	2.58995	0.417369	1	YC_downregulatedInCHX	YR_UpregulatedInCHX
ENSDART00000146123|ENSDARG00000038695:elavl1	160.05	13.9624	196.914	11.915	0.418014	1	YC_downregulatedInCHX	YR_UpregulatedInCHX
ENSDART00000091901|ENSDARG00000063100:psmd14	183.116	22.297	221.323	20.4865	0.418228	1	YC_downregulatedInCHX	YR_UpregulatedInCHX
ENSDART00000147845|ENSDARG00000056089:nrbp1	81.6709	5.19129	47.8874	1.06616	0.418403	1	YC_downregulatedInCHX	YR_DownregulatedInCHX
ENSDART00000052123|ENSDARG00000035905:slc25a44b	17.2508	8.67808	37.9483	11.7603	0.418753	1	YC_downregulatedInCHX	YR_UpregulatedInCHX
ENSDART00000028450|ENSDARG00000044636:tomm20b	114.954	162.41	93.518	155.459	0.422004	1	YC_UpregulatedInCHX	YR_DownregulatedInCHX
ENSDART00000047391|ENSDARG00000030585:rpl13	7.98382	192.329	6.47145	232.971	0.422318	1	YC_UpregulatedInCHX	YR_DownregulatedInCHX
ENSDART00000126490|ENSDARG00000051800:fnbp4	31.8512	9.70335	36.6054	7.22958	0.423067	1	YC_downregulatedInCHX	YR_UpregulatedInCHX
ENSDART00000017402|ENSDARG00000019613:IP6K2	5.22703	4.9072	11.1793	4.91316	0.424956	1	YC_downregulatedInCHX	YR_UpregulatedInCHX
ENSDART00000063320|ENSDARG00000043128:cldne	126.528	7.33579	250.873	9.39779	0.42575	1	YC_downregulatedInCHX	YR_UpregulatedInCHX
ENSDART00000064376|ENSDARG00000043848:sod1	20.4638	12.6779	20.2203	7.73187	0.426907	1	YC_downregulatedInCHX	YR_DownregulatedInCHX
ENSDART00000114294|ENSDARG00000076283:snrpd3l	213.925	19.0507	148.372	9.47638	0.427248	1	YC_downregulatedInCHX	YR_DownregulatedInCHX
ENSDART00000056627|ENSDARG00000044009:cstf2	22.927	35.046	22.7719	23.7094	0.429311	1	YC_UpregulatedInCHX	YR_DownregulatedInCHX
ENSDART00000092665|ENSDARG00000067607:srebf1	12.6222	3.71694	20.0062	3.07878	0.431564	1	YC_downregulatedInCHX	YR_UpregulatedInCHX
ENSDART00000062633|ENSDARG00000042690:s1pr1	62.347	24.7971	105.169	32.2392	0.431696	1	YC_downregulatedInCHX	YR_UpregulatedInCHX
NM_001002580:pmepa1	31.1483	22.0593	9.40495	10.4524	0.431897	1	YC_downregulatedInCHX	YR_DownregulatedInCHX
NM_213275:vgll4b	31.1483	22.0593	9.40495	10.4524	0.431897	1	YC_downregulatedInCHX	YR_DownregulatedInCHX
ENSDART00000136902|ENSDARG00000069853:txndc9	185.187	19.2442	143.244	9.72256	0.434567	1	YC_downregulatedInCHX	YR_DownregulatedInCHX
ENSDART00000141657|ENSDARG00000036456:anxa4	35.0627	24.4967	23.9343	22.886	0.435355	1	YC_downregulatedInCHX	YR_DownregulatedInCHX
ENSDART00000064603|ENSDARG00000057672:ppapdc1b	55.6163	3.62366	60.0292	1.8002	0.435547	1	YC_downregulatedInCHX	YR_UpregulatedInCHX
ENSDART00000025962|ENSDARG00000011934:gyg1a	8.63489	31.8543	10.6461	24.2711	0.435976	1	YC_UpregulatedInCHX	YR_UpregulatedInCHX
ENSDART00000038230|ENSDARG00000023160:snrnp40	62.7366	10.8495	60.1001	6.394	0.437693	1	YC_downregulatedInCHX	YR_DownregulatedInCHX
ENSDART00000028885|ENSDARG00000028335:hmga1a	419.62	127.433	288.674	98.7061	0.438611	1	YC_downregulatedInCHX	YR_DownregulatedInCHX
ENSDART00000020000|ENSDARG00000015978:COX5B	64.4132	25.0692	42.9544	11.5542	0.438642	1	YC_downregulatedInCHX	YR_DownregulatedInCHX
ENSDART00000077840|ENSDARG00000055527:cmn	29.5048	20.1109	2.86556	3.91342	0.438976	1	YC_downregulatedInCHX	YR_DownregulatedInCHX
ENSDART00000066177|ENSDARG00000045014:tuba2	22.3266	3.43955	15.7878	5.20088	0.439039	1	YC_downregulatedInCHX	YR_DownregulatedInCHX
ENSDART00000141921|ENSDARG00000017748:arhgap29b	11.3536	3.84639	39.0615	7.35288	0.43935	1	YC_downregulatedInCHX	YR_UpregulatedInCHX
ENSDART00000011251|ENSDARG00000003599:rpl3	23.4956	1304.35	19.1214	1390.33	0.439855	1	YC_UpregulatedInCHX	YR_DownregulatedInCHX
ENSDART00000011305|ENSDARG00000020676:dpp3	32.0504	9.61544	22.2847	11.1995	0.440466	1	YC_downregulatedInCHX	YR_DownregulatedInCHX
ENSDART00000024627|ENSDARG00000018693:cdh2	61.302	7.76397	116.537	10.3346	0.4409	1	YC_downregulatedInCHX	YR_UpregulatedInCHX
ENSDART00000077259|ENSDARG00000054980:ebna1bp2	147.818	11.4586	109.778	4.9912	0.441593	1	YC_downregulatedInCHX	YR_DownregulatedInCHX
ENSDART00000083294|ENSDARG00000059711:nol6	38.4612	7.3593	38.1928	12.4101	0.44164	1	YC_downregulatedInCHX	YR_DownregulatedInCHX
ENSDART00000148827|ENSDARG00000044062:ctbp2a	43.8404	5.14374	41.444	2.43177	0.441991	1	YC_downregulatedInCHX	YR_DownregulatedInCHX
ENSDART00000047175|ENSDARG00000019444:ssr4	103.272	36.1236	112.998	48.673	0.442133	1	YC_downregulatedInCHX	YR_UpregulatedInCHX
ENSDART00000102051|ENSDARG00000069909:HTRA2	14.4619	13.0285	22.0445	12.6186	0.442593	1	YC_downregulatedInCHX	YR_UpregulatedInCHX
ENSDART00000077732|ENSDARG00000055381:bambia	49.9325	8.19893	116.551	12.2581	0.443134	1	YC_downregulatedInCHX	YR_UpregulatedInCHX
ENSDART00000021666|ENSDARG00000002215:rtca	118.889	19.4993	107.77	12.3105	0.443402	1	YC_downregulatedInCHX	YR_DownregulatedInCHX
ENSDART00000036718|ENSDARG00000012274:eif4e1c	95.5188	19.5677	80.285	11.8533	0.444213	1	YC_downregulatedInCHX	YR_DownregulatedInCHX
ENSDART00000097546|ENSDARG00000067729:ARID3C	51.4559	9.21683	80.1206	9.27677	0.444665	1	YC_downregulatedInCHX	YR_UpregulatedInCHX
ENSDART00000155815|ENSDARG00000017673:nova2	162.897	7.46428	66.8331	1.32496	0.445386	1	YC_downregulatedInCHX	YR_DownregulatedInCHX
ENSDART00000099803|ENSDARG00000075989:arpc2	36.6072	12.9934	34.3439	7.08301	0.445951	1	YC_downregulatedInCHX	YR_DownregulatedInCHX
ENSDART00000130761|ENSDARG00000063583:map2k4a	9.10308	6.73478	8.37502	3.1356	0.447546	1	YC_downregulatedInCHX	YR_DownregulatedInCHX
ENSDART00000015368|ENSDARG00000058337:nop58	266.584	52.7972	282.24	47.0466	0.447663	1	YC_downregulatedInCHX	YR_UpregulatedInCHX
ENSDART00000083346|ENSDARG00000059725:hypk	47.0644	12.6756	33.6488	5.9482	0.447944	1	YC_downregulatedInCHX	YR_DownregulatedInCHX
ENSDART00000079154|ENSDARG00000056640:rpia	76.5435	4.07429	112.834	3.1728	0.448838	1	YC_downregulatedInCHX	YR_UpregulatedInCHX
ENSDART00000101974|ENSDARG00000032866:erh	225.114	50.6125	271.399	52.1856	0.449224	1	YC_downregulatedInCHX	YR_UpregulatedInCHX
ENSDART00000017493|ENSDARG00000019835:nkx2.1b	6.67258	3.06112	9.96689	8.74296	0.449475	1	YC_UpregulatedInCHX	YR_UpregulatedInCHX
ENSDART00000020631|ENSDARG00000003429:hnrpdl	147.223	17.161	168.954	14.2453	0.451907	1	YC_downregulatedInCHX	YR_UpregulatedInCHX
ENSDART00000030133|ENSDARG00000028321:synj2bp	23.9094	3.60532	45.2805	4.04178	0.451915	1	YC_downregulatedInCHX	YR_UpregulatedInCHX
ENSDART00000141669|ENSDARG00000025326:myl12.2	135.914	37.1743	95.2542	19.9759	0.45216	1	YC_downregulatedInCHX	YR_DownregulatedInCHX
ENSDART00000016780|ENSDARG00000014123:gspt1l	64.8064	21.4117	62.8136	14.5666	0.455098	1	YC_downregulatedInCHX	YR_DownregulatedInCHX
ENSDART00000131715|ENSDARG00000054696:psmb4	34.43	6.21667	25.7685	2.44241	0.455244	1	YC_downregulatedInCHX	YR_DownregulatedInCHX
ENSDART00000063817|ENSDARG00000043467:ndufb11	163.119	29.1984	156.05	21.6314	0.455388	1	YC_downregulatedInCHX	YR_DownregulatedInCHX
ENSDART00000012438|ENSDARG00000003035:hspa9	134.229	11.5641	157.309	18.8079	0.455537	1	YC_downregulatedInCHX	YR_UpregulatedInCHX
NM_207075:zgc:77197	18.6084	4.92638	22.7124	3.18444	0.45612	1	YC_downregulatedInCHX	YR_UpregulatedInCHX
ENSDART00000152087|ENSDARG00000096457:si:dkey-118j18.2	38.1375	8.80855	30.955	11.1526	0.456451	1	YC_downregulatedInCHX	YR_DownregulatedInCHX
ENSDART00000134884|ENSDARG00000027159:fbxo28	33.708	27.1841	35.9354	21.2684	0.456571	1	YC_downregulatedInCHX	YR_UpregulatedInCHX
ENSDART00000058555|ENSDARG00000040031:tardbp	351.358	18.5795	278.358	11.097	0.456602	1	YC_downregulatedInCHX	YR_DownregulatedInCHX
ENSDART00000156828|ENSDARG00000097224:C11orf89	86.2407	10.1039	91.2125	6.76733	0.456665	1	YC_downregulatedInCHX	YR_UpregulatedInCHX
ENSDART00000051804|ENSDARG00000035715:marcksl1b	475.129	7.94392	780.744	8.99864	0.457796	1	YC_downregulatedInCHX	YR_UpregulatedInCHX
ENSDART00000044154|ENSDARG00000032242:tnnt2c	149.298	53.3774	53.7264	23.8886	0.458191	1	YC_downregulatedInCHX	YR_DownregulatedInCHX
ENSDART00000077459|ENSDARG00000055151:smyd2a	177.499	18.9524	60.9297	3.86718	0.459057	1	YC_downregulatedInCHX	YR_DownregulatedInCHX
ENSDART00000052838|ENSDARG00000036371:acta1a	278.052	40.544	378.053	65.7614	0.460491	1	YC_downregulatedInCHX	YR_UpregulatedInCHX
ENSDART00000077626|ENSDARG00000055283:id2a	60.795	11.287	117.277	29.4606	0.461319	1	YC_downregulatedInCHX	YR_UpregulatedInCHX
ENSDART00000048675|ENSDARG00000020015:mrps33	164.155	8.54861	50.3333	0.578991	0.461755	1	YC_downregulatedInCHX	YR_DownregulatedInCHX
ENSDART00000017176|ENSDARG00000016484:dkc1	99.1751	11.9902	48.8068	8.6952	0.462165	1	YC_downregulatedInCHX	YR_DownregulatedInCHX
ENSDART00000024137|ENSDARG00000010085:p4ha2	45.5685	11.8341	47.5061	8.49078	0.462436	1	YC_downregulatedInCHX	YR_UpregulatedInCHX
ENSDART00000151437|ENSDARG00000053129:carhsp1	79.4742	51.5792	104.176	55.932	0.464593	1	YC_downregulatedInCHX	YR_UpregulatedInCHX
ENSDART00000133998|ENSDARG00000014806:ptplb	16.403	11.6697	17.8528	19.6714	0.465104	1	YC_UpregulatedInCHX	YR_UpregulatedInCHX
ENSDART00000148423|ENSDARG00000004836:dnajc5ab	33.5751	5.05356	41.2342	3.27538	0.46529	1	YC_downregulatedInCHX	YR_UpregulatedInCHX
ENSDART00000113111|ENSDARG00000075445:psmb5	91.063	16.9508	137.757	19.26	0.466255	1	YC_downregulatedInCHX	YR_UpregulatedInCHX
ENSDART00000157320|ENSDARG00000074667:akt1s1	96.5763	19.3838	42.6155	4.62077	0.466859	1	YC_downregulatedInCHX	YR_DownregulatedInCHX
ENSDART00000131366|ENSDARG00000057556:rpl17	29.7835	186.578	26.626	131.643	0.467057	1	YC_UpregulatedInCHX	YR_DownregulatedInCHX
ENSDART00000026383|ENSDARG00000011418:sigmar1	75.6752	5.08105	60.5215	2.39738	0.467912	1	YC_downregulatedInCHX	YR_DownregulatedInCHX
ENSDART00000129942|ENSDARG00000071670:tma7	266.766	10.9204	139.266	7.74321	0.470319	1	YC_downregulatedInCHX	YR_DownregulatedInCHX
ENSDART00000028634|ENSDARG00000021812:cherp	19.1492	5.16056	28.5558	3.66099	0.470497	1	YC_downregulatedInCHX	YR_UpregulatedInCHX
ENSDART00000105884|ENSDARG00000012824:itga3b	9.63248	4.36988	10.4568	7.96679	0.470934	1	YC_downregulatedInCHX	YR_UpregulatedInCHX
ENSDART00000039822|ENSDARG00000031907:ptbp1b	77.603	8.49042	206.542	15.2173	0.471605	1	YC_downregulatedInCHX	YR_UpregulatedInCHX
ENSDART00000067082|ENSDARG00000045618:clta	48.8887	3.45195	41.8744	4.61805	0.47179	1	YC_downregulatedInCHX	YR_DownregulatedInCHX
ENSDART00000104303|ENSDARG00000070828:actl6a	39.5576	6.5599	25.3779	1.64515	0.47226	1	YC_downregulatedInCHX	YR_DownregulatedInCHX
ENSDART00000136234|ENSDARG00000060065:UBAP2	136.571	4.73861	108.211	2.43979	0.473275	1	YC_downregulatedInCHX	YR_DownregulatedInCHX
ENSDART00000074514|ENSDARG00000052624:spryd7a	52.9348	4.56665	62.185	2.88455	0.47361	1	YC_downregulatedInCHX	YR_UpregulatedInCHX
ENSDART00000104687|ENSDARG00000003952:pfn2	176.025	48.0513	177.701	40.2382	0.475024	1	YC_downregulatedInCHX	YR_UpregulatedInCHX
ENSDART00000023654|ENSDARG00000019963:sfxn1	21.5282	4.33686	46.3084	5.3005	0.476505	1	YC_downregulatedInCHX	YR_UpregulatedInCHX
ENSDART00000098711|ENSDARG00000068289:eif3k	38.0269	32.9908	26.033	31.2458	0.477018	1	YC_downregulatedInCHX	YR_DownregulatedInCHX
ENSDART00000012050|ENSDARG00000012076:apoa1a	126.789	258.66	175.359	395.597	0.478746	1	YC_UpregulatedInCHX	YR_UpregulatedInCHX
ENSDART00000053158|ENSDARG00000036593:kdm2ba	8.08505	4.26588	11.5852	11.5457	0.481498	1	YC_UpregulatedInCHX	YR_UpregulatedInCHX
ENSDART00000123350|ENSDARG00000018976:sptlc2a	18.669	5.37009	26.742	4.08494	0.481677	1	YC_downregulatedInCHX	YR_UpregulatedInCHX
ENSDART00000064393|ENSDARG00000043857:ufm1	35.6353	16.6134	29.3773	9.36935	0.482189	1	YC_downregulatedInCHX	YR_DownregulatedInCHX
ENSDART00000042100|ENSDARG00000054304:homez	44.3928	8.99251	43.7923	12.5997	0.483128	1	YC_downregulatedInCHX	YR_DownregulatedInCHX
ENSDART00000053187|ENSDARG00000057497:stk35l	12.0511	5.52525	19.1381	5.09884	0.483176	1	YC_downregulatedInCHX	YR_UpregulatedInCHX
ENSDART00000140355|ENSDARG00000093678:si:dkey-102m7.3	4.94127	44.9017	3.63043	68.8333	0.48359	1	YC_UpregulatedInCHX	YR_DownregulatedInCHX
ENSDART00000076344|ENSDARG00000054213:hectd1	31.4277	5.05913	44.6177	4.20136	0.48469	1	YC_downregulatedInCHX	YR_UpregulatedInCHX
ENSDART00000018735|ENSDARG00000010745:dnaja2l	23.8969	7.02055	21.9802	2.70818	0.484896	1	YC_downregulatedInCHX	YR_DownregulatedInCHX
ENSDART00000110777|ENSDARG00000030053:eef1db	30.3684	139.507	17.2918	61.4406	0.48623	1	YC_UpregulatedInCHX	YR_DownregulatedInCHX
ENSDART00000129749|ENSDARG00000037962:psmb7	347.548	17.2583	477.698	17.8856	0.487375	1	YC_downregulatedInCHX	YR_UpregulatedInCHX
ENSDART00000023784|ENSDARG00000012387:pdha1a	160.806	12.5793	131.383	7.09888	0.487798	1	YC_downregulatedInCHX	YR_DownregulatedInCHX
ENSDART00000104031|ENSDARG00000070682:sdf4	74.7973	4.76413	80.6575	3.49036	0.487919	1	YC_downregulatedInCHX	YR_UpregulatedInCHX
ENSDART00000100867|ENSDARG00000056152:fam3c	38.54	5.80323	37.9082	2.81193	0.488136	1	YC_downregulatedInCHX	YR_DownregulatedInCHX
ENSDART00000130696|ENSDARG00000045296:myeov2	213.705	42.6702	138.894	22.0947	0.488233	1	YC_downregulatedInCHX	YR_DownregulatedInCHX
ENSDART00000136443|ENSDARG00000014259:eya1	68.863	9.61242	106.067	10.6526	0.488251	1	YC_downregulatedInCHX	YR_UpregulatedInCHX
ENSDART00000043172|ENSDARG00000078785:tmem258	464.719	49.2853	303.666	37.9077	0.488984	1	YC_downregulatedInCHX	YR_DownregulatedInCHX
ENSDART00000007630|ENSDARG00000025495:nhlh2	15.2266	20.2459	21.2801	18.9386	0.489285	1	YC_UpregulatedInCHX	YR_UpregulatedInCHX
ENSDART00000137762|ENSDARG00000068256:rwdd	101.039	10.3	76.7517	11.0944	0.489466	1	YC_downregulatedInCHX	YR_DownregulatedInCHX
ENSDART00000130396|ENSDARG00000086627:CABZ01003826.1	13.9908	8.27973	14.1772	4.14086	0.49053	1	YC_downregulatedInCHX	YR_UpregulatedInCHX
ENSDART00000014729|ENSDARG00000008383:arpc1a	86.0817	55.9042	122.639	67.3179	0.490938	1	YC_downregulatedInCHX	YR_UpregulatedInCHX
ENSDART00000147905|ENSDARG00000057378:fam213aa	103.559	9.5751	80.4298	10.7896	0.491264	1	YC_downregulatedInCHX	YR_DownregulatedInCHX
ENSDART00000111025|ENSDARG00000074335:boc	99.5193	15.6579	111.533	22.7458	0.491471	1	YC_downregulatedInCHX	YR_UpregulatedInCHX
ENSDART00000060417|ENSDARG00000041215:cetn4	21.3657	5.03408	14.1281	5.69364	0.493543	1	YC_downregulatedInCHX	YR_DownregulatedInCHX
ENSDART00000040723|ENSDARG00000030897:psmg3	71.3817	21.7605	87.2698	21.1063	0.494171	1	YC_downregulatedInCHX	YR_UpregulatedInCHX
ENSDART00000026464|ENSDARG00000012972:cfl1l	92.3159	36.2903	84.4452	41.2328	0.494635	1	YC_downregulatedInCHX	YR_DownregulatedInCHX
ENSDART00000030213|ENSDARG00000027552:mapk1	9.70997	4.55721	9.59322	8.92945	0.495297	1	YC_downregulatedInCHX	YR_DownregulatedInCHX
ENSDART00000074228|ENSDARG00000052383:tcf3b	80.2108	6.30951	153.68	16.5329	0.495546	1	YC_downregulatedInCHX	YR_UpregulatedInCHX
ENSDART00000102734|ENSDARG00000070161:vamp3	331.325	33.0635	304.512	25.3505	0.495699	1	YC_downregulatedInCHX	YR_DownregulatedInCHX
ENSDART00000100160|ENSDARG00000069045:chtf8	41.3946	13.9542	40.6385	10.0822	0.496333	1	YC_downregulatedInCHX	YR_DownregulatedInCHX
ENSDART00000078596|ENSDARG00000056160:hspd1	104.411	11.9184	64.4429	9.61304	0.497369	1	YC_downregulatedInCHX	YR_DownregulatedInCHX
ENSDART00000140731|ENSDARG00000087869:si:ch211-11k18.4	41.2019	5.83168	36.7727	3.47641	0.497867	1	YC_downregulatedInCHX	YR_DownregulatedInCHX
ENSDART00000066789|ENSDARG00000045421:stard3nl	33.8935	7.17462	27.6758	2.72638	0.498687	1	YC_downregulatedInCHX	YR_DownregulatedInCHX
ENSDART00000128613|ENSDARG00000010160:rps15a	40.3004	1696.82	40.5131	2060.69	0.498836	1	YC_UpregulatedInCHX	YR_UpregulatedInCHX
ENSDART00000098712|ENSDARG00000068291:TMEM208	48.2498	10.9238	41.5884	13.6835	0.499253	1	YC_downregulatedInCHX	YR_DownregulatedInCHX
ENSDART00000021683|ENSDARG00000034056:csnk1g2b	62.4201	11.5469	82.4252	10.6672	0.49946	1	YC_downregulatedInCHX	YR_UpregulatedInCHX
ENSDART00000077059|ENSDARG00000054804:anp32e	341.895	22.9158	268.154	13.5627	0.499531	1	YC_downregulatedInCHX	YR_DownregulatedInCHX
ENSDART00000105523|ENSDARG00000071396:timm23	7.67149	8.11484	7.47132	13.2396	0.49961	1	YC_UpregulatedInCHX	YR_DownregulatedInCHX
ENSDART00000038495|ENSDARG00000014571:ctnnb1	178.621	5.40127	184.243	3.45579	0.500115	1	YC_downregulatedInCHX	YR_UpregulatedInCHX
ENSDART00000017269|ENSDARG00000019529:parp1	55.1878	3.60792	40.8522	4.97929	0.500527	1	YC_downregulatedInCHX	YR_DownregulatedInCHX
ENSDART00000085381|ENSDARG00000016300:ebf3	103.511	31.4917	171.265	41.8484	0.500584	1	YC_downregulatedInCHX	YR_UpregulatedInCHX
ENSDART00000059549|ENSDARG00000040666:nifk	120.153	6.39318	115.849	2.72638	0.501265	1	YC_downregulatedInCHX	YR_DownregulatedInCHX
ENSDART00000024450|ENSDARG00000002271:zfand5b	113.332	5.78404	107.615	3.24714	0.501527	1	YC_downregulatedInCHX	YR_DownregulatedInCHX
ENSDART00000139855|ENSDARG00000017741:g3bp1	101.229	6.25993	95.1183	2.80592	0.501919	1	YC_downregulatedInCHX	YR_DownregulatedInCHX
ENSDART00000079401|ENSDARG00000056836:si:ch211-125o16.4	49.7526	11.3933	17.5617	2.10278	0.502314	1	YC_downregulatedInCHX	YR_DownregulatedInCHX
ENSDART00000104336|ENSDARG00000070835:tnnc2	220.476	56.1842	198.56	43.0266	0.502515	1	YC_downregulatedInCHX	YR_DownregulatedInCHX
ENSDART00000012091|ENSDARG00000014017:rrm1	342.329	13.6077	251.547	7.04732	0.502832	1	YC_downregulatedInCHX	YR_DownregulatedInCHX
ENSDART00000053804|ENSDARG00000037017:ube4b	27.7102	12.3145	59.8954	17.6713	0.503659	1	YC_downregulatedInCHX	YR_UpregulatedInCHX
ENSDART00000141695|ENSDARG00000027016:GBF1	115.009	7.85152	56.0484	2.13232	0.505291	1	YC_downregulatedInCHX	YR_DownregulatedInCHX
ENSDART00000055510|ENSDARG00000038076:ROMO1	337.363	1011.94	152.986	498.159	0.505601	1	YC_UpregulatedInCHX	YR_DownregulatedInCHX
ENSDART00000053367|ENSDARG00000036754:hmgn3	82.1314	11.1342	20.1505	3.82613	0.506099	1	YC_downregulatedInCHX	YR_DownregulatedInCHX
ENSDART00000013590|ENSDARG00000004256:wnt11	12.8876	6.30628	26.629	6.90643	0.507458	1	YC_downregulatedInCHX	YR_UpregulatedInCHX
ENSDART00000024743|ENSDARG00000004427:dpy30	170.659	42.8986	135.264	28.3012	0.5081	1	YC_downregulatedInCHX	YR_DownregulatedInCHX
ENSDART00000101694|ENSDARG00000007921:relt	25.3579	5.30999	39.6858	5.22439	0.508455	1	YC_downregulatedInCHX	YR_UpregulatedInCHX
ENSDART00000073846|ENSDARG00000052074:BX957362.1	97.0694	13.9677	88.0985	8.52264	0.510543	1	YC_downregulatedInCHX	YR_DownregulatedInCHX
ENSDART00000106593|ENSDARG00000015239:prp19	286.716	33.9722	219.59	31.3504	0.510549	1	YC_downregulatedInCHX	YR_DownregulatedInCHX
ENSDART00000129766|ENSDARG00000020467:safb	48.2157	4.59163	78.1706	5.07568	0.511163	1	YC_downregulatedInCHX	YR_UpregulatedInCHX
ENSDART00000060310|ENSDARG00000070083:ATP5B	132.499	83.4531	180.857	100.248	0.511798	1	YC_downregulatedInCHX	YR_UpregulatedInCHX
ENSDART00000099338|ENSDARG00000038432:actr10	48.3586	6.25023	56.8538	4.36213	0.51202	1	YC_downregulatedInCHX	YR_UpregulatedInCHX
ENSDART00000015723|ENSDARG00000021225:prkci	12.8518	5.2169	56.5887	13.365	0.512072	1	YC_UpregulatedInCHX	YR_UpregulatedInCHX
ENSDART00000139292|ENSDARG00000092493:si:dkeyp-44a8.2	28.4075	5.96033	30.7036	4.33958	0.512969	1	YC_downregulatedInCHX	YR_UpregulatedInCHX
ENSDART00000104831|ENSDARG00000071060:naa10	154.348	84.9276	87.5116	56.6065	0.513171	1	YC_downregulatedInCHX	YR_DownregulatedInCHX
ENSDART00000033069|ENSDARG00000024511:bxdc2	61.8964	12.8371	70.7631	11.4658	0.514443	1	YC_downregulatedInCHX	YR_UpregulatedInCHX
ENSDART00000098439|ENSDARG00000015057:ube2d4	30.4178	5.61516	33.1016	4.4997	0.515115	1	YC_downregulatedInCHX	YR_UpregulatedInCHX
ENSDART00000043317|ENSDARG00000023672:timm8a	108.872	21.5159	93.8215	24.4499	0.51519	1	YC_downregulatedInCHX	YR_DownregulatedInCHX
ENSDART00000129911|ENSDARG00000039066:klhl31	14.9852	46.219	11.5301	53.4892	0.515304	1	YC_UpregulatedInCHX	YR_DownregulatedInCHX
ENSDART00000103064|ENSDARG00000042004:nfya	23.2338	4.45619	24.2219	7.41018	0.518054	1	YC_downregulatedInCHX	YR_UpregulatedInCHX
ENSDART00000151360|ENSDARG00000096361:si:dkey-10p5.10:	12.4649	5.26672	14.4583	9.50952	0.519407	1	YC_downregulatedInCHX	YR_UpregulatedInCHX
ENSDART00000091331|ENSDARG00000044804:prodha	7.84634	4.8428	16.7876	20.2407	0.520195	1	YC_UpregulatedInCHX	YR_UpregulatedInCHX
ENSDART00000156727|ENSDARG00000091905:si:dkey-108k21.21	7.04178	9.61544	8.22158	18.7994	0.520651	1	YC_UpregulatedInCHX	YR_UpregulatedInCHX
ENSDART00000148389|ENSDARG00000025789:chd4b	101.622	11.5051	138.051	12.4762	0.521276	1	YC_downregulatedInCHX	YR_UpregulatedInCHX
ENSDART00000058383|ENSDARG00000039913:tmem147	82.2055	6.12399	92.5331	4.32646	0.52203	1	YC_downregulatedInCHX	YR_UpregulatedInCHX
ENSDART00000143703|ENSDARG00000076895:flrt3	64.1286	7.91717	44.5946	3.07878	0.522551	1	YC_downregulatedInCHX	YR_DownregulatedInCHX
ENSDART00000019392|ENSDARG00000016233:sdr16c5a	43.1428	11.0647	48.5657	17.2535	0.522636	1	YC_downregulatedInCHX	YR_UpregulatedInCHX
ENSDART00000080423|ENSDARG00000057698:ctsd	186.859	36.0492	46.8862	6.10409	0.52333	1	YC_downregulatedInCHX	YR_DownregulatedInCHX
ENSDART00000065555|ENSDARG00000044619:birc2	37.3519	10.1619	54.2351	19.7185	0.523469	1	YC_downregulatedInCHX	YR_UpregulatedInCHX
ENSDART00000039495|ENSDARG00000026072:pdcd5	63.5449	50.9743	67.4838	62.691	0.524507	1	YC_downregulatedInCHX	YR_UpregulatedInCHX
ENSDART00000077087|ENSDARG00000054823:id3	22.5917	5.25168	63.6549	9.26665	0.524747	1	YC_downregulatedInCHX	YR_UpregulatedInCHX
ENSDART00000102027|ENSDARG00000042030:kpna5	23.1341	3.65181	2.57995	0.745966	0.524869	1	YC_downregulatedInCHX	YR_DownregulatedInCHX
ENSDART00000123319|ENSDARG00000001676:gpm6bb	21.2551	3.57451	24.5151	7.5289	0.525536	1	YC_downregulatedInCHX	YR_UpregulatedInCHX
ENSDART00000125133|ENSDARG00000034693:mysm1	23.851	3.62385	25.6495	7.23754	0.525787	1	YC_downregulatedInCHX	YR_UpregulatedInCHX
ENSDART00000037914|ENSDARG00000022438:cox6a1	379.777	108.228	367.613	93.5998	0.526148	1	YC_downregulatedInCHX	YR_DownregulatedInCHX
NM_001017893:cript	15.4572	5.38651	15.0856	7.86437	0.526266	1	YC_downregulatedInCHX	YR_DownregulatedInCHX
ENSDART00000026409|ENSDARG00000013475:cct4	144.26	115.284	142.324	100.158	0.527443	1	YC_downregulatedInCHX	YR_DownregulatedInCHX
ENSDART00000138488|ENSDARG00000039208:nasp	87.4922	7.6137	60.1564	3.45517	0.527866	1	YC_downregulatedInCHX	YR_DownregulatedInCHX
ENSDART00000156551|ENSDARG00000096849:si:dkey-16p21.8	56.1911	4.22071	52.6559	6.61869	0.528856	1	YC_downregulatedInCHX	YR_DownregulatedInCHX
ENSDART00000066393|ENSDARG00000092546:pdap1a	101.01	5.97128	109.031	4.06988	0.529866	1	YC_downregulatedInCHX	YR_UpregulatedInCHX
ENSDART00000075520|ENSDARG00000053485:aldh6a1	32.5427	38.1477	38.517	54.6422	0.530807	1	YC_UpregulatedInCHX	YR_UpregulatedInCHX
ENSDART00000002932|ENSDARG00000008803:marcksb	669.11	67.2693	371.46	43.3535	0.530981	1	YC_downregulatedInCHX	YR_DownregulatedInCHX
ENSDART00000141539|ENSDARG00000092677:COA6	102.183	5.61588	108.938	4.39009	0.53146	1	YC_downregulatedInCHX	YR_UpregulatedInCHX
ENSDART00000062264|ENSDARG00000075768:sdhb	92.5416	4.5147	138.641	5.17883	0.531498	1	YC_downregulatedInCHX	YR_UpregulatedInCHX
ENSDART00000147112|ENSDARG00000092873:zgc:193541	457.63	104.441	465.343	95.0678	0.532032	1	YC_downregulatedInCHX	YR_UpregulatedInCHX
ENSDART00000049793|ENSDARG00000042533:gstm	34.0766	22.4136	20.7862	17.9959	0.532703	1	YC_downregulatedInCHX	YR_DownregulatedInCHX
ENSDART00000018423|ENSDARG00000023323:ywhaqb	245.471	146.791	186.927	123.704	0.533315	1	YC_downregulatedInCHX	YR_DownregulatedInCHX
ENSDART00000015632|ENSDARG00000006859:nkain1	32.0812	5.63044	21.2027	6.32944	0.533968	1	YC_downregulatedInCHX	YR_DownregulatedInCHX
ENSDART00000081989|ENSDARG00000058996:jam2a	83.2173	19.4898	42.4932	12.9152	0.534276	1	YC_downregulatedInCHX	YR_DownregulatedInCHX
ENSDART00000022643|ENSDARG00000014692:znf622	27.2052	3.38885	5.26444	0.578991	0.534759	1	YC_downregulatedInCHX	YR_DownregulatedInCHX
ENSDART00000141904|ENSDARG00000088711:lgals1l1	21.8245	36.5646	13.9664	31.6682	0.536645	1	YC_UpregulatedInCHX	YR_DownregulatedInCHX
ENSDART00000132209|ENSDARG00000036100:eya3	24.3657	8.40076	24.755	5.13422	0.537403	1	YC_downregulatedInCHX	YR_UpregulatedInCHX
ENSDART00000101204|ENSDARG00000058538:alcamb	85.1757	4.65025	10.7539	0.578991	0.537622	1	YC_downregulatedInCHX	YR_DownregulatedInCHX
ENSDART00000155188|ENSDARG00000077116:CCNJL	15.3869	4.54266	18.514	10.6547	0.538225	1	YC_downregulatedInCHX	YR_UpregulatedInCHX
ENSDART00000134929|ENSDARG00000095365:si:dkeyp-68f6.3	6.62441	4.28799	1.37363	1.96324	0.538462	1	YC_downregulatedInCHX	YR_DownregulatedInCHX
ENSDART00000032118|ENSDARG00000025404:ube2g2	52.6834	5.6434	68.2526	4.56565	0.5395	1	YC_downregulatedInCHX	YR_UpregulatedInCHX
ENSDART00000123568|ENSDARG00000091298:pmela	43.8244	54.8713	30.1092	46.4207	0.539765	1	YC_UpregulatedInCHX	YR_DownregulatedInCHX
ENSDART00000112389|ENSDARG00000077264:wdr43	55.441	6.67877	49.7266	3.50857	0.54006	1	YC_downregulatedInCHX	YR_DownregulatedInCHX
NM_001130602:cox7b	647.228	58.0507	478.255	48.6408	0.540137	1	YC_downregulatedInCHX	YR_DownregulatedInCHX
ENSDART00000025782|ENSDARG00000003487:nup93	150.22	28.0091	137.436	21.2078	0.540383	1	YC_downregulatedInCHX	YR_DownregulatedInCHX
ENSDART00000142168|ENSDARG00000020866:APOA4	194.389	14.1562	201.531	11.0121	0.541014	1	YC_downregulatedInCHX	YR_UpregulatedInCHX
ENSDART00000034456|ENSDARG00000023190:kpna4	75.2389	3.61956	81.4903	6.90677	0.541781	1	YC_downregulatedInCHX	YR_UpregulatedInCHX
ENSDART00000067803|ENSDARG00000046119:rps3	64.5836	425.085	46.9155	354.177	0.542545	1	YC_UpregulatedInCHX	YR_DownregulatedInCHX
ENSDART00000131402|ENSDARG00000061951:golgb1	30.5666	4.85938	28.6301	7.8661	0.542603	1	YC_downregulatedInCHX	YR_DownregulatedInCHX
ENSDART00000024858|ENSDARG00000010717:chchd10	94.3846	30.1114	95.8993	25.2	0.542622	1	YC_downregulatedInCHX	YR_UpregulatedInCHX
ENSDART00000007642|ENSDARG00000077664:zgc:110239	51.5635	13.5773	77.1466	16.4697	0.543251	1	YC_downregulatedInCHX	YR_UpregulatedInCHX
ENSDART00000144621|ENSDARG00000086699:smim15	120.471	22.2969	133.603	29.8459	0.544716	1	YC_downregulatedInCHX	YR_UpregulatedInCHX
ENSDART00000026866|ENSDARG00000032970:cox4i1	155.76	81.0937	121.924	72.6972	0.544862	1	YC_downregulatedInCHX	YR_DownregulatedInCHX
ENSDART00000148928|ENSDARG00000060521:rbm27	4.45293	3.15183	1.22121	3.27538	0.545455	1	YC_downregulatedInCHX	YR_DownregulatedInCHX
ENSDART00000086592|ENSDARG00000061030:vezf1b	56.5179	3.93828	65.0824	8.34018	0.545594	1	YC_downregulatedInCHX	YR_UpregulatedInCHX
ENSDART00000104750|ENSDARG00000071026:mllt11	43.8285	8.84252	33.5692	4.36109	0.546013	1	YC_downregulatedInCHX	YR_DownregulatedInCHX
ENSDART00000122683|ENSDARG00000088272:srp14	67.9657	5.49615	55.23	5.6991	0.546768	1	YC_downregulatedInCHX	YR_DownregulatedInCHX
ENSDART00000137382|ENSDARG00000032072:cdk16	29.1007	3.88982	40.182	8.81499	0.546804	1	YC_downregulatedInCHX	YR_UpregulatedInCHX
ENSDART00000023388|ENSDARG00000008542:yod1	22.3842	6.54638	35.167	7.26404	0.547114	1	YC_downregulatedInCHX	YR_UpregulatedInCHX
ENSDART00000115072|ENSDARG00000015653:tnip1	26.7495	8.56277	25.7	5.11996	0.54803	1	YC_downregulatedInCHX	YR_DownregulatedInCHX
ENSDART00000137423|ENSDARG00000014385:chek1	45.8072	8.51993	34.2144	4.49776	0.548713	1	YC_downregulatedInCHX	YR_DownregulatedInCHX
ENSDART00000021644|ENSDARG00000012256:taldo1	156.245	48.8205	153.606	41.2648	0.549606	1	YC_downregulatedInCHX	YR_DownregulatedInCHX
ENSDART00000081170|ENSDARG00000078459:cux1a	23.3812	6.24611	20.1425	7.66082	0.54968	1	YC_downregulatedInCHX	YR_DownregulatedInCHX
ENSDART00000020817|ENSDARG00000006005:nudcd3	96.2568	16.0393	93.1786	12.2892	0.550863	1	YC_downregulatedInCHX	YR_DownregulatedInCHX
ENSDART00000109790|ENSDARG00000006566:nlk1	28.6337	15.5512	34.7327	25.4076	0.550927	1	YC_downregulatedInCHX	YR_UpregulatedInCHX
ENSDART00000087346|ENSDARG00000040118:zgc:113232	77.1384	9.29823	31.0605	5.09329	0.55182	1	YC_downregulatedInCHX	YR_DownregulatedInCHX
ENSDART00000124416|ENSDARG00000008020:med31	60.2413	16.6943	63.8244	14.3715	0.552425	1	YC_downregulatedInCHX	YR_UpregulatedInCHX
ENSDART00000102380|ENSDARG00000076128:prkar1aa	107.466	16.7209	100.211	11.5247	0.554056	1	YC_downregulatedInCHX	YR_DownregulatedInCHX
ENSDART00000009464|ENSDARG00000019998:slc30a7	52.2998	17.0034	65.3164	15.815	0.55426	1	YC_downregulatedInCHX	YR_UpregulatedInCHX
ENSDART00000054849|ENSDARG00000037655:pls3	127.697	22.4425	155.346	31.6361	0.554736	1	YC_downregulatedInCHX	YR_UpregulatedInCHX
ENSDART00000027603|ENSDARG00000043257:ckbb	116.993	7.91717	97.1156	4.01031	0.554764	1	YC_downregulatedInCHX	YR_DownregulatedInCHX
ENSDART00000012018|ENSDARG00000018890:snrpa	136.029	5.25084	117.141	6.79	0.556209	1	YC_downregulatedInCHX	YR_DownregulatedInCHX
ENSDART00000146470|ENSDARG00000054063:arpc4	20.7853	8.72287	13.4529	9.29606	0.556527	1	YC_downregulatedInCHX	YR_DownregulatedInCHX
ENSDART00000102883|ENSDARG00000090369:zgc:86896	294.008	71.5102	123.552	34.8262	0.556605	1	YC_downregulatedInCHX	YR_DownregulatedInCHX
ENSDART00000012582|ENSDARG00000019496:esd	117.476	33.5611	103.902	25.0695	0.55872	1	YC_downregulatedInCHX	YR_DownregulatedInCHX
ENSDART00000135356|ENSDARG00000004692:nabp1a	80.8793	8.01325	61.6931	4.01031	0.55907	1	YC_downregulatedInCHX	YR_DownregulatedInCHX
ENSDART00000044115|ENSDARG00000034734:med6	67.9793	5.9067	50.5603	7.11145	0.559516	1	YC_downregulatedInCHX	YR_DownregulatedInCHX
ENSDART00000003962|ENSDARG00000007217:wdr55	26.3885	3.95144	4.35539	0.745966	0.561023	1	YC_downregulatedInCHX	YR_DownregulatedInCHX
ENSDART00000030738|ENSDARG00000025859:lmf2b	48.4698	4.1692	69.387	9.31464	0.561449	1	YC_downregulatedInCHX	YR_UpregulatedInCHX
ENSDART00000007346|ENSDARG00000003189:psmd1	106.971	7.14063	115.603	5.20701	0.561476	1	YC_downregulatedInCHX	YR_UpregulatedInCHX
ENSDART00000003001|ENSDARG00000006316:rpl23a	38.7908	342.69	43.5106	332.78	0.561613	1	YC_UpregulatedInCHX	YR_UpregulatedInCHX
ENSDART00000122502|ENSDARG00000057702:ogt.1	23.6721	5.52197	56.7649	10.0723	0.561858	1	YC_downregulatedInCHX	YR_UpregulatedInCHX
ENSDART00000081477|ENSDARG00000058593:sri	166.383	18.7356	129.537	10.6233	0.562585	1	YC_downregulatedInCHX	YR_DownregulatedInCHX
ENSDART00000054153|ENSDARG00000037229:denr	952.297	102.301	411.49	39.2183	0.563729	1	YC_downregulatedInCHX	YR_DownregulatedInCHX
ENSDART00000054078|ENSDARG00000037188:rpa2	84.1065	23.1752	58.3535	11.8499	0.564346	1	YC_downregulatedInCHX	YR_DownregulatedInCHX
ENSDART00000049425|ENSDARG00000005675:sec61al2	167.058	6.8173	179.269	4.61475	0.565487	1	YC_downregulatedInCHX	YR_UpregulatedInCHX
ENSDART00000041192|ENSDARG00000033138:lyrm2	38.2097	8.26191	44.2678	6.2184	0.566432	1	YC_downregulatedInCHX	YR_UpregulatedInCHX
ENSDART00000013434|ENSDARG00000013063:oxct1a	26.0436	7.20625	22.0847	9.1501	0.568205	1	YC_downregulatedInCHX	YR_DownregulatedInCHX
ENSDART00000099602|ENSDARG00000027141:ube2l3b	93.2855	16.6109	106.866	15.1393	0.568571	1	YC_downregulatedInCHX	YR_UpregulatedInCHX
ENSDART00000010211|ENSDARG00000008706:paip2b	353.281	20.3565	229.789	9.82749	0.56889	1	YC_downregulatedInCHX	YR_DownregulatedInCHX
ENSDART00000066930|ENSDARG00000045514:atp5c1	388.373	96.8146	396.946	89.9741	0.569503	1	YC_downregulatedInCHX	YR_UpregulatedInCHX
ENSDART00000009438|ENSDARG00000009933:lmnb2	19.1601	8.61874	25.7656	8.03411	0.569671	1	YC_downregulatedInCHX	YR_UpregulatedInCHX
ENSDART00000041960|ENSDARG00000032575:ywhaz	135.357	6.26316	186.94	5.56567	0.569983	1	YC_downregulatedInCHX	YR_UpregulatedInCHX
ENSDART00000147439|ENSDARG00000031681:atp6v0b	74.6274	16.2554	110.692	17.8423	0.570423	1	YC_downregulatedInCHX	YR_UpregulatedInCHX
ENSDART00000138578|ENSDARG00000021973:st13	56.6411	8.05096	52.385	4.51455	0.571154	1	YC_downregulatedInCHX	YR_DownregulatedInCHX
ENSDART00000150991|ENSDARG00000011146:uqcrb	149.507	59.7827	133.83	46.8049	0.571974	1	YC_downregulatedInCHX	YR_DownregulatedInCHX
ENSDART00000074255|ENSDARG00000052408:mgat2	27.4806	7.80917	41.5615	8.06998	0.573965	1	YC_downregulatedInCHX	YR_UpregulatedInCHX
ENSDART00000135344|ENSDARG00000007791:ppp2r1a	133.182	10.3389	89.5978	3.65777	0.574644	1	YC_downregulatedInCHX	YR_DownregulatedInCHX
ENSDART00000023488|ENSDARG00000011175:atp6v1d	120.214	19.9531	101.796	13.1461	0.57496	1	YC_downregulatedInCHX	YR_DownregulatedInCHX
ENSDART00000097531|ENSDARG00000067717:tomm7	55.428	158.512	54.305	136.963	0.576327	1	YC_UpregulatedInCHX	YR_DownregulatedInCHX
ENSDART00000078568|ENSDARG00000056138:sf3b1	39.4311	3.76377	74.8931	11.5726	0.577435	1	YC_downregulatedInCHX	YR_UpregulatedInCHX
ENSDART00000126366|ENSDARG00000078077:dph2	32.3662	7.88508	23.2954	8.51074	0.577479	1	YC_downregulatedInCHX	YR_DownregulatedInCHX
ENSDART00000017299|ENSDARG00000013004:tdg	98.5633	57.649	49.0839	33.8247	0.578008	1	YC_downregulatedInCHX	YR_DownregulatedInCHX
ENSDART00000032540|ENSDARG00000025889:usp14	98.3595	6.18245	83.9818	7.82595	0.580057	1	YC_downregulatedInCHX	YR_DownregulatedInCHX
ENSDART00000129035|ENSDARG00000055064:prdx5	97.5256	20.4892	66.0289	17.0945	0.580981	1	YC_downregulatedInCHX	YR_DownregulatedInCHX
ENSDART00000122388|ENSDARG00000038401:tefb	41.7456	9.15658	41.0659	5.78618	0.581561	1	YC_downregulatedInCHX	YR_DownregulatedInCHX
ENSDART00000080882|ENSDARG00000058088:aifm1	19.6717	9.71359	22.7376	8.17582	0.582379	1	YC_downregulatedInCHX	YR_UpregulatedInCHX
ENSDART00000042049|ENSDARG00000031915:hif1an	25.1613	9.33667	33.4851	7.60104	0.582391	1	YC_downregulatedInCHX	YR_UpregulatedInCHX
ENSDART00000059194|ENSDARG00000040440:snrpd2	518.58	18.9708	429.859	11.6188	0.582954	1	YC_downregulatedInCHX	YR_DownregulatedInCHX
ENSDART00000030691|ENSDARG00000022995:clic4	104.116	9.12911	87.0813	5.3739	0.583025	1	YC_downregulatedInCHX	YR_DownregulatedInCHX
ENSDART00000130083|ENSDARG00000091656:lsm8	240.107	53.2244	240.564	46.5011	0.584485	1	YC_downregulatedInCHX	YR_UpregulatedInCHX
ENSDART00000062370|ENSDARG00000042535:actc1a	175.919	14.1184	53.9287	5.77455	0.585051	1	YC_downregulatedInCHX	YR_DownregulatedInCHX
ENSDART00000075632|ENSDARG00000053586:creb1a	25.055	9.40774	19.1727	9.95512	0.585524	1	YC_downregulatedInCHX	YR_DownregulatedInCHX
ENSDART00000104478|ENSDARG00000022968:fxr1	21.7464	27.8358	37.6989	37.7891	0.585614	1	YC_UpregulatedInCHX	YR_UpregulatedInCHX
NM_001291347:wu:fc46h12	189.171	7.23804	222.002	6.41199	0.587025	1	YC_downregulatedInCHX	YR_UpregulatedInCHX
ENSDART00000081035|ENSDARG00000058208:slc25a26	31.6071	11.9776	15.6441	8.75102	0.587077	1	YC_downregulatedInCHX	YR_DownregulatedInCHX
ENSDART00000043932|ENSDARG00000020574:atp2a1	224.957	70.1483	333.192	92.9044	0.58717	1	YC_downregulatedInCHX	YR_UpregulatedInCHX
ENSDART00000062383|ENSDARG00000042539:ywhaqa	49.7648	10.4993	26.4838	6.53461	0.587398	1	YC_downregulatedInCHX	YR_DownregulatedInCHX
ENSDART00000123608|ENSDARG00000087243:zgc:100918	195.834	12.6092	66.2141	5.74516	0.587424	1	YC_downregulatedInCHX	YR_DownregulatedInCHX
ENSDART00000141326|ENSDARG00000003835:stom	98.4452	8.33018	105.005	5.65096	0.587999	1	YC_downregulatedInCHX	YR_UpregulatedInCHX
ENSDART00000143441|ENSDARG00000036671:tnni1al	68.5869	10.7444	47.519	4.85913	0.58926	1	YC_downregulatedInCHX	YR_DownregulatedInCHX
ENSDART00000083572|ENSDARG00000059816:C1H19orf53	35.3802	22.7632	35.9337	29.1353	0.589405	1	YC_downregulatedInCHX	YR_UpregulatedInCHX
ENSDART00000009194|ENSDARG00000018903:aimp2	29.5187	9.79075	29.7273	7.34127	0.589753	1	YC_downregulatedInCHX	YR_UpregulatedInCHX
ENSDART00000126259|ENSDARG00000090182:H2AFY	93.2449	3.03654	354.98	17.9476	0.589808	1	YC_downregulatedInCHX	YR_UpregulatedInCHX
ENSDART00000103455|ENSDARG00000070471:tarbp2	23.1466	8.23846	34.6468	8.58441	0.589824	1	YC_downregulatedInCHX	YR_UpregulatedInCHX
ENSDART00000129339|ENSDARG00000037965:srrm2	54.8655	6.0016	57.5602	8.90236	0.590936	1	YC_downregulatedInCHX	YR_UpregulatedInCHX
ENSDART00000033724|ENSDARG00000023290:fabp3	306.724	321.313	369.802	411.241	0.591829	1	YC_UpregulatedInCHX	YR_UpregulatedInCHX
ENSDART00000003314|ENSDARG00000002403:nusap1	43.8755	8.26243	33.6292	9.238	0.593199	1	YC_downregulatedInCHX	YR_DownregulatedInCHX
ENSDART00000032341|ENSDARG00000023989:pef1	96.4036	25.5375	69.9444	15.3067	0.596286	1	YC_downregulatedInCHX	YR_DownregulatedInCHX
ENSDART00000023116|ENSDARG00000004342:srsf11	177.479	4.82989	230.266	9.65536	0.597351	1	YC_downregulatedInCHX	YR_UpregulatedInCHX
ENSDART00000011878|ENSDARG00000003032:eif4a1b	59.1251	140.913	72.2112	150.781	0.598623	1	YC_UpregulatedInCHX	YR_UpregulatedInCHX
ENSDART00000123254|ENSDARG00000052606:dpp9	26.4325	6.4884	40.3098	13.3237	0.600481	1	YC_downregulatedInCHX	YR_UpregulatedInCHX
ENSDART00000098632|ENSDARG00000054454:epha4a	15.8311	9.98472	26.0438	11.5021	0.601409	1	YC_downregulatedInCHX	YR_UpregulatedInCHX
ENSDART00000121550|ENSDARG00000032802:ktn1	49.7366	9.75457	53.1142	6.91672	0.601673	1	YC_downregulatedInCHX	YR_UpregulatedInCHX
ENSDART00000037664|ENSDARG00000023536:nnt	107.117	7.12575	91.0036	7.526	0.60279	1	YC_downregulatedInCHX	YR_DownregulatedInCHX
ENSDART00000126152|ENSDARG00000089073:akap8l	49.95	5.5044	61.4004	10.0797	0.603495	1	YC_downregulatedInCHX	YR_UpregulatedInCHX
ENSDART00000003884|ENSDARG00000007271:mynn	35.562	12.1817	29.7446	6.72162	0.60369	1	YC_downregulatedInCHX	YR_DownregulatedInCHX
ENSDART00000055430|ENSDARG00000038028:ndufa6	328.482	22.198	266.477	14.4815	0.60495	1	YC_downregulatedInCHX	YR_DownregulatedInCHX
ENSDART00000049196|ENSDARG00000017261:gdpd1	25.4595	8.72225	41.6915	11.2435	0.605544	1	YC_downregulatedInCHX	YR_UpregulatedInCHX
ENSDART00000002826|ENSDARG00000017658:gmppb	280.579	42.2815	207.728	27.021	0.605641	1	YC_downregulatedInCHX	YR_DownregulatedInCHX
ENSDART00000017941|ENSDARG00000016630:tprb	21.9728	12.6891	20.9705	8.91917	0.605921	1	YC_downregulatedInCHX	YR_DownregulatedInCHX
ENSDART00000065649|ENSDARG00000044676:GADD45G	14.9262	5.32579	75.8348	38.4018	0.60595	1	YC_UpregulatedInCHX	YR_UpregulatedInCHX
ENSDART00000109282|ENSDARG00000078492:swi5	67.7586	8.6415	46.0926	7.56598	0.60823	1	YC_downregulatedInCHX	YR_DownregulatedInCHX
ENSDART00000104717|ENSDARG00000040439:rsl24d1	10.4422	33.2113	8.68231	42.0113	0.608336	1	YC_UpregulatedInCHX	YR_DownregulatedInCHX
ENSDART00000103355|ENSDARG00000070434:rhov	13.0192	9.52269	34.652	18.587	0.608561	1	YC_UpregulatedInCHX	YR_UpregulatedInCHX
ENSDART00000149503|ENSDARG00000090152:anapc10	19.6516	3.28125	19.7629	1.32496	0.608622	1	YC_downregulatedInCHX	YR_UpregulatedInCHX
ENSDART00000024320|ENSDARG00000004757:ybx1	27.315	67.2479	22.8494	47.3128	0.609298	1	YC_UpregulatedInCHX	YR_DownregulatedInCHX
ENSDART00000109665|ENSDARG00000075559:ppm1g	136.904	141.967	75.9156	70.4371	0.60984	1	YC_downregulatedInCHX	YR_DownregulatedInCHX
ENSDART00000132081|ENSDARG00000008867:rap1b	144.778	5.6188	167.666	9.57164	0.610057	1	YC_downregulatedInCHX	YR_UpregulatedInCHX
ENSDART00000028007|ENSDARG00000006524:supt6h	50.8818	10.603	45.5095	7.28393	0.610074	1	YC_downregulatedInCHX	YR_DownregulatedInCHX
ENSDART00000128530|ENSDARG00000024651:snrpa1	95.6241	11.0666	79.4177	5.85334	0.610205	1	YC_downregulatedInCHX	YR_DownregulatedInCHX
ENSDART00000123867|ENSDARG00000087307:ctsa	59.304	9.35999	70.7056	7.64075	0.611406	1	YC_downregulatedInCHX	YR_UpregulatedInCHX
ENSDART00000019743|ENSDARG00000003866:tm9sf2	49.0988	8.11384	81.0334	9.54193	0.611915	1	YC_downregulatedInCHX	YR_UpregulatedInCHX
ENSDART00000078412|ENSDARG00000055996:rps8a	43.2877	1668.45	58.415	1989.28	0.61282	1	YC_UpregulatedInCHX	YR_UpregulatedInCHX
ENSDART00000082082|ENSDARG00000059070:gars	13.305	27.377	8.79408	27.0453	0.613439	1	YC_UpregulatedInCHX	YR_DownregulatedInCHX
ENSDART00000132999|ENSDARG00000077369:vwde	165.09	27.4278	113.284	14.8797	0.614033	1	YC_downregulatedInCHX	YR_DownregulatedInCHX
ENSDART00000124032|ENSDARG00000087421:SERBP1	24.5881	13.1083	17.3616	12.3609	0.61492	1	YC_downregulatedInCHX	YR_DownregulatedInCHX
ENSDART00000062324|ENSDARG00000042502:h2afvb	897.727	77.494	248.925	23.7549	0.616932	1	YC_downregulatedInCHX	YR_DownregulatedInCHX
ENSDART00000129714|ENSDARG00000089976:spcs3	67.4234	22.2499	98.213	26.0081	0.618236	1	YC_downregulatedInCHX	YR_UpregulatedInCHX
ENSDART00000051799|ENSDARG00000015427:hdac1	274.814	20.7704	204.206	18.7708	0.618768	1	YC_downregulatedInCHX	YR_DownregulatedInCHX
ENSDART00000014058|ENSDARG00000015557:SH2D7	78.3592	23.9484	85.9349	22.2205	0.619059	1	YC_downregulatedInCHX	YR_UpregulatedInCHX
ENSDART00000127716|ENSDARG00000090779:ppp1cc	61.6768	3.37911	60.9527	0.745966	0.619408	1	YC_downregulatedInCHX	YR_DownregulatedInCHX
ENSDART00000052864|ENSDARG00000036388:slc39a7	339.578	26.8812	217.21	13.6188	0.619717	1	YC_downregulatedInCHX	YR_DownregulatedInCHX
ENSDART00000074814|ENSDARG00000092798:ppib	159.23	27.8208	113.082	15.6283	0.620497	1	YC_downregulatedInCHX	YR_DownregulatedInCHX
ENSDART00000151044|ENSDARG00000057782:baz2ba	38.8668	9.70918	45.8884	9.33466	0.620509	1	YC_downregulatedInCHX	YR_UpregulatedInCHX
ENSDART00000121456|ENSDARG00000039576:fstl1b	85.1594	10.755	76.0777	6.5136	0.6207	1	YC_downregulatedInCHX	YR_DownregulatedInCHX
ENSDART00000018945|ENSDARG00000002795:meis3	61.2759	6.05575	94.2431	13.3112	0.621318	1	YC_downregulatedInCHX	YR_UpregulatedInCHX
ENSDART00000132549|ENSDARG00000038910:pccb	20.996	11.9896	28.201	11.7179	0.622017	1	YC_downregulatedInCHX	YR_UpregulatedInCHX
ENSDART00000010777|ENSDARG00000019644:ldhba	190.906	38.3698	228.551	40.2857	0.622204	1	YC_downregulatedInCHX	YR_UpregulatedInCHX
ENSDART00000139863|ENSDARG00000062177:dcbld2	38.7166	9.51296	52.0289	10.3901	0.62341	1	YC_downregulatedInCHX	YR_UpregulatedInCHX
ENSDART00000004656|ENSDARG00000020187:GCA	137.19	29.0471	98.0657	16.6809	0.62413	1	YC_downregulatedInCHX	YR_DownregulatedInCHX
ENSDART00000125633|ENSDARG00000052856:khdrbs1a	257.662	10.6804	188.596	6.4868	0.62548	1	YC_downregulatedInCHX	YR_DownregulatedInCHX
ENSDART00000124627|ENSDARG00000007405:strap	11.6119	4.374	4.47288	2.85261	0.62584	1	YC_downregulatedInCHX	YR_DownregulatedInCHX
ENSDART00000014666|ENSDARG00000002792:arcn1a	248.731	11.3504	181.186	6.09411	0.626276	1	YC_downregulatedInCHX	YR_DownregulatedInCHX
ENSDART00000078838|ENSDARG00000056347:rab3aa	38.0022	3.01765	30.7378	1.37363	0.626324	1	YC_downregulatedInCHX	YR_DownregulatedInCHX
ENSDART00000033188|ENSDARG00000027249:btg1	4.02934	7.62754	3.1084	3.21398	0.626697	1	YC_downregulatedInCHX	YR_DownregulatedInCHX
ENSDART00000112980|ENSDARG00000075129:mrps11	122.607	27.155	80.7521	20.6896	0.626813	1	YC_downregulatedInCHX	YR_DownregulatedInCHX
ENSDART00000063287|ENSDARG00000043105:qtrt1	4.07569	5.83988	2.10278	7.44204	0.628483	1	YC_UpregulatedInCHX	YR_DownregulatedInCHX
ENSDART00000063545|ENSDARG00000043288:impact	6.21361	3.91338	6.79139	2.44241	0.628483	1	YC_downregulatedInCHX	YR_UpregulatedInCHX
ENSDART00000024514|ENSDARG00000017067:chordc1b	27.6909	11.5313	33.8978	11.2552	0.62927	1	YC_downregulatedInCHX	YR_UpregulatedInCHX
ENSDART00000104069|ENSDARG00000043710:parvaa	20.8094	11.0874	38.2359	14.6079	0.629952	1	YC_downregulatedInCHX	YR_UpregulatedInCHX
ENSDART00000149944|ENSDARG00000091511:gpx7	32.2939	5.05401	8.0734	1.8002	0.63035	1	YC_downregulatedInCHX	YR_DownregulatedInCHX
ENSDART00000012222|ENSDARG00000009484:arf1	221.308	19.0055	225.945	23.3987	0.631396	1	YC_downregulatedInCHX	YR_UpregulatedInCHX
ENSDART00000023842|ENSDARG00000009273:ppm1da	25.863	8.93313	34.0102	15.5677	0.63141	1	YC_downregulatedInCHX	YR_UpregulatedInCHX
ENSDART00000067512|ENSDARG00000045928:psma4	140.559	23.7734	148.21	20.9437	0.631928	1	YC_downregulatedInCHX	YR_UpregulatedInCHX
ENSDART00000150885|ENSDARG00000070721:vdrb	28.1787	8.91053	58.7954	15.1127	0.632116	1	YC_downregulatedInCHX	YR_UpregulatedInCHX
ENSDART00000129657|ENSDARG00000016405:hug	42.6585	14.0688	31.8622	8.29315	0.632128	1	YC_downregulatedInCHX	YR_DownregulatedInCHX
ENSDART00000059092|ENSDARG00000040374:tmem182	50.8691	33.9413	52.4752	28.8583	0.632614	1	YC_downregulatedInCHX	YR_UpregulatedInCHX
ENSDART00000035710|ENSDARG00000027322:lin7c	78.7974	3.15183	61.5023	0.745966	0.632864	1	YC_downregulatedInCHX	YR_DownregulatedInCHX
ENSDART00000154748|ENSDARG00000060711:SV2B	4.3836	5.11732	1.65395	5.29306	0.632867	1	YC_UpregulatedInCHX	YR_DownregulatedInCHX
ENSDART00000035739|ENSDARG00000024828:tmem134	57.9641	3.00312	44.6171	1.06616	0.632979	1	YC_downregulatedInCHX	YR_DownregulatedInCHX
ENSDART00000015940|ENSDARG00000009950:edf1	187.711	42.3619	176.291	45.0627	0.633369	1	YC_downregulatedInCHX	YR_DownregulatedInCHX
ENSDART00000067776|ENSDARG00000046106:rab10	22.9081	3.53058	16.6306	1.37363	0.633704	1	YC_downregulatedInCHX	YR_DownregulatedInCHX
ENSDART00000110527|ENSDARG00000011127:ahsa1l	73.3615	14.0359	49.4273	7.21551	0.633846	1	YC_downregulatedInCHX	YR_DownregulatedInCHX
ENSDART00000153913|ENSDARG00000071259:FBXO34	18.0444	3.26632	12.6218	0.907984	0.635027	1	YC_downregulatedInCHX	YR_DownregulatedInCHX
ENSDART00000027364|ENSDARG00000021184:rbfox1l	79.6537	9.65926	107.668	10.388	0.636296	1	YC_downregulatedInCHX	YR_UpregulatedInCHX
ENSDART00000061659|ENSDARG00000031100:ivns1abpa	29.905	7.22152	59.678	18.5789	0.636741	1	YC_downregulatedInCHX	YR_UpregulatedInCHX
ENSDART00000128406|ENSDARG00000086318:BX324198.2	17.4242	4.7987	8.82092	1.49193	0.636749	1	YC_downregulatedInCHX	YR_DownregulatedInCHX
ENSDART00000149154|ENSDARG00000095821:si:dkey-122a22.2	46.1175	12.0455	44.0569	8.54693	0.637588	1	YC_downregulatedInCHX	YR_DownregulatedInCHX
ENSDART00000018515|ENSDARG00000003564:dohh	55.1477	38.4705	40.7474	34.1099	0.638516	1	YC_downregulatedInCHX	YR_DownregulatedInCHX
ENSDART00000085201|ENSDARG00000060457:pmp22b	94.8445	4.26588	30.6475	2.24874	0.639503	1	YC_downregulatedInCHX	YR_DownregulatedInCHX
ENSDART00000055845|ENSDARG00000038290:thoc5	74.2295	30.999	57.6129	28.9642	0.639627	1	YC_downregulatedInCHX	YR_DownregulatedInCHX
ENSDART00000139441|ENSDARG00000041155:morf4l1	104.678	11.6938	97.7176	8.14584	0.639853	1	YC_downregulatedInCHX	YR_DownregulatedInCHX
ENSDART00000075744|ENSDARG00000053684:aldob	19.8945	308.718	25.4465	455.93	0.640445	1	YC_UpregulatedInCHX	YR_UpregulatedInCHX
ENSDART00000015302|ENSDARG00000092112:tomm40	34.9519	11.6934	46.7699	11.5722	0.64144	1	YC_downregulatedInCHX	YR_UpregulatedInCHX
ENSDART00000064107|ENSDARG00000043658:cxadr	16.1526	13.7592	27.5325	18.8698	0.641511	1	YC_UpregulatedInCHX	YR_UpregulatedInCHX
ENSDART00000111566|ENSDARG00000078789:tmem184c	30.0687	3.49304	12.9214	2.25096	0.641536	1	YC_downregulatedInCHX	YR_DownregulatedInCHX
ENSDART00000075672|ENSDARG00000053619:sra1	28.1306	17.4565	17.7386	13.5513	0.64265	1	YC_downregulatedInCHX	YR_DownregulatedInCHX
ENSDART00000085769|ENSDARG00000060683:lrsam1	6.22437	3.44319	10.6331	3.18444	0.643021	1	YC_downregulatedInCHX	YR_UpregulatedInCHX
ENSDART00000075080|ENSDARG00000053101:prpf38b	51.9768	10.4344	71.0062	11.2799	0.64344	1	YC_downregulatedInCHX	YR_UpregulatedInCHX
ENSDART00000012637|ENSDARG00000004658:zgc:101810	58.8095	9.81264	80.5271	10.5845	0.644527	1	YC_downregulatedInCHX	YR_UpregulatedInCHX
ENSDART00000103385|ENSDARG00000020893:slc25a22	85.8071	19.8197	182.403	36.9373	0.644652	1	YC_downregulatedInCHX	YR_UpregulatedInCHX
ENSDART00000104751|ENSDARG00000040884:mxi1	70.4341	4.02478	50.2273	0.907984	0.647592	1	YC_downregulatedInCHX	YR_DownregulatedInCHX
ENSDART00000016214|ENSDARG00000058128:msna	21.9079	4.89137	6.0852	2.07092	0.647844	1	YC_downregulatedInCHX	YR_DownregulatedInCHX
ENSDART00000012055|ENSDARG00000005791:rpl28	18.5643	1172.42	26.4793	1833.99	0.64796	1	YC_UpregulatedInCHX	YR_UpregulatedInCHX
ENSDART00000130241|ENSDARG00000089426:nop10	527.071	60.9973	302.712	30.5979	0.648289	1	YC_downregulatedInCHX	YR_DownregulatedInCHX
ENSDART00000033738|ENSDARG00000032750:farsa	27.4087	13.2864	37.1959	13.6161	0.648448	1	YC_downregulatedInCHX	YR_UpregulatedInCHX
ENSDART00000011931|ENSDARG00000002591:ruvbl1	34.8277	4.14451	19.5256	1.06616	0.648597	1	YC_downregulatedInCHX	YR_DownregulatedInCHX
ENSDART00000122709|ENSDARG00000005590:mtf2	21.3953	17.3893	2.22414	2.66815	0.650436	1	YC_downregulatedInCHX	YR_DownregulatedInCHX
ENSDART00000134098|ENSDARG00000094324:efemp2a	71.8151	4.13358	24.7129	1.81212	0.651135	1	YC_downregulatedInCHX	YR_DownregulatedInCHX
ENSDART00000157095|ENSDARG00000093378:si:ch211-235i11.5	4.25689	3.04923	9.00462	4.20176	0.651354	1	YC_downregulatedInCHX	YR_UpregulatedInCHX
ENSDART00000140510|ENSDARG00000003789:dennd5b	13.7185	4.0582	5.80908	2.88455	0.65266	1	YC_downregulatedInCHX	YR_DownregulatedInCHX
ENSDART00000134456|ENSDARG00000014313:atp5j	143.071	68.2746	101.452	54.3338	0.653822	1	YC_downregulatedInCHX	YR_DownregulatedInCHX
ENSDART00000037891|ENSDARG00000027750:dpp7	82.019	29.931	96.8544	29.728	0.654226	1	YC_downregulatedInCHX	YR_UpregulatedInCHX
ENSDART00000064738|ENSDARG00000044092:atpif1b	218.823	31.7026	161.06	19.8963	0.654418	1	YC_downregulatedInCHX	YR_DownregulatedInCHX
ENSDART00000066760|ENSDARG00000045399:cct5	67.9484	29.5252	70.3145	35.5411	0.654677	1	YC_downregulatedInCHX	YR_UpregulatedInCHX
ENSDART00000136541|ENSDARG00000041581:znf143b	57.8612	4.33686	32.0937	1.06616	0.655354	1	YC_downregulatedInCHX	YR_DownregulatedInCHX
ENSDART00000047013|ENSDARG00000030949:srprb	38.9296	5.45036	18.8688	1.15798	0.65598	1	YC_downregulatedInCHX	YR_DownregulatedInCHX
ENSDART00000137410|ENSDARG00000037708:exosc10	73.5305	3.70701	41.4005	0.907984	0.656301	1	YC_downregulatedInCHX	YR_DownregulatedInCHX
ENSDART00000053858|ENSDARG00000009585:papola	45.4778	4.68963	23.009	0.578991	0.656882	1	YC_downregulatedInCHX	YR_DownregulatedInCHX
ENSDART00000020655|ENSDARG00000003526:psma5	45.9051	8.6444	63.6592	15.6248	0.657043	1	YC_downregulatedInCHX	YR_UpregulatedInCHX
ENSDART00000017962|ENSDARG00000018002:eci1	159.484	3.72895	90.0092	0.907984	0.657355	1	YC_downregulatedInCHX	YR_DownregulatedInCHX
ENSDART00000035505|ENSDARG00000038473:ube2d3	110.834	9.74725	182.107	12.5206	0.658044	1	YC_downregulatedInCHX	YR_UpregulatedInCHX
ENSDART00000011435|ENSDARG00000018119:cox5ab	82.7523	11.5061	97.7731	11.2391	0.659054	1	YC_downregulatedInCHX	YR_UpregulatedInCHX
ENSDART00000004041|ENSDARG00000079934:zgc:162200	8.61874	3.82792	8.15104	1.81839	0.66002	1	YC_downregulatedInCHX	YR_DownregulatedInCHX
ENSDART00000062894|ENSDARG00000042853:ivd	10.0016	4.15613	8.65286	1.81212	0.66087	1	YC_downregulatedInCHX	YR_DownregulatedInCHX
ENSDART00000080413|ENSDARG00000057691:srsf1a	92.537	14.7661	72.0296	9.30337	0.661714	1	YC_downregulatedInCHX	YR_DownregulatedInCHX
ENSDART00000099278|ENSDARG00000053439:sec24a	13.7639	3.46634	24.3534	2.71314	0.661881	1	YC_downregulatedInCHX	YR_UpregulatedInCHX
ENSDART00000003425|ENSDARG00000006275:irf2bp2b	36.4946	12.2765	59.8331	16.383	0.662115	1	YC_downregulatedInCHX	YR_UpregulatedInCHX
ENSDART00000104524|ENSDARG00000070923:zgc:158296	54.1424	15.1195	52.3968	11.1786	0.662185	1	YC_downregulatedInCHX	YR_DownregulatedInCHX
NM_200030:rpl27a	52.3525	39.928	51.1064	44.644	0.6625	1	YC_downregulatedInCHX	YR_DownregulatedInCHX
ENSDART00000052292|ENSDARG00000036015:C19H6orf52	59.6273	16.8293	33.7602	11.7098	0.663506	1	YC_downregulatedInCHX	YR_DownregulatedInCHX
ENSDART00000110606|ENSDARG00000078929:abhd16a	43.5085	3.4018	51.0536	2.22414	0.663643	1	YC_downregulatedInCHX	YR_UpregulatedInCHX
ENSDART00000101126|ENSDARG00000069463:alox12	142.288	13.9608	119.391	8.78769	0.663717	1	YC_downregulatedInCHX	YR_DownregulatedInCHX
ENSDART00000127041|ENSDARG00000059484:hip1rb	11.6599	3.26205	27.6242	4.37793	0.663794	1	YC_downregulatedInCHX	YR_UpregulatedInCHX
ENSDART00000049722|ENSDARG00000035043:pfdn5	57.7309	37.5344	66.1867	38.2588	0.664993	1	YC_downregulatedInCHX	YR_UpregulatedInCHX
ENSDART00000032151|ENSDARG00000026829:cotl1	80.0229	4.684	37.3363	1.49193	0.66503	1	YC_downregulatedInCHX	YR_DownregulatedInCHX
ENSDART00000055742|ENSDARG00000038225:nras	25.4195	3.19884	28.2343	1.90395	0.665072	1	YC_downregulatedInCHX	YR_UpregulatedInCHX
ENSDART00000013409|ENSDARG00000019791:prmt3	32.0834	3.03937	35.5452	2.28161	0.665825	1	YC_downregulatedInCHX	YR_UpregulatedInCHX
ENSDART00000104888|ENSDARG00000071087:slc35b4	34.2915	13.8692	45.4701	15.154	0.66655	1	YC_downregulatedInCHX	YR_UpregulatedInCHX
ENSDART00000048853|ENSDARG00000029107:ube2d1a	21.3958	3.46634	23.3983	2.28161	0.667101	1	YC_downregulatedInCHX	YR_UpregulatedInCHX
ENSDART00000098759|ENSDARG00000068319:setd8a	61.8688	11.123	64.6484	15.4379	0.66745	1	YC_downregulatedInCHX	YR_UpregulatedInCHX
ENSDART00000081337|ENSDARG00000058463:ndufab1a	436.998	33.7356	299.113	19.9478	0.667715	1	YC_downregulatedInCHX	YR_DownregulatedInCHX
ENSDART00000124663|ENSDARG00000090912:npc2	210.565	208.096	178.344	187.589	0.667792	1	YC_downregulatedInCHX	YR_DownregulatedInCHX
ENSDART00000023162|ENSDARG00000070216:FANCA	20.9423	4.26588	21.0769	2.38964	0.668069	1	YC_downregulatedInCHX	YR_UpregulatedInCHX
ENSDART00000010862|ENSDARG00000019222:mrpl24	83.3007	15.847	68.0899	10.2548	0.669696	1	YC_downregulatedInCHX	YR_DownregulatedInCHX
ENSDART00000089640|ENSDARG00000062190:PDE3B	5.07043	4.62895	3.96358	7.21639	0.669921	1	YC_UpregulatedInCHX	YR_DownregulatedInCHX
ENSDART00000067621|ENSDARG00000031836:VPS37C	22.8172	3.46634	38.1395	3.46992	0.670199	1	YC_downregulatedInCHX	YR_UpregulatedInCHX
ENSDART00000014552|ENSDARG00000006915:arl8ba	12.3398	5.97794	8.65377	2.39738	0.670626	1	YC_downregulatedInCHX	YR_DownregulatedInCHX
ENSDART00000046678|ENSDARG00000018476:pak2b	26.0724	16.9046	36.3927	17.7287	0.67073	1	YC_downregulatedInCHX	YR_UpregulatedInCHX
ENSDART00000114524|ENSDARG00000012820:nop56	260.922	234.597	169.65	162.78	0.670989	1	YC_downregulatedInCHX	YR_DownregulatedInCHX
ENSDART00000044235|ENSDARG00000032221:phactr4b	26.3145	4.27555	26.0558	2.2379	0.671391	1	YC_downregulatedInCHX	YR_DownregulatedInCHX
ENSDART00000153475|ENSDARG00000092337:gas5:	3.26632	95.3729	2.89318	168.08	0.671451	1	YC_UpregulatedInCHX	YR_DownregulatedInCHX
ENSDART00000066645|ENSDARG00000029003:eif1axa	36.8993	3.48769	40.1673	1.81212	0.671824	1	YC_downregulatedInCHX	YR_UpregulatedInCHX
ENSDART00000140243|ENSDARG00000007219:actn1	14.0356	3.45195	21.8276	2.56436	0.672042	1	YC_downregulatedInCHX	YR_UpregulatedInCHX
ENSDART00000153839|ENSDARG00000004594:znf800a	14.3754	3.5881	12.157	2.41794	0.672228	1	YC_downregulatedInCHX	YR_DownregulatedInCHX
ENSDART00000121981|ENSDARG00000016871:smarce1	115.235	14.6488	101.402	10.3717	0.672414	1	YC_downregulatedInCHX	YR_DownregulatedInCHX
ENSDART00000011863|ENSDARG00000009830:hdlbpa	185.468	28.7834	202.845	28.0271	0.67246	1	YC_downregulatedInCHX	YR_UpregulatedInCHX
ENSDART00000064080|ENSDARG00000043640:cenpn	50.7039	3.30234	30.8265	2.82773	0.672621	1	YC_downregulatedInCHX	YR_DownregulatedInCHX
ENSDART00000007857|ENSDARG00000008105:mettl2a	58.4084	3.43225	62.5334	1.64515	0.672699	1	YC_downregulatedInCHX	YR_UpregulatedInCHX
ENSDART00000147083|ENSDARG00000093232:si:dkey-202p8.1	28.8721	3.88154	29.0415	2.43979	0.672892	1	YC_downregulatedInCHX	YR_UpregulatedInCHX
ENSDART00000129314|ENSDARG00000039563:loxl3b	8.48496	3.53058	5.36785	3.79297	0.673065	1	YC_downregulatedInCHX	YR_DownregulatedInCHX
ENSDART00000064201|ENSDARG00000043720:cdc45	40.7444	3.38005	44.2819	1.96324	0.673253	1	YC_downregulatedInCHX	YR_UpregulatedInCHX
ENSDART00000145454|ENSDARG00000011594:smarcb1b	126.755	13.7779	84.1941	11.4579	0.673698	1	YC_downregulatedInCHX	YR_DownregulatedInCHX
ENSDART00000045210|ENSDARG00000034616:mlf2	53.3406	55.702	42.578	51.6471	0.674339	1	YC_downregulatedInCHX	YR_DownregulatedInCHX
ENSDART00000152626|ENSDARG00000015490:rpl24	3.05227	488.443	3.27538	846.057	0.674789	1	YC_UpregulatedInCHX	YR_UpregulatedInCHX
ENSDART00000063877|ENSDARG00000043511:prdx6	111.494	12.7348	85.9651	12.8221	0.67517	1	YC_downregulatedInCHX	YR_DownregulatedInCHX
ENSDART00000076103|ENSDARG00000053979:bc2	125.874	3.43085	75.6805	2.53161	0.675656	1	YC_downregulatedInCHX	YR_DownregulatedInCHX
ENSDART00000136693|ENSDARG00000076618:tm2d3	40.7039	3.43225	42.5713	2.44241	0.676596	1	YC_downregulatedInCHX	YR_UpregulatedInCHX
ENSDART00000017975|ENSDARG00000020153:rps18	55.5793	300.221	51.8708	306.513	0.676769	1	YC_UpregulatedInCHX	YR_DownregulatedInCHX
ENSDART00000137153|ENSDARG00000020890:tmod4	29.7763	18.296	34.7039	16.8043	0.677372	1	YC_downregulatedInCHX	YR_UpregulatedInCHX
ENSDART00000039629|ENSDARG00000034668:celf3a	14.9386	10.0766	5.9482	1.96324	0.677562	1	YC_downregulatedInCHX	YR_DownregulatedInCHX
ENSDART00000060685|ENSDARG00000041391:tmed10	73.7277	14.1266	86.8243	12.6492	0.677808	1	YC_downregulatedInCHX	YR_UpregulatedInCHX
ENSDART00000078796|ENSDARG00000056318:kansl2	24.0931	3.96595	20.567	2.06597	0.677847	1	YC_downregulatedInCHX	YR_DownregulatedInCHX
ENSDART00000079117|ENSDARG00000056601:plekha3	3.61956	3.61116	13.5227	7.92012	0.677946	1	YC_UpregulatedInCHX	YR_UpregulatedInCHX
ENSDART00000073452|ENSDARG00000077456:si:ch211-113a14.12	201.205	3.03654	123.381	2.80592	0.678032	1	YC_downregulatedInCHX	YR_DownregulatedInCHX
ENSDART00000100800|ENSDARG00000074314:TTC37	19.2499	4.5147	15.6824	2.10278	0.678601	1	YC_downregulatedInCHX	YR_DownregulatedInCHX
ENSDART00000108699|ENSDARG00000074312:coa3	53.8565	12.9166	82.1466	15.8165	0.678769	1	YC_downregulatedInCHX	YR_UpregulatedInCHX
NM_200959:zgc:77149	409.657	27.8772	445.023	27.344	0.679009	1	YC_downregulatedInCHX	YR_UpregulatedInCHX
ENSDART00000032893|ENSDARG00000022675:otud6b	16.2788	5.59142	10.4761	1.96717	0.680909	1	YC_downregulatedInCHX	YR_DownregulatedInCHX
ENSDART00000055161|ENSDARG00000037860:cox6b2	269.554	189.408	256.708	169.151	0.681026	1	YC_downregulatedInCHX	YR_DownregulatedInCHX
ENSDART00000101528|ENSDARG00000069660:chrnb1	30.4717	4.04804	25.6308	1.81839	0.68111	1	YC_downregulatedInCHX	YR_DownregulatedInCHX
ENSDART00000134514|ENSDARG00000077226:smarca4	103.812	13.9313	109.088	11.9476	0.681282	1	YC_downregulatedInCHX	YR_UpregulatedInCHX
ENSDART00000044462|ENSDARG00000024844:max	133.816	65.7329	165.496	73.5471	0.681413	1	YC_downregulatedInCHX	YR_UpregulatedInCHX
ENSDART00000013591|ENSDARG00000003641:tfg	103.486	41.538	76.0656	34.6784	0.681601	1	YC_downregulatedInCHX	YR_DownregulatedInCHX
ENSDART00000144613|ENSDARG00000032175:puf60a	75.8721	10.8975	91.4741	16.2312	0.681952	1	YC_downregulatedInCHX	YR_UpregulatedInCHX
ENSDART00000012450|ENSDARG00000056184:dvl2	23.5841	3.1254	35.6128	2.68563	0.682253	1	YC_downregulatedInCHX	YR_UpregulatedInCHX
ENSDART00000078128|ENSDARG00000055737:ube3a	21.9064	4.65565	8.62454	3.01463	0.682453	1	YC_downregulatedInCHX	YR_DownregulatedInCHX
ENSDART00000136555|ENSDARG00000017901:tln2a	23.4702	3.93828	19.311	2.24874	0.682985	1	YC_downregulatedInCHX	YR_DownregulatedInCHX
ENSDART00000135934|ENSDARG00000035559:tp53	69.2997	11.5335	75.7596	15.5981	0.683942	1	YC_downregulatedInCHX	YR_UpregulatedInCHX
ENSDART00000142122|ENSDARG00000018997:cplx2l	32.7578	5.70204	10.8869	2.70818	0.684164	1	YC_downregulatedInCHX	YR_DownregulatedInCHX
ENSDART00000002835|ENSDARG00000012234:psme3	70.9748	3.03654	47.013	2.52941	0.684352	1	YC_downregulatedInCHX	YR_DownregulatedInCHX
ENSDART00000035558|ENSDARG00000028386:htatip2	9.10001	3.65081	6.0837	4.37056	0.685018	1	YC_downregulatedInCHX	YR_DownregulatedInCHX
ENSDART00000147474|ENSDARG00000070537:stmn2b	46.2491	4.28943	23.2946	3.33591	0.685024	1	YC_downregulatedInCHX	YR_DownregulatedInCHX
NM_199969:mdh1b	122.6	24.2185	58.6438	8.99192	0.685227	1	YC_downregulatedInCHX	YR_DownregulatedInCHX
ENSDART00000127075|ENSDARG00000097491:ugt1b1	28.4942	3.48764	41.4686	2.89318	0.68651	1	YC_downregulatedInCHX	YR_UpregulatedInCHX
ENSDART00000115071|ENSDARG00000079727:sepp1b	19.6014	3.2414	16.4632	3.63521	0.686735	1	YC_downregulatedInCHX	YR_DownregulatedInCHX
ENSDART00000089385|ENSDARG00000018258:adkb	193.935	19.9696	112.56	9.19773	0.686836	1	YC_downregulatedInCHX	YR_DownregulatedInCHX
ENSDART00000029586|ENSDARG00000023921:dnaja2	32.8402	15.8067	35.9001	20.5126	0.687153	1	YC_downregulatedInCHX	YR_UpregulatedInCHX
ENSDART00000054925|ENSDARG00000037713:pcnp	29.8854	4.9072	22.8608	1.81839	0.688178	1	YC_downregulatedInCHX	YR_DownregulatedInCHX
ENSDART00000024199|ENSDARG00000010149:atp5a1	61.3586	37.3032	102.572	55.149	0.688202	1	YC_downregulatedInCHX	YR_UpregulatedInCHX
ENSDART00000023806|ENSDARG00000021404:zgc:110319	7.36097	7.00291	6.63588	3.7139	0.688745	1	YC_downregulatedInCHX	YR_DownregulatedInCHX
ENSDART00000079528|ENSDARG00000056964:ilk	38.4686	4.2276	31.4387	1.97414	0.68894	1	YC_downregulatedInCHX	YR_DownregulatedInCHX
ENSDART00000088508|ENSDARG00000061774:mbd3a	29.0203	3.71694	23.2651	1.67197	0.689964	1	YC_downregulatedInCHX	YR_DownregulatedInCHX
ENSDART00000018117|ENSDARG00000011239:ppp1r14aa	58.3469	3.83248	47.6206	1.95262	0.690157	1	YC_downregulatedInCHX	YR_DownregulatedInCHX
ENSDART00000110234|ENSDARG00000007566:appbp2	25.7807	3.33979	36.9987	3.4841	0.690481	1	YC_downregulatedInCHX	YR_UpregulatedInCHX
ENSDART00000098758|ENSDARG00000076551:setd8b	22.912	6.0017	15.0827	1.64515	0.69052	1	YC_downregulatedInCHX	YR_DownregulatedInCHX
ENSDART00000082481|ENSDARG00000059373:dnajc8	413.876	23.329	179.213	7.94633	0.691153	1	YC_downregulatedInCHX	YR_DownregulatedInCHX
ENSDART00000048277|ENSDARG00000004173:copa	72.4581	3.10045	104.047	3.01076	0.691661	1	YC_downregulatedInCHX	YR_UpregulatedInCHX
ENSDART00000140747|ENSDARG00000060073:arid1ab	23.1057	3.71694	29.3997	2.80592	0.691681	1	YC_downregulatedInCHX	YR_UpregulatedInCHX
ENSDART00000058586|ENSDARG00000070108:dek	28.1524	5.36157	12.2294	3.1356	0.691811	1	YC_downregulatedInCHX	YR_DownregulatedInCHX
ENSDART00000051776|ENSDARG00000035699:srp19	109.609	16.65	95.8328	12.156	0.69215	1	YC_downregulatedInCHX	YR_DownregulatedInCHX
ENSDART00000146360|ENSDARG00000008966:tbl1xr1b	12.967	3.1254	24.1563	3.5737	0.692238	1	YC_downregulatedInCHX	YR_UpregulatedInCHX
ENSDART00000109620|ENSDARG00000032606:sept8a	39.8054	4.9072	29.5305	1.96324	0.692693	1	YC_downregulatedInCHX	YR_DownregulatedInCHX
ENSDART00000012630|ENSDARG00000010246:prmt1	484.345	309.342	219.367	131.914	0.692896	1	YC_downregulatedInCHX	YR_DownregulatedInCHX
ENSDART00000054057|ENSDARG00000037172:ddrgk1	56.0508	4.13417	45.3285	2.25096	0.692971	1	YC_downregulatedInCHX	YR_DownregulatedInCHX
ENSDART00000090844|ENSDARG00000060977:TMEM179	55.0215	14.3296	90.7417	19.2988	0.692997	1	YC_downregulatedInCHX	YR_UpregulatedInCHX
ENSDART00000012241|ENSDARG00000014943:kif23	18.4045	4.15724	20.8902	2.66815	0.694271	1	YC_downregulatedInCHX	YR_UpregulatedInCHX
ENSDART00000124539|ENSDARG00000037318:ddost	135.292	17.3382	118.7	12.2916	0.69508	1	YC_downregulatedInCHX	YR_DownregulatedInCHX
ENSDART00000002571|ENSDARG00000015947:matn4	39.2578	3.87907	51.5696	2.80592	0.695762	1	YC_downregulatedInCHX	YR_UpregulatedInCHX
ENSDART00000057090|ENSDARG00000039093:got1	75.2807	14.1652	75.8211	16.5985	0.696419	1	YC_downregulatedInCHX	YR_UpregulatedInCHX
ENSDART00000106172|ENSDARG00000074849:rac1a	188.503	17.9114	141.666	10.6729	0.697034	1	YC_downregulatedInCHX	YR_DownregulatedInCHX
ENSDART00000011699|ENSDARG00000020482:nono	309.738	42.0078	191.791	29.3482	0.69707	1	YC_downregulatedInCHX	YR_DownregulatedInCHX
ENSDART00000101751|ENSDARG00000004937:skp2	35.3056	3.77327	43.3862	3.47217	0.697854	1	YC_downregulatedInCHX	YR_UpregulatedInCHX
ENSDART00000079424|ENSDARG00000056855:GATC	22.909	7.52019	9.6559	2.39112	0.698276	1	YC_downregulatedInCHX	YR_DownregulatedInCHX
ENSDART00000134103|ENSDARG00000007184:zbtb16a	136.441	3.13773	188.841	3.49036	0.698451	1	YC_downregulatedInCHX	YR_UpregulatedInCHX
ENSDART00000092884|ENSDARG00000063509:lrrc58b	44.5546	3.03654	83.0485	3.74747	0.698919	1	YC_downregulatedInCHX	YR_UpregulatedInCHX
ENSDART00000089540|ENSDARG00000015290:sacm1la	8.14988	5.30578	14.0231	5.07141	0.699291	1	YC_downregulatedInCHX	YR_UpregulatedInCHX
ENSDART00000080925|ENSDARG00000058114:impad1	62.2122	4.374	82.0279	3.48211	0.699572	1	YC_downregulatedInCHX	YR_UpregulatedInCHX
ENSDART00000051663|ENSDARG00000002016:ppil2	28.3571	6.62612	14.5873	2.38964	0.699993	1	YC_downregulatedInCHX	YR_DownregulatedInCHX
ENSDART00000049003|ENSDARG00000034534:atp6v1aa	15.8393	4.01457	11.1065	3.5737	0.700273	1	YC_downregulatedInCHX	YR_DownregulatedInCHX
ENSDART00000132168|ENSDARG00000008218:znf410	55.2305	5.43074	36.2492	1.81212	0.702648	1	YC_downregulatedInCHX	YR_DownregulatedInCHX
ENSDART00000152705|ENSDARG00000033597:api5	25.7628	3.71662	28.5102	3.17774	0.703134	1	YC_downregulatedInCHX	YR_UpregulatedInCHX
ENSDART00000150918|ENSDARG00000037919:rbbp6	26.4107	3.46285	45.5196	3.87208	0.703246	1	YC_downregulatedInCHX	YR_UpregulatedInCHX
ENSDART00000021177|ENSDARG00000071037:pex13	9.66711	3.70701	23.0369	5.97932	0.703691	1	YC_downregulatedInCHX	YR_UpregulatedInCHX
ENSDART00000008959|ENSDARG00000021097:nelfcd	84.0914	4.91453	56.307	1.65395	0.704059	1	YC_downregulatedInCHX	YR_DownregulatedInCHX
ENSDART00000053208|ENSDARG00000036629:rps14	59.4009	408.486	68.7735	436.686	0.704326	1	YC_UpregulatedInCHX	YR_UpregulatedInCHX
ENSDART00000132365|ENSDARG00000018971:b3gnt5a	18.2184	4.40171	26.5378	3.61512	0.704777	1	YC_downregulatedInCHX	YR_UpregulatedInCHX
ENSDART00000130648|ENSDARG00000089844:SCARB2	12.3078	3.5029	17.1225	3.87208	0.704843	1	YC_downregulatedInCHX	YR_UpregulatedInCHX
ENSDART00000115039|ENSDARG00000079675:SYNPO2	13.5949	3.72528	20.3312	3.87208	0.706149	1	YC_downregulatedInCHX	YR_UpregulatedInCHX
ENSDART00000109970|ENSDARG00000079317:DLC1	9.89916	3.1254	30.0048	6.70922	0.70684	1	YC_downregulatedInCHX	YR_UpregulatedInCHX
ENSDART00000102293|ENSDARG00000069977:C11H12orf10	136.427	5.42943	88.625	1.81839	0.707416	1	YC_downregulatedInCHX	YR_DownregulatedInCHX
ENSDART00000079716|ENSDARG00000057114:C1H4orf27	26.9838	4.47225	28.5313	2.54616	0.707846	1	YC_downregulatedInCHX	YR_UpregulatedInCHX
ENSDART00000058955|ENSDARG00000054578:arl6ip1	46.8581	4.27303	29.6306	3.91585	0.707908	1	YC_downregulatedInCHX	YR_DownregulatedInCHX
ENSDART00000098346|ENSDARG00000002538:smu1a	77.878	4.19095	88.7621	2.70818	0.708154	1	YC_downregulatedInCHX	YR_UpregulatedInCHX
ENSDART00000063484|ENSDARG00000043242:si:dkey-222f2.1	27.5562	4.68037	28.6519	2.73813	0.708466	1	YC_downregulatedInCHX	YR_UpregulatedInCHX
ENSDART00000121529|ENSDARG00000021633:sh3bgr	18.0769	4.01409	14.483	4.93186	0.708656	1	YC_downregulatedInCHX	YR_DownregulatedInCHX
ENSDART00000055432|ENSDARG00000038030:rbx1	187.327	14.9262	217.248	15.4144	0.708747	1	YC_downregulatedInCHX	YR_UpregulatedInCHX
ENSDART00000147729|ENSDARG00000039347:rps24	39.6715	378.631	30.6018	328	0.70881	1	YC_UpregulatedInCHX	YR_DownregulatedInCHX
ENSDART00000075056|ENSDARG00000029885:zgc:63637	54.6041	3.82792	60.8749	3.21398	0.709184	1	YC_downregulatedInCHX	YR_UpregulatedInCHX
ENSDART00000109660|ENSDARG00000017320:f11r	29.2677	3.91827	43.9353	3.61719	0.709543	1	YC_downregulatedInCHX	YR_UpregulatedInCHX
ENSDART00000041055|ENSDARG00000005315:celf1	76.4235	16.4344	106.473	19.1504	0.710785	1	YC_downregulatedInCHX	YR_UpregulatedInCHX
ENSDART00000124026|ENSDARG00000059622:ubfd1	23.2784	5.22857	20.9121	3.02939	0.710889	1	YC_downregulatedInCHX	YR_DownregulatedInCHX
ENSDART00000113803|ENSDARG00000076857:her3	42.2433	12.9419	140.642	38.3337	0.711192	1	YC_downregulatedInCHX	YR_UpregulatedInCHX
ENSDART00000042514|ENSDARG00000006420:atrnl1b	33.2157	4.54869	33.3972	3.46112	0.711503	1	YC_downregulatedInCHX	YR_UpregulatedInCHX
ENSDART00000055385|ENSDARG00000038000:crls1	24.3323	4.25689	47.9606	4.70148	0.71172	1	YC_downregulatedInCHX	YR_UpregulatedInCHX
ENSDART00000087120|ENSDARG00000006200:EIF4G1	119.49	16.6916	134.039	16.1883	0.711989	1	YC_downregulatedInCHX	YR_UpregulatedInCHX
ENSDART00000115236|ENSDARG00000078113:atp5ia	47.5863	23.974	36.4221	21.2428	0.712683	1	YC_downregulatedInCHX	YR_DownregulatedInCHX
ENSDART00000078024|ENSDARG00000055635:crk	19.838	16.1557	4.24879	4.91858	0.712935	1	YC_downregulatedInCHX	YR_DownregulatedInCHX
ENSDART00000021139|ENSDARG00000009657:fgfr1op2	23.2606	6.22735	10.5899	3.61084	0.713792	1	YC_downregulatedInCHX	YR_DownregulatedInCHX
ENSDART00000059227|ENSDARG00000051986:ndufs8a	15.7522	6.36932	7.96102	4.0611	0.71387	1	YC_downregulatedInCHX	YR_DownregulatedInCHX
ENSDART00000057291|ENSDARG00000039215:arrb2a	25.6946	4.16573	50.3419	4.64901	0.714139	1	YC_downregulatedInCHX	YR_UpregulatedInCHX
ENSDART00000002029|ENSDARG00000001734:fkbp8	39.0683	3.88154	56.73	4.16399	0.714964	1	YC_downregulatedInCHX	YR_UpregulatedInCHX
ENSDART00000078062|ENSDARG00000055676:C20H6orf211	6.70409	8.58819	6.92926	6.02908	0.715249	1	YC_downregulatedInCHX	YR_UpregulatedInCHX
ENSDART00000141437|ENSDARG00000002731:sdc2	45.6613	4.82535	46.1081	2.69859	0.715469	1	YC_downregulatedInCHX	YR_UpregulatedInCHX
ENSDART00000105471|ENSDARG00000079680:COX18	16.5157	3.16088	20.3917	4.86157	0.715665	1	YC_downregulatedInCHX	YR_UpregulatedInCHX
ENSDART00000105168|ENSDARG00000071224:ENDOD1	151.491	20.5429	93.0899	15.1614	0.715815	1	YC_downregulatedInCHX	YR_DownregulatedInCHX
ENSDART00000133528|ENSDARG00000054942:lgals2a	4.72896	8.97735	5.59769	16.3925	0.715857	1	YC_UpregulatedInCHX	YR_UpregulatedInCHX
ENSDART00000021396|ENSDARG00000004311:ldlrap1a	31.1622	3.79562	43.5505	3.77536	0.715869	1	YC_downregulatedInCHX	YR_UpregulatedInCHX
ENSDART00000055810|ENSDARG00000058044:rab1ba	63.5698	3.307	61.3751	3.66099	0.715913	1	YC_downregulatedInCHX	YR_DownregulatedInCHX
ENSDART00000015401|ENSDARG00000002479:ercc6l	21.3365	4.80149	13.1727	4.78565	0.71607	1	YC_downregulatedInCHX	YR_DownregulatedInCHX
ENSDART00000050296|ENSDARG00000033175:snrpe	238.177	41.6568	230.076	37.3955	0.71689	1	YC_downregulatedInCHX	YR_DownregulatedInCHX
ENSDART00000075759|ENSDARG00000053691:maea	23.6152	27.2754	33.376	43.8882	0.717321	1	YC_UpregulatedInCHX	YR_UpregulatedInCHX
ENSDART00000065397|ENSDARG00000044540:fkbp2	423.266	93.2606	268.797	64.3916	0.717346	1	YC_downregulatedInCHX	YR_DownregulatedInCHX
ENSDART00000155440|ENSDARG00000059654:eif3ba	65.5698	68.9499	72.3772	68.2309	0.718026	1	YC_UpregulatedInCHX	YR_UpregulatedInCHX
ENSDART00000052639|ENSDARG00000036236:hibadha	8.86523	4.77528	19.778	7.35791	0.718649	1	YC_downregulatedInCHX	YR_UpregulatedInCHX
ENSDART00000148285|ENSDARG00000010655:ppm1k	24.9922	3.53058	56.7007	5.74584	0.71963	1	YC_downregulatedInCHX	YR_UpregulatedInCHX
ENSDART00000089992|ENSDARG00000062326:zgc:158409	227.752	21.3583	164.875	13.4931	0.720097	1	YC_downregulatedInCHX	YR_DownregulatedInCHX
ENSDART00000006099|ENSDARG00000014976:lims2	54.9896	8.07714	22.3083	2.39496	0.720098	1	YC_downregulatedInCHX	YR_DownregulatedInCHX
ENSDART00000125779|ENSDARG00000091387:si:zfos-943e10.1	14.3923	4.36988	23.2963	5.31164	0.720963	1	YC_downregulatedInCHX	YR_UpregulatedInCHX
ENSDART00000074294|ENSDARG00000052438:actr2a	30.7776	3.60532	42.2179	4.14086	0.72107	1	YC_downregulatedInCHX	YR_UpregulatedInCHX
ENSDART00000081663|ENSDARG00000058734:prdx1	34.693	9.98472	9.63058	4.4003	0.722163	1	YC_downregulatedInCHX	YR_DownregulatedInCHX
ENSDART00000138622|ENSDARG00000017985:C1H4orf33	29.7031	4.83416	25.2004	3.3149	0.723186	1	YC_downregulatedInCHX	YR_DownregulatedInCHX
ENSDART00000135520|ENSDARG00000092998:si:ch211-202f5.3:antisense	15.161	4.23862	50.3391	9.34037	0.723892	1	YC_downregulatedInCHX	YR_UpregulatedInCHX
ENSDART00000010140|ENSDARG00000010266:igf2bp3	21.253	4.35095	42.9406	5.59873	0.724987	1	YC_downregulatedInCHX	YR_UpregulatedInCHX
ENSDART00000078781|ENSDARG00000056307:znf706	158.452	17.7272	136.435	17.6784	0.72506	1	YC_downregulatedInCHX	YR_DownregulatedInCHX
ENSDART00000100246|ENSDARG00000069092:xrn2	36.3844	3.49178	43.7012	5.78618	0.72583	1	YC_downregulatedInCHX	YR_UpregulatedInCHX
ENSDART00000008365|ENSDARG00000014898:ncbp2	47.5921	4.1735	37.8385	5.01681	0.72703	1	YC_downregulatedInCHX	YR_DownregulatedInCHX
ENSDART00000134444|ENSDARG00000018192:ubr5	20.7732	5.11732	33.4864	4.65768	0.727528	1	YC_downregulatedInCHX	YR_UpregulatedInCHX
ENSDART00000008170|ENSDARG00000042833:RFFL	20.6292	5.5574	22.1663	4.01059	0.727658	1	YC_downregulatedInCHX	YR_UpregulatedInCHX
ENSDART00000004423|ENSDARG00000007955:iars	10.1025	5.38288	11.4427	8.04031	0.728237	1	YC_downregulatedInCHX	YR_UpregulatedInCHX
ENSDART00000008595|ENSDARG00000007863:tra2a	16.5944	4.15724	18.2402	5.68722	0.728883	1	YC_downregulatedInCHX	YR_UpregulatedInCHX
ENSDART00000013497|ENSDARG00000008859:mylipa	16.0252	5.32579	29.1467	6.28905	0.729714	1	YC_downregulatedInCHX	YR_UpregulatedInCHX
ENSDART00000123538|ENSDARG00000018306:srl	23.3629	137.737	16.0347	114.935	0.729829	1	YC_UpregulatedInCHX	YR_DownregulatedInCHX
ENSDART00000088605|ENSDARG00000011240:ift46	45.6376	6.33674	33.9766	2.745	0.729954	1	YC_downregulatedInCHX	YR_DownregulatedInCHX
ENSDART00000102410|ENSDARG00000070019:taf15	44.8057	3.82528	58.0476	4.32961	0.729979	1	YC_downregulatedInCHX	YR_UpregulatedInCHX
ENSDART00000101177|ENSDARG00000069485:spryd7b	10.2225	4.83708	18.8198	6.60553	0.730017	1	YC_downregulatedInCHX	YR_UpregulatedInCHX
ENSDART00000148774|ENSDARG00000002720:utp15	113.117	5.49379	96.3508	2.73813	0.730075	1	YC_downregulatedInCHX	YR_DownregulatedInCHX
ENSDART00000129958|ENSDARG00000036162:hnrnpa0b	25.0372	5.12296	18.4137	5.38394	0.730353	1	YC_downregulatedInCHX	YR_DownregulatedInCHX
ENSDART00000053240|ENSDARG00000036658:cab39l	48.6586	3.68287	41.7259	5.07675	0.730921	1	YC_downregulatedInCHX	YR_DownregulatedInCHX
ENSDART00000003752|ENSDARG00000016173:cct3	174.885	119.264	165.761	106.418	0.731564	1	YC_downregulatedInCHX	YR_DownregulatedInCHX
ENSDART00000134044|ENSDARG00000003695:vdac3	85.423	25.9203	56.7802	19.7046	0.731687	1	YC_downregulatedInCHX	YR_DownregulatedInCHX
ENSDART00000102525|ENSDARG00000001890:stt3b	26.3038	5.41124	28.49	3.90491	0.732281	1	YC_downregulatedInCHX	YR_UpregulatedInCHX
ENSDART00000075278|ENSDARG00000053262:atp1b4	30.5263	8.30019	16.5955	3.34841	0.733733	1	YC_downregulatedInCHX	YR_DownregulatedInCHX
ENSDART00000105849|ENSDARG00000013681:SHISA4	183.435	20.6698	172.123	17.1737	0.733917	1	YC_downregulatedInCHX	YR_DownregulatedInCHX
ENSDART00000055780|ENSDARG00000034427:hn1l	103.569	4.11824	83.6066	5.36617	0.73397	1	YC_downregulatedInCHX	YR_DownregulatedInCHX
ENSDART00000101036|ENSDARG00000069421:grpel2	36.982	3.87373	58.8508	4.56409	0.734039	1	YC_downregulatedInCHX	YR_UpregulatedInCHX
ENSDART00000144384|ENSDARG00000008109:eef1da	4.89573	35.1882	4.48028	37.5255	0.734714	1	YC_UpregulatedInCHX	YR_DownregulatedInCHX
ENSDART00000004664|ENSDARG00000019137:tram1	29.5619	5.21989	31.7741	3.7139	0.73495	1	YC_downregulatedInCHX	YR_UpregulatedInCHX
ENSDART00000085282|ENSDARG00000060489:mrpl32	29.0224	5.94214	28.6198	3.61512	0.735009	1	YC_downregulatedInCHX	YR_DownregulatedInCHX
ENSDART00000065264|ENSDARG00000044437:cdca5	41.157	3.78033	64.8273	4.63838	0.735423	1	YC_downregulatedInCHX	YR_UpregulatedInCHX
ENSDART00000019705|ENSDARG00000015686:bmp6	10.5005	5.59252	18.6799	7.14686	0.735697	1	YC_downregulatedInCHX	YR_UpregulatedInCHX
ENSDART00000082519|ENSDARG00000059406:raf1b	16.2962	4.93588	32.9945	7.14439	0.735787	1	YC_downregulatedInCHX	YR_UpregulatedInCHX
ENSDART00000133927|ENSDARG00000042995:sptlc1	19.2558	4.7569	32.2897	5.87174	0.736159	1	YC_downregulatedInCHX	YR_UpregulatedInCHX
ENSDART00000037282|ENSDARG00000021753:ccdc25	39.9341	8.09441	24.4142	3.29762	0.736192	1	YC_downregulatedInCHX	YR_DownregulatedInCHX
ENSDART00000133585|ENSDARG00000079508:FAM114A2	44.0222	6.98568	27.3636	3.4374	0.737249	1	YC_downregulatedInCHX	YR_DownregulatedInCHX
ENSDART00000100869|ENSDARG00000069360:ppp3r1b	15.9564	6.38302	11.6228	6.67911	0.73739	1	YC_downregulatedInCHX	YR_DownregulatedInCHX
ENSDART00000016860|ENSDARG00000032430:ppp2r1b	82.5836	4.85798	94.3623	4.22807	0.737481	1	YC_downregulatedInCHX	YR_UpregulatedInCHX
ENSDART00000130548|ENSDARG00000045733:ciapin1	51.929	4.40187	47.7822	4.86065	0.737643	1	YC_downregulatedInCHX	YR_DownregulatedInCHX
ENSDART00000076229|ENSDARG00000054087:irs1	8.98916	4.5093	21.0252	8.84664	0.738377	1	YC_downregulatedInCHX	YR_UpregulatedInCHX
ENSDART00000053426|ENSDARG00000012682:pfn2l	67.2493	6.86241	47.0108	3.24714	0.738547	1	YC_downregulatedInCHX	YR_DownregulatedInCHX
ENSDART00000151605|ENSDARG00000070151:nfyc	46.8296	7.76481	28.0387	3.04758	0.739003	1	YC_downregulatedInCHX	YR_DownregulatedInCHX
ENSDART00000067190|ENSDARG00000045706:tspan9b	40.8058	4.44512	39.8964	5.61056	0.739418	1	YC_downregulatedInCHX	YR_DownregulatedInCHX
ENSDART00000075497|ENSDARG00000053459:rybpb	12.113	6.05992	20.3891	7.28386	0.739452	1	YC_downregulatedInCHX	YR_UpregulatedInCHX
ENSDART00000063800|ENSDARG00000043457:gapdh	32.6544	44.8519	27.8059	43.5832	0.740196	1	YC_UpregulatedInCHX	YR_DownregulatedInCHX
ENSDART00000009889|ENSDARG00000054929:zgc:110540	71.2513	6.41547	37.8275	3.74747	0.740524	1	YC_downregulatedInCHX	YR_DownregulatedInCHX
ENSDART00000111049|ENSDARG00000074260:si:ch211-113a14.19	98.8568	4.28136	90.8577	5.02038	0.740939	1	YC_downregulatedInCHX	YR_DownregulatedInCHX
ENSDART00000017956|ENSDARG00000031761:dab2	15.7263	5.99416	12.629	7.07623	0.740963	1	YC_downregulatedInCHX	YR_DownregulatedInCHX
ENSDART00000114857|ENSDARG00000076439:ppp4cb	59.259	4.92706	87.9276	4.90109	0.741202	1	YC_downregulatedInCHX	YR_UpregulatedInCHX
ENSDART00000081156|ENSDARG00000058297:timm13	204.959	21.0456	215.814	19.3025	0.741209	1	YC_downregulatedInCHX	YR_UpregulatedInCHX
ENSDART00000104647|ENSDARG00000040163:prim1	33.8185	5.29469	25.8532	4.52458	0.741222	1	YC_downregulatedInCHX	YR_DownregulatedInCHX
ENSDART00000051849|ENSDARG00000035741:slc25a11	59.5135	5.11084	88.7978	4.81678	0.741427	1	YC_downregulatedInCHX	YR_UpregulatedInCHX
ENSDART00000138120|ENSDARG00000057299:pbdc1	171.51	58.6595	156.983	50.0119	0.741478	1	YC_downregulatedInCHX	YR_DownregulatedInCHX
ENSDART00000142944|ENSDARG00000074381:farp1	8.25984	5.65469	17.6851	9.58484	0.741809	1	YC_UpregulatedInCHX	YR_UpregulatedInCHX
ENSDART00000157058|ENSDARG00000090872:si:dkey-276j7.1	10.533	11.4058	5.53314	7.98573	0.741868	1	YC_downregulatedInCHX	YR_DownregulatedInCHX
ENSDART00000142457|ENSDARG00000026801:stau2	48.5466	6.16439	29.3661	4.62431	0.742304	1	YC_downregulatedInCHX	YR_DownregulatedInCHX
ENSDART00000053463|ENSDARG00000036820:mgll	16.2599	6.09136	22.1973	5.87531	0.743158	1	YC_downregulatedInCHX	YR_UpregulatedInCHX
ENSDART00000124698|ENSDARG00000002710:ncl	167.636	410.479	162.617	378.898	0.743304	1	YC_UpregulatedInCHX	YR_DownregulatedInCHX
ENSDART00000045600|ENSDARG00000030494:hfe2	170.29	25.935	126.033	16.6029	0.743711	1	YC_downregulatedInCHX	YR_DownregulatedInCHX
ENSDART00000032880|ENSDARG00000003938:rpa1	129.187	4.48217	121.194	4.58761	0.743819	1	YC_downregulatedInCHX	YR_DownregulatedInCHX
ENSDART00000113581|ENSDARG00000070917:kitlga	5.94214	10.26	9.51428	11.694	0.744133	1	YC_UpregulatedInCHX	YR_UpregulatedInCHX
ENSDART00000139076|ENSDARG00000036778:hbs1l	14.1383	5.7825	23.2049	7.26963	0.744283	1	YC_downregulatedInCHX	YR_UpregulatedInCHX
ENSDART00000103987|ENSDARG00000070674:psmd6	47.2927	4.32866	49.9143	6.48782	0.744632	1	YC_downregulatedInCHX	YR_UpregulatedInCHX
ENSDART00000022646|ENSDARG00000007639:CNOT4	6.44644	7.95286	12.1572	11.9246	0.74487	1	YC_UpregulatedInCHX	YR_UpregulatedInCHX
ENSDART00000027836|ENSDARG00000006395:rbm25	70.5756	26.0953	74.0801	24.0621	0.74494	1	YC_downregulatedInCHX	YR_UpregulatedInCHX
ENSDART00000125773|ENSDARG00000014830:faua	116.412	564.337	72.7333	377.249	0.745038	1	YC_UpregulatedInCHX	YR_DownregulatedInCHX
ENSDART00000148961|ENSDARG00000025254:s100a10b	482.468	84.8876	500.22	94.2512	0.745152	1	YC_downregulatedInCHX	YR_UpregulatedInCHX
ENSDART00000052082|ENSDARG00000035871:rpl30	92.4599	1178.1	71.7172	977.772	0.745238	1	YC_UpregulatedInCHX	YR_DownregulatedInCHX
ENSDART00000042594|ENSDARG00000029419:hn1b	83.6067	24.5805	88.3817	22.5536	0.745318	1	YC_downregulatedInCHX	YR_UpregulatedInCHX
ENSDART00000003957|ENSDARG00000026476:tia1l	178.164	21.5989	184.767	19.717	0.745514	1	YC_downregulatedInCHX	YR_UpregulatedInCHX
ENSDART00000027957|ENSDARG00000021220:hmgcl	20.991	5.41579	32.264	5.56344	0.74627	1	YC_downregulatedInCHX	YR_UpregulatedInCHX
ENSDART00000084055|ENSDARG00000060004:fzd7a	38.9125	40.3466	38.8283	34.5926	0.747006	1	YC_downregulatedInCHX	YR_DownregulatedInCHX
ENSDART00000063325|ENSDARG00000043133:cldnf	36.1851	4.92489	46.274	4.68128	0.747067	1	YC_downregulatedInCHX	YR_UpregulatedInCHX
ENSDART00000102260|ENSDARG00000058366:si:dkey-222f8.3	88.5385	6.45575	89.178	3.77536	0.747256	1	YC_downregulatedInCHX	YR_UpregulatedInCHX
ENSDART00000151404|ENSDARG00000006031:abat	5.9047	5.18845	30.191	20.2353	0.74743	1	YC_UpregulatedInCHX	YR_UpregulatedInCHX
ENSDART00000155253|ENSDARG00000007354:pdia3	18.6839	7.53568	10.8289	6.02007	0.747711	1	YC_downregulatedInCHX	YR_DownregulatedInCHX
ENSDART00000142275|ENSDARG00000076296:triqk	25.9677	7.10977	15.4299	4.63139	0.747852	1	YC_downregulatedInCHX	YR_DownregulatedInCHX
ENSDART00000156060|ENSDARG00000089511:si:ch73-78o10.1	39.5448	5.31854	32.413	4.64229	0.748541	1	YC_downregulatedInCHX	YR_DownregulatedInCHX
ENSDART00000127695|ENSDARG00000015862:rpl5b	138.056	300.237	94.3747	217.632	0.748593	1	YC_UpregulatedInCHX	YR_DownregulatedInCHX
ENSDART00000055238|ENSDARG00000037897:glyr1	31.0345	5.12837	59.499	6.67027	0.749573	1	YC_downregulatedInCHX	YR_UpregulatedInCHX
ENSDART00000074609|ENSDARG00000052712:suclg1	166.501	19.2198	192.173	24.7352	0.749602	1	YC_downregulatedInCHX	YR_UpregulatedInCHX
ENSDART00000141461|ENSDARG00000013333:ndufa10	212.444	25.7923	141.526	19.6457	0.749846	1	YC_downregulatedInCHX	YR_DownregulatedInCHX
ENSDART00000133073|ENSDARG00000013763:rrbp1a	43.8246	6.14481	37.9097	4.4003	0.750042	1	YC_downregulatedInCHX	YR_DownregulatedInCHX
ENSDART00000093031|ENSDARG00000069878:nhp2l1a	24.4012	7.48513	23.9897	5.16685	0.750065	1	YC_downregulatedInCHX	YR_DownregulatedInCHX
ENSDART00000132298|ENSDARG00000021257:eif3d	51.0972	17.8542	12.3857	3.1084	0.75116	1	YC_downregulatedInCHX	YR_DownregulatedInCHX
ENSDART00000121998|ENSDARG00000004806:grwd1	12.2805	7.59543	9.98956	8.60584	0.751186	1	YC_downregulatedInCHX	YR_DownregulatedInCHX
ENSDART00000059341|ENSDARG00000040546:C1H11orf73	228.29	32.9816	112.336	17.7431	0.751464	1	YC_downregulatedInCHX	YR_DownregulatedInCHX
ENSDART00000075009|ENSDARG00000053047:eif2s2	91.3648	39.2524	56.3798	20.7549	0.752099	1	YC_downregulatedInCHX	YR_DownregulatedInCHX
ENSDART00000034875|ENSDARG00000024026:sdf2	42.5652	4.33256	52.9541	7.393	0.752153	1	YC_downregulatedInCHX	YR_UpregulatedInCHX
ENSDART00000123395|ENSDARG00000016363:her8a	59.4342	11.4612	22.5159	3.45727	0.752159	1	YC_downregulatedInCHX	YR_DownregulatedInCHX
ENSDART00000131019|ENSDARG00000016687:acadvl	57.6888	4.7824	73.0423	5.16293	0.752211	1	YC_downregulatedInCHX	YR_UpregulatedInCHX
ENSDART00000052404|ENSDARG00000011851:map2k5	19.1873	6.61032	23.4405	6.16608	0.752382	1	YC_downregulatedInCHX	YR_UpregulatedInCHX
ENSDART00000135443|ENSDARG00000057093:kdm5ba	6.80601	6.10182	26.1328	17.3694	0.752799	1	YC_UpregulatedInCHX	YR_UpregulatedInCHX
ENSDART00000024935|ENSDARG00000015681:gsk3ab	33.7133	4.62807	51.0509	5.66916	0.753415	1	YC_downregulatedInCHX	YR_UpregulatedInCHX
ENSDART00000043924|ENSDARG00000029761:mpp6b	65.4575	5.33552	79.6216	4.63139	0.755465	1	YC_downregulatedInCHX	YR_UpregulatedInCHX
ENSDART00000022999|ENSDARG00000007438:ube2i2	98.4342	23.3081	134.129	28.2775	0.755594	1	YC_downregulatedInCHX	YR_UpregulatedInCHX
ENSDART00000080120|ENSDARG00000057454:immt	22.0164	6.68515	26.9486	6.4077	0.755749	1	YC_downregulatedInCHX	YR_UpregulatedInCHX
ENSDART00000055878|ENSDARG00000038312:rcl1	89.7987	4.96586	73.1674	4.7731	0.755816	1	YC_downregulatedInCHX	YR_DownregulatedInCHX
ENSDART00000039660|ENSDARG00000019353:sparc	226.894	88.9974	124.985	52.6512	0.756227	1	YC_downregulatedInCHX	YR_DownregulatedInCHX
ENSDART00000037065|ENSDARG00000024564:sccpdhb	12.1531	8.50011	14.6828	7.81461	0.75772	1	YC_downregulatedInCHX	YR_UpregulatedInCHX
ENSDART00000065471|ENSDARG00000014875:abi2b	61.2857	3.56219	78.7213	7.41908	0.758114	1	YC_downregulatedInCHX	YR_UpregulatedInCHX
ENSDART00000149062|ENSDARG00000067920:rab8a	14.9586	6.84445	23.8346	7.96362	0.758178	1	YC_downregulatedInCHX	YR_UpregulatedInCHX
ENSDART00000147267|ENSDARG00000027676:si:ch211-133l5.8	15.3477	6.15667	24.8684	8.10275	0.758178	1	YC_downregulatedInCHX	YR_UpregulatedInCHX
ENSDART00000142995|ENSDARG00000042823:spcs2	42.8356	5.11732	40.7868	5.6693	0.758928	1	YC_downregulatedInCHX	YR_DownregulatedInCHX
ENSDART00000083395|ENSDARG00000059746:plod1a	39.2611	6.74538	38.0814	5.13891	0.759437	1	YC_downregulatedInCHX	YR_DownregulatedInCHX
ENSDART00000144430|ENSDARG00000056410:fdx1	10.2381	8.36124	14.0666	9.31601	0.759812	1	YC_downregulatedInCHX	YR_UpregulatedInCHX
ENSDART00000018792|ENSDARG00000011555:spag7	68.7453	6.71552	51.3366	4.22289	0.760284	1	YC_downregulatedInCHX	YR_DownregulatedInCHX
ENSDART00000078313|ENSDARG00000055903:luc7l	22.511	6.34621	21.7	8.22158	0.761068	1	YC_downregulatedInCHX	YR_DownregulatedInCHX
ENSDART00000143642|ENSDARG00000045542:LAMTOR4	23.4057	6.99726	24.8259	6.00475	0.762211	1	YC_downregulatedInCHX	YR_UpregulatedInCHX
ENSDART00000114024|ENSDARG00000026865:fam107b	82.7141	5.53047	88.6441	4.5016	0.76223	1	YC_downregulatedInCHX	YR_UpregulatedInCHX
ENSDART00000126479|ENSDARG00000087844:plekhn1	21.5944	6.45109	37.6651	8.3302	0.762552	1	YC_downregulatedInCHX	YR_UpregulatedInCHX
ENSDART00000033871|ENSDARG00000026967:ap2s1	20.44	8.35218	18.6317	6.25261	0.763239	1	YC_downregulatedInCHX	YR_DownregulatedInCHX
ENSDART00000144766|ENSDARG00000061100:nars	33.079	7.57225	26.9784	4.59673	0.763849	1	YC_downregulatedInCHX	YR_DownregulatedInCHX
ENSDART00000157155|ENSDARG00000020201:cdc73	34.1808	7.82086	27.5313	4.65768	0.763979	1	YC_downregulatedInCHX	YR_DownregulatedInCHX
ENSDART00000015559|ENSDARG00000016721:sdha	36.7396	6.20952	58.3814	7.32293	0.764065	1	YC_downregulatedInCHX	YR_UpregulatedInCHX
ENSDART00000137373|ENSDARG00000086112:CKAP2	21.2804	7.75567	20.122	5.58783	0.764174	1	YC_downregulatedInCHX	YR_DownregulatedInCHX
ENSDART00000027393|ENSDARG00000016598:ckmt1	109.55	24.8375	149.518	29.681	0.764466	1	YC_downregulatedInCHX	YR_UpregulatedInCHX
ENSDART00000147309|ENSDARG00000018914:hnrnpk	235.598	7.14004	178.21	4.01031	0.764519	1	YC_downregulatedInCHX	YR_DownregulatedInCHX
ENSDART00000108518|ENSDARG00000079687:rnf10	6.32623	19.2469	8.25396	30.62	0.764729	1	YC_UpregulatedInCHX	YR_UpregulatedInCHX
ENSDART00000034536|ENSDARG00000026712:rab5c	83.9903	32.5921	79.514	28.1636	0.764742	1	YC_downregulatedInCHX	YR_DownregulatedInCHX
ENSDART00000133905|ENSDARG00000028982:pcca	10.5662	6.85433	14.2488	11.0177	0.764885	1	YC_UpregulatedInCHX	YR_UpregulatedInCHX
ENSDART00000057386|ENSDARG00000039279:golga5	20.0384	8.89501	16.774	6.21091	0.765195	1	YC_downregulatedInCHX	YR_DownregulatedInCHX
ENSDART00000065949|ENSDARG00000070545:top1l	103.988	8.16325	69.5663	4.25639	0.765756	1	YC_downregulatedInCHX	YR_DownregulatedInCHX
ENSDART00000039280|ENSDARG00000027589:fzd7b	40.5957	4.17868	67.6436	8.76429	0.765933	1	YC_downregulatedInCHX	YR_UpregulatedInCHX
ENSDART00000109394|ENSDARG00000007097:her13	51.3522	7.53054	29.2037	6.28905	0.765935	1	YC_downregulatedInCHX	YR_DownregulatedInCHX
ENSDART00000034652|ENSDARG00000025538:TMEM254	53.1724	5.74133	67.2466	6.38678	0.766261	1	YC_downregulatedInCHX	YR_UpregulatedInCHX
ENSDART00000133939|ENSDARG00000042484:tle2	25.2567	4.63716	32.4085	7.84589	0.766778	1	YC_downregulatedInCHX	YR_UpregulatedInCHX
ENSDART00000034705|ENSDARG00000022399:ntmt1	76.451	6.64487	49.451	5.8847	0.767466	1	YC_downregulatedInCHX	YR_DownregulatedInCHX
ENSDART00000098643|ENSDARG00000068265:tomm5	37.0426	66.5393	34.8178	57.0855	0.767494	1	YC_UpregulatedInCHX	YR_DownregulatedInCHX
ENSDART00000005682|ENSDARG00000013755:actn3a	61.4623	7.41198	56.231	4.55318	0.767677	1	YC_downregulatedInCHX	YR_DownregulatedInCHX
ENSDART00000002624|ENSDARG00000014817:ranbp1	50.3831	8.0534	44.8291	4.72203	0.767983	1	YC_downregulatedInCHX	YR_DownregulatedInCHX
ENSDART00000087112|ENSDARG00000061228:pfdn4	64.8313	41.3504	50.9739	35.7852	0.768172	1	YC_downregulatedInCHX	YR_DownregulatedInCHX
ENSDART00000039443|ENSDARG00000006260:tuba8l4	2101.93	6.74538	1546.3	4.4003	0.768574	1	YC_downregulatedInCHX	YR_DownregulatedInCHX
ENSDART00000003296|ENSDARG00000008237:sars	70.3574	32.7774	8.9896	5.00748	0.768741	1	YC_downregulatedInCHX	YR_DownregulatedInCHX
ENSDART00000017230|ENSDARG00000009871:snrpc	494.386	62.7555	132.774	15.1736	0.769201	1	YC_downregulatedInCHX	YR_DownregulatedInCHX
ENSDART00000020810|ENSDARG00000012513:sdcbp2	18.2403	7.04178	30.4865	9.39779	0.769531	1	YC_downregulatedInCHX	YR_UpregulatedInCHX
ENSDART00000019063|ENSDARG00000012591:pdcd10b	105.956	29.2698	101.41	30.6786	0.76975	1	YC_downregulatedInCHX	YR_DownregulatedInCHX
ENSDART00000149761|ENSDARG00000074985:aurkaip1	59.6912	8.34902	52.6822	4.91911	0.770182	1	YC_downregulatedInCHX	YR_DownregulatedInCHX
ENSDART00000145236|ENSDARG00000011141:dpysl5a	37.2174	6.0653	62.7858	7.55954	0.770692	1	YC_downregulatedInCHX	YR_UpregulatedInCHX
ENSDART00000136898|ENSDARG00000023578:lpp	48.1385	6.43833	69.9183	7.21742	0.770859	1	YC_downregulatedInCHX	YR_UpregulatedInCHX
ENSDART00000122540|ENSDARG00000018426:aldh7a1	30.0121	7.59181	20.8006	6.94323	0.771161	1	YC_downregulatedInCHX	YR_DownregulatedInCHX
ENSDART00000066721|ENSDARG00000045372:ngdn	34.3834	7.50713	34.4796	6.24499	0.771238	1	YC_downregulatedInCHX	YR_UpregulatedInCHX
ENSDART00000074604|ENSDARG00000052703:cisd2	31.675	7.62754	30.6738	5.54427	0.77149	1	YC_downregulatedInCHX	YR_DownregulatedInCHX
ENSDART00000013114|ENSDARG00000008064:med8	31.5238	10.0732	20.3124	4.93051	0.771626	1	YC_downregulatedInCHX	YR_DownregulatedInCHX
ENSDART00000031752|ENSDARG00000026395:rfx4	47.3536	5.32978	57.908	7.746	0.772089	1	YC_downregulatedInCHX	YR_UpregulatedInCHX
ENSDART00000020168|ENSDARG00000015722:kctd5	25.0933	7.0237	36.6516	7.69524	0.772378	1	YC_downregulatedInCHX	YR_UpregulatedInCHX
ENSDART00000078119|ENSDARG00000055719:ino80c	33.0804	11.7392	14.1702	6.40277	0.772762	1	YC_downregulatedInCHX	YR_DownregulatedInCHX
ENSDART00000025324|ENSDARG00000011925:spns1	63.0947	5.54257	91.9296	6.78707	0.772853	1	YC_downregulatedInCHX	YR_UpregulatedInCHX
ENSDART00000022874|ENSDARG00000019398:psma6a	168.538	23.2674	212.892	32.4091	0.772937	1	YC_downregulatedInCHX	YR_UpregulatedInCHX
ENSDART00000065859|ENSDARG00000044811:cdk9	35.5558	6.9176	46.9384	6.78815	0.773183	1	YC_downregulatedInCHX	YR_UpregulatedInCHX
ENSDART00000124342|ENSDARG00000052010:fam96b	14.5359	9.12056	14.0335	10.5804	0.773287	1	YC_downregulatedInCHX	YR_DownregulatedInCHX
ENSDART00000105903|ENSDARG00000071573:LSM5	123.915	37.6832	80.9539	26.7212	0.773415	1	YC_downregulatedInCHX	YR_DownregulatedInCHX
ENSDART00000150897|ENSDARG00000096257:si:ch73-367p23.2	33.5863	14.1784	15.662	5.36617	0.773655	1	YC_downregulatedInCHX	YR_DownregulatedInCHX
ENSDART00000153364|ENSDARG00000061020:C12H10orf118	32.3596	7.23804	39.5518	7.35791	0.773936	1	YC_downregulatedInCHX	YR_UpregulatedInCHX
ENSDART00000055502|ENSDARG00000038074:ergic3	74.5596	11.9032	35.4738	4.31641	0.774124	1	YC_downregulatedInCHX	YR_DownregulatedInCHX
ENSDART00000104570|ENSDARG00000070939:znf740a	10.6151	7.76901	20.2428	11.7051	0.774251	1	YC_UpregulatedInCHX	YR_UpregulatedInCHX
ENSDART00000035093|ENSDARG00000024492:col9a2	119.337	8.51995	56.6942	4.84597	0.774464	1	YC_downregulatedInCHX	YR_DownregulatedInCHX
ENSDART00000021949|ENSDARG00000075021:FAM120A	5.50482	14.8605	12.0289	24.3447	0.774876	1	YC_UpregulatedInCHX	YR_UpregulatedInCHX
ENSDART00000132129|ENSDARG00000031888:mapk8a	12.5341	10.6247	16.175	10.0939	0.774936	1	YC_downregulatedInCHX	YR_UpregulatedInCHX
ENSDART00000078053|ENSDARG00000068404:tbcb	141.811	33.9956	118.563	25.6297	0.775417	1	YC_downregulatedInCHX	YR_DownregulatedInCHX
ENSDART00000127741|ENSDARG00000000551:slc1a4	38.9443	11.5425	23.1142	5.20797	0.775502	1	YC_downregulatedInCHX	YR_DownregulatedInCHX
ENSDART00000143781|ENSDARG00000029445:EIF1B	150.645	9.60811	82.516	3.62237	0.775698	1	YC_downregulatedInCHX	YR_DownregulatedInCHX
ENSDART00000034850|ENSDARG00000026369:dbi	168.518	4.67506	190.472	7.2672	0.776062	1	YC_downregulatedInCHX	YR_UpregulatedInCHX
ENSDART00000057254|ENSDARG00000039185:nfyba	21.717	22.5239	7.4394	10.0344	0.776192	1	YC_downregulatedInCHX	YR_DownregulatedInCHX
ENSDART00000051890|ENSDARG00000035761:mcm7	314.149	29.5126	277.976	23.8059	0.776673	1	YC_downregulatedInCHX	YR_DownregulatedInCHX
ENSDART00000128902|ENSDARG00000086302:PROSER1	37.8877	8.63642	35.1973	6.31154	0.777202	1	YC_downregulatedInCHX	YR_DownregulatedInCHX
ENSDART00000139963|ENSDARG00000008200:ugp2b	64.6562	18.1385	21.2652	4.29999	0.777428	1	YC_downregulatedInCHX	YR_DownregulatedInCHX
ENSDART00000109752|ENSDARG00000075954:serpinh1a	31.3363	6.87215	37.3195	6.78993	0.777464	1	YC_downregulatedInCHX	YR_UpregulatedInCHX
ENSDART00000013217|ENSDARG00000011648:snrpd1	337.269	75.0768	272.173	63.8403	0.777536	1	YC_downregulatedInCHX	YR_DownregulatedInCHX
ENSDART00000054823|ENSDARG00000037640:aurkb	62.0486	5.89821	60.0039	7.78416	0.778881	1	YC_downregulatedInCHX	YR_DownregulatedInCHX
ENSDART00000053325|ENSDARG00000036721:tomm40l	26.5591	7.17341	37.093	8.32888	0.778953	1	YC_downregulatedInCHX	YR_UpregulatedInCHX
ENSDART00000132008|ENSDARG00000091983:si:ch73-249k16.1:	45.6441	26.4508	160.363	83.0024	0.778965	1	YC_UpregulatedInCHX	YR_UpregulatedInCHX
ENSDART00000057983|ENSDARG00000039667:mrpl38	12.5278	9.70801	14.0544	13.9303	0.779501	1	YC_UpregulatedInCHX	YR_UpregulatedInCHX
ENSDART00000156490|ENSDARG00000098017:PET100	22.5168	8.3421	27.8196	8.12184	0.779712	1	YC_downregulatedInCHX	YR_UpregulatedInCHX
ENSDART00000023101|ENSDARG00000018902:pes	54.259	9.14826	32.2337	7.43108	0.780157	1	YC_downregulatedInCHX	YR_DownregulatedInCHX
ENSDART00000146075|ENSDARG00000057904:nme3	21.1601	23.4398	9.45117	7.976	0.7802	1	YC_downregulatedInCHX	YR_DownregulatedInCHX
ENSDART00000135239|ENSDARG00000006527:brd3a	40.5853	8.48855	37.0569	6.41199	0.780299	1	YC_downregulatedInCHX	YR_DownregulatedInCHX
ENSDART00000078563|ENSDARG00000056130:neurog1	41.7533	3.93828	491.564	42.6116	0.780467	1	YC_UpregulatedInCHX	YR_UpregulatedInCHX
ENSDART00000064311|ENSDARG00000043795:arhgdia	160.435	32.5399	148.009	28.4812	0.780703	1	YC_downregulatedInCHX	YR_DownregulatedInCHX
ENSDART00000056188|ENSDARG00000038505:polr2h	232.71	36.6589	168.614	23.8657	0.780815	1	YC_downregulatedInCHX	YR_DownregulatedInCHX
ENSDART00000021266|ENSDARG00000002168:tra2b	44.5605	6.7607	67.2296	8.38812	0.780856	1	YC_downregulatedInCHX	YR_UpregulatedInCHX
ENSDART00000102788|ENSDARG00000004635:epha7	34.0606	5.7825	59.3353	9.09105	0.781524	1	YC_downregulatedInCHX	YR_UpregulatedInCHX
ENSDART00000074168|ENSDARG00000044479:eif2a	20.2523	7.30907	25.4254	10.911	0.78201	1	YC_downregulatedInCHX	YR_UpregulatedInCHX
ENSDART00000076527|ENSDARG00000032155:ppm1aa	34.4152	5.06087	58.0501	11.2851	0.782042	1	YC_downregulatedInCHX	YR_UpregulatedInCHX
ENSDART00000087684|ENSDARG00000061468:ncaph	70.3333	5.62603	73.9724	7.5931	0.783001	1	YC_downregulatedInCHX	YR_UpregulatedInCHX
ENSDART00000111885|ENSDARG00000077870:taf9	134.194	27.8501	157.932	35.8186	0.783155	1	YC_downregulatedInCHX	YR_UpregulatedInCHX
ENSDART00000042421|ENSDARG00000030224:ppp2ca	28.3358	6.76137	42.9205	8.75826	0.783214	1	YC_downregulatedInCHX	YR_UpregulatedInCHX
ENSDART00000081561|ENSDARG00000058660:ilf3a	93.7688	8.39972	91.5645	5.97932	0.783454	1	YC_downregulatedInCHX	YR_DownregulatedInCHX
ENSDART00000034523|ENSDARG00000013250:tars	175.344	9.42477	132.118	4.9641	0.783715	1	YC_downregulatedInCHX	YR_DownregulatedInCHX
ENSDART00000015512|ENSDARG00000012572:polr3f	60.0915	9.16346	53.3768	5.70528	0.784174	1	YC_downregulatedInCHX	YR_DownregulatedInCHX
ENSDART00000138447|ENSDARG00000075916:zgc:66472	24.1889	7.60905	33.2549	9.27016	0.784176	1	YC_downregulatedInCHX	YR_UpregulatedInCHX
ENSDART00000025285|ENSDARG00000006642:drg2	109.187	6.15653	110.492	8.08821	0.784215	1	YC_downregulatedInCHX	YR_UpregulatedInCHX
ENSDART00000156799|ENSDARG00000078748:si:ch211-137a8.4	201.537	34.639	151.926	28.7592	0.784383	1	YC_downregulatedInCHX	YR_DownregulatedInCHX
ENSDART00000076895|ENSDARG00000054666:pgpep1	11.9931	9.87073	16.2661	17.8536	0.784774	1	YC_UpregulatedInCHX	YR_UpregulatedInCHX
ENSDART00000011229|ENSDARG00000007720:sub1b	47.3221	8.69894	38.3775	6.19083	0.785133	1	YC_downregulatedInCHX	YR_DownregulatedInCHX
ENSDART00000110390|ENSDARG00000025518:F8A3	15.0596	9.6132	19.881	11.4874	0.785927	1	YC_downregulatedInCHX	YR_UpregulatedInCHX
ENSDART00000125552|ENSDARG00000040712:adprh	51.6109	10.3427	41.7186	6.16579	0.786038	1	YC_downregulatedInCHX	YR_DownregulatedInCHX
ENSDART00000009356|ENSDARG00000015474:ppp2r5ea	24.5145	7.7654	40.6656	10.3311	0.78605	1	YC_downregulatedInCHX	YR_UpregulatedInCHX
ENSDART00000006671|ENSDARG00000029394:ilf3b	80.4074	5.69561	121.791	7.54044	0.786393	1	YC_downregulatedInCHX	YR_UpregulatedInCHX
ENSDART00000026712|ENSDARG00000017676:mmp2	34.3531	8.43862	29.9861	9.29272	0.786428	1	YC_downregulatedInCHX	YR_DownregulatedInCHX
ENSDART00000074327|ENSDARG00000052470:igfbp2a	47.2747	10.1256	35.4153	6.16462	0.786605	1	YC_downregulatedInCHX	YR_DownregulatedInCHX
ENSDART00000057223|ENSDARG00000039162:rhebl1	203.936	8.95872	142.317	5.47219	0.786799	1	YC_downregulatedInCHX	YR_DownregulatedInCHX
ENSDART00000009682|ENSDARG00000011553:atp5f1	308.174	189.247	262.513	168.488	0.78691	1	YC_downregulatedInCHX	YR_DownregulatedInCHX
ENSDART00000102981|ENSDARG00000077403:col8a1a	19.3724	116.994	3.95358	34.4219	0.787442	1	YC_UpregulatedInCHX	YR_DownregulatedInCHX
ENSDART00000103131|ENSDARG00000070337:hoxc1a	10.266	8.19371	28.6216	19.5778	0.78809	1	YC_UpregulatedInCHX	YR_UpregulatedInCHX
ENSDART00000024316|ENSDARG00000019507:mcm5	137.326	7.87193	125.38	5.66464	0.78903	1	YC_downregulatedInCHX	YR_DownregulatedInCHX
ENSDART00000132125|ENSDARG00000038900:acadm	63.4733	8.49426	67.3172	7.40935	0.789389	1	YC_downregulatedInCHX	YR_UpregulatedInCHX
ENSDART00000077800|ENSDARG00000019293:tfdp1a	21.4863	8.93745	27.9875	10.471	0.789866	1	YC_downregulatedInCHX	YR_UpregulatedInCHX
ENSDART00000144068|ENSDARG00000037199:C9H2orf76	18.0967	7.33579	27.5023	12.5117	0.789898	1	YC_downregulatedInCHX	YR_UpregulatedInCHX
ENSDART00000108579|ENSDARG00000011299:blzf1	20.8838	11.0093	16.7872	10.6483	0.790657	1	YC_downregulatedInCHX	YR_DownregulatedInCHX
ENSDART00000006132|ENSDARG00000021124:cfl1	44.6481	9.54496	42.4455	7.38699	0.791264	1	YC_downregulatedInCHX	YR_DownregulatedInCHX
ENSDART00000055129|ENSDARG00000037835:polr3k	84.6626	9.58108	66.701	6.04219	0.792061	1	YC_downregulatedInCHX	YR_DownregulatedInCHX
ENSDART00000017110|ENSDARG00000011408:lsm14ab	23.3016	9.98472	28.9237	10.0336	0.792851	1	YC_downregulatedInCHX	YR_UpregulatedInCHX
ENSDART00000128717|ENSDARG00000057026:ran	106.556	43.3674	90.48	40.411	0.793128	1	YC_downregulatedInCHX	YR_DownregulatedInCHX
ENSDART00000024695|ENSDARG00000007867:dazap2	59.1519	26.7935	12.7683	7.1448	0.793347	1	YC_downregulatedInCHX	YR_DownregulatedInCHX
ENSDART00000003428|ENSDARG00000015524:prps1a	120.028	6.12706	147.379	8.53095	0.793907	1	YC_downregulatedInCHX	YR_UpregulatedInCHX
ENSDART00000051906|ENSDARG00000035770:ube2c	142.174	9.21579	92.1677	7.28057	0.794085	1	YC_downregulatedInCHX	YR_DownregulatedInCHX
ENSDART00000022625|ENSDARG00000018958:nrarpb	109.317	10.0766	86.6931	5.79395	0.79425	1	YC_downregulatedInCHX	YR_DownregulatedInCHX
ENSDART00000089120|ENSDARG00000062002:adnpa	42.3145	6.53185	85.7782	12.1519	0.795915	1	YC_downregulatedInCHX	YR_UpregulatedInCHX
ENSDART00000009477|ENSDARG00000008243:cct8	85.1853	64.9713	59.3323	42.3433	0.796149	1	YC_downregulatedInCHX	YR_DownregulatedInCHX
ENSDART00000102118|ENSDARG00000069910:gtf2f2a	33.0303	11.5265	28.1564	8.204	0.796438	1	YC_downregulatedInCHX	YR_DownregulatedInCHX
ENSDART00000006709|ENSDARG00000008785:dldh	63.098	57.3755	61.1989	59.9228	0.797036	1	YC_downregulatedInCHX	YR_DownregulatedInCHX
ENSDART00000003066|ENSDARG00000076742:cyth1a	35.8801	8.24008	60.3792	10.9331	0.79767	1	YC_downregulatedInCHX	YR_UpregulatedInCHX
ENSDART00000081343|ENSDARG00000058471:plk1	61.9816	9.05994	68.9602	7.93003	0.79769	1	YC_downregulatedInCHX	YR_UpregulatedInCHX
ENSDART00000142886|ENSDARG00000043077:nisch	21.324	8.44069	51.5001	16.3161	0.797713	1	YC_downregulatedInCHX	YR_UpregulatedInCHX
ENSDART00000112394|ENSDARG00000075758:ywhabb	122.474	9.65908	87.8457	5.86386	0.797978	1	YC_downregulatedInCHX	YR_DownregulatedInCHX
ENSDART00000078266|ENSDARG00000055868:RSL1D1	25.5345	9.13952	27.0246	10.5378	0.798084	1	YC_downregulatedInCHX	YR_UpregulatedInCHX
ENSDART00000077734|ENSDARG00000055383:C3H16orf72	19.9798	10.0126	32.6408	13.2999	0.798843	1	YC_downregulatedInCHX	YR_UpregulatedInCHX
ENSDART00000114670|ENSDARG00000068635:mrps2	59.0839	8.4699	55.6749	9.11036	0.799206	1	YC_downregulatedInCHX	YR_DownregulatedInCHX
ENSDART00000141358|ENSDARG00000076838:apom	105.162	8.3947	121.195	7.85148	0.801351	1	YC_downregulatedInCHX	YR_UpregulatedInCHX
ENSDART00000064194|ENSDARG00000043713:asf1bb	71.6396	10.8048	57.4603	7.26898	0.801488	1	YC_downregulatedInCHX	YR_DownregulatedInCHX
ENSDART00000052529|ENSDARG00000036174:rpl14	40.3428	138.552	40.3408	149.037	0.801521	1	YC_UpregulatedInCHX	YR_DownregulatedInCHX
ENSDART00000046840|ENSDARG00000029187:exosc3	62.292	7.63044	61.5486	9.65534	0.801974	1	YC_downregulatedInCHX	YR_DownregulatedInCHX
ENSDART00000122313|ENSDARG00000012144:emc7	64.31	8.87984	80.5206	9.03089	0.802324	1	YC_downregulatedInCHX	YR_UpregulatedInCHX
ENSDART00000075935|ENSDARG00000053831:vtnb	38.6481	7.14004	55.8038	13.1165	0.802376	1	YC_downregulatedInCHX	YR_UpregulatedInCHX
ENSDART00000136152|ENSDARG00000045676:calua	56.1969	12.924	38.9107	7.17915	0.802376	1	YC_downregulatedInCHX	YR_DownregulatedInCHX
ENSDART00000056962|ENSDARG00000039020:fbxo5	42.8655	12.0083	35.486	7.74481	0.802798	1	YC_downregulatedInCHX	YR_DownregulatedInCHX
ENSDART00000140439|ENSDARG00000076891:rfxap	22.11	12.2908	27.2978	12.2717	0.803803	1	YC_downregulatedInCHX	YR_UpregulatedInCHX
ENSDART00000097295|ENSDARG00000036558:col18a1	181.904	47.9957	132.911	37.7619	0.805884	1	YC_downregulatedInCHX	YR_DownregulatedInCHX
ENSDART00000016727|ENSDARG00000016280:eif1ad	19.8865	15.3523	16.3451	14.0836	0.806102	1	YC_downregulatedInCHX	YR_DownregulatedInCHX
ENSDART00000122407|ENSDARG00000087554:cdk1	223.164	13.1576	123.746	5.89223	0.809314	1	YC_downregulatedInCHX	YR_DownregulatedInCHX
ENSDART00000003694|ENSDARG00000017841:cand1	33.7364	10.9705	39.6682	10.8429	0.810117	1	YC_downregulatedInCHX	YR_UpregulatedInCHX
ENSDART00000028946|ENSDARG00000027154:tpd52l2a	25.8309	9.58292	31.6572	14.7889	0.810321	1	YC_downregulatedInCHX	YR_UpregulatedInCHX
ENSDART00000065373|ENSDARG00000044521:eef1b2	53.4768	576.931	29.58	309.415	0.810816	1	YC_UpregulatedInCHX	YR_DownregulatedInCHX
ENSDART00000058221|ENSDARG00000054355:dcaf7	61.2875	10.7137	46.2367	9.94656	0.810861	1	YC_downregulatedInCHX	YR_DownregulatedInCHX
ENSDART00000027090|ENSDARG00000005941:yes1	46.4991	8.85885	50.589	11.7422	0.811045	1	YC_downregulatedInCHX	YR_UpregulatedInCHX
ENSDART00000039187|ENSDARG00000028559:march5l	62.93	10.0522	53.5223	10.2427	0.811175	1	YC_downregulatedInCHX	YR_DownregulatedInCHX
ENSDART00000039312|ENSDARG00000041493:ipo4	32.4021	15.1763	25.4809	10.0617	0.811502	1	YC_downregulatedInCHX	YR_DownregulatedInCHX
ENSDART00000151426|ENSDARG00000091598:si:ch73-91k6.2	34.3114	11.4161	39.1733	10.703	0.811627	1	YC_downregulatedInCHX	YR_UpregulatedInCHX
ENSDART00000103220|ENSDARG00000070386:krtcap2	68.861	10.531	70.3594	8.7038	0.811679	1	YC_downregulatedInCHX	YR_UpregulatedInCHX
ENSDART00000101246|ENSDARG00000069521:vps29	121.519	18.9472	46.9758	5.99843	0.81256	1	YC_downregulatedInCHX	YR_DownregulatedInCHX
ENSDART00000100401|ENSDARG00000069142:aars	13.1533	29.7779	12.6916	25.2168	0.812565	1	YC_UpregulatedInCHX	YR_DownregulatedInCHX
ENSDART00000042766|ENSDARG00000024278:adh8b	185.059	47.7185	152.653	41.6783	0.813046	1	YC_downregulatedInCHX	YR_DownregulatedInCHX
ENSDART00000137241|ENSDARG00000095007:fam60al	89.7778	15.4563	42.6832	8.15896	0.813453	1	YC_downregulatedInCHX	YR_DownregulatedInCHX
ENSDART00000028017|ENSDARG00000004713:mad2l1	54.0188	11.7133	47.2735	9.24816	0.813489	1	YC_downregulatedInCHX	YR_DownregulatedInCHX
ENSDART00000123178|ENSDARG00000004926:slbp	39.9246	17.2373	20.7187	9.74668	0.813579	1	YC_downregulatedInCHX	YR_DownregulatedInCHX
ENSDART00000126427|ENSDARG00000043970:lrpprc	15.682	16.7541	19.8923	17.804	0.813605	1	YC_UpregulatedInCHX	YR_UpregulatedInCHX
ENSDART00000022799|ENSDARG00000009525:tial1	110.58	59.9271	90.5081	52.7223	0.813747	1	YC_downregulatedInCHX	YR_DownregulatedInCHX
ENSDART00000066411|ENSDARG00000045167:dlgap5	324.46	14.9638	159.965	6.18147	0.814134	1	YC_downregulatedInCHX	YR_DownregulatedInCHX
ENSDART00000074789|ENSDARG00000027109:zfr	89.09	7.08492	139.655	12.8715	0.814297	1	YC_downregulatedInCHX	YR_UpregulatedInCHX
ENSDART00000003947|ENSDARG00000004830:flot2a	147.16	10.6609	125.56	8.26156	0.814555	1	YC_downregulatedInCHX	YR_DownregulatedInCHX
ENSDART00000126785|ENSDARG00000055022:pds5a	89.1687	7.81161	110.119	11.5355	0.814666	1	YC_downregulatedInCHX	YR_UpregulatedInCHX
ENSDART00000053936|ENSDARG00000037108:pfdn6	93.9434	12.8912	71.7052	8.353	0.815589	1	YC_downregulatedInCHX	YR_DownregulatedInCHX
ENSDART00000060577|ENSDARG00000041332:tmem33	42.6272	9.40923	54.1848	13.3043	0.815993	1	YC_downregulatedInCHX	YR_UpregulatedInCHX
ENSDART00000113489|ENSDARG00000036257:rasal2	47.601	10.5685	55.9939	10.9901	0.816133	1	YC_downregulatedInCHX	YR_UpregulatedInCHX
ENSDART00000011882|ENSDARG00000002400:nap1l1	17.7162	28.1461	13.021	18.4173	0.817292	1	YC_UpregulatedInCHX	YR_DownregulatedInCHX
ENSDART00000099984|ENSDARG00000068978:glo1	39.4597	18.465	26.881	10.4508	0.817765	1	YC_downregulatedInCHX	YR_DownregulatedInCHX
ENSDART00000040405|ENSDARG00000006766:snd1	43.1215	22.5648	17.9204	11.1414	0.818557	1	YC_downregulatedInCHX	YR_DownregulatedInCHX
ENSDART00000026244|ENSDARG00000013457:skiv2l2	49.9571	11.9981	54.5161	10.892	0.818601	1	YC_downregulatedInCHX	YR_UpregulatedInCHX
ENSDART00000104298|ENSDARG00000070824:ndufb5	91.7737	9.16326	102.736	11.7473	0.819346	1	YC_downregulatedInCHX	YR_UpregulatedInCHX
ENSDART00000058789|ENSDARG00000040190:qdpra	47.0037	13.4233	36.8268	12.1525	0.820059	1	YC_downregulatedInCHX	YR_DownregulatedInCHX
ENSDART00000039657|ENSDARG00000033683:tpma	783.471	104.853	731.938	94.4538	0.821011	1	YC_downregulatedInCHX	YR_DownregulatedInCHX
ENSDART00000103340|ENSDARG00000070427:s100v1	178.415	14.5852	86.5723	7.775	0.821175	1	YC_downregulatedInCHX	YR_DownregulatedInCHX
ENSDART00000007732|ENSDARG00000012341:capn9	67.3108	13.794	49.3241	8.5588	0.821316	1	YC_downregulatedInCHX	YR_DownregulatedInCHX
ENSDART00000144468|ENSDARG00000078220:si:dkeyp-69b9.4	14.0493	14.3418	35.4912	29.7497	0.822188	1	YC_UpregulatedInCHX	YR_UpregulatedInCHX
ENSDART00000051184|ENSDARG00000035324:hnrpl	189.279	9.64792	168.611	10.0568	0.822327	1	YC_downregulatedInCHX	YR_DownregulatedInCHX
ENSDART00000131508|ENSDARG00000031483:col9a1	140.54	15.2557	74.3793	8.83567	0.822333	1	YC_downregulatedInCHX	YR_DownregulatedInCHX
ENSDART00000098319|ENSDARG00000068123:gkap1	135.888	14.8822	85.634	7.62747	0.823506	1	YC_downregulatedInCHX	YR_DownregulatedInCHX
ENSDART00000064542|ENSDARG00000043960:rpf2	128.528	13.4876	109.033	8.60588	0.82352	1	YC_downregulatedInCHX	YR_DownregulatedInCHX
ENSDART00000067489|ENSDARG00000045914:si:ch211-51e12.7	43.4283	13.9964	43.8628	11.7064	0.823718	1	YC_downregulatedInCHX	YR_UpregulatedInCHX
ENSDART00000062003|ENSDARG00000042277:efnb3b	81.777	11.3252	92.3659	10.8715	0.82436	1	YC_downregulatedInCHX	YR_UpregulatedInCHX
ENSDART00000012229|ENSDARG00000052625:fkbp1b	18.2728	16.115	24.6807	27.1499	0.825647	1	YC_UpregulatedInCHX	YR_UpregulatedInCHX
ENSDART00000022437|ENSDARG00000012987:gpia	70.1644	14.0641	56.996	10.1672	0.825759	1	YC_downregulatedInCHX	YR_DownregulatedInCHX
ENSDART00000074768|ENSDARG00000052842:ppifb	44.2237	12.7293	51.345	13.0556	0.825792	1	YC_downregulatedInCHX	YR_UpregulatedInCHX
ENSDART00000041627|ENSDARG00000029252:ssb	143.669	13.9542	89.468	10.2959	0.826457	1	YC_downregulatedInCHX	YR_DownregulatedInCHX
ENSDART00000022147|ENSDARG00000014915:ndufab1b	70.7396	13.0743	69.3146	10.5573	0.82703	1	YC_downregulatedInCHX	YR_DownregulatedInCHX
ENSDART00000109759|ENSDARG00000079122:tmx2a	91.6713	20.2085	40.0154	9.57386	0.827249	1	YC_downregulatedInCHX	YR_DownregulatedInCHX
ENSDART00000114522|ENSDARG00000077375:kif22	112.113	13.8439	81.2997	9.32267	0.827351	1	YC_downregulatedInCHX	YR_DownregulatedInCHX
ENSDART00000062366|ENSDARG00000042534:rsrc2	59.4747	9.65092	97.1734	15.4842	0.828124	1	YC_downregulatedInCHX	YR_UpregulatedInCHX
ENSDART00000140096|ENSDARG00000033440:metap1	25.4563	39.7825	11.8412	23.0895	0.828465	1	YC_downregulatedInCHX	YR_DownregulatedInCHX
ENSDART00000141101|ENSDARG00000058047:pafah1b3	45.3318	16.7129	37.1111	12.4242	0.828872	1	YC_downregulatedInCHX	YR_DownregulatedInCHX
ENSDART00000123616|ENSDARG00000043944:etfa	27.7045	17.1283	26.1416	18.3215	0.829826	1	YC_downregulatedInCHX	YR_DownregulatedInCHX
ENSDART00000148698|ENSDARG00000076913:eme1	34.5697	16.8688	36.3191	15.4296	0.831981	1	YC_downregulatedInCHX	YR_UpregulatedInCHX
ENSDART00000034968|ENSDARG00000010051:ufd1l	107.296	11.363	111.762	12.6114	0.832087	1	YC_downregulatedInCHX	YR_UpregulatedInCHX
ENSDART00000024194|ENSDARG00000010948:kif11	122.757	13.2069	117.632	10.6823	0.832538	1	YC_downregulatedInCHX	YR_DownregulatedInCHX
ENSDART00000054356|ENSDARG00000037356:pam16	23.6131	17.0171	32.3474	20.4154	0.832581	1	YC_downregulatedInCHX	YR_UpregulatedInCHX
ENSDART00000064558|ENSDARG00000043976:etf1	222.247	18.7561	110.37	8.00013	0.832659	1	YC_downregulatedInCHX	YR_DownregulatedInCHX
ENSDART00000045099|ENSDARG00000030957:yipf4	18.9699	22.9058	21.4366	29.7377	0.833547	1	YC_UpregulatedInCHX	YR_UpregulatedInCHX
ENSDART00000049109|ENSDARG00000031495:seta	115.229	14.4344	103.92	10.7011	0.833809	1	YC_downregulatedInCHX	YR_DownregulatedInCHX
ENSDART00000101263|ENSDARG00000069527:ube2g1b	99.442	13.0228	102.675	11.8774	0.834099	1	YC_downregulatedInCHX	YR_UpregulatedInCHX
ENSDART00000004521|ENSDARG00000012848:arih2	36.9742	13.9034	49.9698	17.3098	0.834985	1	YC_downregulatedInCHX	YR_UpregulatedInCHX
ENSDART00000067544|ENSDARG00000045958:egfl6	194.476	18.4119	97.5888	10.1631	0.835953	1	YC_downregulatedInCHX	YR_DownregulatedInCHX
ENSDART00000058336|ENSDARG00000039880:arpp19b	41.4208	13.4286	50.9058	18.9329	0.836412	1	YC_downregulatedInCHX	YR_UpregulatedInCHX
ENSDART00000028033|ENSDARG00000017093:emc8	55.4667	11.4832	79.0255	18.2708	0.836464	1	YC_downregulatedInCHX	YR_UpregulatedInCHX
ENSDART00000012352|ENSDARG00000003860:cbx3a	75.0874	18.6232	43.9947	13.1945	0.837516	1	YC_downregulatedInCHX	YR_DownregulatedInCHX
ENSDART00000045894|ENSDARG00000018891:rnaseh2a	54.2315	16.8642	41.6435	15.152	0.838204	1	YC_downregulatedInCHX	YR_DownregulatedInCHX
ENSDART00000125753|ENSDARG00000070437:rpl22	16.1554	327.193	10.2688	243.084	0.839688	1	YC_UpregulatedInCHX	YR_DownregulatedInCHX
ENSDART00000052930|ENSDARG00000036438:ndufv1	98.3083	16.1216	82.646	12.1992	0.839986	1	YC_downregulatedInCHX	YR_DownregulatedInCHX
ENSDART00000031498|ENSDARG00000011094:ccna2	138.885	14.8119	128.357	11.6836	0.84052	1	YC_downregulatedInCHX	YR_DownregulatedInCHX
ENSDART00000020136|ENSDARG00000013946:ivns1abpb	226.771	13.9016	229.259	11.9863	0.840667	1	YC_downregulatedInCHX	YR_UpregulatedInCHX
ENSDART00000010395|ENSDARG00000014794:uqcrc2a	65.6046	24.6077	37.4541	11.9029	0.841145	1	YC_downregulatedInCHX	YR_DownregulatedInCHX
ENSDART00000023931|ENSDARG00000003016:eef2b	13.1345	388.577	12.9673	338.621	0.842066	1	YC_UpregulatedInCHX	YR_DownregulatedInCHX
ENSDART00000014188|ENSDARG00000008748:ube2na	112.569	13.9302	105.818	15.3923	0.843891	1	YC_downregulatedInCHX	YR_DownregulatedInCHX
ENSDART00000130783|ENSDARG00000063564:fam168a	152.342	12.857	155.512	14.5923	0.844673	1	YC_downregulatedInCHX	YR_UpregulatedInCHX
ENSDART00000133398|ENSDARG00000091631:si:ch211-197h24.6	31.4329	15.277	49.0246	26.525	0.844801	1	YC_downregulatedInCHX	YR_UpregulatedInCHX
ENSDART00000067290|ENSDARG00000045773:PYURF	58.7675	12.5097	79.6786	19.8904	0.845306	1	YC_downregulatedInCHX	YR_UpregulatedInCHX
ENSDART00000021950|ENSDARG00000040492:mthfd1b	39.56	15.0247	70.1509	22.949	0.845865	1	YC_downregulatedInCHX	YR_UpregulatedInCHX
ENSDART00000151476|ENSDARG00000037961:rcn3	103.382	29.3804	44.0857	10.6729	0.846439	1	YC_downregulatedInCHX	YR_DownregulatedInCHX
ENSDART00000109358|ENSDARG00000077024:uba2	34.2818	20.5847	33.2654	23.0967	0.846724	1	YC_downregulatedInCHX	YR_DownregulatedInCHX
ENSDART00000050221|ENSDARG00000030694:atp6v1e1b	84.7384	13.8118	93.9381	17.2681	0.847672	1	YC_downregulatedInCHX	YR_UpregulatedInCHX
ENSDART00000027630|ENSDARG00000005254:kdelr2a	103.961	19.0977	77.9011	13.3236	0.848759	1	YC_downregulatedInCHX	YR_DownregulatedInCHX
ENSDART00000134987|ENSDARG00000092035:si:ch211-156j16.1	36.1642	29.301	27.1338	20.1111	0.849325	1	YC_downregulatedInCHX	YR_DownregulatedInCHX
ENSDART00000139036|ENSDARG00000079632:POLD4	82.4608	20.75	61.2675	14.0082	0.849751	1	YC_downregulatedInCHX	YR_DownregulatedInCHX
ENSDART00000062787|ENSDARG00000042777:ndufa11	106.143	18.0868	90.0644	13.5671	0.850531	1	YC_downregulatedInCHX	YR_DownregulatedInCHX
ENSDART00000143515|ENSDARG00000020594:txlnba	114.171	18.0879	96.353	14.4573	0.851679	1	YC_downregulatedInCHX	YR_DownregulatedInCHX
ENSDART00000098269|ENSDARG00000058115:fgfr2	75.1783	14.9955	86.6586	19.8514	0.85184	1	YC_downregulatedInCHX	YR_UpregulatedInCHX
ENSDART00000124773|ENSDARG00000087128:ppid	136.708	40.8953	41.9692	10.749	0.851972	1	YC_downregulatedInCHX	YR_DownregulatedInCHX
ENSDART00000077662|ENSDARG00000008494:myl6	75.7443	18.4269	82.188	16.5515	0.85201	1	YC_downregulatedInCHX	YR_UpregulatedInCHX
ENSDART00000051607|ENSDARG00000035596:ISCU	61.5086	15.1602	78.7577	21.9636	0.852339	1	YC_downregulatedInCHX	YR_UpregulatedInCHX
ENSDART00000111858|ENSDARG00000079391:MRPL42	66.3525	16.9873	68.6226	19.7464	0.853146	1	YC_downregulatedInCHX	YR_UpregulatedInCHX
ENSDART00000052511|ENSDARG00000036161:hnrnpa0l	309.869	42.9179	73.2313	10.7	0.853768	1	YC_downregulatedInCHX	YR_DownregulatedInCHX
ENSDART00000058737|ENSDARG00000040158:cdc42l	120.915	24.5552	63.3553	14.19	0.854421	1	YC_downregulatedInCHX	YR_DownregulatedInCHX
ENSDART00000031028|ENSDARG00000008255:cnot6	66.1932	16.3604	101.316	21.8457	0.854834	1	YC_downregulatedInCHX	YR_UpregulatedInCHX
ENSDART00000124166|ENSDARG00000042492:PRKRIR	88.3801	20.2944	83.5259	17.3213	0.856494	1	YC_downregulatedInCHX	YR_DownregulatedInCHX
ENSDART00000055504|ENSDARG00000038075:cyc1	139.754	17.7576	137.569	15.5171	0.856561	1	YC_downregulatedInCHX	YR_DownregulatedInCHX
ENSDART00000124502|ENSDARG00000044299:lmnb1	194.702	32.1533	81.2618	11.9963	0.859396	1	YC_downregulatedInCHX	YR_DownregulatedInCHX
ENSDART00000003670|ENSDARG00000038694:zgc:101744	41.0379	28.0926	34.8202	26.3976	0.859558	1	YC_downregulatedInCHX	YR_DownregulatedInCHX
ENSDART00000075400|ENSDARG00000053370:eif3jb	213.023	22.2292	151.914	14.3438	0.859733	1	YC_downregulatedInCHX	YR_DownregulatedInCHX
ENSDART00000092347|ENSDARG00000063292:zgc:153440	107.152	19.7974	107.987	17.5656	0.860586	1	YC_downregulatedInCHX	YR_UpregulatedInCHX
ENSDART00000141737|ENSDARG00000037870:actb2	162.449	37.9861	56.4556	14.021	0.861247	1	YC_downregulatedInCHX	YR_DownregulatedInCHX
ENSDART00000015479|ENSDARG00000010965:psma8	261.739	99.4887	227.505	82.5933	0.861996	1	YC_downregulatedInCHX	YR_DownregulatedInCHX
ENSDART00000131685|ENSDARG00000055969:rfc3	194.535	28.091	111.043	13.7022	0.864002	1	YC_downregulatedInCHX	YR_DownregulatedInCHX
ENSDART00000053201|ENSDARG00000036625:polr2f	66.1243	47.9517	30.811	20.1883	0.864246	1	YC_downregulatedInCHX	YR_DownregulatedInCHX
ENSDART00000082458|ENSDARG00000059357:sarnp	35.5432	36.8479	30.4135	32.8641	0.864942	1	YC_downregulatedInCHX	YR_DownregulatedInCHX
ENSDART00000135776|ENSDARG00000035325:srsf7a	149.479	36.0069	68.8235	15.4231	0.867095	1	YC_downregulatedInCHX	YR_DownregulatedInCHX
ENSDART00000153244|ENSDARG00000075883:bub3	90.6943	26.9704	75.2688	19.6164	0.868176	1	YC_downregulatedInCHX	YR_DownregulatedInCHX
ENSDART00000066975|ENSDARG00000029524:impdh1b	97.0021	44.1724	40.3584	20.0459	0.868714	1	YC_downregulatedInCHX	YR_DownregulatedInCHX
ENSDART00000018640|ENSDARG00000008678:snx3	56.3033	28.2235	62.4528	28.4806	0.871121	1	YC_downregulatedInCHX	YR_UpregulatedInCHX
ENSDART00000079583|ENSDARG00000057007:ctbp1	203.612	22.9352	183.661	18.8461	0.87122	1	YC_downregulatedInCHX	YR_DownregulatedInCHX
ENSDART00000100321|ENSDARG00000069116:timm10	384.761	34.4271	172.218	14.324	0.871703	1	YC_downregulatedInCHX	YR_DownregulatedInCHX
ENSDART00000006058|ENSDARG00000005827:eif2s1a	156.496	27.8184	99.7483	19.4016	0.872067	1	YC_downregulatedInCHX	YR_DownregulatedInCHX
ENSDART00000040926|ENSDARG00000031819:eif4ebp2	58.3537	21.2469	89.9847	35.061	0.873035	1	YC_downregulatedInCHX	YR_UpregulatedInCHX
ENSDART00000067030|ENSDARG00000027310:LSP1	57.1288	26.0347	77.6946	32.7504	0.875056	1	YC_downregulatedInCHX	YR_UpregulatedInCHX
ENSDART00000016248|ENSDARG00000070657:pa2g4b	220.063	26.8409	171.25	18.5679	0.875263	1	YC_downregulatedInCHX	YR_DownregulatedInCHX
ENSDART00000100324|ENSDARG00000069118:ppp2r5eb	100.292	20.4782	142.345	30.9155	0.875819	1	YC_downregulatedInCHX	YR_UpregulatedInCHX
ENSDART00000124845|ENSDARG00000052966:nmt1a	75.5914	30.4069	69.9505	25.7156	0.87601	1	YC_downregulatedInCHX	YR_DownregulatedInCHX
ENSDART00000136059|ENSDARG00000060113:znf395a	29.8266	25.3058	87.8359	79.6162	0.876528	1	YC_UpregulatedInCHX	YR_UpregulatedInCHX
ENSDART00000077188|ENSDARG00000054907:cox7a3	25.4275	54.9001	38.1323	77.6775	0.877039	1	YC_UpregulatedInCHX	YR_UpregulatedInCHX
ENSDART00000149471|ENSDARG00000012603:eif3ja	57.8648	40.764	45.1531	30.0702	0.877299	1	YC_downregulatedInCHX	YR_DownregulatedInCHX
ENSDART00000066397|ENSDARG00000045155:phf5a	89.6298	32.0121	76.8208	24.5765	0.877726	1	YC_downregulatedInCHX	YR_DownregulatedInCHX
ENSDART00000013918|ENSDARG00000008982:casq2	108.726	30.1307	87.6334	25.6214	0.879387	1	YC_downregulatedInCHX	YR_DownregulatedInCHX
ENSDART00000006802|ENSDARG00000007385:cct7	144.71	29.3369	120.906	23.4267	0.880369	1	YC_downregulatedInCHX	YR_DownregulatedInCHX
ENSDART00000021191|ENSDARG00000015325:u2af1	154.109	36.343	97.6883	20.6789	0.880396	1	YC_downregulatedInCHX	YR_DownregulatedInCHX
ENSDART00000032527|ENSDARG00000024141:cav3	228.369	27.91	193.395	21.8024	0.881033	1	YC_downregulatedInCHX	YR_DownregulatedInCHX
ENSDART00000128149|ENSDARG00000042660:fam32al	77.7246	32.9306	86.4231	33.7169	0.884874	1	YC_downregulatedInCHX	YR_UpregulatedInCHX
ENSDART00000065488|ENSDARG00000044584:tex261	100.018	28.9959	120.436	33.25	0.885888	1	YC_downregulatedInCHX	YR_UpregulatedInCHX
ENSDART00000003167|ENSDARG00000005926:ak2	32.8389	125.689	32.1386	130.666	0.889699	1	YC_UpregulatedInCHX	YR_DownregulatedInCHX
ENSDART00000050205|ENSDARG00000062592:myl10	365.82	33.4906	262.755	24.831	0.889786	1	YC_downregulatedInCHX	YR_DownregulatedInCHX
ENSDART00000008584|ENSDARG00000005451:gdi2	100.924	35.7588	109.944	41.0655	0.894567	1	YC_downregulatedInCHX	YR_UpregulatedInCHX
ENSDART00000025024|ENSDARG00000014587:slc38a5b	98.9843	31.3422	171.145	50.9086	0.896288	1	YC_downregulatedInCHX	YR_UpregulatedInCHX
ENSDART00000036157|ENSDARG00000022684:fkbp1aa	345.548	36.0148	315.382	30.5218	0.898065	1	YC_downregulatedInCHX	YR_DownregulatedInCHX
ENSDART00000103293|ENSDARG00000039346:ndufa5	121.724	53.2109	85.4311	39.4178	0.898906	1	YC_downregulatedInCHX	YR_DownregulatedInCHX
ENSDART00000010256|ENSDARG00000013931:eif3m	67.4378	98.8722	44.3724	62.1151	0.899568	1	YC_downregulatedInCHX	YR_DownregulatedInCHX
ENSDART00000077895|ENSDARG00000055524:rnf7	110.002	38.7617	131.362	48.5527	0.900578	1	YC_downregulatedInCHX	YR_UpregulatedInCHX
ENSDART00000045299|ENSDARG00000044565:ola1	59.9232	99.1819	44.55	72.1367	0.900965	1	YC_UpregulatedInCHX	YR_DownregulatedInCHX
ENSDART00000140039|ENSDARG00000014867:rpl8	47.3854	196.868	40.6574	164.068	0.905129	1	YC_UpregulatedInCHX	YR_DownregulatedInCHX
ENSDART00000049900|ENSDARG00000033466:tagln2	259.934	53.9173	187.696	36.8781	0.907258	1	YC_downregulatedInCHX	YR_DownregulatedInCHX
ENSDART00000040204|ENSDARG00000031164:tuba8l2	204.949	44.133	243.538	53.6953	0.911303	1	YC_downregulatedInCHX	YR_UpregulatedInCHX
ENSDART00000024082|ENSDARG00000002240:psmb6	274.842	52.3379	233.552	46.4685	0.91202	1	YC_downregulatedInCHX	YR_DownregulatedInCHX
ENSDART00000012859|ENSDARG00000013966:psma6b	123.949	65.3711	128.756	65.4214	0.91413	1	YC_downregulatedInCHX	YR_UpregulatedInCHX
ENSDART00000066722|ENSDARG00000045373:pabpn1	168.632	69.6181	126.976	54.9009	0.914296	1	YC_downregulatedInCHX	YR_DownregulatedInCHX
ENSDART00000110622|ENSDARG00000076532:wu:fb18c02	596.867	53.2835	511.566	43.6464	0.915665	1	YC_downregulatedInCHX	YR_DownregulatedInCHX
ENSDART00000032498|ENSDARG00000024540:zgc:100919	146.341	93.3664	158.958	99.4608	0.926692	1	YC_downregulatedInCHX	YR_UpregulatedInCHX
ENSDART00000052318|ENSDARG00000036036:mdka	621.352	64.5505	641.819	66.0305	0.927153	1	YC_downregulatedInCHX	YR_UpregulatedInCHX
ENSDART00000077539|ENSDARG00000055216:tuba1c	499.291	91.5593	319.845	56.5387	0.927264	1	YC_downregulatedInCHX	YR_DownregulatedInCHX
ENSDART00000058913|ENSDARG00000092115:eif4a1a	247.91	84.932	230.101	77.2162	0.927633	1	YC_downregulatedInCHX	YR_DownregulatedInCHX
ENSDART00000108575|ENSDARG00000074076:psma1	124.083	122.23	143.084	136.51	0.930385	1	YC_UpregulatedInCHX	YR_UpregulatedInCHX
ENSDART00000126741|ENSDARG00000074340:serf2	193.848	108.085	175.147	100.269	0.930861	1	YC_downregulatedInCHX	YR_DownregulatedInCHX
ENSDART00000133109|ENSDARG00000035860:rps28	74.8552	1127.66	72.4113	1059.2	0.932147	1	YC_UpregulatedInCHX	YR_DownregulatedInCHX
ENSDART00000000070|ENSDARG00000000069:dap	396.996	15.5021	238.318	8.78126	1	1	YC_downregulatedInCHX	YR_DownregulatedInCHX
ENSDART00000002469|ENSDARG00000018989:hspa4b	26.3789	32.7721	25.237	31.3787	1	1	YC_UpregulatedInCHX	YR_DownregulatedInCHX
ENSDART00000002691|ENSDARG00000008407:tspan7b	45.6718	3.88154	42.8078	2.72638	1	1	YC_downregulatedInCHX	YR_DownregulatedInCHX
ENSDART00000002867|ENSDARG00000019746:rfng	20.9309	3.29358	16.1149	2.26976	1	1	YC_downregulatedInCHX	YR_DownregulatedInCHX
ENSDART00000002886|ENSDARG00000006392:exosc9	46.8898	5.73812	27.6984	3.61512	1	1	YC_downregulatedInCHX	YR_DownregulatedInCHX
ENSDART00000003317|ENSDARG00000016304:tfdp1b	48.6417	3.3279	43.4957	2.82995	1	1	YC_downregulatedInCHX	YR_DownregulatedInCHX
ENSDART00000003891|ENSDARG00000070787:jupa	47.8421	11.261	86.7992	19.1138	1	1	YC_downregulatedInCHX	YR_UpregulatedInCHX
ENSDART00000003922|ENSDARG00000021991:erlin1	66.4656	3.34669	43.1429	2.11959	1	1	YC_downregulatedInCHX	YR_DownregulatedInCHX
ENSDART00000004238|ENSDARG00000019230:rpl7a	55.2073	108.452	37.174	70.7933	1	1	YC_UpregulatedInCHX	YR_DownregulatedInCHX
ENSDART00000004379|ENSDARG00000020077:nol10	26.2262	5.64478	26.626	4.70095	1	1	YC_downregulatedInCHX	YR_UpregulatedInCHX
ENSDART00000004392|ENSDARG00000005023:fkbp9	77.4331	7.79137	72.4468	7.2895	1	1	YC_downregulatedInCHX	YR_DownregulatedInCHX
ENSDART00000004626|ENSDARG00000019951:sec62	55.7003	5.78192	54.4308	5.17721	1	1	YC_downregulatedInCHX	YR_DownregulatedInCHX
ENSDART00000004655|ENSDARG00000017659:sps2	27.6059	3.87996	22.3112	3.63052	1	1	YC_downregulatedInCHX	YR_DownregulatedInCHX
ENSDART00000004879|ENSDARG00000003570:hsp90b1	47.5506	4.25596	51.5823	4.65939	1	1	YC_downregulatedInCHX	YR_UpregulatedInCHX
ENSDART00000004896|ENSDARG00000031770:kat7	25.5539	3.79223	39.5795	4.84091	1	1	YC_downregulatedInCHX	YR_UpregulatedInCHX
ENSDART00000005004|ENSDARG00000052721:PRIM2	13.8436	6.02399	8.66281	3.59557	1	1	YC_downregulatedInCHX	YR_DownregulatedInCHX
ENSDART00000005118|ENSDARG00000013302:gpx8	18.9699	4.33516	9.12693	2.24874	1	1	YC_downregulatedInCHX	YR_DownregulatedInCHX
ENSDART00000005326|ENSDARG00000013329:ttc5	26.7406	5.85549	28.8066	6.03131	1	1	YC_downregulatedInCHX	YR_UpregulatedInCHX
ENSDART00000006124|ENSDARG00000004785:cops2	126.529	30.8757	34.14	8.36088	1	1	YC_downregulatedInCHX	YR_DownregulatedInCHX
ENSDART00000006147|ENSDARG00000033273:primpol	37.4346	5.49947	29.4953	2.58995	1	1	YC_downregulatedInCHX	YR_DownregulatedInCHX
ENSDART00000006373|ENSDARG00000013979:ndfip1	130.466	4.9901	116.207	5.27176	1	1	YC_downregulatedInCHX	YR_DownregulatedInCHX
ENSDART00000006843|ENSDARG00000008772:cacng1	27.901	4.02329	16.1188	2.89742	1	1	YC_downregulatedInCHX	YR_DownregulatedInCHX
ENSDART00000007170|ENSDARG00000019326:prpsap2	48.9656	4.96031	54.4257	4.66173	1	1	YC_downregulatedInCHX	YR_UpregulatedInCHX
ENSDART00000007231|ENSDARG00000009640:psmb1	404.535	49.1787	277.526	34.0591	1	1	YC_downregulatedInCHX	YR_DownregulatedInCHX
ENSDART00000007260|ENSDARG00000017811:si:ch211-210c8.6	19.1733	3.34669	17.5505	2.10664	1	1	YC_downregulatedInCHX	YR_DownregulatedInCHX
ENSDART00000007353|ENSDARG00000014083:wdr82	68.2723	11.3766	14.0044	1.96324	1	1	YC_downregulatedInCHX	YR_DownregulatedInCHX
ENSDART00000007356|ENSDARG00000009905:ntla	16.6109	4.40171	22.9034	6.23301	1	1	YC_downregulatedInCHX	YR_UpregulatedInCHX
ENSDART00000007458|ENSDARG00000002949:ppp6c	78.5849	7.48087	56.4863	3.79254	1	1	YC_downregulatedInCHX	YR_DownregulatedInCHX
ENSDART00000007767|ENSDARG00000005840:got2b	12.3822	18.9747	2.10664	3.1356	1	1	YC_downregulatedInCHX	YR_DownregulatedInCHX
ENSDART00000007798|ENSDARG00000094792:twf2a	68.2723	11.3766	14.0044	1.96324	1	1	YC_downregulatedInCHX	YR_DownregulatedInCHX
ENSDART00000007827|ENSDARG00000004406:spra	3.74331	4.54266	5.9083	8.40146	1	1	YC_UpregulatedInCHX	YR_UpregulatedInCHX
ENSDART00000008013|ENSDARG00000008936:sec11a	52.2953	6.2797	34.421	2.82773	1	1	YC_downregulatedInCHX	YR_DownregulatedInCHX
ENSDART00000008297|ENSDARG00000002082:ck2a1	52.4505	4.44682	86.6946	5.74668	1	1	YC_downregulatedInCHX	YR_UpregulatedInCHX
ENSDART00000008454|ENSDARG00000003151:skp1	254.103	41.4917	278.068	44.9098	1	1	YC_downregulatedInCHX	YR_UpregulatedInCHX
ENSDART00000008535|ENSDARG00000012505:u2af2a	65.4566	4.80199	57.0226	4.49749	1	1	YC_downregulatedInCHX	YR_DownregulatedInCHX
ENSDART00000008593|ENSDARG00000007279:yipf5	49.4018	6.29067	54.6055	7.62543	1	1	YC_downregulatedInCHX	YR_UpregulatedInCHX
ENSDART00000009172|ENSDARG00000016934:ttyh2	14.421	3.68019	9.96162	3.1356	1	1	YC_downregulatedInCHX	YR_DownregulatedInCHX
ENSDART00000009382|ENSDARG00000022599:dnpep	19.6038	9.97793	19.6056	11.2855	1	1	YC_downregulatedInCHX	YR_UpregulatedInCHX
ENSDART00000009740|ENSDARG00000016858:smad7	22.825	3.79723	80.5971	13.7314	1	1	YC_downregulatedInCHX	YR_UpregulatedInCHX
ENSDART00000009790|ENSDARG00000007099:cx43.4	141.754	20.4872	164.127	22.8209	1	1	YC_downregulatedInCHX	YR_UpregulatedInCHX
ENSDART00000010041|ENSDARG00000004251:dhfr	57.2656	6.48115	57.4507	5.49672	1	1	YC_downregulatedInCHX	YR_UpregulatedInCHX
ENSDART00000010081|ENSDARG00000009250:etfb	16.8073	5.42943	18.7761	4.91316	1	1	YC_downregulatedInCHX	YR_UpregulatedInCHX
ENSDART00000010104|ENSDARG00000018010:crtap	51.1756	7.53504	49.6617	6.62523	1	1	YC_downregulatedInCHX	YR_DownregulatedInCHX
ENSDART00000010647|ENSDARG00000011510:rcc2	52.3793	5.65849	15.5428	1.8002	1	1	YC_downregulatedInCHX	YR_DownregulatedInCHX
ENSDART00000010697|ENSDARG00000013830:osbpl2b	15.4487	3.76661	22.0844	4.81103	1	1	YC_downregulatedInCHX	YR_UpregulatedInCHX
ENSDART00000011025|ENSDARG00000006712:wipf2b	33.9458	3.01765	45.1022	3.32785	1	1	YC_downregulatedInCHX	YR_UpregulatedInCHX
ENSDART00000011497|ENSDARG00000040251:ctsk	24.665	4.46882	19.0169	1.8002	1	1	YC_downregulatedInCHX	YR_DownregulatedInCHX
ENSDART00000011540|ENSDARG00000034961:bzw1b	26.7657	4.15724	54.6503	6.77892	1	1	YC_downregulatedInCHX	YR_UpregulatedInCHX
ENSDART00000011701|ENSDARG00000008969:fgb	47.6737	5.8403	52.5298	5.6693	1	1	YC_downregulatedInCHX	YR_UpregulatedInCHX
ENSDART00000011919|ENSDARG00000002970:ss18	22.312	3.82812	5.25599	1.06616	1	1	YC_downregulatedInCHX	YR_DownregulatedInCHX
ENSDART00000012385|ENSDARG00000002305:me3	49.0459	7.95788	40.4367	7.44205	1	1	YC_downregulatedInCHX	YR_DownregulatedInCHX
ENSDART00000012644|ENSDARG00000017624:krt4	997.453	5.42943	593.568	2.24874	1	1	YC_downregulatedInCHX	YR_DownregulatedInCHX
ENSDART00000012686|ENSDARG00000015123:zgc:101000	60.4681	7.22306	41.4161	4.78565	1	1	YC_downregulatedInCHX	YR_DownregulatedInCHX
ENSDART00000013418|ENSDARG00000016775:aqr	36.6306	4.9072	33.3309	5.41886	1	1	YC_downregulatedInCHX	YR_DownregulatedInCHX
ENSDART00000013781|ENSDARG00000057683:mcm6	40.3446	3.72582	31.3983	4.2929	1	1	YC_downregulatedInCHX	YR_DownregulatedInCHX
ENSDART00000014306|ENSDARG00000006272:mpp5a	35.305	5.63559	73.6771	13.3907	1	1	YC_downregulatedInCHX	YR_UpregulatedInCHX
ENSDART00000014379|ENSDARG00000071691:uqcrc2b	57.9595	12.4188	9.58215	1.8002	1	1	YC_downregulatedInCHX	YR_DownregulatedInCHX
ENSDART00000014822|ENSDARG00000042525:coe2	51.7877	3.70726	63.6834	4.25017	1	1	YC_downregulatedInCHX	YR_UpregulatedInCHX
ENSDART00000015046|ENSDARG00000015559:fstl1a	75.7783	9.46773	38.7311	3.65777	1	1	YC_downregulatedInCHX	YR_DownregulatedInCHX
ENSDART00000015139|ENSDARG00000002267:dcaf13	30.9682	8.39224	3.89611	0.907984	1	1	YC_downregulatedInCHX	YR_DownregulatedInCHX
ENSDART00000015681|ENSDARG00000001859:dbx1b	16.7776	6.24567	46.2023	16.4435	1	1	YC_downregulatedInCHX	YR_UpregulatedInCHX
ENSDART00000015777|ENSDARG00000007216:abce1	94.9657	7.65247	95.5468	8.18122	1	1	YC_downregulatedInCHX	YR_UpregulatedInCHX
ENSDART00000015938|ENSDARG00000018434:larp1	9.37901	8.66619	8.57036	8.47018	1	1	YC_downregulatedInCHX	YR_DownregulatedInCHX
ENSDART00000015979|ENSDARG00000016864:farsb	6.02199	4.10367	4.71985	5.23152	1	1	YC_downregulatedInCHX	YR_DownregulatedInCHX
ENSDART00000016002|ENSDARG00000015759:tspan7	130.682	32.4536	116.875	29.2828	1	1	YC_downregulatedInCHX	YR_DownregulatedInCHX
ENSDART00000016096|ENSDARG00000011196:dnajc11	28.6669	3.49304	8.84598	1.22121	1	1	YC_downregulatedInCHX	YR_DownregulatedInCHX
ENSDART00000016112|ENSDARG00000013804:capns1b	52.293	8.25416	64.3443	8.55028	1	1	YC_downregulatedInCHX	YR_UpregulatedInCHX
ENSDART00000016369|ENSDARG00000009534:wls	77.3156	7.95438	141.526	14.5946	1	1	YC_downregulatedInCHX	YR_UpregulatedInCHX
ENSDART00000016488|ENSDARG00000012672:gtf2e2	94.8753	10.5289	77.125	7.72696	1	1	YC_downregulatedInCHX	YR_DownregulatedInCHX
ENSDART00000016696|ENSDARG00000018328:rhoad	84.3007	6.69491	91.916	7.60184	1	1	YC_downregulatedInCHX	YR_UpregulatedInCHX
ENSDART00000016791|ENSDARG00000016443:eif3c	34.7156	119.582	31.4137	107.235	1	1	YC_UpregulatedInCHX	YR_DownregulatedInCHX
ENSDART00000016803|ENSDARG00000010021:grpel1	111.826	9.22642	104.117	8.89166	1	1	YC_downregulatedInCHX	YR_DownregulatedInCHX
ENSDART00000017052|ENSDARG00000021439:ncoa4	28.7661	3.65081	49.1799	8.44644	1	1	YC_downregulatedInCHX	YR_UpregulatedInCHX
ENSDART00000017053|ENSDARG00000011777:cttn	76.0391	7.09388	74.0047	6.79715	1	1	YC_downregulatedInCHX	YR_DownregulatedInCHX
ENSDART00000017172|ENSDARG00000012261:eftud2	64.2733	4.26588	54.5768	4.01031	1	1	YC_downregulatedInCHX	YR_DownregulatedInCHX
ENSDART00000017427|ENSDARG00000011247:rnpc3	77.257	3.82792	30.3055	1.37363	1	1	YC_downregulatedInCHX	YR_DownregulatedInCHX
ENSDART00000017485|ENSDARG00000009753:sf3b14	71.4499	21.1707	62.8761	18.1134	1	1	YC_downregulatedInCHX	YR_DownregulatedInCHX
ENSDART00000017553|ENSDARG00000009106:serinc1	69.4659	6.35264	68.0336	4.63032	1	1	YC_downregulatedInCHX	YR_DownregulatedInCHX
ENSDART00000017755|ENSDARG00000003087:ubxn6	7.71051	3.11617	18.2467	7.48482	1	1	YC_downregulatedInCHX	YR_UpregulatedInCHX
ENSDART00000018095|ENSDARG00000045294:sh3glb1a	8.46187	4.03235	8.14114	4.00894	1	1	YC_downregulatedInCHX	YR_DownregulatedInCHX
ENSDART00000018119|ENSDARG00000029358:e2f4	33.2956	6.34621	34.5054	6.51426	1	1	YC_downregulatedInCHX	YR_UpregulatedInCHX
ENSDART00000018253|ENSDARG00000016516:rbm8a	58.1587	15.3598	67.7311	16.6037	1	1	YC_downregulatedInCHX	YR_UpregulatedInCHX
ENSDART00000018350|ENSDARG00000020043:cnot8	25.5808	3.74955	11.1069	1.15798	1	1	YC_downregulatedInCHX	YR_DownregulatedInCHX
ENSDART00000018475|ENSDARG00000013800:snrpd3	25.8778	22.4037	15.1366	11.6075	1	1	YC_downregulatedInCHX	YR_DownregulatedInCHX
ENSDART00000018504|ENSDARG00000014015:zgc:77086	42.5085	5.85224	40.2145	4.81818	1	1	YC_downregulatedInCHX	YR_DownregulatedInCHX
ENSDART00000018553|ENSDARG00000002613:rpa3	230.095	19.3928	195.408	17.2463	1	1	YC_downregulatedInCHX	YR_DownregulatedInCHX
ENSDART00000019004|ENSDARG00000004034:arhgdig	50.1145	4.684	35.222	4.20942	1	1	YC_downregulatedInCHX	YR_DownregulatedInCHX
ENSDART00000019145|ENSDARG00000014013:lbr	131.777	5.5241	130.321	5.10794	1	1	YC_downregulatedInCHX	YR_DownregulatedInCHX
ENSDART00000019318|ENSDARG00000015167:abcd3a	4.9072	3.37741	9.32092	4.41456	1	1	YC_downregulatedInCHX	YR_UpregulatedInCHX
ENSDART00000019450|ENSDARG00000018840:trpc4apa	29.7796	9.85801	44.6738	16.2941	1	1	YC_downregulatedInCHX	YR_UpregulatedInCHX
ENSDART00000019476|ENSDARG00000003681:eif5	66.8093	10.078	49.7335	7.28057	1	1	YC_downregulatedInCHX	YR_DownregulatedInCHX
ENSDART00000019620|ENSDARG00000021945:ddx23	82.2472	10.8574	40.2238	4.73777	1	1	YC_downregulatedInCHX	YR_DownregulatedInCHX
ENSDART00000019750|ENSDARG00000016903:wdr5	91.9339	6.88899	118.564	7.943	1	1	YC_downregulatedInCHX	YR_UpregulatedInCHX
ENSDART00000019786|ENSDARG00000019000:smc3	56.2732	4.47225	15.3126	1.49193	1	1	YC_downregulatedInCHX	YR_DownregulatedInCHX
ENSDART00000020116|ENSDARG00000016181:trim33	12.9942	7.91717	34.9138	23.7074	1	1	YC_UpregulatedInCHX	YR_UpregulatedInCHX
ENSDART00000020575|ENSDARG00000014147:axin2	34.2602	6.0875	79.3074	13.7547	1	1	YC_downregulatedInCHX	YR_UpregulatedInCHX
ENSDART00000020743|ENSDARG00000004727:cmss1	71.9441	3.64763	45.1261	3.3149	1	1	YC_downregulatedInCHX	YR_DownregulatedInCHX
ENSDART00000020792|ENSDARG00000003757:cnpy1	51.3675	7.91023	47.6051	8.27946	1	1	YC_downregulatedInCHX	YR_DownregulatedInCHX
ENSDART00000020859|ENSDARG00000024642:pip5k1ab	19.0409	3.38885	31.4392	3.62459	1	1	YC_downregulatedInCHX	YR_UpregulatedInCHX
ENSDART00000020908|ENSDARG00000015314:zc4h2	147.756	3.82769	108.244	3.34777	1	1	YC_downregulatedInCHX	YR_DownregulatedInCHX
ENSDART00000020970|ENSDARG00000018178:pgm2	10.268	4.61456	17.6523	8.41345	1	1	YC_downregulatedInCHX	YR_UpregulatedInCHX
ENSDART00000021083|ENSDARG00000031427:calm3b	221.94	36.0854	233.262	37.9785	1	1	YC_downregulatedInCHX	YR_UpregulatedInCHX
ENSDART00000021753|ENSDARG00000009607:ccnc	29.6751	11.7943	36.3191	16.1188	1	1	YC_downregulatedInCHX	YR_UpregulatedInCHX
ENSDART00000021976|ENSDARG00000007708:nsa2	84.1447	160.164	68.1195	128.348	1	1	YC_UpregulatedInCHX	YR_DownregulatedInCHX
ENSDART00000022015|ENSDARG00000015823:vps26b	33.9105	3.38005	36.0718	3.87919	1	1	YC_downregulatedInCHX	YR_UpregulatedInCHX
ENSDART00000022179|ENSDARG00000003818:prkag1	51.3214	19.3445	63.5661	22.5791	1	1	YC_downregulatedInCHX	YR_UpregulatedInCHX
ENSDART00000022356|ENSDARG00000009740:ppp1r7	77.2454	8.87158	75.3311	8.68174	1	1	YC_downregulatedInCHX	YR_DownregulatedInCHX
ENSDART00000022549|ENSDARG00000015790:atp1b3a	52.9588	5.8391	97.5013	11.7793	1	1	YC_downregulatedInCHX	YR_UpregulatedInCHX
ENSDART00000022684|ENSDARG00000020311:cnih1	145.542	24.2868	133.653	22.6986	1	1	YC_downregulatedInCHX	YR_DownregulatedInCHX
ENSDART00000022702|ENSDARG00000004049:marcksa	153.465	12.298	35.0879	2.10664	1	1	YC_downregulatedInCHX	YR_DownregulatedInCHX
ENSDART00000022767|ENSDARG00000021202:chmp6b	117.994	5.12856	45.0521	0.907984	1	1	YC_downregulatedInCHX	YR_DownregulatedInCHX
ENSDART00000023238|ENSDARG00000003308:emc2	19.7492	4.62699	21.3819	5.10823	1	1	YC_downregulatedInCHX	YR_UpregulatedInCHX
ENSDART00000023454|ENSDARG00000017049:adsl	62.0811	7.84975	82.9459	9.5338	1	1	YC_downregulatedInCHX	YR_UpregulatedInCHX
ENSDART00000023549|ENSDARG00000017728:phb2b	35.1978	4.45216	31.7243	3.0456	1	1	YC_downregulatedInCHX	YR_DownregulatedInCHX
ENSDART00000023721|ENSDARG00000003153:cpsf5	112.769	19.3863	39.2855	5.97932	1	1	YC_downregulatedInCHX	YR_DownregulatedInCHX
ENSDART00000023747|ENSDARG00000003513:thrap3b	51.637	3.37473	47.1676	3.38491	1	1	YC_downregulatedInCHX	YR_DownregulatedInCHX
ENSDART00000023834|ENSDARG00000003920:setb	146.001	10.6625	132.452	9.31963	1	1	YC_downregulatedInCHX	YR_DownregulatedInCHX
ENSDART00000023977|ENSDARG00000009745:fbxw2	21.0618	5.03575	30.796	8.98507	1	1	YC_downregulatedInCHX	YR_UpregulatedInCHX
ENSDART00000023985|ENSDARG00000015922:zgc:153952	4.61943	6.78959	19.2822	27.6779	1	1	YC_UpregulatedInCHX	YR_UpregulatedInCHX
ENSDART00000024034|ENSDARG00000017311:gpsm2	17.7991	8.88993	13.3689	6.79701	1	1	YC_downregulatedInCHX	YR_DownregulatedInCHX
ENSDART00000024076|ENSDARG00000017010:scamp2l	28.9531	3.00312	62.9053	6.66048	1	1	YC_downregulatedInCHX	YR_UpregulatedInCHX
ENSDART00000024208|ENSDARG00000014499:nutf2l	41.6854	7.08382	43.8391	8.44826	1	1	YC_downregulatedInCHX	YR_UpregulatedInCHX
ENSDART00000024224|ENSDARG00000011404:fen1	158.238	10.9913	152.312	10.8434	1	1	YC_downregulatedInCHX	YR_DownregulatedInCHX
ENSDART00000024576|ENSDARG00000008447:fkbp4	50.9449	11.9073	45.9788	9.8254	1	1	YC_downregulatedInCHX	YR_DownregulatedInCHX
ENSDART00000024578|ENSDARG00000012871:npepl1	32.647	3.307	43.1674	4.40696	1	1	YC_downregulatedInCHX	YR_UpregulatedInCHX
ENSDART00000024619|ENSDARG00000003068:gorasp1	9.93539	4.86109	26.2037	12.2375	1	1	YC_UpregulatedInCHX	YR_UpregulatedInCHX
ENSDART00000024729|ENSDARG00000017219:pabpc1a	39.8317	308.344	25.538	201.413	1	1	YC_UpregulatedInCHX	YR_DownregulatedInCHX
ENSDART00000024925|ENSDARG00000045541:gcc1	41.2665	7.60626	48.6951	9.58356	1	1	YC_downregulatedInCHX	YR_UpregulatedInCHX
ENSDART00000025910|ENSDARG00000017422:apmap	32.4981	4.73861	30.8948	4.62077	1	1	YC_downregulatedInCHX	YR_DownregulatedInCHX
ENSDART00000025940|ENSDARG00000013078:ywhaba	269.011	43.8908	84.8065	12.809	1	1	YC_downregulatedInCHX	YR_DownregulatedInCHX
ENSDART00000026276|ENSDARG00000007971:cks1b	72.8583	21.2154	36.1676	10.2305	1	1	YC_downregulatedInCHX	YR_DownregulatedInCHX
ENSDART00000026551|ENSDARG00000010318:srpx	22.0381	4.83091	4.671	1.15798	1	1	YC_downregulatedInCHX	YR_DownregulatedInCHX
ENSDART00000026963|ENSDARG00000016979:pmpcb	14.4914	3.76157	13.4487	3.29213	1	1	YC_downregulatedInCHX	YR_DownregulatedInCHX
ENSDART00000027158|ENSDARG00000018124:psmd3	115.551	22.0085	157.017	30.1605	1	1	YC_downregulatedInCHX	YR_UpregulatedInCHX
ENSDART00000027217|ENSDARG00000013382:CWC15	277.356	3.03654	259.994	2.38964	1	1	YC_downregulatedInCHX	YR_DownregulatedInCHX
ENSDART00000027616|ENSDARG00000020377:eif4g2a	93.9882	5.94214	30.7717	2.10664	1	1	YC_downregulatedInCHX	YR_DownregulatedInCHX
ENSDART00000027666|ENSDARG00000003165:nr2f6b	137.646	5.65469	330.2	14.2535	1	1	YC_downregulatedInCHX	YR_UpregulatedInCHX
ENSDART00000028043|ENSDARG00000002487:noc3l	12.4447	3.05227	11.6077	2.85261	1	1	YC_downregulatedInCHX	YR_DownregulatedInCHX
ENSDART00000028617|ENSDARG00000024478:mpc2	220.102	13.4386	222.329	14.2033	1	1	YC_downregulatedInCHX	YR_UpregulatedInCHX
ENSDART00000028854|ENSDARG00000025467:aatf	62.8302	4.69533	48.7426	2.94278	1	1	YC_downregulatedInCHX	YR_DownregulatedInCHX
ENSDART00000029121|ENSDARG00000014517:usp5	23.5655	12.9539	34.8483	18.6447	1	1	YC_downregulatedInCHX	YR_UpregulatedInCHX
ENSDART00000029380|ENSDARG00000022832:bnip4	62.6867	6.1837	62.1841	5.76598	1	1	YC_downregulatedInCHX	YR_DownregulatedInCHX
ENSDART00000029579|ENSDARG00000023003:ccdc12	28.21	5.05547	23.6076	5.27814	1	1	YC_downregulatedInCHX	YR_DownregulatedInCHX
ENSDART00000030453|ENSDARG00000021582:dynlrb1	168.954	20.9261	138.704	16.8247	1	1	YC_downregulatedInCHX	YR_DownregulatedInCHX
ENSDART00000030794|ENSDARG00000027131:tmem169	21.3774	3.57567	19.1383	3.4841	1	1	YC_downregulatedInCHX	YR_DownregulatedInCHX
ENSDART00000030995|ENSDARG00000012215:umps	214.594	26.3668	62.7587	7.59813	1	1	YC_downregulatedInCHX	YR_DownregulatedInCHX
ENSDART00000031547|ENSDARG00000056235:smndc1	52.1109	5.99416	11.2188	1.06616	1	1	YC_downregulatedInCHX	YR_DownregulatedInCHX
ENSDART00000032978|ENSDARG00000024471:nsl1	25.8798	3.43955	20.9307	2.39992	1	1	YC_downregulatedInCHX	YR_DownregulatedInCHX
ENSDART00000033316|ENSDARG00000027397:vangl2	38.335	6.02513	38.8403	5.08753	1	1	YC_downregulatedInCHX	YR_UpregulatedInCHX
ENSDART00000033369|ENSDARG00000026534:axin1	62.6573	4.38685	76.1418	5.8402	1	1	YC_downregulatedInCHX	YR_UpregulatedInCHX
ENSDART00000033865|ENSDARG00000025493:serp1	138.853	18.0633	166.465	21.622	1	1	YC_downregulatedInCHX	YR_UpregulatedInCHX
ENSDART00000033949|ENSDARG00000024669:oser1	45.279	3.2414	72.3244	6.45667	1	1	YC_downregulatedInCHX	YR_UpregulatedInCHX
ENSDART00000033980|ENSDARG00000026985:lims1	111.326	8.05646	117.35	8.89219	1	1	YC_downregulatedInCHX	YR_UpregulatedInCHX
ENSDART00000035096|ENSDARG00000019949:serpinh1b	48.4614	4.04804	50.7223	3.68875	1	1	YC_downregulatedInCHX	YR_UpregulatedInCHX
ENSDART00000036075|ENSDARG00000023963:tpm4a	19.8951	5.72507	16.2992	5.03718	1	1	YC_downregulatedInCHX	YR_DownregulatedInCHX
ENSDART00000036491|ENSDARG00000023673:spint1a	62.5446	7.12483	73.8097	7.78117	1	1	YC_downregulatedInCHX	YR_UpregulatedInCHX
ENSDART00000036635|ENSDARG00000025319:fynb	42.7117	3.10045	21.5272	1.96717	1	1	YC_downregulatedInCHX	YR_DownregulatedInCHX
ENSDART00000036989|ENSDARG00000024398:get4	58.747	7.85096	58.0706	9.03619	1	1	YC_downregulatedInCHX	YR_DownregulatedInCHX
ENSDART00000037181|ENSDARG00000022340:ufc1	18.2503	6.63473	24.4973	10.6278	1	1	YC_downregulatedInCHX	YR_UpregulatedInCHX
ENSDART00000037450|ENSDARG00000026723:syncripl	79.8001	7.93702	89.1559	9.37488	1	1	YC_downregulatedInCHX	YR_UpregulatedInCHX
ENSDART00000037750|ENSDARG00000014433:myl12.1	193.742	7.77699	196.26	8.88388	1	1	YC_downregulatedInCHX	YR_UpregulatedInCHX
ENSDART00000038149|ENSDARG00000027916:fntb	19.049	13.0202	16.3354	11.2939	1	1	YC_downregulatedInCHX	YR_DownregulatedInCHX
ENSDART00000038487|ENSDARG00000001241:puf60b	109.963	5.7825	95.5277	5.04884	1	1	YC_downregulatedInCHX	YR_DownregulatedInCHX
ENSDART00000039381|ENSDARG00000022788:cops7a	112.435	4.48822	112.527	2.72638	1	1	YC_downregulatedInCHX	YR_UpregulatedInCHX
ENSDART00000039415|ENSDARG00000020323:nup153	32.5031	3.52502	44.9955	5.60361	1	1	YC_downregulatedInCHX	YR_UpregulatedInCHX
ENSDART00000039438|ENSDARG00000028581:jkamp	7.69577	9.04967	8.66943	10.7095	1	1	YC_UpregulatedInCHX	YR_UpregulatedInCHX
ENSDART00000039865|ENSDARG00000030139:sdhdb	204.093	12.0523	172.583	9.61159	1	1	YC_downregulatedInCHX	YR_DownregulatedInCHX
ENSDART00000039907|ENSDARG00000032369:btbd6b	47.8474	11.5212	76.8429	18.1937	1	1	YC_downregulatedInCHX	YR_UpregulatedInCHX
ENSDART00000040013|ENSDARG00000019096:myl7	50.5279	13.5842	49.1747	13.1059	1	1	YC_downregulatedInCHX	YR_DownregulatedInCHX
ENSDART00000040065|ENSDARG00000029911:casc3	8.37212	18.9052	15.3985	35.59	1	1	YC_UpregulatedInCHX	YR_UpregulatedInCHX
ENSDART00000040292|ENSDARG00000027649:cpsf3	40.1881	4.12375	28.8586	3.38491	1	1	YC_downregulatedInCHX	YR_DownregulatedInCHX
ENSDART00000040798|ENSDARG00000030368:naa15b	19.5033	5.12296	27.2469	5.52434	1	1	YC_downregulatedInCHX	YR_UpregulatedInCHX
ENSDART00000041349|ENSDARG00000030411:crygn2	39.2155	4.26588	19.2266	1.22121	1	1	YC_downregulatedInCHX	YR_DownregulatedInCHX
ENSDART00000041365|ENSDARG00000033971:prrx1a	28.653	7.41141	54.6993	13.1538	1	1	YC_downregulatedInCHX	YR_UpregulatedInCHX
ENSDART00000041385|ENSDARG00000075538:zgc:163061	81.476	10.1684	128.413	15.1393	1	1	YC_downregulatedInCHX	YR_UpregulatedInCHX
ENSDART00000041811|ENSDARG00000017220:otud7b	14.2998	4.71967	27.424	8.66697	1	1	YC_downregulatedInCHX	YR_UpregulatedInCHX
ENSDART00000041895|ENSDARG00000031216:ssu72	15.6323	12.096	23.5523	16.0716	1	1	YC_UpregulatedInCHX	YR_UpregulatedInCHX
ENSDART00000042970|ENSDARG00000039515:atf4b1	17.3456	23.375	14.4912	20.1808	1	1	YC_UpregulatedInCHX	YR_DownregulatedInCHX
ENSDART00000043316|ENSDARG00000021827:katna1	10.022	3.98929	10.363	3.19202	1	1	YC_downregulatedInCHX	YR_UpregulatedInCHX
ENSDART00000043345|ENSDARG00000030440:zgc:136474	8.18066	3.26632	33.6378	10.669	1	1	YC_UpregulatedInCHX	YR_UpregulatedInCHX
ENSDART00000044314|ENSDARG00000006314:itgav	9.65025	3.72582	22.0827	6.76451	1	1	YC_downregulatedInCHX	YR_UpregulatedInCHX
ENSDART00000044859|ENSDARG00000015538:znf207a	15.2241	5.76936	15.5456	6.81195	1	1	YC_downregulatedInCHX	YR_UpregulatedInCHX
ENSDART00000045071|ENSDARG00000030583:foxk2	5.53133	11.1012	2.52941	5.04884	1	1	YC_downregulatedInCHX	YR_DownregulatedInCHX
ENSDART00000045518|ENSDARG00000033126:prkrip1	25.4499	13.0672	25.126	14.2287	1	1	YC_downregulatedInCHX	YR_DownregulatedInCHX
ENSDART00000045529|ENSDARG00000046143:prkab1b	99.5013	4.63436	90.4534	3.63679	1	1	YC_downregulatedInCHX	YR_DownregulatedInCHX
ENSDART00000046122|ENSDARG00000044902:atp2b4	24.4178	15.6238	30.7086	19.5847	1	1	YC_downregulatedInCHX	YR_UpregulatedInCHX
ENSDART00000046163|ENSDARG00000029738:fbln1	20.3557	3.38885	18.9194	2.10278	1	1	YC_downregulatedInCHX	YR_DownregulatedInCHX
ENSDART00000046902|ENSDARG00000035054:pdcd10a	125.563	12.3591	121.069	10.8474	1	1	YC_downregulatedInCHX	YR_DownregulatedInCHX
ENSDART00000046928|ENSDARG00000015230:ptbp2a	62.0524	4.58177	50.4089	3.16894	1	1	YC_downregulatedInCHX	YR_DownregulatedInCHX
ENSDART00000047525|ENSDARG00000032929:cryba1l1	17.8666	10.9805	6.53049	4.82141	1	1	YC_downregulatedInCHX	YR_DownregulatedInCHX
ENSDART00000047728|ENSDARG00000030759:melk	15.9379	3.20188	18.4311	4.19194	1	1	YC_downregulatedInCHX	YR_UpregulatedInCHX
ENSDART00000047902|ENSDARG00000031214:arcn1b	44.9121	13.6836	5.67132	1.06616	1	1	YC_downregulatedInCHX	YR_DownregulatedInCHX
ENSDART00000047954|ENSDARG00000058221:ugcg	20.302	6.19513	20.0526	5.72798	1	1	YC_downregulatedInCHX	YR_DownregulatedInCHX
ENSDART00000048206|ENSDARG00000030465:C18H12orf23	65.1303	10.2966	23.5735	3.49096	1	1	YC_downregulatedInCHX	YR_DownregulatedInCHX
ENSDART00000048273|ENSDARG00000031637:pan3	72.6881	7.90718	58.4401	6.13437	1	1	YC_downregulatedInCHX	YR_DownregulatedInCHX
ENSDART00000049099|ENSDARG00000025043:trip13	17.8213	6.23231	22.6644	7.76545	1	1	YC_downregulatedInCHX	YR_UpregulatedInCHX
ENSDART00000049944|ENSDARG00000033647:smarcb1a	36.3559	7.59889	43.9599	9.54849	1	1	YC_downregulatedInCHX	YR_UpregulatedInCHX
ENSDART00000050271|ENSDARG00000034368:hexb	50.6493	5.94214	24.3703	2.24874	1	1	YC_downregulatedInCHX	YR_DownregulatedInCHX
ENSDART00000050603|ENSDARG00000030765:hadh	58.7623	13.2264	49.2817	10.183	1	1	YC_downregulatedInCHX	YR_DownregulatedInCHX
ENSDART00000050729|ENSDARG00000034957:hddc2	8.1951	3.13567	4.82384	1.64515	1	1	YC_downregulatedInCHX	YR_DownregulatedInCHX
ENSDART00000051003|ENSDARG00000051916:cdk7	52.6933	3.26632	56.9037	4.0611	1	1	YC_downregulatedInCHX	YR_UpregulatedInCHX
ENSDART00000051092|ENSDARG00000035264:riok2	67.5356	3.98929	29.5683	1.22121	1	1	YC_downregulatedInCHX	YR_DownregulatedInCHX
ENSDART00000051312|ENSDARG00000035406:ttc33	47.2845	7.19988	23.6472	4.17955	1	1	YC_downregulatedInCHX	YR_DownregulatedInCHX
ENSDART00000051542|ENSDARG00000054362:ccdc47	71.4668	14.9675	81.6299	17.3169	1	1	YC_downregulatedInCHX	YR_UpregulatedInCHX
ENSDART00000051818|ENSDARG00000035730:utp6	54.6195	10.3073	42.5099	7.22803	1	1	YC_downregulatedInCHX	YR_DownregulatedInCHX
ENSDART00000052005|ENSDARG00000035838:ostc	82.4523	8.30325	123.749	11.6849	1	1	YC_downregulatedInCHX	YR_UpregulatedInCHX
ENSDART00000052183|ENSDARG00000093406:C19H6orf62	17.4862	7.12674	25.8467	12.3879	1	1	YC_downregulatedInCHX	YR_UpregulatedInCHX
ENSDART00000052239|ENSDARG00000035986:ptpn2b	20.46	4.73479	4.64894	0.907984	1	1	YC_downregulatedInCHX	YR_DownregulatedInCHX
ENSDART00000052289|ENSDARG00000036012:DOCK1	15.5959	8.20476	11.9509	4.65768	1	1	YC_downregulatedInCHX	YR_DownregulatedInCHX
ENSDART00000052345|ENSDARG00000036057:tradd	7.59901	7.13966	8.25641	8.60953	1	1	YC_UpregulatedInCHX	YR_UpregulatedInCHX
ENSDART00000052348|ENSDARG00000036060:exosc6	13.6147	4.15939	5.70136	2.38964	1	1	YC_downregulatedInCHX	YR_DownregulatedInCHX
ENSDART00000052368|ENSDARG00000036076:heatr3	19.9982	3.05227	19.6348	3.61512	1	1	YC_downregulatedInCHX	YR_DownregulatedInCHX
ENSDART00000052746|ENSDARG00000052649:ube2i2	151.767	6.84083	154.566	7.50971	1	1	YC_downregulatedInCHX	YR_UpregulatedInCHX
ENSDART00000052803|ENSDARG00000088130:si:dkey-30c15.10	21.218	14.4137	6.11309	5.04022	1	1	YC_downregulatedInCHX	YR_DownregulatedInCHX
ENSDART00000052862|ENSDARG00000036386:rbm4.1	82.6107	3.18848	69.8939	3.01878	1	1	YC_downregulatedInCHX	YR_DownregulatedInCHX
ENSDART00000052871|ENSDARG00000036394:pop7	16.0663	9.73729	18.1964	12.7237	1	1	YC_downregulatedInCHX	YR_UpregulatedInCHX
ENSDART00000053203|ENSDARG00000036630:plp2	70.9956	3.67184	83.6953	4.41923	1	1	YC_downregulatedInCHX	YR_UpregulatedInCHX
ENSDART00000053267|ENSDARG00000036675:hnrnpa1b	82.831	3.2414	75.3601	2.43979	1	1	YC_downregulatedInCHX	YR_DownregulatedInCHX
ENSDART00000053418|ENSDARG00000036791:dnmt4	15.3301	3.04923	14.147	3.18444	1	1	YC_downregulatedInCHX	YR_DownregulatedInCHX
ENSDART00000053447|ENSDARG00000036811:ifrd2	61.6984	4.40187	77.9442	3.80429	1	1	YC_downregulatedInCHX	YR_UpregulatedInCHX
ENSDART00000053763|ENSDARG00000036990:dctd	8.20949	13.1694	6.33055	8.36574	1	1	YC_UpregulatedInCHX	YR_DownregulatedInCHX
ENSDART00000053794|ENSDARG00000037009:banf1	206.539	26.2474	187.605	24.4677	1	1	YC_downregulatedInCHX	YR_DownregulatedInCHX
ENSDART00000053946|ENSDARG00000037116:cxcl12a	38.7517	7.91717	98.8364	19.0116	1	1	YC_downregulatedInCHX	YR_UpregulatedInCHX
ENSDART00000054175|ENSDARG00000037238:smad5	65.1014	8.02046	96.442	12.4201	1	1	YC_downregulatedInCHX	YR_UpregulatedInCHX
ENSDART00000054837|ENSDARG00000058504:ap1s2	107.565	10.2636	87.3958	6.82429	1	1	YC_downregulatedInCHX	YR_DownregulatedInCHX
ENSDART00000054861|ENSDARG00000037665:fnta	63.693	12.7326	49.6442	8.5684	1	1	YC_downregulatedInCHX	YR_DownregulatedInCHX
ENSDART00000054867|ENSDARG00000092609:aup1	166.834	6.8951	141.466	5.67931	1	1	YC_downregulatedInCHX	YR_DownregulatedInCHX
ENSDART00000055062|ENSDARG00000037789:pvalb1	157.237	38.0629	66.358	15.3577	1	1	YC_downregulatedInCHX	YR_DownregulatedInCHX
ENSDART00000055241|ENSDARG00000037898:ppl	95.5249	3.15183	155.872	4.01031	1	1	YC_downregulatedInCHX	YR_UpregulatedInCHX
ENSDART00000055312|ENSDARG00000037958:nosip	39.2087	4.3836	29.5239	3.0456	1	1	YC_downregulatedInCHX	YR_DownregulatedInCHX
ENSDART00000055490|ENSDARG00000038066:kpna2	27.0605	5.57877	8.83113	0.907984	1	1	YC_downregulatedInCHX	YR_DownregulatedInCHX
ENSDART00000055757|ENSDARG00000038239:tnpo2	154.474	5.01557	190.422	6.01621	1	1	YC_downregulatedInCHX	YR_UpregulatedInCHX
ENSDART00000055787|ENSDARG00000038281:C3H17orf103	21.7624	4.61943	27.0582	5.72384	1	1	YC_downregulatedInCHX	YR_UpregulatedInCHX
ENSDART00000055859|ENSDARG00000027689:pold1	79.2271	16.9357	59.3888	12.3695	1	1	YC_downregulatedInCHX	YR_DownregulatedInCHX
ENSDART00000056277|ENSDARG00000009735:gigfy2	38.4209	3.76032	58.5238	7.25252	1	1	YC_downregulatedInCHX	YR_UpregulatedInCHX
ENSDART00000056420|ENSDARG00000038643:alas2	15.9082	6.39426	11.2148	2.73813	1	1	YC_downregulatedInCHX	YR_DownregulatedInCHX
ENSDART00000056544|ENSDARG00000002031:tox4	8.8405	5.34867	10.9195	5.98238	1	1	YC_downregulatedInCHX	YR_UpregulatedInCHX
ENSDART00000056987|ENSDARG00000039034:marcksl1a	150.562	32.3277	179.016	38.9776	1	1	YC_downregulatedInCHX	YR_UpregulatedInCHX
ENSDART00000057174|ENSDARG00000039142:arpc5a	95.2994	10.4659	19.6767	1.64515	1	1	YC_downregulatedInCHX	YR_DownregulatedInCHX
ENSDART00000057642|ENSDARG00000039456:acbd6	5.54236	4.69319	6.55841	6.42305	1	1	YC_UpregulatedInCHX	YR_UpregulatedInCHX
ENSDART00000057700|ENSDARG00000039493:naa20	32.8849	7.72432	35.8902	8.5767	1	1	YC_downregulatedInCHX	YR_UpregulatedInCHX
ENSDART00000057823|ENSDARG00000039578:pa2g4a	74.7127	11.912	46.2286	7.21742	1	1	YC_downregulatedInCHX	YR_DownregulatedInCHX
ENSDART00000057869|ENSDARG00000039605:mat1a	184.689	6.15308	152.428	3.59777	1	1	YC_downregulatedInCHX	YR_DownregulatedInCHX
ENSDART00000057945|ENSDARG00000039642:atpv0e1	64.6537	9.63593	46.467	7.00345	1	1	YC_downregulatedInCHX	YR_DownregulatedInCHX
ENSDART00000058056|ENSDARG00000039719:mrps26	37.6568	3.51407	28.9265	3.02939	1	1	YC_downregulatedInCHX	YR_DownregulatedInCHX
ENSDART00000058346|ENSDARG00000039887:c1qbp	115	6.55755	45.1283	2.43979	1	1	YC_downregulatedInCHX	YR_DownregulatedInCHX
ENSDART00000058662|ENSDARG00000040109:dbt	26.8195	10.731	37.9244	15.3448	1	1	YC_downregulatedInCHX	YR_UpregulatedInCHX
ENSDART00000058910|ENSDARG00000040266:sox19b	47.8651	3.26632	42.6611	3.48211	1	1	YC_downregulatedInCHX	YR_DownregulatedInCHX
ENSDART00000058956|ENSDARG00000040287:ywhabl	51.2443	3.20188	74.6365	4.34781	1	1	YC_downregulatedInCHX	YR_UpregulatedInCHX
ENSDART00000059196|ENSDARG00000040443:polr2i	125.915	10.3414	143.443	10.7039	1	1	YC_downregulatedInCHX	YR_UpregulatedInCHX
ENSDART00000059285|ENSDARG00000040505:yif1b	3.74955	4.68037	3.94758	4.65768	1	1	YC_UpregulatedInCHX	YR_UpregulatedInCHX
ENSDART00000059321|ENSDARG00000040534:epcam	55.5806	8.20476	113.931	15.6845	1	1	YC_downregulatedInCHX	YR_UpregulatedInCHX
ENSDART00000059360|ENSDARG00000040564:hnrnpul1	21.5085	3.60532	3.92117	0.907984	1	1	YC_downregulatedInCHX	YR_DownregulatedInCHX
ENSDART00000059402|ENSDARG00000040584:n6amt2	76.5117	21.2677	49.1534	13.3071	1	1	YC_downregulatedInCHX	YR_DownregulatedInCHX
ENSDART00000059837|ENSDARG00000040822:fundc1	100.608	4.25318	70.9787	2.28737	1	1	YC_downregulatedInCHX	YR_DownregulatedInCHX
ENSDART00000059907|ENSDARG00000040871:gas8	25.1232	3.60729	23.9639	3.26463	1	1	YC_downregulatedInCHX	YR_DownregulatedInCHX
ENSDART00000060056|ENSDARG00000040988:tpi1b	162.671	8.90156	86.9542	3.66099	1	1	YC_downregulatedInCHX	YR_DownregulatedInCHX
ENSDART00000060399|ENSDARG00000041203:drap1	50.6445	8.96681	40.1017	8.49078	1	1	YC_downregulatedInCHX	YR_DownregulatedInCHX
ENSDART00000060405|ENSDARG00000008937:neo1	24.296	4.85914	19.6432	2.71314	1	1	YC_downregulatedInCHX	YR_DownregulatedInCHX
ENSDART00000060432|ENSDARG00000041226:cdc40	16.444	3.03654	14.3987	2.66815	1	1	YC_downregulatedInCHX	YR_DownregulatedInCHX
ENSDART00000060633|ENSDARG00000029556:kansl3	27.1605	4.48572	25.7626	5.24345	1	1	YC_downregulatedInCHX	YR_DownregulatedInCHX
ENSDART00000060766|ENSDARG00000041450:rab11a	136.205	11.495	139.616	11.3721	1	1	YC_downregulatedInCHX	YR_UpregulatedInCHX
ENSDART00000060898|ENSDARG00000041538:mrps28	17.0673	3.30183	14.5645	2.57995	1	1	YC_downregulatedInCHX	YR_DownregulatedInCHX
ENSDART00000060935|ENSDARG00000041565:tnfaip1	22.0438	3.01607	18.4938	1.52379	1	1	YC_downregulatedInCHX	YR_DownregulatedInCHX
ENSDART00000060982|ENSDARG00000069302:snx9b	25.4782	5.98224	36.7241	7.50799	1	1	YC_downregulatedInCHX	YR_UpregulatedInCHX
ENSDART00000061135|ENSDARG00000023117:gopc	13.2926	3.30234	6.85768	0.745966	1	1	YC_downregulatedInCHX	YR_DownregulatedInCHX
ENSDART00000061334|ENSDARG00000041870:ift172	8.34383	3.48764	12.6904	5.02038	1	1	YC_downregulatedInCHX	YR_UpregulatedInCHX
ENSDART00000061366|ENSDARG00000041878:rab11ba	101.265	15.6072	88.1935	12.6528	1	1	YC_downregulatedInCHX	YR_DownregulatedInCHX
ENSDART00000061617|ENSDARG00000042045:hmg20b	8.74779	4.01038	8.03782	3.80116	1	1	YC_downregulatedInCHX	YR_DownregulatedInCHX
ENSDART00000061706|ENSDARG00000042111:inpp5b	31.8122	3.96023	30.9965	4.04894	1	1	YC_downregulatedInCHX	YR_DownregulatedInCHX
ENSDART00000061958|ENSDARG00000042247:ppiab	116.477	81.8419	168.861	118.358	1	1	YC_UpregulatedInCHX	YR_UpregulatedInCHX
ENSDART00000062092|ENSDARG00000042344:trmt6	15.0592	3.55765	12.6002	3.07878	1	1	YC_downregulatedInCHX	YR_DownregulatedInCHX
ENSDART00000062350|ENSDARG00000042522:katnbl1	8.3647	3.1271	6.30008	2.39496	1	1	YC_downregulatedInCHX	YR_DownregulatedInCHX
ENSDART00000062423|ENSDARG00000042559:tnni1c	22.07	14.3496	7.98475	4.76916	1	1	YC_downregulatedInCHX	YR_DownregulatedInCHX
ENSDART00000062518|ENSDARG00000042620:zgc:162356	86.8498	12.6963	61.6497	10.479	1	1	YC_downregulatedInCHX	YR_DownregulatedInCHX
ENSDART00000062651|ENSDARG00000003933:pkma	56.4732	5.57722	33.7576	3.01463	1	1	YC_downregulatedInCHX	YR_DownregulatedInCHX
ENSDART00000062656|ENSDARG00000003675:cryl1	12.4863	3.588	14.1127	3.77861	1	1	YC_downregulatedInCHX	YR_UpregulatedInCHX
ENSDART00000063384|ENSDARG00000045297:phb2a	102.824	22.2034	89.8613	20.3513	1	1	YC_downregulatedInCHX	YR_DownregulatedInCHX
ENSDART00000063533|ENSDARG00000043279:aqp12	13.6407	8.62813	12.6692	9.26122	1	1	YC_downregulatedInCHX	YR_DownregulatedInCHX
ENSDART00000064032|ENSDARG00000043608:eif4ebp1	169.508	12.5148	143.241	10.6791	1	1	YC_downregulatedInCHX	YR_DownregulatedInCHX
ENSDART00000064111|ENSDARG00000043663:faub	31.5803	7.53054	55.5267	14.5914	1	1	YC_downregulatedInCHX	YR_UpregulatedInCHX
ENSDART00000064112|ENSDARG00000043665:glrx5	123.943	13.0632	127.895	12.7416	1	1	YC_downregulatedInCHX	YR_UpregulatedInCHX
ENSDART00000064197|ENSDARG00000043716:cldn5a	85.4612	3.588	97.3152	4.32188	1	1	YC_downregulatedInCHX	YR_UpregulatedInCHX
ENSDART00000064826|ENSDARG00000015829:mov10a	13.3974	5.03575	22.4436	6.6103	1	1	YC_downregulatedInCHX	YR_UpregulatedInCHX
ENSDART00000064995|ENSDARG00000044267:sumo1	66.5753	10.4213	38.8021	4.64592	1	1	YC_downregulatedInCHX	YR_DownregulatedInCHX
ENSDART00000065038|ENSDARG00000044301:atf1	23.3471	6.69438	35.7938	10.8266	1	1	YC_downregulatedInCHX	YR_UpregulatedInCHX
ENSDART00000065125|ENSDARG00000058231:nt5c2b	24.3474	3.52702	45.1163	6.84904	1	1	YC_downregulatedInCHX	YR_UpregulatedInCHX
ENSDART00000065208|ENSDARG00000044402:nop16	48.8457	4.07429	49.9398	3.02939	1	1	YC_downregulatedInCHX	YR_UpregulatedInCHX
ENSDART00000065467|ENSDARG00000002758:dedd1	7.10509	3.91808	21.673	10.3872	1	1	YC_UpregulatedInCHX	YR_UpregulatedInCHX
ENSDART00000065495|ENSDARG00000044588:emp2	223.004	12.2913	160.85	8.50208	1	1	YC_downregulatedInCHX	YR_DownregulatedInCHX
ENSDART00000066363|ENSDARG00000045127:FAM53C	100.211	4.28833	80.9615	2.66815	1	1	YC_downregulatedInCHX	YR_DownregulatedInCHX
ENSDART00000066373|ENSDARG00000045132:vdac1	16.0864	52.5505	12.2014	38.8412	1	1	YC_UpregulatedInCHX	YR_DownregulatedInCHX
ENSDART00000066450|ENSDARG00000045200:dusp19b	15.6259	4.67668	14.78	4.19194	1	1	YC_downregulatedInCHX	YR_DownregulatedInCHX
ENSDART00000066452|ENSDARG00000045202:selk	63.1367	4.43387	39.5405	3.17383	1	1	YC_downregulatedInCHX	YR_DownregulatedInCHX
ENSDART00000066579|ENSDARG00000045269:PTS	21.4547	3.56077	14.3989	1.81212	1	1	YC_downregulatedInCHX	YR_DownregulatedInCHX
ENSDART00000066677|ENSDARG00000045342:si:ch211-140b10.6	19.4784	4.25226	20.1781	3.02939	1	1	YC_downregulatedInCHX	YR_UpregulatedInCHX
ENSDART00000066737|ENSDARG00000005216:zgc:158328	18.749	4.76413	8.88654	2.57995	1	1	YC_downregulatedInCHX	YR_DownregulatedInCHX
ENSDART00000066935|ENSDARG00000045518:tmem110l	19.1927	3.58046	11.2421	2.89318	1	1	YC_downregulatedInCHX	YR_DownregulatedInCHX
ENSDART00000067371|ENSDARG00000045842:zgc:113263	16.3299	3.60887	110.471	29.2412	1	1	YC_UpregulatedInCHX	YR_UpregulatedInCHX
ENSDART00000067374|ENSDARG00000045843:apex1	92.2757	7.76891	36.7162	2.66815	1	1	YC_downregulatedInCHX	YR_DownregulatedInCHX
ENSDART00000067433|ENSDARG00000045877:ube2nb	98.143	3.61956	112.732	4.48412	1	1	YC_downregulatedInCHX	YR_UpregulatedInCHX
ENSDART00000067526|ENSDARG00000045940:lsm12b	90.0517	5.57165	65.3116	5.40457	1	1	YC_downregulatedInCHX	YR_DownregulatedInCHX
ENSDART00000067586|ENSDARG00000045978:chchd6b	67.2575	5.31874	21.4211	1.15798	1	1	YC_downregulatedInCHX	YR_DownregulatedInCHX
ENSDART00000067638|ENSDARG00000046006:med20	59.6631	13.3047	34.0279	6.84582	1	1	YC_downregulatedInCHX	YR_DownregulatedInCHX
ENSDART00000067720|ENSDARG00000046061:nup85	18.0744	11.4237	21.783	12.939	1	1	YC_downregulatedInCHX	YR_UpregulatedInCHX
ENSDART00000067843|ENSDARG00000046141:C8H12orf43	84.1124	4.60374	46.4553	2.72638	1	1	YC_downregulatedInCHX	YR_DownregulatedInCHX
ENSDART00000073583|ENSDARG00000051875:islr2	4.39982	4.36988	4.95925	5.23667	1	1	YC_UpregulatedInCHX	YR_UpregulatedInCHX
ENSDART00000073883|ENSDARG00000052103:dtymk	44.2089	4.54266	30.0799	3.4374	1	1	YC_downregulatedInCHX	YR_DownregulatedInCHX
ENSDART00000073930|ENSDARG00000052139:notch3	5.29619	5.01247	6.66823	6.53461	1	1	YC_UpregulatedInCHX	YR_UpregulatedInCHX
ENSDART00000074172|ENSDARG00000052341:sgcb	10.5664	3.53058	11.762	3.19202	1	1	YC_downregulatedInCHX	YR_UpregulatedInCHX
ENSDART00000074174|ENSDARG00000052344:tbl3	51.3402	3.49304	52.366	3.48211	1	1	YC_downregulatedInCHX	YR_UpregulatedInCHX
ENSDART00000074574|ENSDARG00000052668:APH1A	32.2565	3.72528	40.7645	5.88789	1	1	YC_downregulatedInCHX	YR_UpregulatedInCHX
ENSDART00000074689|ENSDARG00000016548:eif5b	73.3645	9.26406	67.6918	9.29174	1	1	YC_downregulatedInCHX	YR_DownregulatedInCHX
ENSDART00000074740|ENSDARG00000052815:alad	47.9627	7.32712	22.715	3.01463	1	1	YC_downregulatedInCHX	YR_DownregulatedInCHX
ENSDART00000074747|ENSDARG00000052819:tmem203	41.0153	3.07942	34.9215	1.64515	1	1	YC_downregulatedInCHX	YR_DownregulatedInCHX
ENSDART00000075412|ENSDARG00000053381:PPAP2A	74.7711	5.03298	62.8421	5.468	1	1	YC_downregulatedInCHX	YR_DownregulatedInCHX
ENSDART00000076030|ENSDARG00000053912:fbl	47.418	7.15677	38.5139	5.97932	1	1	YC_downregulatedInCHX	YR_DownregulatedInCHX
ENSDART00000076082|ENSDARG00000053973:fetub	74.491	6.34621	97.2407	7.38463	1	1	YC_downregulatedInCHX	YR_UpregulatedInCHX
ENSDART00000076333|ENSDARG00000054191:pgk1	89.684	10.6911	69.3522	8.20658	1	1	YC_downregulatedInCHX	YR_DownregulatedInCHX
ENSDART00000076640|ENSDARG00000054446:ccdc43	12.7506	5.85616	3.79297	2.10664	1	1	YC_downregulatedInCHX	YR_DownregulatedInCHX
ENSDART00000076807|ENSDARG00000054597:cnot6l	10.7328	7.22843	14.3903	7.55118	1	1	YC_downregulatedInCHX	YR_UpregulatedInCHX
ENSDART00000077200|ENSDARG00000054916:eif4ebp3	13.9772	16.9978	17.6737	21.983	1	1	YC_UpregulatedInCHX	YR_UpregulatedInCHX
ENSDART00000077336|ENSDARG00000055040:nkrf	86.617	6.23529	84.65	6.30283	1	1	YC_downregulatedInCHX	YR_DownregulatedInCHX
ENSDART00000077435|ENSDARG00000055124:ccnl1a	40.6228	3.15183	145.765	13.6192	1	1	YC_downregulatedInCHX	YR_UpregulatedInCHX
ENSDART00000077496|ENSDARG00000044669:hp1bp3	304.685	15.07	233.993	11.4702	1	1	YC_downregulatedInCHX	YR_DownregulatedInCHX
ENSDART00000077631|ENSDARG00000055291:rab18a	22.1357	4.48217	36.9753	7.73037	1	1	YC_downregulatedInCHX	YR_UpregulatedInCHX
ENSDART00000077854|ENSDARG00000033443:mdm2	7.99075	3.71694	16.8237	7.98368	1	1	YC_downregulatedInCHX	YR_UpregulatedInCHX
ENSDART00000077962|ENSDARG00000055610:exoc2	27.3618	7.04005	27.9674	6.5406	1	1	YC_downregulatedInCHX	YR_UpregulatedInCHX
ENSDART00000078018|ENSDARG00000055639:ruvbl2	27.8505	3.75728	13.2225	2.23294	1	1	YC_downregulatedInCHX	YR_DownregulatedInCHX
ENSDART00000078135|ENSDARG00000005333:tln1	46.0064	11.2473	41.4565	8.95421	1	1	YC_downregulatedInCHX	YR_DownregulatedInCHX
ENSDART00000078156|ENSDARG00000055760:srm	130.369	7.07574	115.186	6.23718	1	1	YC_downregulatedInCHX	YR_DownregulatedInCHX
ENSDART00000078382|ENSDARG00000055974:TPMT	4.88789	5.10123	6.71814	6.54048	1	1	YC_UpregulatedInCHX	YR_UpregulatedInCHX
ENSDART00000078484|ENSDARG00000056059:rangap1b	30.8319	10.1954	26.2445	7.95845	1	1	YC_downregulatedInCHX	YR_DownregulatedInCHX
ENSDART00000078509|ENSDARG00000056090:capza1b	23.2399	9.16728	28.2915	11.0704	1	1	YC_downregulatedInCHX	YR_UpregulatedInCHX
ENSDART00000078513|ENSDARG00000056085:mob4	30.8195	5.34511	31.8159	4.45241	1	1	YC_downregulatedInCHX	YR_UpregulatedInCHX
ENSDART00000078724|ENSDARG00000056270:atpaf2	10.9745	10.079	7.11514	6.59778	1	1	YC_downregulatedInCHX	YR_DownregulatedInCHX
ENSDART00000078866|ENSDARG00000056378:ifi30	29.7754	3.03654	30.1856	2.80592	1	1	YC_downregulatedInCHX	YR_UpregulatedInCHX
ENSDART00000078908|ENSDARG00000056414:usp1	42.3636	4.72896	20.6494	2.84875	1	1	YC_downregulatedInCHX	YR_DownregulatedInCHX
ENSDART00000078924|ENSDARG00000056447:sf3a3	61.9133	9.84628	39.4315	7.06094	1	1	YC_downregulatedInCHX	YR_DownregulatedInCHX
ENSDART00000078982|ENSDARG00000056481:vat1	18.1417	4.25426	32.2233	7.19157	1	1	YC_downregulatedInCHX	YR_UpregulatedInCHX
ENSDART00000079001|ENSDARG00000056504:FRG1	66.1538	4.80149	46.6158	4.14086	1	1	YC_downregulatedInCHX	YR_DownregulatedInCHX
ENSDART00000079019|ENSDARG00000056515:spsb1	17.5093	3.38885	19.7037	4.46835	1	1	YC_downregulatedInCHX	YR_UpregulatedInCHX
ENSDART00000079050|ENSDARG00000056531:nutf2	52.041	3.33379	47.995	2.37919	1	1	YC_downregulatedInCHX	YR_DownregulatedInCHX
ENSDART00000079222|ENSDARG00000056473:chaf1b	50.3594	3.29358	54.436	3.15895	1	1	YC_downregulatedInCHX	YR_UpregulatedInCHX
ENSDART00000079292|ENSDARG00000056743:murcb	68.8474	10.8883	74.1014	12.0896	1	1	YC_downregulatedInCHX	YR_UpregulatedInCHX
ENSDART00000079398|ENSDARG00000056831:gng2	84.8612	14.2255	88.2829	14.1828	1	1	YC_downregulatedInCHX	YR_UpregulatedInCHX
ENSDART00000079506|ENSDARG00000056932:tfip11	25.4513	5.07896	29.7114	4.83869	1	1	YC_downregulatedInCHX	YR_UpregulatedInCHX
ENSDART00000079695|ENSDARG00000057100:zwilch	48.0731	9.89265	41.3782	7.74481	1	1	YC_downregulatedInCHX	YR_DownregulatedInCHX
ENSDART00000079732|ENSDARG00000054319:oxct1b	23.3357	8.58464	39.1225	15.6616	1	1	YC_downregulatedInCHX	YR_UpregulatedInCHX
ENSDART00000080075|ENSDARG00000057414:phb	146.61	10.7	54.2136	3.88936	1	1	YC_downregulatedInCHX	YR_DownregulatedInCHX
ENSDART00000080094|ENSDARG00000057423:prelid1a	16.3035	5.33932	11.0454	4.4003	1	1	YC_downregulatedInCHX	YR_DownregulatedInCHX
ENSDART00000080404|ENSDARG00000005576:mphosph8	69.5088	18.2398	67.8411	18.4614	1	1	YC_downregulatedInCHX	YR_DownregulatedInCHX
ENSDART00000080441|ENSDARG00000057707:zgc:66443	21.9402	4.40515	16.2066	1.52379	1	1	YC_downregulatedInCHX	YR_DownregulatedInCHX
ENSDART00000080763|ENSDARG00000044225:si:dkey-27b3.2	56.3311	6.99417	37.8084	4.03479	1	1	YC_downregulatedInCHX	YR_DownregulatedInCHX
ENSDART00000080843|ENSDARG00000058041:ndufa8	153.311	20.2918	132.965	16.5535	1	1	YC_downregulatedInCHX	YR_DownregulatedInCHX
ENSDART00000081059|ENSDARG00000058230:rps6kb1b	22.9857	4.93588	37.5011	9.4894	1	1	YC_downregulatedInCHX	YR_UpregulatedInCHX
ENSDART00000081214|ENSDARG00000058354:selt1a	21.82	6.99668	40.0085	12.8556	1	1	YC_downregulatedInCHX	YR_UpregulatedInCHX
ENSDART00000081801|ENSDARG00000058861:ncl1	77.716	28.8267	100.562	38.1452	1	1	YC_downregulatedInCHX	YR_UpregulatedInCHX
ENSDART00000081954|ENSDARG00000058968:haus1	90.4042	6.41741	45.1881	1.52379	1	1	YC_downregulatedInCHX	YR_DownregulatedInCHX
ENSDART00000081966|ENSDARG00000044601:rtn4a	69.21	7.81894	60.4091	6.50672	1	1	YC_downregulatedInCHX	YR_DownregulatedInCHX
ENSDART00000082087|ENSDARG00000059075:nip7	59.904	11.2874	29.9246	5.32062	1	1	YC_downregulatedInCHX	YR_DownregulatedInCHX
ENSDART00000082348|ENSDARG00000059269:PRTG	75.1322	10.4435	143.927	18.0593	1	1	YC_downregulatedInCHX	YR_UpregulatedInCHX
ENSDART00000082388|ENSDARG00000059304:chchd2	221.71	4.75937	262.194	6.49359	1	1	YC_downregulatedInCHX	YR_UpregulatedInCHX
ENSDART00000082454|ENSDARG00000059354:C19H1orf85	15.1271	3.77704	17.8838	4.81363	1	1	YC_downregulatedInCHX	YR_UpregulatedInCHX
ENSDART00000083212|ENSDARG00000059680:fscn1a	58.8755	7.72432	9.55534	1.06616	1	1	YC_downregulatedInCHX	YR_DownregulatedInCHX
ENSDART00000083633|ENSDARG00000059841:exosc1	9.48803	12.4148	9.86397	14.0408	1	1	YC_UpregulatedInCHX	YR_UpregulatedInCHX
ENSDART00000084076|ENSDARG00000060001:mettl9	25.7101	4.80149	15.6672	2.10278	1	1	YC_downregulatedInCHX	YR_DownregulatedInCHX
ENSDART00000084282|ENSDARG00000060071:PAPD5	15.8762	3.1735	21.7066	3.0456	1	1	YC_downregulatedInCHX	YR_UpregulatedInCHX
ENSDART00000084675|ENSDARG00000060249:WDR44	8.59487	4.74489	11.8379	6.01209	1	1	YC_downregulatedInCHX	YR_UpregulatedInCHX
ENSDART00000085054|ENSDARG00000060394:zgc:153910	30.7781	3.89223	23.0283	3.24714	1	1	YC_downregulatedInCHX	YR_DownregulatedInCHX
ENSDART00000085164|ENSDARG00000060445:elp6	12.0755	5.64177	14.6479	8.42488	1	1	YC_downregulatedInCHX	YR_UpregulatedInCHX
ENSDART00000085645|ENSDARG00000060633:usp16	17.4631	3.25673	15.7111	3.82475	1	1	YC_downregulatedInCHX	YR_DownregulatedInCHX
ENSDART00000086375|ENSDARG00000060937:adnp2a	3.32449	4.04804	14.3179	12.6867	1	1	YC_UpregulatedInCHX	YR_UpregulatedInCHX
ENSDART00000086861|ENSDARG00000061052:nipblb	10.5919	5.15223	16.9805	8.73923	1	1	YC_downregulatedInCHX	YR_UpregulatedInCHX
ENSDART00000086863|ENSDARG00000061140:colec12	27.9586	8.35478	23.2725	5.99785	1	1	YC_downregulatedInCHX	YR_DownregulatedInCHX
ENSDART00000087242|ENSDARG00000067975:atpif1a	316.39	37.5364	198.805	24.2934	1	1	YC_downregulatedInCHX	YR_DownregulatedInCHX
ENSDART00000087477|ENSDARG00000061378:smg8	4.88936	4.10729	6.81672	5.40365	1	1	YC_UpregulatedInCHX	YR_UpregulatedInCHX
ENSDART00000087968|ENSDARG00000061573:socs5a	21.5091	3.26632	28.6378	2.66815	1	1	YC_downregulatedInCHX	YR_UpregulatedInCHX
ENSDART00000088026|ENSDARG00000079605:prmt5	34.4548	17.5042	35.3997	19.9724	1	1	YC_downregulatedInCHX	YR_UpregulatedInCHX
ENSDART00000088928|ENSDARG00000061929:fam168b	51.9599	12.6533	10.0605	1.8002	1	1	YC_downregulatedInCHX	YR_DownregulatedInCHX
ENSDART00000089689|ENSDARG00000062209:mrps5	9.87312	4.25318	9.68251	3.07878	1	1	YC_downregulatedInCHX	YR_DownregulatedInCHX
ENSDART00000090608|ENSDARG00000062558:rspry1	14.3366	3.32311	18.1627	4.02713	1	1	YC_downregulatedInCHX	YR_UpregulatedInCHX
ENSDART00000091169|ENSDARG00000062795:abcb7	23.5652	4.03318	11.3949	1.22121	1	1	YC_downregulatedInCHX	YR_DownregulatedInCHX
ENSDART00000091466|ENSDARG00000062915:polr3b	8.99198	3.46285	9.23704	1.97414	1	1	YC_downregulatedInCHX	YR_UpregulatedInCHX
ENSDART00000091616|ENSDARG00000062971:sdhaf2	43.2403	8.21069	42.0379	7.65121	1	1	YC_downregulatedInCHX	YR_DownregulatedInCHX
ENSDART00000092270|ENSDARG00000063254:r3hdm4	23.2771	7.30266	28.0849	8.90948	1	1	YC_downregulatedInCHX	YR_UpregulatedInCHX
ENSDART00000092416|ENSDARG00000063321:rabl2	53.9255	3.29358	42.8631	3.15673	1	1	YC_downregulatedInCHX	YR_DownregulatedInCHX
ENSDART00000092551|ENSDARG00000063373:ERMP1	6.69638	4.03077	15.9292	9.24338	1	1	YC_UpregulatedInCHX	YR_UpregulatedInCHX
ENSDART00000092773|ENSDARG00000059234:mrps27	27.4912	4.79166	27.3359	4.01031	1	1	YC_downregulatedInCHX	YR_DownregulatedInCHX
ENSDART00000093074|ENSDARG00000063596:wbscr22	35.9976	22.3719	30.3136	17.6619	1	1	YC_downregulatedInCHX	YR_DownregulatedInCHX
ENSDART00000093149|ENSDARG00000063626:ddx21	53.4376	92.1512	35.7433	63.2316	1	1	YC_UpregulatedInCHX	YR_DownregulatedInCHX
ENSDART00000097312|ENSDARG00000067593:SCO1	25.3437	4.87483	27.0511	4.67125	1	1	YC_downregulatedInCHX	YR_UpregulatedInCHX
ENSDART00000097729|ENSDARG00000067838:zgc:162967	73.4191	4.24203	53.8653	2.28161	1	1	YC_downregulatedInCHX	YR_DownregulatedInCHX
ENSDART00000097792|ENSDARG00000009031:tnikb	6.32622	3.59676	3.94444	1.81839	1	1	YC_downregulatedInCHX	YR_DownregulatedInCHX
ENSDART00000098172|ENSDARG00000035470:sh3glb2b	27.8715	4.40187	28.7218	4.83717	1	1	YC_downregulatedInCHX	YR_UpregulatedInCHX
ENSDART00000098209|ENSDARG00000068064:sirt1	3.71694	4.45293	4.52924	3.4374	1	1	YC_downregulatedInCHX	YR_UpregulatedInCHX
ENSDART00000098295|ENSDARG00000068102:BAX	3.46115	3.72582	3.01463	3.49036	1	1	YC_UpregulatedInCHX	YR_DownregulatedInCHX
ENSDART00000098357|ENSDARG00000068143:slc39a6	30.6729	3.75557	19.3582	2.22414	1	1	YC_downregulatedInCHX	YR_DownregulatedInCHX
ENSDART00000098417|ENSDARG00000068177:pak2a	26.747	3.18419	61.5803	6.01504	1	1	YC_downregulatedInCHX	YR_UpregulatedInCHX
ENSDART00000098734|ENSDARG00000014731:cacybp	11.2678	6.61497	15.5163	9.28774	1	1	YC_downregulatedInCHX	YR_UpregulatedInCHX
ENSDART00000098982|ENSDARG00000068436:H3F3B	216.582	13.699	164.148	10.5631	1	1	YC_downregulatedInCHX	YR_DownregulatedInCHX
ENSDART00000099046|ENSDARG00000036489:MAF1	159.592	3.69848	103.887	3.17383	1	1	YC_downregulatedInCHX	YR_DownregulatedInCHX
ENSDART00000099078|ENSDARG00000038826:jph1b	4.14589	5.70775	6.09166	8.82196	1	1	YC_UpregulatedInCHX	YR_UpregulatedInCHX
ENSDART00000099208|ENSDARG00000055945:asph	562.452	18.1932	358.607	10.8966	1	1	YC_downregulatedInCHX	YR_DownregulatedInCHX
ENSDART00000099248|ENSDARG00000068587:rabggtb	47.3821	5.57217	54.5611	5.87205	1	1	YC_downregulatedInCHX	YR_UpregulatedInCHX
ENSDART00000099417|ENSDARG00000076082:CABZ01041962.1	16.2327	4.23862	22.9042	7.14529	1	1	YC_downregulatedInCHX	YR_UpregulatedInCHX
ENSDART00000099566|ENSDARG00000068759:CDCA2	192.968	4.71967	103.037	1.67197	1	1	YC_downregulatedInCHX	YR_DownregulatedInCHX
ENSDART00000099738|ENSDARG00000010400:lrrfip2	37.9211	4.15949	56.7242	5.31172	1	1	YC_downregulatedInCHX	YR_UpregulatedInCHX
ENSDART00000099880|ENSDARG00000014796:wnt11r	14.7558	3.37473	26.6664	5.90287	1	1	YC_downregulatedInCHX	YR_UpregulatedInCHX
ENSDART00000100061|ENSDARG00000069013:prdx4	21.9496	5.4152	20.6827	3.82613	1	1	YC_downregulatedInCHX	YR_DownregulatedInCHX
ENSDART00000100190|ENSDARG00000041569:ces2	26.9167	8.10911	29.0818	7.98368	1	1	YC_downregulatedInCHX	YR_UpregulatedInCHX
ENSDART00000100453|ENSDARG00000069169:cerk	3.82769	5.24807	10.4314	9.85124	1	1	YC_UpregulatedInCHX	YR_UpregulatedInCHX
ENSDART00000100757|ENSDARG00000069313:oxa1l	4.75052	3.49304	5.58954	2.66815	1	1	YC_downregulatedInCHX	YR_UpregulatedInCHX
ENSDART00000100924|ENSDARG00000003382:cwc25	9.95211	8.20476	13.0181	9.37068	1	1	YC_downregulatedInCHX	YR_UpregulatedInCHX
ENSDART00000100937|ENSDARG00000017423:patl1	38.6455	3.88812	46.8127	5.89575	1	1	YC_downregulatedInCHX	YR_UpregulatedInCHX
ENSDART00000101037|ENSDARG00000069422:nhp2	104.326	4.38685	85.5438	4.13088	1	1	YC_downregulatedInCHX	YR_DownregulatedInCHX
ENSDART00000101109|ENSDARG00000056803:ap1s1	54.1519	7.4746	51.6216	6.05697	1	1	YC_downregulatedInCHX	YR_DownregulatedInCHX
ENSDART00000101120|ENSDARG00000015161:zgc:92664	27.8389	3.26632	21.3372	2.66815	1	1	YC_downregulatedInCHX	YR_DownregulatedInCHX
ENSDART00000101124|ENSDARG00000069461:rnaseka	91.7584	15.1944	67.5591	11.1272	1	1	YC_downregulatedInCHX	YR_DownregulatedInCHX
ENSDART00000101152|ENSDARG00000069476:spint2	74.6134	4.65565	94.8604	7.26404	1	1	YC_downregulatedInCHX	YR_UpregulatedInCHX
ENSDART00000101253|ENSDARG00000014366:luc7l3	53.8011	12.5121	56.5866	12.7347	1	1	YC_downregulatedInCHX	YR_UpregulatedInCHX
ENSDART00000101578|ENSDARG00000069675:her8.2	17.3889	4.87955	10.9679	4.22807	1	1	YC_downregulatedInCHX	YR_DownregulatedInCHX
ENSDART00000101700|ENSDARG00000076169:pold3	57.9967	9.31246	49.1242	6.53461	1	1	YC_downregulatedInCHX	YR_DownregulatedInCHX
ENSDART00000101985|ENSDARG00000069846:zgc:162944	36.3327	4.93114	21.2362	2.39992	1	1	YC_downregulatedInCHX	YR_DownregulatedInCHX
ENSDART00000102134|ENSDARG00000069916:SGOL1	54.3762	8.20265	29.2524	4.22237	1	1	YC_downregulatedInCHX	YR_DownregulatedInCHX
ENSDART00000102304|ENSDARG00000069980:lman1	25.8191	4.04804	41.338	6.99098	1	1	YC_downregulatedInCHX	YR_UpregulatedInCHX
ENSDART00000102335|ENSDARG00000006621:pspc1	96.7807	7.70907	70.2201	6.00686	1	1	YC_downregulatedInCHX	YR_DownregulatedInCHX
ENSDART00000102501|ENSDARG00000070055:arfip1	7.9974	4.65389	8.32908	3.96846	1	1	YC_downregulatedInCHX	YR_UpregulatedInCHX
ENSDART00000102563|ENSDARG00000070084:phf10	63.8608	10.0072	44.0599	5.695	1	1	YC_downregulatedInCHX	YR_DownregulatedInCHX
ENSDART00000102827|ENSDARG00000071212:lepre1	15.1771	3.56219	17.4614	3.68875	1	1	YC_downregulatedInCHX	YR_UpregulatedInCHX
ENSDART00000102858|ENSDARG00000078473:nucks1a	463.769	20.2375	362.262	16.2251	1	1	YC_downregulatedInCHX	YR_DownregulatedInCHX
ENSDART00000103330|ENSDARG00000070426:chac1	39.4396	3.38885	42.6308	2.85261	1	1	YC_downregulatedInCHX	YR_UpregulatedInCHX
ENSDART00000103357|ENSDARG00000070435:vapb	46.8466	8.40499	47.2212	8.93971	1	1	YC_downregulatedInCHX	YR_UpregulatedInCHX
ENSDART00000103471|ENSDARG00000070475:khdrbs1b	297.745	58.7758	135.046	26.7472	1	1	YC_downregulatedInCHX	YR_DownregulatedInCHX
ENSDART00000103480|ENSDARG00000053857:CCDC50	15.3909	3.56827	6.42489	2.23294	1	1	YC_downregulatedInCHX	YR_DownregulatedInCHX
ENSDART00000103638|ENSDARG00000030278:idh3a	172.486	7.27216	143.089	4.98687	1	1	YC_downregulatedInCHX	YR_DownregulatedInCHX
ENSDART00000103747|ENSDARG00000013729:srsf6a	19.6917	5.19129	14.9768	4.06714	1	1	YC_downregulatedInCHX	YR_DownregulatedInCHX
ENSDART00000103841|ENSDARG00000038954:ctnnbip1	53.5083	5.94655	15.1067	0.907984	1	1	YC_downregulatedInCHX	YR_DownregulatedInCHX
ENSDART00000103948|ENSDARG00000070656:si:ch211-69g19.2	99.7263	6.25062	51.0054	2.59484	1	1	YC_downregulatedInCHX	YR_DownregulatedInCHX
ENSDART00000103986|ENSDARG00000070675:fam3a	40.1988	4.22354	36.9079	2.89318	1	1	YC_downregulatedInCHX	YR_DownregulatedInCHX
ENSDART00000103989|ENSDARG00000023648:idh3g	28.2279	3.00312	27.4529	3.55189	1	1	YC_downregulatedInCHX	YR_DownregulatedInCHX
ENSDART00000104072|ENSDARG00000070698:kbtbd8	23.2133	3.04923	63.0723	7.23776	1	1	YC_downregulatedInCHX	YR_UpregulatedInCHX
ENSDART00000104074|ENSDARG00000058462:zgc:158846	5.06971	7.08437	0.907984	0.907984	1	1	YC_downregulatedInCHX	YR_DownregulatedInCHX
ENSDART00000104334|ENSDARG00000070834:taf13	66.4112	5.26672	34.4686	1.8002	1	1	YC_downregulatedInCHX	YR_DownregulatedInCHX
ENSDART00000104493|ENSDARG00000070913:sox2	109.556	4.10729	207.477	8.37522	1	1	YC_downregulatedInCHX	YR_UpregulatedInCHX
ENSDART00000104496|ENSDARG00000070914:dusp6	28.0404	3.88154	69.9501	9.75094	1	1	YC_downregulatedInCHX	YR_UpregulatedInCHX
ENSDART00000104519|ENSDARG00000022712:stat3	20.597	4.81001	32.4972	7.10518	1	1	YC_downregulatedInCHX	YR_UpregulatedInCHX
ENSDART00000105432|ENSDARG00000071339:mef2bnb	14.7426	5.03408	12.481	3.21398	1	1	YC_downregulatedInCHX	YR_DownregulatedInCHX
ENSDART00000105514|ENSDARG00000078164:ZNF576	65.7128	5.44986	72.8067	5.91971	1	1	YC_downregulatedInCHX	YR_UpregulatedInCHX
ENSDART00000105518|ENSDARG00000071395:camk2g1	36.9458	3.74489	43.8109	4.09555	1	1	YC_downregulatedInCHX	YR_UpregulatedInCHX
ENSDART00000105564|ENSDARG00000021805:aes	14.856	7.9681	12.177	6.26171	1	1	YC_downregulatedInCHX	YR_DownregulatedInCHX
ENSDART00000105615|ENSDARG00000076081:sncgb	13.535	5.23935	11.8702	4.23896	1	1	YC_downregulatedInCHX	YR_DownregulatedInCHX
ENSDART00000105692|ENSDARG00000071468:mrpl54	73.3754	6.19466	95.1771	8.81356	1	1	YC_downregulatedInCHX	YR_UpregulatedInCHX
ENSDART00000105818|ENSDARG00000030340:guk1a	21.5615	4.17931	25.7171	4.94535	1	1	YC_downregulatedInCHX	YR_UpregulatedInCHX
ENSDART00000106147|ENSDARG00000037393:slc43a1a	84.3729	11.0741	70.0083	9.31856	1	1	YC_downregulatedInCHX	YR_DownregulatedInCHX
ENSDART00000106188|ENSDARG00000012013:cpa6	18.72	7.01052	34.7686	12.3864	1	1	YC_downregulatedInCHX	YR_UpregulatedInCHX
ENSDART00000106388|ENSDARG00000071774:eef1e1	50.4232	9.04967	21.7385	3.34218	1	1	YC_downregulatedInCHX	YR_DownregulatedInCHX
ENSDART00000106645|ENSDARG00000000853:dstyk	6.22352	3.33808	4.02134	1.37363	1	1	YC_downregulatedInCHX	YR_DownregulatedInCHX
ENSDART00000108477|ENSDARG00000075132:fh	30.7224	15.4932	28.9596	14.2123	1	1	YC_downregulatedInCHX	YR_DownregulatedInCHX
ENSDART00000108508|ENSDARG00000003098:kdm5bb	60.6834	5.2632	73.0824	6.47608	1	1	YC_downregulatedInCHX	YR_UpregulatedInCHX
ENSDART00000108636|ENSDARG00000033899:ap2m1b	96.1928	4.25782	24.3636	1.22121	1	1	YC_downregulatedInCHX	YR_DownregulatedInCHX
ENSDART00000109065|ENSDARG00000076667:ccng1	130.214	4.15724	26.9683	1.15798	1	1	YC_downregulatedInCHX	YR_DownregulatedInCHX
ENSDART00000109258|ENSDARG00000077776:ck2b	315.277	19.4453	330.749	19.8777	1	1	YC_downregulatedInCHX	YR_UpregulatedInCHX
ENSDART00000109506|ENSDARG00000077307:tmem201	26.8223	4.76793	29.5548	6.00686	1	1	YC_downregulatedInCHX	YR_UpregulatedInCHX
ENSDART00000109535|ENSDARG00000079848:gmps	210.408	14.0185	73.4739	5.19152	1	1	YC_downregulatedInCHX	YR_DownregulatedInCHX
ENSDART00000109973|ENSDARG00000079000:TP53BP1	33.4059	3.03654	12.6962	0.578991	1	1	YC_downregulatedInCHX	YR_DownregulatedInCHX
ENSDART00000110141|ENSDARG00000056801:sufu	30.1741	5.16617	38.3873	5.56557	1	1	YC_downregulatedInCHX	YR_UpregulatedInCHX
ENSDART00000110288|ENSDARG00000017886:ZBTB11	20.6818	3.03654	10.0805	0.578991	1	1	YC_downregulatedInCHX	YR_DownregulatedInCHX
ENSDART00000110416|ENSDARG00000074995:eif2b5	44.537	3.74067	38.1118	3.34777	1	1	YC_downregulatedInCHX	YR_DownregulatedInCHX
ENSDART00000110441|ENSDARG00000075530:pigu	26.0129	13.8891	23.392	13.1926	1	1	YC_downregulatedInCHX	YR_DownregulatedInCHX
ENSDART00000111014|ENSDARG00000045695:myca	64.3587	5.53269	92.8837	10.3245	1	1	YC_downregulatedInCHX	YR_UpregulatedInCHX
ENSDART00000111462|ENSDARG00000076815:eif3s10	98.1178	40.9977	168.006	69.1549	1	1	YC_downregulatedInCHX	YR_UpregulatedInCHX
ENSDART00000111539|ENSDARG00000077826:si:dkey-57n24.4	31.4439	6.52209	35.2069	7.69626	1	1	YC_downregulatedInCHX	YR_UpregulatedInCHX
ENSDART00000111590|ENSDARG00000008224:vps35	83.4553	7.42577	82.7699	7.08946	1	1	YC_downregulatedInCHX	YR_DownregulatedInCHX
ENSDART00000111936|ENSDARG00000079996:stac3	46.3215	33.5669	45.0724	31.5497	1	1	YC_downregulatedInCHX	YR_DownregulatedInCHX
ENSDART00000111964|ENSDARG00000079772:hmgb1a	156.116	5.73971	67.5981	2.10664	1	1	YC_downregulatedInCHX	YR_DownregulatedInCHX
ENSDART00000111995|ENSDARG00000078847:si:dkey-238o13.4	5.00032	5.1789	0.578991	0.907984	1	1	YC_downregulatedInCHX	YR_DownregulatedInCHX
ENSDART00000112483|ENSDARG00000078882:SLC22A31	6.20582	3.44715	8.42882	5.07164	1	1	YC_downregulatedInCHX	YR_UpregulatedInCHX
ENSDART00000112777|ENSDARG00000079401:si:dkey-197c15.6	22.7695	3.62541	23.3429	2.71314	1	1	YC_downregulatedInCHX	YR_UpregulatedInCHX
ENSDART00000113031|ENSDARG00000024209:wasf2	19.6658	11.1941	23.7689	13.4519	1	1	YC_downregulatedInCHX	YR_UpregulatedInCHX
ENSDART00000113204|ENSDARG00000077850:LGALS3	131.311	7.65273	120.624	7.50075	1	1	YC_downregulatedInCHX	YR_DownregulatedInCHX
ENSDART00000113395|ENSDARG00000076223:SERP1	89.072	40.6986	105.563	50.0984	1	1	YC_downregulatedInCHX	YR_UpregulatedInCHX
ENSDART00000113713|ENSDARG00000079636:fam177a1	18.0313	3.5029	6.74673	2.24874	1	1	YC_downregulatedInCHX	YR_DownregulatedInCHX
ENSDART00000113829|ENSDARG00000076659:cdca7b	116.257	10.6834	43.055	3.73431	1	1	YC_downregulatedInCHX	YR_DownregulatedInCHX
ENSDART00000114113|ENSDARG00000010770:sox19a	38.9766	4.07089	24.6265	3.4841	1	1	YC_downregulatedInCHX	YR_DownregulatedInCHX
ENSDART00000114199|ENSDARG00000075487:si:ch211-267e7.3	15.6844	6.23602	33.0214	13.1453	1	1	YC_downregulatedInCHX	YR_UpregulatedInCHX
ENSDART00000114203|ENSDARG00000079463:MAN2B2	7.49251	3.26632	9.80952	5.41886	1	1	YC_downregulatedInCHX	YR_UpregulatedInCHX
ENSDART00000114288|ENSDARG00000076120:foxp4	37.2494	3.03654	31.7411	2.24874	1	1	YC_downregulatedInCHX	YR_DownregulatedInCHX
ENSDART00000114387|ENSDARG00000079018:fkbp3	43.0599	8.37586	40.4824	7.59294	1	1	YC_downregulatedInCHX	YR_DownregulatedInCHX
ENSDART00000114435|ENSDARG00000079717:RBM12B	57.7488	4.80149	87.6297	9.28111	1	1	YC_downregulatedInCHX	YR_UpregulatedInCHX
ENSDART00000114906|ENSDARG00000075249:fam171a2	15.5325	4.4816	22.7531	4.52924	1	1	YC_downregulatedInCHX	YR_UpregulatedInCHX
ENSDART00000115010|ENSDARG00000057151:prep	37.6072	17.6981	6.01656	3.28819	1	1	YC_downregulatedInCHX	YR_DownregulatedInCHX
ENSDART00000121416|ENSDARG00000041887:sf3a1	66.295	7.95332	40.1688	4.50403	1	1	YC_downregulatedInCHX	YR_DownregulatedInCHX
ENSDART00000121724|ENSDARG00000006921:lrp5	23.6923	7.03129	28.7184	9.40934	1	1	YC_downregulatedInCHX	YR_UpregulatedInCHX
ENSDART00000121966|ENSDARG00000086764:MDC1	48.4148	21.0046	39.454	15.6856	1	1	YC_downregulatedInCHX	YR_DownregulatedInCHX
ENSDART00000122209|ENSDARG00000071018:ptena	13.6169	8.50184	15.1146	9.88671	1	1	YC_downregulatedInCHX	YR_UpregulatedInCHX
ENSDART00000122377|ENSDARG00000026766:bcl2l10	122.075	18.165	38.8145	4.8129	1	1	YC_downregulatedInCHX	YR_DownregulatedInCHX
ENSDART00000122398|ENSDARG00000086850:CABZ01089385.1	26.7202	8.32205	25.5394	8.19784	1	1	YC_downregulatedInCHX	YR_DownregulatedInCHX
ENSDART00000122520|ENSDARG00000032919:chchd3	18.8925	8.98354	15.4019	6.29276	1	1	YC_downregulatedInCHX	YR_DownregulatedInCHX
ENSDART00000122785|ENSDARG00000088466:CABZ01108997.2	5.29106	5.98401	5.36206	5.88556	1	1	YC_UpregulatedInCHX	YR_UpregulatedInCHX
ENSDART00000122801|ENSDARG00000053196:mtor	31.6012	5.23062	14.678	3.48027	1	1	YC_downregulatedInCHX	YR_DownregulatedInCHX
ENSDART00000122919|ENSDARG00000078911:zgc:163098	25.4236	8.87141	24.5273	7.56963	1	1	YC_downregulatedInCHX	YR_DownregulatedInCHX
ENSDART00000122945|ENSDARG00000001754:noc2l	39.0191	4.83416	39.7277	6.0199	1	1	YC_downregulatedInCHX	YR_UpregulatedInCHX
ENSDART00000122966|ENSDARG00000089769:hapln1a	18.7328	9.83386	14.4686	7.31506	1	1	YC_downregulatedInCHX	YR_DownregulatedInCHX
ENSDART00000123090|ENSDARG00000086370:apoea	10.1684	3.03654	13.2649	3.21398	1	1	YC_downregulatedInCHX	YR_UpregulatedInCHX
ENSDART00000123250|ENSDARG00000088962:sdc3	38.8969	10.0967	35.1258	9.04056	1	1	YC_downregulatedInCHX	YR_DownregulatedInCHX
ENSDART00000123278|ENSDARG00000056112:pikfyve	10.8952	5.22175	13.6217	7.73664	1	1	YC_downregulatedInCHX	YR_UpregulatedInCHX
ENSDART00000123498|ENSDARG00000087196:fibinb	13.6998	11.131	19.6966	13.9822	1	1	YC_UpregulatedInCHX	YR_UpregulatedInCHX
ENSDART00000123519|ENSDARG00000089002:ube2e1	217.361	38.3514	249.89	43.3365	1	1	YC_downregulatedInCHX	YR_UpregulatedInCHX
ENSDART00000123598|ENSDARG00000003391:snx7	48.0336	8.31592	59.5727	9.08364	1	1	YC_downregulatedInCHX	YR_UpregulatedInCHX
ENSDART00000123613|ENSDARG00000090667:rab6a	63.0812	9.53386	72.5175	11.7051	1	1	YC_downregulatedInCHX	YR_UpregulatedInCHX
ENSDART00000124499|ENSDARG00000008884:hprt1	14.1697	5.42943	17.7527	8.22158	1	1	YC_downregulatedInCHX	YR_UpregulatedInCHX
ENSDART00000124716|ENSDARG00000089355:CU571336.1	22.6273	3.56219	24.0191	4.70332	1	1	YC_downregulatedInCHX	YR_UpregulatedInCHX
ENSDART00000124800|ENSDARG00000070360:fam212aa	34.1226	4.4816	60.8857	7.50495	1	1	YC_downregulatedInCHX	YR_UpregulatedInCHX
ENSDART00000124833|ENSDARG00000052480:pdcd11	18.0929	5.08609	23.6818	6.91641	1	1	YC_downregulatedInCHX	YR_UpregulatedInCHX
ENSDART00000124925|ENSDARG00000071353:AL929007.1	22.252	3.11617	17.631	2.54223	1	1	YC_downregulatedInCHX	YR_DownregulatedInCHX
ENSDART00000124948|ENSDARG00000020820:srp68	95.9923	6.9638	66.5573	4.0611	1	1	YC_downregulatedInCHX	YR_DownregulatedInCHX
ENSDART00000124968|ENSDARG00000009724:rpn2	16.0365	18.0514	14.6496	18.6776	1	1	YC_UpregulatedInCHX	YR_DownregulatedInCHX
ENSDART00000125124|ENSDARG00000058451:rpl6	39.0357	12.9727	29.1069	9.93289	1	1	YC_downregulatedInCHX	YR_DownregulatedInCHX
ENSDART00000125362|ENSDARG00000021794:hmmr	34.8711	11.0774	23.4423	7.14318	1	1	YC_downregulatedInCHX	YR_DownregulatedInCHX
ENSDART00000125815|ENSDARG00000011246:krr1	46.3818	7.5659	21.8117	3.79297	1	1	YC_downregulatedInCHX	YR_DownregulatedInCHX
ENSDART00000125891|ENSDARG00000079512:fam193b	10.8183	3.60532	9.83734	4.27084	1	1	YC_downregulatedInCHX	YR_DownregulatedInCHX
ENSDART00000126186|ENSDARG00000052377:psmd12	176.759	6.09093	199.927	6.71531	1	1	YC_downregulatedInCHX	YR_UpregulatedInCHX
ENSDART00000126466|ENSDARG00000045066:entpd1	19.4875	16.985	7.5634	7.09141	1	1	YC_downregulatedInCHX	YR_DownregulatedInCHX
ENSDART00000127044|ENSDARG00000013861:armc1	44.584	7.78387	49.2734	9.09424	1	1	YC_downregulatedInCHX	YR_UpregulatedInCHX
ENSDART00000127548|ENSDARG00000044511:etv5b	51.2945	14.8135	59.135	17.5959	1	1	YC_downregulatedInCHX	YR_UpregulatedInCHX
ENSDART00000127854|ENSDARG00000068214:ccni	11.5875	63.9931	2.25096	15.1583	1	1	YC_UpregulatedInCHX	YR_DownregulatedInCHX
ENSDART00000127937|ENSDARG00000003293:sox9a	4.02934	5.22175	2.96863	2.80592	1	1	YC_downregulatedInCHX	YR_DownregulatedInCHX
ENSDART00000127948|ENSDARG00000087486:mob1a	7.45588	7.1255	1.64515	2.55313	1	1	YC_downregulatedInCHX	YR_DownregulatedInCHX
ENSDART00000128284|ENSDARG00000087927:nudt9	44.2069	3.03654	28.5448	1.81839	1	1	YC_downregulatedInCHX	YR_DownregulatedInCHX
ENSDART00000128435|ENSDARG00000023532:pinx1	6.51068	23.3246	4.26081	12.9117	1	1	YC_UpregulatedInCHX	YR_DownregulatedInCHX
ENSDART00000128762|ENSDARG00000093482:dedd1	7.10509	3.91808	21.673	10.3872	1	1	YC_UpregulatedInCHX	YR_UpregulatedInCHX
ENSDART00000128785|ENSDARG00000088210:exosc4	41.6843	9.80041	25.8853	6.41199	1	1	YC_downregulatedInCHX	YR_DownregulatedInCHX
ENSDART00000128815|ENSDARG00000089291:stra13	64.7886	25.6176	67.5899	25.8296	1	1	YC_downregulatedInCHX	YR_UpregulatedInCHX
ENSDART00000129134|ENSDARG00000010583:pard3	22.7026	5.09309	20.8216	4.76117	1	1	YC_downregulatedInCHX	YR_DownregulatedInCHX
ENSDART00000129252|ENSDARG00000059053:slc13a4	50.0312	4.374	30.6981	2.38964	1	1	YC_downregulatedInCHX	YR_DownregulatedInCHX
ENSDART00000130125|ENSDARG00000016676:gnao1a	15.4345	4.72872	16.9185	4.63532	1	1	YC_downregulatedInCHX	YR_UpregulatedInCHX
ENSDART00000130131|ENSDARG00000086826:sult6b1	21.5297	10.2113	4.85574	3.24714	1	1	YC_downregulatedInCHX	YR_DownregulatedInCHX
ENSDART00000130264|ENSDARG00000091161:rpz	70.0166	6.46536	33.6422	2.10664	1	1	YC_downregulatedInCHX	YR_DownregulatedInCHX
ENSDART00000130311|ENSDARG00000079686:naa30	44.3884	6.24567	20.4698	2.80592	1	1	YC_downregulatedInCHX	YR_DownregulatedInCHX
ENSDART00000130384|ENSDARG00000044573:cdc42	79.9547	23.664	121.388	38.0055	1	1	YC_downregulatedInCHX	YR_UpregulatedInCHX
ENSDART00000130549|ENSDARG00000055389:si:dkey-67c22.2	96.372	10.7297	88.2223	11.352	1	1	YC_downregulatedInCHX	YR_DownregulatedInCHX
ENSDART00000130705|ENSDARG00000086681:CABZ01035647.1	3.86078	4.68037	4.96119	6.45226	1	1	YC_UpregulatedInCHX	YR_UpregulatedInCHX
ENSDART00000131024|ENSDARG00000014244:rbmx	19.3059	3.78033	10.72	1.81212	1	1	YC_downregulatedInCHX	YR_DownregulatedInCHX
ENSDART00000131124|ENSDARG00000053496:gemin8	84.2745	31.5347	44.8012	16.1899	1	1	YC_downregulatedInCHX	YR_DownregulatedInCHX
ENSDART00000131212|ENSDARG00000043718:FBXO46	36.3357	12.1085	67.0791	23.3638	1	1	YC_downregulatedInCHX	YR_UpregulatedInCHX
ENSDART00000131279|ENSDARG00000061235:alg5	82.4197	9.48179	64.9375	7.38062	1	1	YC_downregulatedInCHX	YR_DownregulatedInCHX
ENSDART00000131295|ENSDARG00000020527:nup62l	48.8998	3.1271	35.44	1.96717	1	1	YC_downregulatedInCHX	YR_DownregulatedInCHX
ENSDART00000131319|ENSDARG00000030700:ctps1a	75.948	4.15757	40.5852	2.43979	1	1	YC_downregulatedInCHX	YR_DownregulatedInCHX
ENSDART00000131339|ENSDARG00000035329:capns1a	133.699	17.4393	106.584	12.828	1	1	YC_downregulatedInCHX	YR_DownregulatedInCHX
ENSDART00000131505|ENSDARG00000038308:ykt6	43.5899	7.67509	55.5445	9.18121	1	1	YC_downregulatedInCHX	YR_UpregulatedInCHX
ENSDART00000131580|ENSDARG00000012553:rap1aa	67.4702	3.03433	71.406	2.89742	1	1	YC_downregulatedInCHX	YR_UpregulatedInCHX
ENSDART00000131677|ENSDARG00000005139:hhatlb	18.9844	8.49042	21.1696	8.92984	1	1	YC_downregulatedInCHX	YR_UpregulatedInCHX
ENSDART00000131729|ENSDARG00000021948:tnc	29.151	3.78033	28.6389	3.18575	1	1	YC_downregulatedInCHX	YR_DownregulatedInCHX
ENSDART00000131758|ENSDARG00000025436:msrb1a	15.4481	4.57301	12.8441	3.75673	1	1	YC_downregulatedInCHX	YR_DownregulatedInCHX
ENSDART00000132135|ENSDARG00000015310:pitpnbl	34.1197	5.39155	20.5692	2.25096	1	1	YC_downregulatedInCHX	YR_DownregulatedInCHX
ENSDART00000132190|ENSDARG00000056258:cdc27	46.0139	9.49445	42.707	8.12902	1	1	YC_downregulatedInCHX	YR_DownregulatedInCHX
ENSDART00000132651|ENSDARG00000061490:u2surp	31.3907	3.34669	24.5146	2.10278	1	1	YC_downregulatedInCHX	YR_DownregulatedInCHX
ENSDART00000132836|ENSDARG00000061690:nxpe3	16.0302	3.13354	9.94788	1.52379	1	1	YC_downregulatedInCHX	YR_DownregulatedInCHX
ENSDART00000133059|ENSDARG00000035990:cited4a	32.1554	4.22492	92.0493	10.6735	1	1	YC_downregulatedInCHX	YR_UpregulatedInCHX
ENSDART00000133642|ENSDARG00000040024:gpd1l	21.3328	6.14201	21.3284	6.2286	1	1	YC_downregulatedInCHX	YR_DownregulatedInCHX
ENSDART00000133650|ENSDARG00000022944:ecd	10.8794	6.12706	8.85317	5.99036	1	1	YC_downregulatedInCHX	YR_DownregulatedInCHX
ENSDART00000133949|ENSDARG00000035505:nelfb	16.9752	3.01765	22.5091	2.7092	1	1	YC_downregulatedInCHX	YR_UpregulatedInCHX
ENSDART00000133976|ENSDARG00000011921:txnl1	119.108	3.38005	110.824	3.1356	1	1	YC_downregulatedInCHX	YR_DownregulatedInCHX
ENSDART00000134439|ENSDARG00000070786:znf770	16.631	5.52617	27.7551	10.3572	1	1	YC_downregulatedInCHX	YR_UpregulatedInCHX
ENSDART00000134526|ENSDARG00000078807:C5H9orf142	61.4216	19.7675	33.8962	10.1127	1	1	YC_downregulatedInCHX	YR_DownregulatedInCHX
ENSDART00000135004|ENSDARG00000001162:matr3l1.1	21.425	7.48759	8.38495	2.86636	1	1	YC_downregulatedInCHX	YR_DownregulatedInCHX
ENSDART00000135207|ENSDARG00000022129:rbm4.3	9.89711	7.73839	5.59133	4.50923	1	1	YC_downregulatedInCHX	YR_DownregulatedInCHX
ENSDART00000135230|ENSDARG00000075211:chd7	76.7101	4.92832	80.9634	5.16437	1	1	YC_downregulatedInCHX	YR_UpregulatedInCHX
ENSDART00000135472|ENSDARG00000005098:PRC1	19.1819	3.74489	20.8769	3.63052	1	1	YC_downregulatedInCHX	YR_UpregulatedInCHX
ENSDART00000135509|ENSDARG00000095579:FIS1	23.1985	6.14085	26.7402	5.56586	1	1	YC_downregulatedInCHX	YR_UpregulatedInCHX
ENSDART00000135569|ENSDARG00000002401:gale	46.8397	4.10367	24.3828	1.96717	1	1	YC_downregulatedInCHX	YR_DownregulatedInCHX
ENSDART00000135655|ENSDARG00000093022:seph	67.5828	8.08697	34.4018	4.21592	1	1	YC_downregulatedInCHX	YR_DownregulatedInCHX
ENSDART00000136108|ENSDARG00000044942:mrpl45	23.5183	7.63792	30.1748	11.4884	1	1	YC_downregulatedInCHX	YR_UpregulatedInCHX
ENSDART00000136402|ENSDARG00000026236:zgc:56585	52.9631	4.69533	92.6608	8.42442	1	1	YC_downregulatedInCHX	YR_UpregulatedInCHX
ENSDART00000136439|ENSDARG00000052907:bcl7a	116.129	17.6468	85.8932	12.777	1	1	YC_downregulatedInCHX	YR_DownregulatedInCHX
ENSDART00000136539|ENSDARG00000091271:CENPT	5.39566	18.6806	1.67197	9.36462	1	1	YC_UpregulatedInCHX	YR_DownregulatedInCHX
ENSDART00000136593|ENSDARG00000054442:cbx1b	31.2615	4.15724	19.1006	2.66815	1	1	YC_downregulatedInCHX	YR_DownregulatedInCHX
ENSDART00000136771|ENSDARG00000041896:dnajc5ga	37.1758	11.4212	67.8225	21.6597	1	1	YC_downregulatedInCHX	YR_UpregulatedInCHX
ENSDART00000136820|ENSDARG00000007795:cst3	49.6594	5.73812	71.5478	9.04713	1	1	YC_downregulatedInCHX	YR_UpregulatedInCHX
ENSDART00000137287|ENSDARG00000042069:pebp1	8.03824	5.39284	2.06597	1.06616	1	1	YC_downregulatedInCHX	YR_DownregulatedInCHX
ENSDART00000137346|ENSDARG00000036070:znrd1	112.708	16.3486	75.5735	9.55601	1	1	YC_downregulatedInCHX	YR_DownregulatedInCHX
ENSDART00000137593|ENSDARG00000095023:BX324003.4	9.33667	9.31171	8.34018	7.75719	1	1	YC_downregulatedInCHX	YR_DownregulatedInCHX
ENSDART00000137620|ENSDARG00000092467:si:ch73-46j18.5:	41.0272	5.76698	48.9253	6.0852	1	1	YC_downregulatedInCHX	YR_UpregulatedInCHX
ENSDART00000137705|ENSDARG00000015905:lztr1	29.6408	5.10699	27.3819	4.09243	1	1	YC_downregulatedInCHX	YR_DownregulatedInCHX
ENSDART00000137997|ENSDARG00000010721:sept6	52.2571	6.13898	51.8467	6.45762	1	1	YC_downregulatedInCHX	YR_DownregulatedInCHX
ENSDART00000138183|ENSDARG00000000018:nrf1	19.1923	5.32579	20.6647	5.16685	1	1	YC_downregulatedInCHX	YR_UpregulatedInCHX
ENSDART00000138270|ENSDARG00000006786:copz2	33.7858	8.30019	31.0993	8.45855	1	1	YC_downregulatedInCHX	YR_DownregulatedInCHX
ENSDART00000138351|ENSDARG00000074301:cth	51.8708	4.57533	13.4336	0.578991	1	1	YC_downregulatedInCHX	YR_DownregulatedInCHX
ENSDART00000138416|ENSDARG00000060306:tfcp2	41.3953	5.72362	45.5629	7.38603	1	1	YC_downregulatedInCHX	YR_UpregulatedInCHX
ENSDART00000138470|ENSDARG00000013025:ints6	27.8024	3.96595	27.9388	3.82475	1	1	YC_downregulatedInCHX	YR_UpregulatedInCHX
ENSDART00000139069|ENSDARG00000003869:decr1	37.8305	6.04005	37.9666	5.28722	1	1	YC_downregulatedInCHX	YR_UpregulatedInCHX
ENSDART00000139125|ENSDARG00000093760:si:ch211-197h24.9	6.66232	7.27362	0.745966	1.06616	1	1	YC_downregulatedInCHX	YR_DownregulatedInCHX
ENSDART00000139715|ENSDARG00000058650:dpm3	64.9386	21.1325	61.1319	19.6012	1	1	YC_downregulatedInCHX	YR_DownregulatedInCHX
ENSDART00000139899|ENSDARG00000011615:mybpc3	21.7601	3.29358	17.9167	1.64515	1	1	YC_downregulatedInCHX	YR_DownregulatedInCHX
ENSDART00000139944|ENSDARG00000092383:si:dkeyp-12a9.5	4.37117	3.65354	1.95262	1.06616	1	1	YC_downregulatedInCHX	YR_DownregulatedInCHX
ENSDART00000140336|ENSDARG00000056665:nsun2	84.5917	5.10123	64.8236	4.01639	1	1	YC_downregulatedInCHX	YR_DownregulatedInCHX
ENSDART00000140460|ENSDARG00000076752:tmem67	5.1507	4.04804	8.20615	7.26404	1	1	YC_UpregulatedInCHX	YR_UpregulatedInCHX
ENSDART00000140695|ENSDARG00000077620:cdca7a	111.403	11.8833	81.867	7.86437	1	1	YC_downregulatedInCHX	YR_DownregulatedInCHX
ENSDART00000141048|ENSDARG00000055046:ponzr5	32.5205	11.4428	32.0778	10.7883	1	1	YC_downregulatedInCHX	YR_DownregulatedInCHX
ENSDART00000141305|ENSDARG00000057062:wu:fc13c02	182.53	6.83104	253.075	10.2059	1	1	YC_downregulatedInCHX	YR_UpregulatedInCHX
ENSDART00000141446|ENSDARG00000021193:coro1cb	32.4702	8.54415	26.5864	7.99587	1	1	YC_downregulatedInCHX	YR_DownregulatedInCHX
ENSDART00000142306|ENSDARG00000002303:xpot	48.6447	18.2775	41.2484	15.2905	1	1	YC_downregulatedInCHX	YR_DownregulatedInCHX
ENSDART00000142317|ENSDARG00000071345:mgst2	38.6075	21.7958	41.4186	24.1127	1	1	YC_downregulatedInCHX	YR_UpregulatedInCHX
ENSDART00000143219|ENSDARG00000017730:klhdc4	33.1865	3.64662	31.5634	3.07878	1	1	YC_downregulatedInCHX	YR_DownregulatedInCHX
ENSDART00000143388|ENSDARG00000057726:znf185	72.8053	3.2414	39.2454	1.48698	1	1	YC_downregulatedInCHX	YR_DownregulatedInCHX
ENSDART00000143413|ENSDARG00000094887:si:ch211-170d8.2	10.5444	6.30951	18.7949	9.44098	1	1	YC_downregulatedInCHX	YR_UpregulatedInCHX
ENSDART00000143486|ENSDARG00000023220:selt2	79.2755	8.21672	53.4678	4.83587	1	1	YC_downregulatedInCHX	YR_DownregulatedInCHX
ENSDART00000143702|ENSDARG00000035423:zgc:123194	723.479	224.445	70.2087	21.709	1	1	YC_downregulatedInCHX	YR_DownregulatedInCHX
ENSDART00000143723|ENSDARG00000019976:idi1	35.3583	5.02329	21.9885	3.38491	1	1	YC_downregulatedInCHX	YR_DownregulatedInCHX
ENSDART00000143891|ENSDARG00000095552:ogt.2	30.6087	4.69533	61.8884	10.6547	1	1	YC_downregulatedInCHX	YR_UpregulatedInCHX
ENSDART00000144000|ENSDARG00000091215:rpz2	70.0166	6.46536	33.6422	2.10664	1	1	YC_downregulatedInCHX	YR_DownregulatedInCHX
ENSDART00000144168|ENSDARG00000000394:matr3l1.1	85.5788	4.13216	100.676	4.21204	1	1	YC_downregulatedInCHX	YR_UpregulatedInCHX
ENSDART00000144206|ENSDARG00000093817:hmgn2	1619.2	24.8418	1380.08	22.1888	1	1	YC_downregulatedInCHX	YR_DownregulatedInCHX
ENSDART00000144366|ENSDARG00000057238:si:dkey-30k6.5	3.72322	3.44319	7.96102	3.87919	1	1	YC_UpregulatedInCHX	YR_UpregulatedInCHX
ENSDART00000144702|ENSDARG00000025535:clint1a	60.367	5.31781	64.2999	4.72403	1	1	YC_downregulatedInCHX	YR_UpregulatedInCHX
ENSDART00000144744|ENSDARG00000031678:COL5A2	46.1051	4.00224	43.8084	3.17383	1	1	YC_downregulatedInCHX	YR_DownregulatedInCHX
ENSDART00000144816|ENSDARG00000052154:lix1	26.2785	8.73442	39.0984	14.8187	1	1	YC_downregulatedInCHX	YR_UpregulatedInCHX
ENSDART00000144842|ENSDARG00000031388:dctn2	31.9295	11.9184	23.6888	9.40634	1	1	YC_downregulatedInCHX	YR_DownregulatedInCHX
ENSDART00000144868|ENSDARG00000053810:hnrnpc	169.961	7.58915	123.839	5.79463	1	1	YC_downregulatedInCHX	YR_DownregulatedInCHX
ENSDART00000145103|ENSDARG00000028661:cntfr	24.6665	5.22175	33.8374	6.28905	1	1	YC_downregulatedInCHX	YR_UpregulatedInCHX
ENSDART00000145214|ENSDARG00000045355:tceb1a	34.8373	11.1122	30.4411	9.37956	1	1	YC_downregulatedInCHX	YR_DownregulatedInCHX
ENSDART00000145427|ENSDARG00000055307:sypl2a	57.2319	16.4369	72.9067	19.938	1	1	YC_downregulatedInCHX	YR_UpregulatedInCHX
ENSDART00000145442|ENSDARG00000094097:si:ch211-209a2.1	11.9184	26.4451	34.3843	71.6341	1	1	YC_UpregulatedInCHX	YR_UpregulatedInCHX
ENSDART00000145665|ENSDARG00000007657:ccnh	12.2746	3.95144	9.08567	2.38964	1	1	YC_downregulatedInCHX	YR_DownregulatedInCHX
ENSDART00000145991|ENSDARG00000074807:tbrg4	25.4771	15.9265	40.3281	24.9454	1	1	YC_downregulatedInCHX	YR_UpregulatedInCHX
ENSDART00000146160|ENSDARG00000076904:loxl5b	15.4962	7.07762	5.36617	3.33686	1	1	YC_downregulatedInCHX	YR_DownregulatedInCHX
ENSDART00000146202|ENSDARG00000026862:aktip	98.4029	8.39541	144.738	11.415	1	1	YC_downregulatedInCHX	YR_UpregulatedInCHX
ENSDART00000146237|ENSDARG00000052846:fsta	38.1926	3.79723	69.261	6.62118	1	1	YC_downregulatedInCHX	YR_UpregulatedInCHX
ENSDART00000146272|ENSDARG00000045490:NDUFB2	208.681	75.8184	247.144	89.5912	1	1	YC_downregulatedInCHX	YR_UpregulatedInCHX
ENSDART00000146275|ENSDARG00000037929:strada	22.7219	4.46961	18.2686	2.64991	1	1	YC_downregulatedInCHX	YR_DownregulatedInCHX
ENSDART00000146309|ENSDARG00000044102:znf593	83.1356	7.07652	85.7555	7.99744	1	1	YC_downregulatedInCHX	YR_UpregulatedInCHX
ENSDART00000146517|ENSDARG00000032083:dpysl2b	35.3085	10.4224	29.4905	8.29093	1	1	YC_downregulatedInCHX	YR_DownregulatedInCHX
ENSDART00000146567|ENSDARG00000039616:cenpk	42.3118	3.60532	20.8278	1.22121	1	1	YC_downregulatedInCHX	YR_DownregulatedInCHX
ENSDART00000146758|ENSDARG00000079886:fam105bb	15.8125	5.92674	17.3623	5.56346	1	1	YC_downregulatedInCHX	YR_UpregulatedInCHX
ENSDART00000146932|ENSDARG00000093420:creb1b	70.2589	11.4576	47.8531	6.79133	1	1	YC_downregulatedInCHX	YR_DownregulatedInCHX
ENSDART00000147059|ENSDARG00000014914:lamp2	22.5544	9.21766	44.3269	17.8765	1	1	YC_downregulatedInCHX	YR_UpregulatedInCHX
ENSDART00000147210|ENSDARG00000018853:si:dkey-199f5.8	56.9619	4.48217	69.704	3.9274	1	1	YC_downregulatedInCHX	YR_UpregulatedInCHX
ENSDART00000147909|ENSDARG00000094249:wu:fc17b08	10.5273	6.44644	23.795	11.3537	1	1	YC_UpregulatedInCHX	YR_UpregulatedInCHX
ENSDART00000148105|ENSDARG00000057929:naf1	36.1262	4.36862	12.6357	0.578991	1	1	YC_downregulatedInCHX	YR_DownregulatedInCHX
ENSDART00000148208|ENSDARG00000074940:sep15	49.5505	8.27973	44.0215	7.98368	1	1	YC_downregulatedInCHX	YR_DownregulatedInCHX
ENSDART00000148219|ENSDARG00000094729:si:ch211-42i9.4:	76.6523	4.53573	106.016	7.79852	1	1	YC_downregulatedInCHX	YR_UpregulatedInCHX
ENSDART00000148356|ENSDARG00000063572:perp	137.839	11.1688	120.785	8.99522	1	1	YC_downregulatedInCHX	YR_DownregulatedInCHX
ENSDART00000148514|ENSDARG00000003519:aprt	26.0105	11.1062	17.7318	7.84636	1	1	YC_downregulatedInCHX	YR_DownregulatedInCHX
ENSDART00000149149|ENSDARG00000074453:zfx	7.41753	4.43429	18.1377	8.21567	1	1	YC_UpregulatedInCHX	YR_UpregulatedInCHX
ENSDART00000149187|ENSDARG00000005756:dync1i2a	41.011	4.89814	30.4083	3.03333	1	1	YC_downregulatedInCHX	YR_DownregulatedInCHX
ENSDART00000149299|ENSDARG00000058992:cers2b	4.18215	8.14356	9.95443	16.3252	1	1	YC_UpregulatedInCHX	YR_UpregulatedInCHX
ENSDART00000149371|ENSDARG00000044753:idh3b	23.7756	4.10108	36.7132	6.57263	1	1	YC_downregulatedInCHX	YR_UpregulatedInCHX
ENSDART00000149779|ENSDARG00000015638:gemin2	105.72	31.1228	59.4374	18.0632	1	1	YC_downregulatedInCHX	YR_DownregulatedInCHX
ENSDART00000149868|ENSDARG00000053021:grsf1	68.7764	8.59088	40.0071	4.69075	1	1	YC_downregulatedInCHX	YR_DownregulatedInCHX
ENSDART00000150953|ENSDARG00000073710:usp7	38.8161	5.83718	22.7049	2.52941	1	1	YC_downregulatedInCHX	YR_DownregulatedInCHX
ENSDART00000151874|ENSDARG00000056099:gtf2h5	60.3714	4.54172	94.9667	6.92722	1	1	YC_downregulatedInCHX	YR_UpregulatedInCHX
ENSDART00000152193|ENSDARG00000079067:mms19	3.2414	3.1735	6.93816	4.85574	1	1	YC_UpregulatedInCHX	YR_UpregulatedInCHX
ENSDART00000152482|ENSDARG00000076966:pagr1	101.609	8.11489	69.2884	4.65768	1	1	YC_downregulatedInCHX	YR_DownregulatedInCHX
ENSDART00000152528|ENSDARG00000089243:r3hcc1l	36.4048	8.07912	27.8641	6.46914	1	1	YC_downregulatedInCHX	YR_DownregulatedInCHX
ENSDART00000152689|ENSDARG00000045123:OPLAH	24.4582	5.32103	15.8772	4.08079	1	1	YC_downregulatedInCHX	YR_DownregulatedInCHX
ENSDART00000152745|ENSDARG00000039424:snrpb2	64.5974	3.15183	60.9261	1.81839	1	1	YC_downregulatedInCHX	YR_DownregulatedInCHX
ENSDART00000152899|ENSDARG00000037618:ddit4	45.9077	4.80149	58.8203	5.91825	1	1	YC_downregulatedInCHX	YR_UpregulatedInCHX
ENSDART00000153179|ENSDARG00000075721:zdhhc6	21.3186	6.39235	11.8532	4.32971	1	1	YC_downregulatedInCHX	YR_DownregulatedInCHX
ENSDART00000153428|ENSDARG00000074161:tnrc6b	33.6732	4.01251	54.7659	5.52273	1	1	YC_downregulatedInCHX	YR_UpregulatedInCHX
ENSDART00000153620|ENSDARG00000075953:ddx24	29.649	5.17718	25.9011	3.91979	1	1	YC_downregulatedInCHX	YR_DownregulatedInCHX
ENSDART00000153825|ENSDARG00000090386:cd3eap	27.5475	13.7659	13.07	6.37362	1	1	YC_downregulatedInCHX	YR_DownregulatedInCHX
ENSDART00000154024|ENSDARG00000076379:NSMCE2	16.7118	4.55516	16.4002	4.78718	1	1	YC_downregulatedInCHX	YR_DownregulatedInCHX
ENSDART00000154066|ENSDARG00000079783:isg20	24.2154	9.93368	27.6424	11.9696	1	1	YC_downregulatedInCHX	YR_UpregulatedInCHX
ENSDART00000154286|ENSDARG00000089105:N4BP2L1	34.27	5.85611	36.428	6.45951	1	1	YC_downregulatedInCHX	YR_UpregulatedInCHX
ENSDART00000154357|ENSDARG00000060494:eprs	97.1566	6.10876	53.863	3.01878	1	1	YC_downregulatedInCHX	YR_DownregulatedInCHX
ENSDART00000154552|ENSDARG00000098024:si:dkey-262k9.2	9.84003	3.17192	4.62258	1.95262	1	1	YC_downregulatedInCHX	YR_DownregulatedInCHX
ENSDART00000154561|ENSDARG00000038768:mrpl12	93.1005	3.98567	124.699	5.25282	1	1	YC_downregulatedInCHX	YR_UpregulatedInCHX
ENSDART00000154650|ENSDARG00000097737:si:dkey-188h10.3:	3.03654	30.4477	1.81839	22.0232	1	1	YC_UpregulatedInCHX	YR_DownregulatedInCHX
ENSDART00000154690|ENSDARG00000057681:si:ch211-266o15.1	13.2402	3.75211	21.205	5.15526	1	1	YC_downregulatedInCHX	YR_UpregulatedInCHX
ENSDART00000154951|ENSDARG00000097797:TOMM6	460.704	40.4935	299.875	24.5052	1	1	YC_downregulatedInCHX	YR_DownregulatedInCHX
ENSDART00000155052|ENSDARG00000097696:si:ch73-71c20.5	17.9411	3.5954	14.1878	3.03333	1	1	YC_downregulatedInCHX	YR_DownregulatedInCHX
ENSDART00000155298|ENSDARG00000078092:limd2	47.1311	7.19019	26.9821	3.47234	1	1	YC_downregulatedInCHX	YR_DownregulatedInCHX
ENSDART00000155619|ENSDARG00000042835:tfdp2	6.4502	3.38005	5.30404	3.21398	1	1	YC_downregulatedInCHX	YR_DownregulatedInCHX
ENSDART00000155676|ENSDARG00000013990:ube2q2	25.5751	3.11617	32.6061	4.22289	1	1	YC_downregulatedInCHX	YR_UpregulatedInCHX
ENSDART00000155967|ENSDARG00000054320:ap2a1	4.93965	9.61544	2.745	4.27084	1	1	YC_downregulatedInCHX	YR_DownregulatedInCHX
ENSDART00000156352|ENSDARG00000030945:si:ch211-259g3.4	4.65952	3.03937	2.80313	2.56193	1	1	YC_downregulatedInCHX	YR_DownregulatedInCHX
ENSDART00000156711|ENSDARG00000042563:MIS18BP1	93.8613	6.15667	25.5092	1.81839	1	1	YC_downregulatedInCHX	YR_DownregulatedInCHX
NM_001002557:nedd8l	47.1832	7.79891	28.8506	4.94277	1	1	YC_downregulatedInCHX	YR_DownregulatedInCHX
NM_001007364:cope	277.749	12.6585	191.823	8.35541	1	1	YC_downregulatedInCHX	YR_DownregulatedInCHX
NM_182877:slc34a2b	3.89292	5.66679	8.80907	15.3453	1	1	YC_UpregulatedInCHX	YR_UpregulatedInCHX
NM_198811:pald1a	53.4419	8.37671	25.0479	4.31967	1	1	YC_downregulatedInCHX	YR_DownregulatedInCHX
NM_200701:wdr21	11.6889	3.03654	15.566	4.01031	1	1	YC_downregulatedInCHX	YR_UpregulatedInCHX
