# Supplementary material for: Dual-initiation promoters with intertwined canonical and TCT/TOP transcription start sites diversify transcript processing
Source: Nat Commun. 2020 Jan 10;11:168. doi: 10.1038/s41467-019-13687-0 (PMC6954239; doi:10.1038/s41467-019-13687-0)
Supplement: Supplementary file 9 — Supplementary Data 7 [file 41467_2019_13687_MOESM9_ESM.xlsx]

## Sheet: Supplementary Table 7
Supplementary Table 7	Dual-initiaiton promoter genes in human HepG2 cell line and drosophilla S2 cells
Human HepG2 cell line				Drosophila S2 cells
Gene	Initiation type	Dominant initiaiton		Gene	Initiation type	Dominant initiaiton
A1CF	DualInitiation	YRDominant		NM_001007095|CG42637	DualInitiation	YCDominant
A2M	DualInitiation	YRDominant		NM_001014547|Nop60B	DualInitiation	YCDominant
AACS	DualInitiation	YCDominant		NM_001014551|RpL41	DualInitiation	YCDominant
AAGAB	DualInitiation	YRDominant		NM_001032217|Df31	DualInitiation	YCDominant
AAK1	DualInitiation	YRDominant		NM_001032403|Meltrin	DualInitiation	YCDominant
AAMP	DualInitiation	YRDominant		NM_001103681|RpL7-like	DualInitiation	YCDominant
AAR2	DualInitiation	YRDominant		NM_001103682|CG34164	DualInitiation	YCDominant
AASDHPPT	DualInitiation	YRDominant		NM_001170003|Gyc76C	DualInitiation	YCDominant
AASS	DualInitiation	YRDominant		NM_001201760|RpL27A	DualInitiation	YCDominant
AATF	DualInitiation	YRDominant		NM_001258466|RpL15	DualInitiation	YCDominant
ABAT	DualInitiation	YRDominant		NM_001258475|RpS3A	DualInitiation	YCDominant
ABCA1	DualInitiation	YRDominant		NM_001258978|eIF-4a	DualInitiation	YCDominant
ABCA11P	DualInitiation	YCDominant		NM_001259642|Spn	DualInitiation	YCDominant
ABCB7	DualInitiation	YCDominant		NM_001260095|cwo	DualInitiation	YCDominant
ABCC2	DualInitiation	YRDominant		NM_001272220|arm	DualInitiation	YCDominant
ABCC3	DualInitiation	YCDominant		NM_001272893|RpLP1	DualInitiation	YCDominant
ABCD1	DualInitiation	YRDominant		NM_001273041|RpS21	DualInitiation	YCDominant
ABCD3	DualInitiation	YRDominant		NM_001273089|RpL40	DualInitiation	YCDominant
ABCD4	DualInitiation	YRDominant		NM_001273206|CG31635	DualInitiation	YCDominant
ABCF1	DualInitiation	YRDominant		NM_001273289|Rack1	DualInitiation	YCDominant
ABCF2	DualInitiation	YRDominant		NM_001273771|RpL38	DualInitiation	YCDominant
ABCF3	DualInitiation	YRDominant		NM_001274294|CG13900	DualInitiation	YCDominant
ABHD17B	DualInitiation	YRDominant		NM_001274454|Ubi-p63E	DualInitiation	YCDominant
ABI1	DualInitiation	YRDominant		NM_001274497|CG12493	DualInitiation	YCDominant
ABI2	DualInitiation	YRDominant		NM_001274840|tral	DualInitiation	YCDominant
ABT1	DualInitiation	YRDominant		NM_001275304|RpL10	DualInitiation	YCDominant
AC002398.9	DualInitiation	YRDominant		NM_001275362|RpL13A	DualInitiation	YCDominant
AC005682.5	DualInitiation	YCDominant		NM_001297971|RpL35	DualInitiation	YCDominant
AC007099.1	DualInitiation	YRDominant		NM_001297989|CG12728	DualInitiation	YCDominant
AC013394.2	DualInitiation	YRDominant		NM_001297990|CG32756	DualInitiation	YCDominant
AC022816.2	DualInitiation	YRDominant		NM_001298013|CG42240	DualInitiation	YCDominant
AC024592.12	DualInitiation	YRDominant		NM_001298130|RpS28b	DualInitiation	YCDominant
AC068580.5	DualInitiation	YRDominant		NM_001298409|RpS19a	DualInitiation	YCDominant
AC074117.10	DualInitiation	YRDominant		NM_001298431|RpS5a	DualInitiation	YCDominant
AC079305.8	DualInitiation	YRDominant		NM_001298580|CG32512	DualInitiation	YCDominant
AC099344.2	DualInitiation	YRDominant		NM_001298606|l(1)G0196	DualInitiation	YCDominant
ACAA1	DualInitiation	YRDominant		NM_001298808|RpL36A	DualInitiation	YCDominant
ACAA2	DualInitiation	YRDominant		NM_001298818|RpS13	DualInitiation	YCDominant
ACADSB	DualInitiation	YRDominant		NM_001298856|RpS2	DualInitiation	YCDominant
ACAP2	DualInitiation	YRDominant		NM_001298865|RpL7	DualInitiation	YCDominant
ACAT1	DualInitiation	YRDominant		NM_001298897|RpL9	DualInitiation	YCDominant
ACBD3	DualInitiation	YRDominant		NM_001298966|RpL24	DualInitiation	YCDominant
ACLY	DualInitiation	YRDominant		NM_001299113|RpS26	DualInitiation	YCDominant
ACOT13	DualInitiation	YRDominant		NM_001299204|RpL21	DualInitiation	YCDominant
ACOX1	DualInitiation	YRDominant		NM_001299318|Non1	DualInitiation	YCDominant
ACOX2	DualInitiation	YRDominant		NM_001299616|eIF3-S8	DualInitiation	YCDominant
ACOX2	DualInitiation	YRDominant		NM_001299685|RpL11	DualInitiation	YCDominant
ACP1	DualInitiation	YRDominant		NM_001300126|RpS4	DualInitiation	YCDominant
ACSL3	DualInitiation	YRDominant		NM_001300313|CAHbeta	DualInitiation	YCDominant
ACSL4	DualInitiation	YCDominant		NM_001300337|Fancl	DualInitiation	YCDominant
ACSL5	DualInitiation	YRDominant		NM_001300457|eIF-1A	DualInitiation	YCDominant
ACSS2	DualInitiation	YRDominant		NM_001300552|RpS3	DualInitiation	YCDominant
ACTA1	DualInitiation	YRDominant		NM_001316443|RpL26	DualInitiation	YCDominant
ACTA2	DualInitiation	YRDominant		NM_001316502|Tctp	DualInitiation	YCDominant
ACTN1	DualInitiation	YRDominant		NM_057281|RpL36	DualInitiation	YCDominant
ACTR10	DualInitiation	YRDominant		NM_057283|RpL19	DualInitiation	YCDominant
ACTR1A	DualInitiation	YRDominant		NM_057430|RpS27A	DualInitiation	YCDominant
ACTR2	DualInitiation	YRDominant		NM_057505|bic	DualInitiation	YCDominant
ACTR3	DualInitiation	YRDominant		NM_057695|CG4038	DualInitiation	YCDominant
ADAM9	DualInitiation	YRDominant		NM_057786|RpL22	DualInitiation	YCDominant
ADAT2	DualInitiation	YRDominant		NM_057855|RpL29	DualInitiation	YCDominant
ADAT3	DualInitiation	YRDominant		NM_057966|RpL39	DualInitiation	YCDominant
ADH5	DualInitiation	YRDominant		NM_058027|Ef1alpha48D	DualInitiation	YCDominant
ADH6	DualInitiation	YRDominant		NM_058031|Ip259	DualInitiation	YCDominant
ADI1	DualInitiation	YRDominant		NM_078518|RpS6	DualInitiation	YCDominant
ADIPOR2	DualInitiation	YRDominant		NM_079040|RpLP2	DualInitiation	YCDominant
ADNP	DualInitiation	YRDominant		NM_079050|RpL18A	DualInitiation	YCDominant
ADNP2	DualInitiation	YCDominant		NM_079061|mRpS28	DualInitiation	YCDominant
ADPRHL2	DualInitiation	YCDominant		NM_079089|RpL23	DualInitiation	YCDominant
ADRM1	DualInitiation	YRDominant		NM_079162|RpL23A	DualInitiation	YCDominant
ADSS	DualInitiation	YCDominant		NM_079251|RpL14	DualInitiation	YCDominant
AEN	DualInitiation	YRDominant		NM_079280|RpS9	DualInitiation	YCDominant
AFG3L2	DualInitiation	YRDominant		NM_079546|mRpS9	DualInitiation	YCDominant
AFP	DualInitiation	YRDominant		NM_079591|RpS25	DualInitiation	YCDominant
AGBL5	DualInitiation	YRDominant		NM_079697|RpS20	DualInitiation	YCDominant
AGFG1	DualInitiation	YCDominant		NM_079739|eIF-3p66	DualInitiation	YCDominant
AGFG2	DualInitiation	YRDominant		NM_079814|RpL4	DualInitiation	YCDominant
AGMAT	DualInitiation	YRDominant		NM_079970|RpS15Aa	DualInitiation	YCDominant
AGO2	DualInitiation	YRDominant		NM_080145|RpS14a	DualInitiation	YCDominant
AGPS	DualInitiation	YRDominant		NM_130655|eIF3ga	DualInitiation	YCDominant
AGRN	DualInitiation	YRDominant		NM_132118|RpL17	DualInitiation	YCDominant
AGT	DualInitiation	YRDominant		NM_132274|CG1785	DualInitiation	YCDominant
AHCYL1	DualInitiation	YRDominant		NM_132549|CG15735	DualInitiation	YCDominant
AHNAK	DualInitiation	YRDominant		NM_132777|RpL37a	DualInitiation	YCDominant
AHSA1	DualInitiation	YRDominant		NM_134273|arm	DualInitiation	YCDominant
AHSG	DualInitiation	YCDominant		NM_134480|RpS10b	DualInitiation	YCDominant
AIF1L	DualInitiation	YRDominant		NM_135461|CG4364	DualInitiation	YCDominant
AIG1	DualInitiation	YRDominant		NM_135797|CG6523	DualInitiation	YCDominant
AIMP2	DualInitiation	YRDominant		NM_136142|CG10337	DualInitiation	YCDominant
AIP	DualInitiation	YCDominant		NM_136772|RpS15Ab	DualInitiation	YCDominant
AJUBA	DualInitiation	YRDominant		NM_137088|Tango7	DualInitiation	YCDominant
AK3	DualInitiation	YRDominant		NM_137095|RpS23	DualInitiation	YCDominant
AKAP1	DualInitiation	YRDominant		NM_137292|RpS15	DualInitiation	YCDominant
AKIRIN1	DualInitiation	YRDominant		NM_137366|Lhr	DualInitiation	YCDominant
AKIRIN2	DualInitiation	YRDominant		NM_137384|eIF3-S9	DualInitiation	YCDominant
AKNAD1	DualInitiation	YRDominant		NM_137388|Ns2	DualInitiation	YCDominant
AKR1B1	DualInitiation	YRDominant		NM_137760|CG10306	DualInitiation	YCDominant
AKR7A2	DualInitiation	YRDominant		NM_137841|RpS16	DualInitiation	YCDominant
AKT2	DualInitiation	YRDominant		NM_137849|RpS24	DualInitiation	YCDominant
AL021546.6	DualInitiation	YRDominant		NM_137993|shu	DualInitiation	YCDominant
AL163636.6	DualInitiation	YRDominant		NM_139622|CG15011	DualInitiation	YCDominant
ALB	DualInitiation	YCDominant		NM_139834|RpL18	DualInitiation	YCDominant
ALB	DualInitiation	YCDominant		NM_140015|pix	DualInitiation	YCDominant
ALCAM	DualInitiation	YRDominant		NM_140257|RpL10Ab	DualInitiation	YCDominant
ALDH18A1	DualInitiation	YRDominant		NM_140296|CG5642	DualInitiation	YCDominant
ALDH1B1	DualInitiation	YRDominant		NM_140638|TyrRS	DualInitiation	YCDominant
ALDH2	DualInitiation	YRDominant		NM_141282|RpL35A	DualInitiation	YCDominant
ALDH4A1	DualInitiation	YRDominant		NM_141816|RpL24-like	DualInitiation	YCDominant
ALDH5A1	DualInitiation	YRDominant		NM_143102|RpS27	DualInitiation	YCDominant
ALDH7A1	DualInitiation	YRDominant		NM_143483|RpS8	DualInitiation	YCDominant
ALG8	DualInitiation	YRDominant		NM_143619|RpL6	DualInitiation	YCDominant
ALKBH2	DualInitiation	YRDominant		NM_165394|EF2	DualInitiation	YCDominant
ALYREF	DualInitiation	YRDominant		NM_165682|RpL31	DualInitiation	YCDominant
AMACR	DualInitiation	YRDominant		NM_165868|RpS11	DualInitiation	YCDominant
AMBP	DualInitiation	YRDominant		NM_166264|pAbp	DualInitiation	YCDominant
AMBRA1	DualInitiation	YRDominant		NM_166480|HmgD	DualInitiation	YCDominant
AMD1	DualInitiation	YRDominant		NM_166654|eIF-5A	DualInitiation	YCDominant
ANAPC16	DualInitiation	YRDominant		NM_166889|sta	DualInitiation	YCDominant
ANG	DualInitiation	YRDominant		NM_166912|arm	DualInitiation	YCDominant
ANG	DualInitiation	YRDominant		NM_167043|RpL35	DualInitiation	YCDominant
ANG	DualInitiation	YRDominant		NM_167073|RpL7A	DualInitiation	YCDominant
ANG	DualInitiation	YRDominant		NM_168004|RpL28	DualInitiation	YCDominant
ANKHD1	DualInitiation	YRDominant		NM_168495|CG32100	DualInitiation	YCDominant
ANKHD1-EIF4EBP3	DualInitiation	YRDominant		NM_168534|RpS12	DualInitiation	YCDominant
ANKRD10	DualInitiation	YRDominant		NM_168999|eIF3-S10	DualInitiation	YCDominant
ANKRD11	DualInitiation	YRDominant		NM_169277|RpL34b	DualInitiation	YCDominant
ANKRD40	DualInitiation	YRDominant		NM_169311|RpS29	DualInitiation	YCDominant
ANKRD46	DualInitiation	YRDominant		NM_169378|RpL3	DualInitiation	YCDominant
ANKRD52	DualInitiation	YRDominant		NM_170386|CG11876	DualInitiation	YCDominant
ANKS4B	DualInitiation	YRDominant		NM_205909|eIF-3p40	DualInitiation	YCDominant
ANKZF1	DualInitiation	YRDominant		NM_206589|RpS7	DualInitiation	YCDominant
ANLN	DualInitiation	YRDominant		NM_206605|arm	DualInitiation	YCDominant
ANO6	DualInitiation	YRDominant		NR_001754|Uhg1	DualInitiation	YCDominant
ANO7	DualInitiation	YRDominant		NR_033157|Uhg5	DualInitiation	YCDominant
ANP32A	DualInitiation	YRDominant		NR_033163|Uhg8	DualInitiation	YCDominant
ANP32B	DualInitiation	YCDominant		NR_124961|CR45179	DualInitiation	YCDominant
ANP32E	DualInitiation	YRDominant		NM_001014453|PNUTS	DualInitiation	YRDominant
ANXA11	DualInitiation	YRDominant		NM_001014454|PNUTS	DualInitiation	YRDominant
ANXA4	DualInitiation	YRDominant		NM_001014460|sau	DualInitiation	YRDominant
ANXA5	DualInitiation	YRDominant		NM_001014491|ref(2)P	DualInitiation	YRDominant
ANXA6	DualInitiation	YRDominant		NM_001014498|Clamp	DualInitiation	YRDominant
ANXA7	DualInitiation	YRDominant		NM_001014512|Acsl	DualInitiation	YRDominant
ANXA9	DualInitiation	YRDominant		NM_001014556|armi	DualInitiation	YRDominant
AP000275.65	DualInitiation	YRDominant		NM_001014566|CG33523	DualInitiation	YRDominant
AP000320.7	DualInitiation	YRDominant		NM_001014584|RecQ5	DualInitiation	YRDominant
AP000721.4	DualInitiation	YRDominant		NM_001014604|CG9795	DualInitiation	YRDominant
AP1AR	DualInitiation	YRDominant		NM_001014606|CG1161	DualInitiation	YRDominant
AP1G2	DualInitiation	YRDominant		NM_001014617|CtBP	DualInitiation	YRDominant
AP2A1	DualInitiation	YRDominant		NM_001014619|B52	DualInitiation	YRDominant
AP2A2	DualInitiation	YRDominant		NM_001014629|Dad	DualInitiation	YRDominant
AP2S1	DualInitiation	YRDominant		NM_001015095|MFS17	DualInitiation	YRDominant
AP3B1	DualInitiation	YRDominant		NM_001015319|eIF-4B	DualInitiation	YRDominant
AP3D1	DualInitiation	YRDominant		NM_001015383|CG12567	DualInitiation	YRDominant
AP3M1	DualInitiation	YRDominant		NM_001015387|Tim23	DualInitiation	YRDominant
APBB2	DualInitiation	YRDominant		NM_001015401|Tim17b	DualInitiation	YRDominant
APEX1	DualInitiation	YRDominant		NM_001015402|CG41128	DualInitiation	YRDominant
APEX2	DualInitiation	YRDominant		NM_001031943|Hsp22	DualInitiation	YRDominant
APH1A	DualInitiation	YCDominant		NM_001032005|sea	DualInitiation	YRDominant
APIP	DualInitiation	YRDominant		NM_001032008|fabp	DualInitiation	YRDominant
APLP2	DualInitiation	YRDominant		NM_001032065|CG17768	DualInitiation	YRDominant
APMAP	DualInitiation	YRDominant		NM_001032066|LSm-4	DualInitiation	YRDominant
APOA1	DualInitiation	YRDominant		NM_001032229|lola	DualInitiation	YRDominant
APOA1BP	DualInitiation	YRDominant		NM_001032241|CG33671	DualInitiation	YRDominant
APOA2	DualInitiation	YRDominant		NM_001032242|CG33672	DualInitiation	YRDominant
APOB	DualInitiation	YRDominant		NM_001032407|kay	DualInitiation	YRDominant
APOBEC3C	DualInitiation	YRDominant		NM_001038716|PIP4K	DualInitiation	YRDominant
APOBEC3D	DualInitiation	YRDominant		NM_001038719|Mitf	DualInitiation	YRDominant
APOC2	DualInitiation	YRDominant		NM_001038725|Dyrk3	DualInitiation	YRDominant
APOC3	DualInitiation	YCDominant		NM_001038752|Yippee	DualInitiation	YRDominant
APOE	DualInitiation	YCDominant		NM_001038766|Hers	DualInitiation	YRDominant
APOL1	DualInitiation	YRDominant		NM_001038776|CG3164	DualInitiation	YRDominant
APOOL	DualInitiation	YRDominant		NM_001038780|capt	DualInitiation	YRDominant
APP	DualInitiation	YRDominant		NM_001038812|vir-1	DualInitiation	YRDominant
APPBP2	DualInitiation	YRDominant		NM_001038854|NAT1	DualInitiation	YRDominant
APPL1	DualInitiation	YRDominant		NM_001038855|cnn	DualInitiation	YRDominant
APRT	DualInitiation	YRDominant		NM_001038860|CG33460	DualInitiation	YRDominant
ARCN1	DualInitiation	YRDominant		NM_001038953|GstD1	DualInitiation	YRDominant
ARF1	DualInitiation	YRDominant		NM_001042803|Imp	DualInitiation	YRDominant
ARF3	DualInitiation	YRDominant		NM_001042873|pgant5	DualInitiation	YRDominant
ARF4	DualInitiation	YRDominant		NM_001042881|Piezo	DualInitiation	YRDominant
ARF5	DualInitiation	YRDominant		NM_001042884|CG32982	DualInitiation	YRDominant
ARF6	DualInitiation	YRDominant		NM_001042889|ATPsynG	DualInitiation	YRDominant
ARFGAP1	DualInitiation	YRDominant		NM_001042893|bun	DualInitiation	YRDominant
ARFGAP3	DualInitiation	YRDominant		NM_001042910|step	DualInitiation	YRDominant
ARFGEF1	DualInitiation	YRDominant		NM_001042938|CG40439	DualInitiation	YRDominant
ARFGEF2	DualInitiation	YRDominant		NM_001042977|Stlk	DualInitiation	YRDominant
ARFIP2	DualInitiation	YRDominant		NM_001042979|p120ctn	DualInitiation	YRDominant
ARG2	DualInitiation	YRDominant		NM_001042981|CG17486	DualInitiation	YRDominant
ARGLU1	DualInitiation	YRDominant		NM_001042992|conu	DualInitiation	YRDominant
ARHGAP1	DualInitiation	YRDominant		NM_001042993|conu	DualInitiation	YRDominant
ARHGAP12	DualInitiation	YRDominant		NM_001043154|mub	DualInitiation	YRDominant
ARHGAP17	DualInitiation	YRDominant		NM_001043175|CG40045	DualInitiation	YRDominant
ARHGAP18	DualInitiation	YRDominant		NM_001043187|mRpS5	DualInitiation	YRDominant
ARHGAP26	DualInitiation	YRDominant		NM_001043192|Gel	DualInitiation	YRDominant
ARHGAP4	DualInitiation	YRDominant		NM_001043211|Cdep	DualInitiation	YRDominant
ARHGDIA	DualInitiation	YRDominant		NM_001043226|ps	DualInitiation	YRDominant
ARHGDIA	DualInitiation	YRDominant		NM_001103379|CG32000	DualInitiation	YRDominant
ARID1B	DualInitiation	YRDominant		NM_001103382|eIF4G	DualInitiation	YRDominant
ARIH1	DualInitiation	YRDominant		NM_001103499|IP3K2	DualInitiation	YRDominant
ARIH2	DualInitiation	YRDominant		NM_001103507|Pdcd4	DualInitiation	YRDominant
ARL1	DualInitiation	YRDominant		NM_001103534|CG4829	DualInitiation	YRDominant
ARL2	DualInitiation	YRDominant		NM_001103536|CG13004	DualInitiation	YRDominant
ARL4A	DualInitiation	YRDominant		NM_001103720|CG42748	DualInitiation	YRDominant
ARL5A	DualInitiation	YRDominant		NM_001103723|CG34200	DualInitiation	YRDominant
ARL6IP1	DualInitiation	YRDominant		NM_001103746|Atg10	DualInitiation	YRDominant
ARL6IP5	DualInitiation	YRDominant		NM_001103751|CG30381	DualInitiation	YRDominant
ARL6IP6	DualInitiation	YRDominant		NM_001103849|Rpb12	DualInitiation	YRDominant
ARL8B	DualInitiation	YRDominant		NM_001103902|Phb2	DualInitiation	YRDominant
ARMC1	DualInitiation	YRDominant		NM_001103936|Vrp1	DualInitiation	YRDominant
ARMC10	DualInitiation	YRDominant		NM_001103955|Reep1	DualInitiation	YRDominant
ARPC1A	DualInitiation	YRDominant		NM_001103963|CG3530	DualInitiation	YRDominant
ARPC1B	DualInitiation	YRDominant		NM_001103979|NKAIN	DualInitiation	YRDominant
ARPC2	DualInitiation	YRDominant		NM_001104107|Adi1	DualInitiation	YRDominant
ARPC3	DualInitiation	YRDominant		NM_001104144|Mbs	DualInitiation	YRDominant
ARPC4-TTLL3	DualInitiation	YRDominant		NM_001104153|Abl	DualInitiation	YRDominant
ARPP19	DualInitiation	YRDominant		NM_001104254|CG8176	DualInitiation	YRDominant
ARRDC3	DualInitiation	YRDominant		NM_001104293|CG31342	DualInitiation	YRDominant
ARSB	DualInitiation	YRDominant		NM_001104369|Ire1	DualInitiation	YRDominant
ASAP1	DualInitiation	YCDominant		NM_001104374|CG4360	DualInitiation	YRDominant
ASCC3	DualInitiation	YRDominant		NM_001104381|hdly	DualInitiation	YRDominant
ASF1A	DualInitiation	YRDominant		NM_001104410|CG7029	DualInitiation	YRDominant
ASGR1	DualInitiation	YRDominant		NM_001104443|vig2	DualInitiation	YRDominant
ASGR2	DualInitiation	YRDominant		NM_001104448|CHKov1	DualInitiation	YRDominant
ASNS	DualInitiation	YRDominant		NM_001104472|spz	DualInitiation	YRDominant
ASNSD1	DualInitiation	YRDominant		NM_001110548|CG17691	DualInitiation	YRDominant
ASPH	DualInitiation	YRDominant		NM_001110981|CG41099	DualInitiation	YRDominant
ASS1	DualInitiation	YCDominant		NM_001110989|Alg-2	DualInitiation	YRDominant
ASXL1	DualInitiation	YRDominant		NM_001144135|Fis1	DualInitiation	YRDominant
ATAD1	DualInitiation	YRDominant		NM_001144140|CG30503	DualInitiation	YRDominant
ATAD3B	DualInitiation	YRDominant		NM_001144141|kappaB-Ras	DualInitiation	YRDominant
ATF2	DualInitiation	YRDominant		NM_001144161|Syb	DualInitiation	YRDominant
ATF5	DualInitiation	YRDominant		NM_001144188|shot	DualInitiation	YRDominant
ATF7	DualInitiation	YRDominant		NM_001144200|Trpm	DualInitiation	YRDominant
ATG12	DualInitiation	YRDominant		NM_001144207|Vha44	DualInitiation	YRDominant
ATG14	DualInitiation	YRDominant		NM_001144217|mbl	DualInitiation	YRDominant
ATG5	DualInitiation	YRDominant		NM_001144218|Patronin	DualInitiation	YRDominant
ATG9A	DualInitiation	YRDominant		NM_001144229|CG42306	DualInitiation	YRDominant
ATIC	DualInitiation	YRDominant		NM_001144242|CG10737	DualInitiation	YRDominant
ATP1B3	DualInitiation	YRDominant		NM_001144297|Slh	DualInitiation	YRDominant
ATP2A2	DualInitiation	YRDominant		NM_001144320|vri	DualInitiation	YRDominant
ATP5B	DualInitiation	YRDominant		NM_001144327|DIP-epsilon	DualInitiation	YRDominant
ATP5C1	DualInitiation	YRDominant		NM_001144349|Sfmbt	DualInitiation	YRDominant
ATP5D	DualInitiation	YRDominant		NM_001144350|CG31855	DualInitiation	YRDominant
ATP5E	DualInitiation	YCDominant		NM_001144431|CG7546	DualInitiation	YRDominant
ATP5G1	DualInitiation	YRDominant		NM_001144469|sowah	DualInitiation	YRDominant
ATP5G2	DualInitiation	YCDominant		NM_001144476|Frl	DualInitiation	YRDominant
ATP5H	DualInitiation	YRDominant		NM_001144484|RhoGAP71E	DualInitiation	YRDominant
ATP5I	DualInitiation	YRDominant		NM_001144490|frc	DualInitiation	YRDominant
ATP5J	DualInitiation	YRDominant		NM_001144547|lap	DualInitiation	YRDominant
ATP5J2	DualInitiation	YRDominant		NM_001144576|CG42375	DualInitiation	YRDominant
ATP5J2-PTCD1	DualInitiation	YRDominant		NM_001144657|sima	DualInitiation	YRDominant
ATP5L	DualInitiation	YRDominant		NM_001144694|C3G	DualInitiation	YRDominant
ATP5O	DualInitiation	YRDominant		NM_001144697|C3G	DualInitiation	YRDominant
ATP5SL	DualInitiation	YCDominant		NM_001144715|Ptp10D	DualInitiation	YRDominant
ATP6AP1	DualInitiation	YRDominant		NM_001144732|hang	DualInitiation	YRDominant
ATP6C	DualInitiation	YRDominant		NM_001144748|RhoGAP18B	DualInitiation	YRDominant
ATP6V0C	DualInitiation	YRDominant		NM_001169158|CG32817	DualInitiation	YRDominant
ATP6V0D1	DualInitiation	YRDominant		NM_001169171|deltaCOP	DualInitiation	YRDominant
ATP6V0E1	DualInitiation	YRDominant		NM_001169198|Ptp4E	DualInitiation	YRDominant
ATP6V1A	DualInitiation	YRDominant		NM_001169222|ND-MNLL	DualInitiation	YRDominant
ATP6V1C1	DualInitiation	YRDominant		NM_001169230|Trf2	DualInitiation	YRDominant
ATP6V1F	DualInitiation	YRDominant		NM_001169237|CG12065	DualInitiation	YRDominant
ATP6V1G1	DualInitiation	YRDominant		NM_001169248|dlg1	DualInitiation	YRDominant
ATPIF1	DualInitiation	YRDominant		NM_001169294|MSBP	DualInitiation	YRDominant
ATRAID	DualInitiation	YRDominant		NM_001169320|Rip11	DualInitiation	YRDominant
ATRIP	DualInitiation	YRDominant		NM_001169338|RhoGAP19D	DualInitiation	YRDominant
ATRX	DualInitiation	YCDominant		NM_001169348|Ank	DualInitiation	YRDominant
ATXN1	DualInitiation	YRDominant		NM_001169382|Eno	DualInitiation	YRDominant
ATXN10	DualInitiation	YRDominant		NM_001169384|CG17224	DualInitiation	YRDominant
ATXN1L	DualInitiation	YRDominant		NM_001169408|CG31650	DualInitiation	YRDominant
ATXN2L	DualInitiation	YCDominant		NM_001169409|CG31650	DualInitiation	YRDominant
ATXN7L3B	DualInitiation	YRDominant		NM_001169414|Msp300	DualInitiation	YRDominant
AUNIP	DualInitiation	YRDominant		NM_001169439|Pvr	DualInitiation	YRDominant
AUP1	DualInitiation	YRDominant		NM_001169494|bun	DualInitiation	YRDominant
AURKA	DualInitiation	YRDominant		NM_001169504|osp	DualInitiation	YRDominant
AURKB	DualInitiation	YRDominant		NM_001169562|Mondo	DualInitiation	YRDominant
AVPI1	DualInitiation	YRDominant		NM_001169610|lig	DualInitiation	YRDominant
AZI2	DualInitiation	YRDominant		NM_001169632|PCB	DualInitiation	YRDominant
B2M	DualInitiation	YRDominant		NM_001169648|Roc2	DualInitiation	YRDominant
B3GNT1	DualInitiation	YRDominant		NM_001169693|Mlf	DualInitiation	YRDominant
B3GNT2	DualInitiation	YRDominant		NM_001169707|Sema1b	DualInitiation	YRDominant
B4GALT1	DualInitiation	YRDominant		NM_001169717|CG42518	DualInitiation	YRDominant
B4GALT2	DualInitiation	YRDominant		NM_001169729|SP2637	DualInitiation	YRDominant
B4GALT3	DualInitiation	YRDominant		NM_001169745|HnRNP-K	DualInitiation	YRDominant
B4GALT5	DualInitiation	YRDominant		NM_001169771|CG42497	DualInitiation	YRDominant
BABAM1	DualInitiation	YRDominant		NM_001169782|Mes4	DualInitiation	YRDominant
BAG1	DualInitiation	YRDominant		NM_001169812|Galphas	DualInitiation	YRDominant
BAG3	DualInitiation	YRDominant		NM_001169833|E(bx)	DualInitiation	YRDominant
BAG4	DualInitiation	YRDominant		NM_001169875|TfIIEbeta	DualInitiation	YRDominant
BAIAP2	DualInitiation	YRDominant		NM_001169876|CG15012	DualInitiation	YRDominant
BAIAP2L1	DualInitiation	YRDominant		NM_001169922|teq	DualInitiation	YRDominant
BAIAP2L2	DualInitiation	YCDominant		NM_001169928|UGP	DualInitiation	YRDominant
BANF1	DualInitiation	YRDominant		NM_001169934|CG42455	DualInitiation	YRDominant
BAX	DualInitiation	YRDominant		NM_001170074|Kmn2	DualInitiation	YRDominant
BAZ1A	DualInitiation	YCDominant		NM_001170088|skap	DualInitiation	YRDominant
BAZ2A	DualInitiation	YRDominant		NM_001170097|CG42511	DualInitiation	YRDominant
BBIP1	DualInitiation	YCDominant		NM_001170156|msps	DualInitiation	YRDominant
BCAM	DualInitiation	YRDominant		NM_001170195|Cdk2	DualInitiation	YRDominant
BCL2L1	DualInitiation	YRDominant		NM_001170210|CASK	DualInitiation	YRDominant
BCL2L11	DualInitiation	YCDominant		NM_001170215|AP-2mu	DualInitiation	YRDominant
BCL2L13	DualInitiation	YRDominant		NM_001170217|Pfdn5	DualInitiation	YRDominant
BCL2L2-PABPN1	DualInitiation	YCDominant		NM_001170231|nau	DualInitiation	YRDominant
BCL6	DualInitiation	YRDominant		NM_001170242|nct	DualInitiation	YRDominant
BCL7C	DualInitiation	YRDominant		NM_001170269|SppL	DualInitiation	YRDominant
BCLAF1	DualInitiation	YRDominant		NM_001170272|CG42498	DualInitiation	YRDominant
BECN1	DualInitiation	YRDominant		NM_001170279|Men-b	DualInitiation	YRDominant
BET1	DualInitiation	YRDominant		NM_001170282|betaTub97EF	DualInitiation	YRDominant
BET1L	DualInitiation	YRDominant		NM_001170289|Ppn	DualInitiation	YRDominant
BEX1	DualInitiation	YRDominant		NM_001170366|CG41378	DualInitiation	YRDominant
BFAR	DualInitiation	YCDominant		NM_001170392|FDY	DualInitiation	YRDominant
BIRC5	DualInitiation	YRDominant		NM_001201605|moody	DualInitiation	YRDominant
BIRC6	DualInitiation	YRDominant		NM_001201633|CG15347	DualInitiation	YRDominant
BLCAP	DualInitiation	YRDominant		NM_001201762|RpL37A	DualInitiation	YRDominant
BLMH	DualInitiation	YCDominant		NM_001201777|CG9536	DualInitiation	YRDominant
BLOC1S6	DualInitiation	YRDominant		NM_001201792|Pvr	DualInitiation	YRDominant
BLVRA	DualInitiation	YRDominant		NM_001201794|CG13384	DualInitiation	YRDominant
BNIP3	DualInitiation	YRDominant		NM_001201819|tai	DualInitiation	YRDominant
BNIP3L	DualInitiation	YRDominant		NM_001201838|CG4747	DualInitiation	YRDominant
BOD1	DualInitiation	YRDominant		NM_001201913|brat	DualInitiation	YRDominant
BOK	DualInitiation	YRDominant		NM_001201919|CG16771	DualInitiation	YRDominant
BOLA3	DualInitiation	YRDominant		NM_001201986|CG42663	DualInitiation	YRDominant
BOP1	DualInitiation	YRDominant		NM_001201993|CG42806	DualInitiation	YRDominant
BPHL	DualInitiation	YRDominant		NM_001201995|CG6701	DualInitiation	YRDominant
BPIFB2	DualInitiation	YRDominant		NM_001202029|CG44243	DualInitiation	YRDominant
BPTF	DualInitiation	YRDominant		NM_001202030|CG42837	DualInitiation	YRDominant
BRD4	DualInitiation	YRDominant		NM_001202048|hts	DualInitiation	YRDominant
BRD7	DualInitiation	YRDominant		NM_001202063|CG3800	DualInitiation	YRDominant
BRE	DualInitiation	YRDominant		NM_001202072|Mmp1	DualInitiation	YRDominant
BRK1	DualInitiation	YRDominant		NM_001202093|CG12024	DualInitiation	YRDominant
BRMS1	DualInitiation	YRDominant		NM_001202094|Rap1	DualInitiation	YRDominant
BROX	DualInitiation	YRDominant		NM_001202112|kst	DualInitiation	YRDominant
BRPF3	DualInitiation	YRDominant		NM_001202113|Eip63E	DualInitiation	YRDominant
BTAF1	DualInitiation	YRDominant		NM_001202127|Sh3beta	DualInitiation	YRDominant
BTBD1	DualInitiation	YRDominant		NM_001202130|akirin	DualInitiation	YRDominant
BTBD3	DualInitiation	YRDominant		NM_001202155|CG42671	DualInitiation	YRDominant
BTBD7	DualInitiation	YRDominant		NM_001202159|CG42588	DualInitiation	YRDominant
BTF3	DualInitiation	YCDominant		NM_001202179|Cep135	DualInitiation	YRDominant
BTG1	DualInitiation	YCDominant		NM_001202195|UQCR-Q	DualInitiation	YRDominant
BUB1	DualInitiation	YRDominant		NM_001202213|CG32428	DualInitiation	YRDominant
BUB3	DualInitiation	YRDominant		NM_001202238|tacc	DualInitiation	YRDominant
BUD13	DualInitiation	YRDominant		NM_001202243|ctrip	DualInitiation	YRDominant
BZW2	DualInitiation	YRDominant		NM_001202259|Zif	DualInitiation	YRDominant
C10orf10	DualInitiation	YRDominant		NM_001202270|ps	DualInitiation	YRDominant
C11orf24	DualInitiation	YRDominant		NM_001202271|ps	DualInitiation	YRDominant
C11orf30	DualInitiation	YRDominant		NM_001202309|cher	DualInitiation	YRDominant
C11orf31	DualInitiation	YRDominant		NM_001202321|CG42668	DualInitiation	YRDominant
C11orf57	DualInitiation	YCDominant		NM_001202341|Irk1	DualInitiation	YRDominant
C11orf58	DualInitiation	YRDominant		NM_001202379|Ef1gamma	DualInitiation	YRDominant
C11orf74	DualInitiation	YRDominant		NM_001258482|Crk	DualInitiation	YRDominant
C11orf84	DualInitiation	YCDominant		NM_001258499|PlexA	DualInitiation	YRDominant
C12orf10	DualInitiation	YRDominant		NM_001258573|CG13760	DualInitiation	YRDominant
C12orf23	DualInitiation	YRDominant		NM_001258575|Tsp3A	DualInitiation	YRDominant
C12orf44	DualInitiation	YCDominant		NM_001258601|ctp	DualInitiation	YRDominant
C12orf45	DualInitiation	YRDominant		NM_001258619|CG3566	DualInitiation	YRDominant
C14orf166	DualInitiation	YRDominant		NM_001258657|HP1b	DualInitiation	YRDominant
C14orf37	DualInitiation	YRDominant		NM_001258661|AP-1gamma	DualInitiation	YRDominant
C14orf93	DualInitiation	YCDominant		NM_001258694|dlg1	DualInitiation	YRDominant
C15orf57	DualInitiation	YRDominant		NM_001258702|rudhira	DualInitiation	YRDominant
C16orf52	DualInitiation	YRDominant		NM_001258741|CG43088	DualInitiation	YRDominant
C16orf58	DualInitiation	YRDominant		NM_001258765|CG9240	DualInitiation	YRDominant
C16orf72	DualInitiation	YRDominant		NM_001258844|Hers	DualInitiation	YRDominant
C16orf80	DualInitiation	YRDominant		NM_001258872|l(2)gl	DualInitiation	YRDominant
C17orf49	DualInitiation	YRDominant		NM_001258904|CG5001	DualInitiation	YRDominant
C17orf61-PLSCR3	DualInitiation	YCDominant		NM_001258921|Bacc	DualInitiation	YRDominant
C17orf62	DualInitiation	YRDominant		NM_001258957|cype	DualInitiation	YRDominant
C17orf70	DualInitiation	YRDominant		NM_001258977|chic	DualInitiation	YRDominant
C17orf85	DualInitiation	YRDominant		NM_001259010|Snx6	DualInitiation	YRDominant
C17orf89	DualInitiation	YRDominant		NM_001259017|Glt	DualInitiation	YRDominant
C17orf96	DualInitiation	YRDominant		NM_001259038|SCAR	DualInitiation	YRDominant
C18orf56	DualInitiation	YRDominant		NM_001259074|vir-1	DualInitiation	YRDominant
C19orf43	DualInitiation	YRDominant		NM_001259089|CG16974	DualInitiation	YRDominant
C19orf53	DualInitiation	YRDominant		NM_001259102|spel1	DualInitiation	YRDominant
C19orf77	DualInitiation	YRDominant		NM_001259114|Idgf2	DualInitiation	YRDominant
C1GALT1	DualInitiation	YCDominant		NM_001259118|BuGZ	DualInitiation	YRDominant
C1GALT1C1	DualInitiation	YRDominant		NM_001259133|CG5110	DualInitiation	YRDominant
C1RL	DualInitiation	YRDominant		NM_001259179|Fs(2)Ket	DualInitiation	YRDominant
C1orf112	DualInitiation	YRDominant		NM_001259204|CG17018	DualInitiation	YRDominant
C1orf131	DualInitiation	YRDominant		NM_001259265|Kdm4A	DualInitiation	YRDominant
C1orf43	DualInitiation	YCDominant		NM_001259283|CG33199	DualInitiation	YRDominant
C1orf52	DualInitiation	YRDominant		NM_001259297|ced-6	DualInitiation	YRDominant
C1orf64	DualInitiation	YRDominant		NM_001259302|Etf-QO	DualInitiation	YRDominant
C1orf85	DualInitiation	YCDominant		NM_001259342|pds5	DualInitiation	YRDominant
C20orf24	DualInitiation	YRDominant		NM_001259371|bbc	DualInitiation	YRDominant
C21orf33	DualInitiation	YRDominant		NM_001259382|shot	DualInitiation	YRDominant
C21orf59	DualInitiation	YRDominant		NM_001259392|Tfb1	DualInitiation	YRDominant
C22orf29	DualInitiation	YRDominant		NM_001259396|Rpn6	DualInitiation	YRDominant
C2orf15	DualInitiation	YRDominant		NM_001259452|RhoGEF2	DualInitiation	YRDominant
C2orf15	DualInitiation	YRDominant		NM_001259471|CG14480	DualInitiation	YRDominant
C2orf42	DualInitiation	YRDominant		NM_001259489|CG11961	DualInitiation	YRDominant
C2orf44	DualInitiation	YRDominant		NM_001259539|CG4250	DualInitiation	YRDominant
C2orf47	DualInitiation	YRDominant		NM_001259566|Start1	DualInitiation	YRDominant
C2orf82	DualInitiation	YRDominant		NM_001259596|Mtch	DualInitiation	YRDominant
C3	DualInitiation	YRDominant		NM_001259658|prominin-like	DualInitiation	YRDominant
C3orf17	DualInitiation	YRDominant		NM_001259690|Cip4	DualInitiation	YRDominant
C4orf46	DualInitiation	YRDominant		NM_001259697|CG11357	DualInitiation	YRDominant
C5	DualInitiation	YRDominant		NM_001259736|CG7185	DualInitiation	YRDominant
C5orf15	DualInitiation	YRDominant		NM_001259745|rhea	DualInitiation	YRDominant
C5orf24	DualInitiation	YRDominant		NM_001259795|CycA	DualInitiation	YRDominant
C5orf45	DualInitiation	YCDominant		NM_001259801|yps	DualInitiation	YRDominant
C6orf136	DualInitiation	YCDominant		NM_001259808|CG14117	DualInitiation	YRDominant
C6orf211	DualInitiation	YRDominant		NM_001259847|DCP2	DualInitiation	YRDominant
C6orf62	DualInitiation	YRDominant		NM_001259848|CG18081	DualInitiation	YRDominant
C7orf49	DualInitiation	YRDominant		NM_001259849|CG15715	DualInitiation	YRDominant
C8orf59	DualInitiation	YRDominant		NM_001259861|CG5151	DualInitiation	YRDominant
C9orf16	DualInitiation	YCDominant		NM_001259866|mbf1	DualInitiation	YRDominant
C9orf41	DualInitiation	YRDominant		NM_001259970|beta-Man	DualInitiation	YRDominant
C9orf78	DualInitiation	YRDominant		NM_001259976|CG31522	DualInitiation	YRDominant
C9orf85	DualInitiation	YRDominant		NM_001260003|Sec23	DualInitiation	YRDominant
CAAP1	DualInitiation	YRDominant		NM_001260043|Prat	DualInitiation	YRDominant
CACUL1	DualInitiation	YRDominant		NM_001260058|stck	DualInitiation	YRDominant
CADM1	DualInitiation	YRDominant		NM_001260064|CG8223	DualInitiation	YRDominant
CADPS2	DualInitiation	YRDominant		NM_001260073|pum	DualInitiation	YRDominant
CALCOCO2	DualInitiation	YRDominant		NM_001260114|CG17734	DualInitiation	YRDominant
CALM1	DualInitiation	YRDominant		NM_001260138|ATP8B	DualInitiation	YRDominant
CALM2	DualInitiation	YRDominant		NM_001260161|Abi	DualInitiation	YRDominant
CALM3	DualInitiation	YRDominant		NM_001260174|NK7.1	DualInitiation	YRDominant
CALR	DualInitiation	YRDominant		NM_001260204|CG6006	DualInitiation	YRDominant
CALU	DualInitiation	YRDominant		NM_001260210|SF2	DualInitiation	YRDominant
CAMK2D	DualInitiation	YCDominant		NM_001260255|Epg5	DualInitiation	YRDominant
CAMK2G	DualInitiation	YCDominant		NM_001260262|cdi	DualInitiation	YRDominant
CAMK2N1	DualInitiation	YCDominant		NM_001260330|cnc	DualInitiation	YRDominant
CAMLG	DualInitiation	YCDominant		NM_001260410|Klp98A	DualInitiation	YRDominant
CAND1	DualInitiation	YRDominant		NM_001260462|CG2118	DualInitiation	YRDominant
CANX	DualInitiation	YRDominant		NM_001260472|mod	DualInitiation	YRDominant
CAPNS1	DualInitiation	YRDominant		NM_001272123|Rad23	DualInitiation	YRDominant
CAPRIN1	DualInitiation	YCDominant		NM_001272215|CG14812	DualInitiation	YRDominant
CAPZB	DualInitiation	YRDominant		NM_001272217|CG14818	DualInitiation	YRDominant
CARM1	DualInitiation	YCDominant		NM_001272239|usp	DualInitiation	YRDominant
CARS	DualInitiation	YRDominant		NM_001272243|Unc-76	DualInitiation	YRDominant
CARS2	DualInitiation	YRDominant		NM_001272264|sgg	DualInitiation	YRDominant
CASC3	DualInitiation	YRDominant		NM_001272272|dnc	DualInitiation	YRDominant
CASC4	DualInitiation	YRDominant		NM_001272363|C3G	DualInitiation	YRDominant
CASP10	DualInitiation	YRDominant		NM_001272441|Bx42	DualInitiation	YRDominant
CASP8	DualInitiation	YRDominant		NM_001272443|fend	DualInitiation	YRDominant
CAT	DualInitiation	YRDominant		NM_001272445|His3.3B	DualInitiation	YRDominant
CBR1	DualInitiation	YRDominant		NM_001272465|CG15309	DualInitiation	YRDominant
CBX1	DualInitiation	YRDominant		NM_001272478|flw	DualInitiation	YRDominant
CBX4	DualInitiation	YRDominant		NM_001272479|Neb-cGP	DualInitiation	YRDominant
CBX5	DualInitiation	YRDominant		NM_001272517|dlg1	DualInitiation	YRDominant
CCBL2	DualInitiation	YRDominant		NM_001272518|dlg1	DualInitiation	YRDominant
CCDC101	DualInitiation	YRDominant		NM_001272519|dlg1	DualInitiation	YRDominant
CCDC104	DualInitiation	YCDominant		NM_001272564|ade5	DualInitiation	YRDominant
CCDC106	DualInitiation	YRDominant		NM_001272573|REG	DualInitiation	YRDominant
CCDC115	DualInitiation	YRDominant		NM_001272578|HDAC4	DualInitiation	YRDominant
CCDC117	DualInitiation	YRDominant		NM_001272591|Tango13	DualInitiation	YRDominant
CCDC134	DualInitiation	YRDominant		NM_001272620|rut	DualInitiation	YRDominant
CCDC14	DualInitiation	YCDominant		NM_001272645|CG6340	DualInitiation	YRDominant
CCDC144NL	DualInitiation	YRDominant		NM_001272656|tay	DualInitiation	YRDominant
CCDC23	DualInitiation	YRDominant		NM_001272676|CG9917	DualInitiation	YRDominant
CCDC25	DualInitiation	YRDominant		NM_001272678|CG32579	DualInitiation	YRDominant
CCDC43	DualInitiation	YRDominant		NM_001272715|CG43658	DualInitiation	YRDominant
CCDC47	DualInitiation	YRDominant		NM_001272731|beta-Spec	DualInitiation	YRDominant
CCDC6	DualInitiation	YRDominant		NM_001272766|CG7326	DualInitiation	YRDominant
CCDC69	DualInitiation	YRDominant		NM_001272807|Hers	DualInitiation	YRDominant
CCDC85B	DualInitiation	YRDominant		NM_001272821|Ntf-2	DualInitiation	YRDominant
CCDC85C	DualInitiation	YRDominant		NM_001272843|CG14613	DualInitiation	YRDominant
CCDC86	DualInitiation	YRDominant		NM_001272855|fog	DualInitiation	YRDominant
CCDC94	DualInitiation	YRDominant		NM_001272896|crq	DualInitiation	YRDominant
CCL20	DualInitiation	YRDominant		NM_001272903|cbt	DualInitiation	YRDominant
CCNA2	DualInitiation	YRDominant		NM_001272904|lwr	DualInitiation	YRDominant
CCNB1	DualInitiation	YRDominant		NM_001272915|Pex12	DualInitiation	YRDominant
CCNB1IP1	DualInitiation	YCDominant		NM_001272947|RFeSP	DualInitiation	YRDominant
CCNB2	DualInitiation	YRDominant		NM_001272951|frtz	DualInitiation	YRDominant
CCND1	DualInitiation	YRDominant		NM_001272963|Der-1	DualInitiation	YRDominant
CCNG1	DualInitiation	YCDominant		NM_001272975|CG4259	DualInitiation	YRDominant
CCNH	DualInitiation	YRDominant		NM_001273034|aph-1	DualInitiation	YRDominant
CCNI	DualInitiation	YCDominant		NM_001273062|ND-B14.5B	DualInitiation	YRDominant
CCNK	DualInitiation	YRDominant		NM_001273141|CG3887	DualInitiation	YRDominant
CCNT1	DualInitiation	YRDominant		NM_001273146|CG31650	DualInitiation	YRDominant
CCNYL1	DualInitiation	YRDominant		NM_001273153|His3.3A	DualInitiation	YRDominant
CCT2	DualInitiation	YRDominant		NM_001273169|cl	DualInitiation	YRDominant
CCT4	DualInitiation	YRDominant		NM_001273210|CG31635	DualInitiation	YRDominant
CCT6A	DualInitiation	YRDominant		NM_001273224|Liprin-alpha	DualInitiation	YRDominant
CCT7	DualInitiation	YRDominant		NM_001273239|x16	DualInitiation	YRDominant
CCT8	DualInitiation	YCDominant		NM_001273242|Fgop2	DualInitiation	YRDominant
CD151	DualInitiation	YRDominant		NM_001273244|snRNP-U1-70K	DualInitiation	YRDominant
CD164	DualInitiation	YRDominant		NM_001273255|CG43799	DualInitiation	YRDominant
CD2AP	DualInitiation	YCDominant		NM_001273263|chm	DualInitiation	YRDominant
CD2BP2	DualInitiation	YRDominant		NM_001273271|Ziz	DualInitiation	YRDominant
CD302	DualInitiation	YRDominant		NM_001273287|CG7115	DualInitiation	YRDominant
CD320	DualInitiation	YRDominant		NM_001273291|baf	DualInitiation	YRDominant
CD46	DualInitiation	YRDominant		NM_001273295|Bsg	DualInitiation	YRDominant
CD55	DualInitiation	YRDominant		NM_001273330|lmgB	DualInitiation	YRDominant
CD68	DualInitiation	YRDominant		NM_001273332|lmgA	DualInitiation	YRDominant
CD7	DualInitiation	YRDominant		NM_001273347|alien	DualInitiation	YRDominant
CD74	DualInitiation	YRDominant		NM_001273369|CG13117	DualInitiation	YRDominant
CDC123	DualInitiation	YRDominant		NM_001273375|CG4598	DualInitiation	YRDominant
CDC20	DualInitiation	YRDominant		NM_001273398|GATAd	DualInitiation	YRDominant
CDC23	DualInitiation	YRDominant		NM_001273399|CG31715	DualInitiation	YRDominant
CDC25A	DualInitiation	YRDominant		NM_001273403|CG5045	DualInitiation	YRDominant
CDC27	DualInitiation	YRDominant		NM_001273404|Cand1	DualInitiation	YRDominant
CDC34	DualInitiation	YRDominant		NM_001273406|CG33303	DualInitiation	YRDominant
CDC40	DualInitiation	YRDominant		NM_001273410|mRpS7	DualInitiation	YRDominant
CDC42	DualInitiation	YRDominant		NM_001273411|da	DualInitiation	YRDominant
CDC42EP1	DualInitiation	YRDominant		NM_001273455|Dlg5	DualInitiation	YRDominant
CDC5L	DualInitiation	YRDominant		NM_001273461|crol	DualInitiation	YRDominant
CDC6	DualInitiation	YRDominant		NM_001273472|Qtzl	DualInitiation	YRDominant
CDCA3	DualInitiation	YRDominant		NM_001273483|vir-1	DualInitiation	YRDominant
CDCA4	DualInitiation	YRDominant		NM_001273490|bun	DualInitiation	YRDominant
CDCA5	DualInitiation	YRDominant		NM_001273496|Vha68-2	DualInitiation	YRDominant
CDCA7	DualInitiation	YRDominant		NM_001273498|Tor	DualInitiation	YRDominant
CDCA8	DualInitiation	YRDominant		NM_001273528|TfIIS	DualInitiation	YRDominant
CDH1	DualInitiation	YRDominant		NM_001273536|UK114	DualInitiation	YRDominant
CDK1	DualInitiation	YRDominant		NM_001273558|PRL-1	DualInitiation	YRDominant
CDK2	DualInitiation	YRDominant		NM_001273561|EndoGI	DualInitiation	YRDominant
CDK2AP1	DualInitiation	YRDominant		NM_001273572|Tpr2	DualInitiation	YRDominant
CDK7	DualInitiation	YCDominant		NM_001273578|squ	DualInitiation	YRDominant
CDKN1A	DualInitiation	YRDominant		NM_001273579|grp	DualInitiation	YRDominant
CDKN1A	DualInitiation	YRDominant		NM_001273581|VhaSFD	DualInitiation	YRDominant
CDKN1B	DualInitiation	YCDominant		NM_001273582|Prosbeta4	DualInitiation	YRDominant
CDKN2AIPNL	DualInitiation	YRDominant		NM_001273601|BicD	DualInitiation	YRDominant
CDKN3	DualInitiation	YRDominant		NM_001273651|Top2	DualInitiation	YRDominant
CDS2	DualInitiation	YRDominant		NM_001273657|swm	DualInitiation	YRDominant
CDV3	DualInitiation	YRDominant		NM_001273661|Tep4	DualInitiation	YRDominant
CEBPA	DualInitiation	YRDominant		NM_001273667|Lar	DualInitiation	YRDominant
CEBPZ	DualInitiation	YRDominant		NM_001273696|CG31688	DualInitiation	YRDominant
CENPB	DualInitiation	YCDominant		NM_001273699|CG18858	DualInitiation	YRDominant
CENPBD1P1	DualInitiation	YRDominant		NM_001273705|CG2614	DualInitiation	YRDominant
CENPE	DualInitiation	YCDominant		NM_001273708|TM9SF2	DualInitiation	YRDominant
CENPF	DualInitiation	YRDominant		NM_001273711|dia	DualInitiation	YRDominant
CENPH	DualInitiation	YRDominant		NM_001273719|CG43739	DualInitiation	YRDominant
CENPN	DualInitiation	YRDominant		NM_001273720|sky	DualInitiation	YRDominant
CENPU	DualInitiation	YRDominant		NM_001273721|sky	DualInitiation	YRDominant
CENPV	DualInitiation	YRDominant		NM_001273724|CG42238	DualInitiation	YRDominant
CENPW	DualInitiation	YRDominant		NM_001273737|del	DualInitiation	YRDominant
CEP170	DualInitiation	YRDominant		NM_001273743|crc	DualInitiation	YRDominant
CEP290	DualInitiation	YRDominant		NM_001273749|step	DualInitiation	YRDominant
CEP350	DualInitiation	YRDominant		NM_001273764|CG17493	DualInitiation	YRDominant
CEP55	DualInitiation	YRDominant		NM_001273770|RNASEK	DualInitiation	YRDominant
CEP57	DualInitiation	YRDominant		NM_001273782|CG1344	DualInitiation	YRDominant
CERS2	DualInitiation	YCDominant		NM_001273785|Gp210	DualInitiation	YRDominant
CERS4	DualInitiation	YRDominant		NM_001273789|Strica	DualInitiation	YRDominant
CES1	DualInitiation	YRDominant		NM_001273809|koi	DualInitiation	YRDominant
CETN3	DualInitiation	YRDominant		NM_001273823|CG30156	DualInitiation	YRDominant
CFB	DualInitiation	YRDominant		NM_001273835|Dscam1	DualInitiation	YRDominant
CFDP1	DualInitiation	YRDominant		NM_001273859|LRR	DualInitiation	YRDominant
CFI	DualInitiation	YRDominant		NM_001273861|CG18812	DualInitiation	YRDominant
CFL1	DualInitiation	YRDominant		NM_001273871|LRP1	DualInitiation	YRDominant
CFL2	DualInitiation	YRDominant		NM_001273954|shn	DualInitiation	YRDominant
CHAF1A	DualInitiation	YRDominant		NM_001273958|CG13220	DualInitiation	YRDominant
CHAMP1	DualInitiation	YRDominant		NM_001273978|PI31	DualInitiation	YRDominant
CHCHD1	DualInitiation	YRDominant		NM_001273982|CG18343	DualInitiation	YRDominant
CHCHD2	DualInitiation	YRDominant		NM_001273997|CG17574	DualInitiation	YRDominant
CHCHD3	DualInitiation	YRDominant		NM_001274017|ValRS	DualInitiation	YRDominant
CHCHD5	DualInitiation	YRDominant		NM_001274032|RN-tre	DualInitiation	YRDominant
CHD1L	DualInitiation	YRDominant		NM_001274094|Atg9	DualInitiation	YRDominant
CHD4	DualInitiation	YCDominant		NM_001274128|UQCR-6.4	DualInitiation	YRDominant
CHD6	DualInitiation	YRDominant		NM_001274132|Smurf	DualInitiation	YRDominant
CHDH	DualInitiation	YRDominant		NM_001274139|CG5742	DualInitiation	YRDominant
CHERP	DualInitiation	YRDominant		NM_001274158|Rgk1	DualInitiation	YRDominant
CHMP1B	DualInitiation	YRDominant		NM_001274168|hrg	DualInitiation	YRDominant
CHMP2B	DualInitiation	YRDominant		NM_001274266|Tudor-SN	DualInitiation	YRDominant
CHMP4B	DualInitiation	YRDominant		NM_001274320|Sherpa	DualInitiation	YRDominant
CHMP5	DualInitiation	YRDominant		NM_001274330|Iml1	DualInitiation	YRDominant
CHORDC1	DualInitiation	YRDominant		NM_001274332|CG12091	DualInitiation	YRDominant
CHP1	DualInitiation	YCDominant		NM_001274356|CG13933	DualInitiation	YRDominant
CHPF	DualInitiation	YRDominant		NM_001274404|msn	DualInitiation	YRDominant
CHPT1	DualInitiation	YRDominant		NM_001274437|Strip	DualInitiation	YRDominant
CHRAC1	DualInitiation	YRDominant		NM_001274475|Rop	DualInitiation	YRDominant
CHST13	DualInitiation	YRDominant		NM_001274480|ImpL2	DualInitiation	YRDominant
CHTOP	DualInitiation	YRDominant		NM_001274521|S6k	DualInitiation	YRDominant
CHUK	DualInitiation	YRDominant		NM_001274540|CG10289	DualInitiation	YRDominant
CHURC1	DualInitiation	YRDominant		NM_001274543|Trn	DualInitiation	YRDominant
CHURC1-FNTB	DualInitiation	YRDominant		NM_001274545|ImpL3	DualInitiation	YRDominant
CIAO1	DualInitiation	YRDominant		NM_001274655|foi	DualInitiation	YRDominant
CIAPIN1	DualInitiation	YRDominant		NM_001274659|rhea	DualInitiation	YRDominant
CIR1	DualInitiation	YRDominant		NM_001274664|CG5989	DualInitiation	YRDominant
CISD1	DualInitiation	YRDominant		NM_001274667|SrpRbeta	DualInitiation	YRDominant
CISD2	DualInitiation	YRDominant		NM_001274680|CG5068	DualInitiation	YRDominant
CIT	DualInitiation	YRDominant		NM_001274698|eIF-4E	DualInitiation	YRDominant
CKAP2	DualInitiation	YRDominant		NM_001274717|vsg	DualInitiation	YRDominant
CKAP4	DualInitiation	YRDominant		NM_001274767|Pfdn2	DualInitiation	YRDominant
CKAP5	DualInitiation	YRDominant		NM_001274769|CG6272	DualInitiation	YRDominant
CKB	DualInitiation	YRDominant		NM_001274771|Sod1	DualInitiation	YRDominant
CKS1B	DualInitiation	YRDominant		NM_001274788|CG6084	DualInitiation	YRDominant
CKS2	DualInitiation	YRDominant		NM_001274793|CG11652	DualInitiation	YRDominant
CLASP1	DualInitiation	YRDominant		NM_001274814|RhoGAP68F	DualInitiation	YRDominant
CLASRP	DualInitiation	YRDominant		NM_001274891|endos	DualInitiation	YRDominant
CLCC1	DualInitiation	YRDominant		NM_001274918|CG9384	DualInitiation	YRDominant
CLDN1	DualInitiation	YRDominant		NM_001274920|NHP2	DualInitiation	YRDominant
CLEC16A	DualInitiation	YRDominant		NM_001274924|Reck	DualInitiation	YRDominant
CLIC4	DualInitiation	YRDominant		NM_001274938|GlyRS	DualInitiation	YRDominant
CLINT1	DualInitiation	YRDominant		NM_001274942|Pex3	DualInitiation	YRDominant
CLK1	DualInitiation	YRDominant		NM_001274988|Diap1	DualInitiation	YRDominant
CLNS1A	DualInitiation	YCDominant		NM_001274993|ClC-c	DualInitiation	YRDominant
CLPX	DualInitiation	YRDominant		NM_001275002|MED10	DualInitiation	YRDominant
CLTA	DualInitiation	YCDominant		NM_001275018|TMS1	DualInitiation	YRDominant
CLTC	DualInitiation	YRDominant		NM_001275028|CG32164	DualInitiation	YRDominant
CLUH	DualInitiation	YRDominant		NM_001275135|SREBP	DualInitiation	YRDominant
CLUHP3	DualInitiation	YCDominant		NM_001275151|RhoGDI	DualInitiation	YRDominant
CMC1	DualInitiation	YRDominant		NM_001275176|eRF1	DualInitiation	YRDominant
CMIP	DualInitiation	YRDominant		NM_001275180|CG5262	DualInitiation	YRDominant
CMPK1	DualInitiation	YRDominant		NM_001275241|VhaM9.7-b	DualInitiation	YRDominant
CMSS1	DualInitiation	YRDominant		NM_001275296|Arf79F	DualInitiation	YRDominant
CMTM8	DualInitiation	YCDominant		NM_001275306|ND-MLRQ	DualInitiation	YRDominant
CNBP	DualInitiation	YRDominant		NM_001275324|CG9855	DualInitiation	YRDominant
CNDP2	DualInitiation	YRDominant		NM_001275338|Hus1-like	DualInitiation	YRDominant
CNIH1	DualInitiation	YCDominant		NM_001275360|CG2926	DualInitiation	YRDominant
CNN3	DualInitiation	YRDominant		NM_001275372|CG10979	DualInitiation	YRDominant
CNNM2	DualInitiation	YRDominant		NM_001275397|CG1943	DualInitiation	YRDominant
CNOT1	DualInitiation	YRDominant		NM_001275452|CG11755	DualInitiation	YRDominant
CNOT11	DualInitiation	YRDominant		NM_001275475|pum	DualInitiation	YRDominant
CNOT3	DualInitiation	YRDominant		NM_001275478|CG45050	DualInitiation	YRDominant
CNOT7	DualInitiation	YRDominant		NM_001275501|Calr	DualInitiation	YRDominant
CNP	DualInitiation	YRDominant		NM_001275512|FBXO11	DualInitiation	YRDominant
COA1	DualInitiation	YRDominant		NM_001275515|Glut4EF	DualInitiation	YRDominant
COA3	DualInitiation	YRDominant		NM_001275530|CG6293	DualInitiation	YRDominant
COA6	DualInitiation	YRDominant		NM_001275546|Jupiter	DualInitiation	YRDominant
COA7	DualInitiation	YRDominant		NM_001275561|GC1	DualInitiation	YRDominant
COASY	DualInitiation	YRDominant		NM_001275580|Men	DualInitiation	YRDominant
COBLL1	DualInitiation	YRDominant		NM_001275587|yellow-f	DualInitiation	YRDominant
COCH	DualInitiation	YRDominant		NM_001275590|CG17327	DualInitiation	YRDominant
COG5	DualInitiation	YRDominant		NM_001275609|Hrb87F	DualInitiation	YRDominant
COIL	DualInitiation	YRDominant		NM_001275658|eIF-2gamma	DualInitiation	YRDominant
COL18A1	DualInitiation	YRDominant		NM_001275660|l(3)neo43	DualInitiation	YRDominant
COL9A3	DualInitiation	YRDominant		NM_001275684|nsl1	DualInitiation	YRDominant
COLGALT1	DualInitiation	YRDominant		NM_001275709|Pak3	DualInitiation	YRDominant
COMMD2	DualInitiation	YRDominant		NM_001275732|CG5292	DualInitiation	YRDominant
COMMD9	DualInitiation	YRDominant		NM_001275740|CG5823	DualInitiation	YRDominant
COPA	DualInitiation	YRDominant		NM_001275750|alt	DualInitiation	YRDominant
COPB1	DualInitiation	YRDominant		NM_001275767|cdm	DualInitiation	YRDominant
COPB2	DualInitiation	YRDominant		NM_001275769|Ssdp	DualInitiation	YRDominant
COPE	DualInitiation	YRDominant		NM_001275790|Xrp1	DualInitiation	YRDominant
COPG1	DualInitiation	YRDominant		NM_001275797|vib	DualInitiation	YRDominant
COPG2	DualInitiation	YRDominant		NM_001275861|Atpalpha	DualInitiation	YRDominant
COPRS	DualInitiation	YRDominant		NM_001275880|E2f1	DualInitiation	YRDominant
COPS2	DualInitiation	YCDominant		NM_001275906|mats	DualInitiation	YRDominant
COPS3	DualInitiation	YRDominant		NM_001275944|ATPsynCF6	DualInitiation	YRDominant
COQ2	DualInitiation	YRDominant		NM_001276002|Saf-B	DualInitiation	YRDominant
COQ5	DualInitiation	YRDominant		NM_001276029|CG33494	DualInitiation	YRDominant
COQ9	DualInitiation	YRDominant		NM_001276031|msi	DualInitiation	YRDominant
CORO1C	DualInitiation	YRDominant		NM_001276048|Tsp96F	DualInitiation	YRDominant
COX11	DualInitiation	YRDominant		NM_001276054|CG31324	DualInitiation	YRDominant
COX16	DualInitiation	YRDominant		NM_001276068|His2Av	DualInitiation	YRDominant
COX18	DualInitiation	YRDominant		NM_001276074|CG14253	DualInitiation	YRDominant
COX4I1	DualInitiation	YCDominant		NM_001276099|btz	DualInitiation	YRDominant
COX5A	DualInitiation	YRDominant		NM_001276150|CG1969	DualInitiation	YRDominant
COX5B	DualInitiation	YRDominant		NM_001276203|dco	DualInitiation	YRDominant
COX6A1	DualInitiation	YRDominant		NM_001276217|CycG	DualInitiation	YRDominant
COX6B1	DualInitiation	YRDominant		NM_001297786|Thd1	DualInitiation	YRDominant
COX6C	DualInitiation	YRDominant		NM_001297790|ATPsynbeta	DualInitiation	YRDominant
COX7A2L	DualInitiation	YCDominant		NM_001297850|Ns3	DualInitiation	YRDominant
COX7B	DualInitiation	YRDominant		NM_001297866|Pgam5	DualInitiation	YRDominant
COX7C	DualInitiation	YCDominant		NM_001297867|CG14817	DualInitiation	YRDominant
COX8A	DualInitiation	YRDominant		NM_001297876|ND-B14.5A	DualInitiation	YRDominant
CP	DualInitiation	YRDominant		NM_001297920|lva	DualInitiation	YRDominant
CPB2	DualInitiation	YRDominant		NM_001297923|cib	DualInitiation	YRDominant
CPEB4	DualInitiation	YRDominant		NM_001297933|CHOp24	DualInitiation	YRDominant
CPN1	DualInitiation	YCDominant		NM_001297986|Act5C	DualInitiation	YRDominant
CPN2	DualInitiation	YRDominant		NM_001297987|CG3011	DualInitiation	YRDominant
CPNE1	DualInitiation	YRDominant		NM_001297988|CG3726	DualInitiation	YRDominant
CPOX	DualInitiation	YCDominant		NM_001298060|CG45089	DualInitiation	YRDominant
CPPED1	DualInitiation	YRDominant		NM_001298072|Gclc	DualInitiation	YRDominant
CPS1	DualInitiation	YRDominant		NM_001298084|CG1636	DualInitiation	YRDominant
CPSF1	DualInitiation	YRDominant		NM_001298089|CG1440	DualInitiation	YRDominant
CPSF2	DualInitiation	YRDominant		NM_001298105|CG44325	DualInitiation	YRDominant
CPSF3	DualInitiation	YRDominant		NM_001298108|CG9034	DualInitiation	YRDominant
CPSF3L	DualInitiation	YRDominant		NM_001298119|ric8a	DualInitiation	YRDominant
CPSF6	DualInitiation	YRDominant		NM_001298129|l(1)G0320	DualInitiation	YRDominant
CPSF7	DualInitiation	YRDominant		NM_001298161|sesB	DualInitiation	YRDominant
CRCP	DualInitiation	YRDominant		NM_001298182|Ran	DualInitiation	YRDominant
CREB1	DualInitiation	YRDominant		NM_001298189|CG1737	DualInitiation	YRDominant
CREB3L2	DualInitiation	YRDominant		NM_001298197|CG1572	DualInitiation	YRDominant
CREG1	DualInitiation	YCDominant		NM_001298202|RPA3	DualInitiation	YRDominant
CRIP1	DualInitiation	YRDominant		NM_001298204|PhKgamma	DualInitiation	YRDominant
CRK	DualInitiation	YRDominant		NM_001298262|CG12096	DualInitiation	YRDominant
CRKL	DualInitiation	YRDominant		NM_001298271|IP3K2	DualInitiation	YRDominant
CRLF1	DualInitiation	YRDominant		NM_001298274|Jafrac1	DualInitiation	YRDominant
CRTAP	DualInitiation	YCDominant		NM_001298289|CG2691	DualInitiation	YRDominant
CRYAA	DualInitiation	YRDominant		NM_001298318|CG14408	DualInitiation	YRDominant
CRYL1	DualInitiation	YRDominant		NM_001298359|CG8184	DualInitiation	YRDominant
CS	DualInitiation	YCDominant		NM_001298381|Rrp47	DualInitiation	YRDominant
CSDE1	DualInitiation	YRDominant		NM_001298384|ND-20	DualInitiation	YRDominant
CSE1L	DualInitiation	YRDominant		NM_001298399|rngo	DualInitiation	YRDominant
CSK	DualInitiation	YRDominant		NM_001298400|eIF-2alpha	DualInitiation	YRDominant
CSNK1A1	DualInitiation	YCDominant		NM_001298444|CG43658	DualInitiation	YRDominant
CSNK1D	DualInitiation	YRDominant		NM_001298481|wgn	DualInitiation	YRDominant
CSNK1G3	DualInitiation	YRDominant		NM_001298528|Ubqn	DualInitiation	YRDominant
CSNK2A1	DualInitiation	YRDominant		NM_001298533|Rpp20	DualInitiation	YRDominant
CSNK2A2	DualInitiation	YCDominant		NM_001298534|CG33932	DualInitiation	YRDominant
CSNK2B-LY6G5B-1181	DualInitiation	YRDominant		NM_001298598|Usp2	DualInitiation	YRDominant
CST3	DualInitiation	YRDominant		NM_001298614|CG3436	DualInitiation	YRDominant
CSTB	DualInitiation	YRDominant		NM_001298670|Sr-CI	DualInitiation	YRDominant
CSTF1	DualInitiation	YRDominant		NM_001298695|vri	DualInitiation	YRDominant
CSTF3	DualInitiation	YRDominant		NM_001298700|Lam	DualInitiation	YRDominant
CTA-714B7.5	DualInitiation	YRDominant		NM_001298724|slmo	DualInitiation	YRDominant
CTB-50L17.14	DualInitiation	YRDominant		NM_001298726|CG9135	DualInitiation	YRDominant
CTB-96E2.3	DualInitiation	YRDominant		NM_001298736|WDR79	DualInitiation	YRDominant
CTBP1	DualInitiation	YRDominant		NM_001298741|Tig	DualInitiation	YRDominant
CTC-429P9.4	DualInitiation	YRDominant		NM_001298744|mmy	DualInitiation	YRDominant
CTC-487M23.8	DualInitiation	YRDominant		NM_001298745|Sec61alpha	DualInitiation	YRDominant
CTCF	DualInitiation	YRDominant		NM_001298755|Tango1	DualInitiation	YRDominant
CTD-2017D11.1	DualInitiation	YRDominant		NM_001298795|mts	DualInitiation	YRDominant
CTD-2132N18.3	DualInitiation	YRDominant		NM_001298819|Pp2A-29B	DualInitiation	YRDominant
CTD-2192J16.24	DualInitiation	YRDominant		NM_001298823|Akap200	DualInitiation	YRDominant
CTD-2278I10.6	DualInitiation	YRDominant		NM_001298824|Akap200	DualInitiation	YRDominant
CTD-2410N18.5	DualInitiation	YRDominant		NM_001298891|CG33129	DualInitiation	YRDominant
CTD-2527I21.4	DualInitiation	YRDominant		NM_001298963|CG6565	DualInitiation	YRDominant
CTD-2583A14.10	DualInitiation	YRDominant		NM_001298973|ics	DualInitiation	YRDominant
CTD-3222D19.2	DualInitiation	YRDominant		NM_001299056|LSm7	DualInitiation	YRDominant
CTDNEP1	DualInitiation	YRDominant		NM_001299072|CG6115	DualInitiation	YRDominant
CTDSP2	DualInitiation	YRDominant		NM_001299092|CG5674	DualInitiation	YRDominant
CTDSPL	DualInitiation	YRDominant		NM_001299141|Nedd8	DualInitiation	YRDominant
CTGF	DualInitiation	YRDominant		NM_001299150|Swip-1	DualInitiation	YRDominant
CTNNBIP1	DualInitiation	YRDominant		NM_001299173|Arpc2	DualInitiation	YRDominant
CTNNBL1	DualInitiation	YRDominant		NM_001299187|Mpp6	DualInitiation	YRDominant
CTSA	DualInitiation	YRDominant		NM_001299188|CG9248	DualInitiation	YRDominant
CTSC	DualInitiation	YRDominant		NM_001299191|bur	DualInitiation	YRDominant
CTSD	DualInitiation	YRDominant		NM_001299195|CG8671	DualInitiation	YRDominant
CTSH	DualInitiation	YRDominant		NM_001299202|CycK	DualInitiation	YRDominant
CTTN	DualInitiation	YRDominant		NM_001299206|Gprk1	DualInitiation	YRDominant
CUL3	DualInitiation	YRDominant		NM_001299212|CG11665	DualInitiation	YRDominant
CUL4A	DualInitiation	YRDominant		NM_001299223|Tsp42Ed	DualInitiation	YRDominant
CUTA	DualInitiation	YRDominant		NM_001299230|CG11141	DualInitiation	YRDominant
CWC15	DualInitiation	YRDominant		NM_001299267|Cyp4e2	DualInitiation	YRDominant
CWC27	DualInitiation	YRDominant		NM_001299282|stmA	DualInitiation	YRDominant
CXADR	DualInitiation	YRDominant		NM_001299285|Sec31	DualInitiation	YRDominant
CXCL16	DualInitiation	YRDominant		NM_001299310|CG45085	DualInitiation	YRDominant
CYB5A	DualInitiation	YRDominant		NM_001299317|Myd88	DualInitiation	YRDominant
CYB5B	DualInitiation	YRDominant		NM_001299326|Vamp7	DualInitiation	YRDominant
CYB5R3	DualInitiation	YRDominant		NM_001299328|Sec24AB	DualInitiation	YRDominant
CYBA	DualInitiation	YRDominant		NM_001299338|oys	DualInitiation	YRDominant
CYC1	DualInitiation	YRDominant		NM_001299427|CG45086	DualInitiation	YRDominant
CYFIP1	DualInitiation	YRDominant		NM_001299447|TppII	DualInitiation	YRDominant
CYP20A1	DualInitiation	YRDominant		NM_001299472|mam	DualInitiation	YRDominant
CYP51A1	DualInitiation	YRDominant		NM_001299477|O-fut1	DualInitiation	YRDominant
CYSTM1	DualInitiation	YRDominant		NM_001299482|Opa1	DualInitiation	YRDominant
CYTH2	DualInitiation	YRDominant		NM_001299489|CG17385	DualInitiation	YRDominant
D2HGDH	DualInitiation	YRDominant		NM_001299501|Pcf11	DualInitiation	YRDominant
DAD1	DualInitiation	YRDominant		NM_001299513|CG8079	DualInitiation	YRDominant
DAGLB	DualInitiation	YRDominant		NM_001299537|CG30089	DualInitiation	YRDominant
DAP	DualInitiation	YRDominant		NM_001299574|Sod2	DualInitiation	YRDominant
DAPK3	DualInitiation	YRDominant		NM_001299577|Ef1beta	DualInitiation	YRDominant
DARS	DualInitiation	YRDominant		NM_001299579|PIG-V	DualInitiation	YRDominant
DBF4	DualInitiation	YRDominant		NM_001299591|CG11400	DualInitiation	YRDominant
DBI	DualInitiation	YRDominant		NM_001299606|CG4853	DualInitiation	YRDominant
DBN1	DualInitiation	YRDominant		NM_001299637|pen-2	DualInitiation	YRDominant
DBT	DualInitiation	YRDominant		NM_001299678|cora	DualInitiation	YRDominant
DCAF12	DualInitiation	YRDominant		NM_001299765|HmgZ	DualInitiation	YRDominant
DCAF16	DualInitiation	YRDominant		NM_001299776|mei-S332	DualInitiation	YRDominant
DCAF7	DualInitiation	YRDominant		NM_001299778|CG11170	DualInitiation	YRDominant
DCAF8	DualInitiation	YRDominant		NM_001299792|qkr58E-3	DualInitiation	YRDominant
DCAKD	DualInitiation	YRDominant		NM_001299805|Ugt58Fa	DualInitiation	YRDominant
DCBLD2	DualInitiation	YRDominant		NM_001299855|CG5554	DualInitiation	YRDominant
DCDC2	DualInitiation	YRDominant		NM_001299873|CG3860	DualInitiation	YRDominant
DCLRE1B	DualInitiation	YCDominant		NM_001299881|HSPC300	DualInitiation	YRDominant
DCP2	DualInitiation	YRDominant		NM_001299894|enok	DualInitiation	YRDominant
DCTD	DualInitiation	YCDominant		NM_001299906|betaTub60D	DualInitiation	YRDominant
DCTN1	DualInitiation	YRDominant		NM_001299926|Usp15-31	DualInitiation	YRDominant
DCTN2	DualInitiation	YRDominant		NM_001299946|uzip	DualInitiation	YRDominant
DCTN3	DualInitiation	YRDominant		NM_001299957|CG7028	DualInitiation	YRDominant
DCTN4	DualInitiation	YCDominant		NM_001300002|CG10866	DualInitiation	YRDominant
DCTN5	DualInitiation	YRDominant		NM_001300004|ens	DualInitiation	YRDominant
DCTN6	DualInitiation	YRDominant		NM_001300005|Claspin	DualInitiation	YRDominant
DCTPP1	DualInitiation	YRDominant		NM_001300070|Klp67A	DualInitiation	YRDominant
DCUN1D1	DualInitiation	YRDominant		NM_001300088|nudE	DualInitiation	YRDominant
DCUN1D4	DualInitiation	YRDominant		NM_001300125|AdenoK	DualInitiation	YRDominant
DCUN1D5	DualInitiation	YRDominant		NM_001300130|Nplp2	DualInitiation	YRDominant
DDB1	DualInitiation	YRDominant		NM_001300135|Nxf3	DualInitiation	YRDominant
DDB2	DualInitiation	YRDominant		NM_001300136|ssp2	DualInitiation	YRDominant
DDIT3	DualInitiation	YRDominant		NM_001300137|CG6650	DualInitiation	YRDominant
DDOST	DualInitiation	YCDominant		NM_001300166|Oatp74D	DualInitiation	YRDominant
DDRGK1	DualInitiation	YRDominant		NM_001300168|CG7564	DualInitiation	YRDominant
DDX17	DualInitiation	YRDominant		NM_001300178|Capr	DualInitiation	YRDominant
DDX18	DualInitiation	YRDominant		NM_001300179|Chmp1	DualInitiation	YRDominant
DDX19A	DualInitiation	YRDominant		NM_001300182|CG3797	DualInitiation	YRDominant
DDX21	DualInitiation	YCDominant		NM_001300185|Max	DualInitiation	YRDominant
DDX23	DualInitiation	YRDominant		NM_001300253|Vha26	DualInitiation	YRDominant
DDX24	DualInitiation	YRDominant		NM_001300256|CG1239	DualInitiation	YRDominant
DDX27	DualInitiation	YRDominant		NM_001300297|Gie	DualInitiation	YRDominant
DDX39A	DualInitiation	YRDominant		NM_001300306|pch2	DualInitiation	YRDominant
DDX3Y	DualInitiation	YRDominant		NM_001300323|ps	DualInitiation	YRDominant
DDX46	DualInitiation	YRDominant		NM_001300333|hyd	DualInitiation	YRDominant
DDX47	DualInitiation	YRDominant		NM_001300335|MED6	DualInitiation	YRDominant
DDX49	DualInitiation	YRDominant		NM_001300374|GstD9	DualInitiation	YRDominant
DDX5	DualInitiation	YRDominant		NM_001300379|CG44194	DualInitiation	YRDominant
DDX50	DualInitiation	YCDominant		NM_001300397|RpII15	DualInitiation	YRDominant
DDX54	DualInitiation	YCDominant		NM_001300400|kibra	DualInitiation	YRDominant
DDX6	DualInitiation	YRDominant		NM_001300436|CG17931	DualInitiation	YRDominant
DECR1	DualInitiation	YRDominant		NM_001300465|CG7694	DualInitiation	YRDominant
DEK	DualInitiation	YRDominant		NM_001300472|ATPsynD	DualInitiation	YRDominant
DENND5A	DualInitiation	YRDominant		NM_001300478|Vha13	DualInitiation	YRDominant
DENR	DualInitiation	YRDominant		NM_001300525|E2f1	DualInitiation	YRDominant
DESI1	DualInitiation	YRDominant		NM_001300659|CG18731	DualInitiation	YRDominant
DESI2	DualInitiation	YRDominant		NM_001300664|ca	DualInitiation	YRDominant
DEXI	DualInitiation	YRDominant		NM_001300666|dgt1	DualInitiation	YRDominant
DFFA	DualInitiation	YRDominant		NM_001300696|awd	DualInitiation	YRDominant
DGAT1	DualInitiation	YRDominant		NM_001300704|CG12567	DualInitiation	YRDominant
DGCR14	DualInitiation	YCDominant		NM_001300710|UQCR-11	DualInitiation	YRDominant
DGCR2	DualInitiation	YRDominant		NM_001316413|RanBPM	DualInitiation	YRDominant
DGCR8	DualInitiation	YCDominant		NM_001316528|Vps24	DualInitiation	YRDominant
DGUOK	DualInitiation	YRDominant		NM_001316553|CG12945	DualInitiation	YRDominant
DHCR24	DualInitiation	YRDominant		NM_001316565|cno	DualInitiation	YRDominant
DHCR7	DualInitiation	YRDominant		NM_001316633|CG4768	DualInitiation	YRDominant
DHPS	DualInitiation	YCDominant		NM_001316637|sd	DualInitiation	YRDominant
DHRS3	DualInitiation	YCDominant		NM_001347753|cathD	DualInitiation	YRDominant
DHRS4	DualInitiation	YRDominant		NM_001347760|CG33941	DualInitiation	YRDominant
DHX15	DualInitiation	YRDominant		NM_001347779|CG46302	DualInitiation	YRDominant
DHX35	DualInitiation	YRDominant		NM_001347784|CG46306	DualInitiation	YRDominant
DHX36	DualInitiation	YRDominant		NM_001347787|CG46309	DualInitiation	YRDominant
DHX37	DualInitiation	YRDominant		NM_001347788|CG46310	DualInitiation	YRDominant
DHX38	DualInitiation	YRDominant		NM_001347789|CG46311	DualInitiation	YRDominant
DHX40	DualInitiation	YCDominant		NM_001347790|CG46312	DualInitiation	YRDominant
DHX9	DualInitiation	YRDominant		NM_001347799|CG46319	DualInitiation	YRDominant
DIDO1	DualInitiation	YRDominant		NM_001347806|CG4901	DualInitiation	YRDominant
DIMT1	DualInitiation	YRDominant		NM_057222|Gs1	DualInitiation	YRDominant
DIO1	DualInitiation	YRDominant		NM_057241|kel	DualInitiation	YRDominant
DIS3	DualInitiation	YRDominant		NM_057246|ifc	DualInitiation	YRDominant
DKC1	DualInitiation	YRDominant		NM_057248|Arpc1	DualInitiation	YRDominant
DLD	DualInitiation	YRDominant		NM_057261|AspRS	DualInitiation	YRDominant
DLEU2	DualInitiation	YRDominant		NM_057262|dre4	DualInitiation	YRDominant
DLG1	DualInitiation	YRDominant		NM_057266|lace	DualInitiation	YRDominant
DLK1	DualInitiation	YRDominant		NM_057269|LanA	DualInitiation	YRDominant
DLST	DualInitiation	YRDominant		NM_057270|LanB1	DualInitiation	YRDominant
DMKN	DualInitiation	YRDominant		NM_057288|mago	DualInitiation	YRDominant
DNAJA1	DualInitiation	YRDominant		NM_057316|Ote	DualInitiation	YRDominant
DNAJA2	DualInitiation	YRDominant		NM_057318|arm	DualInitiation	YRDominant
DNAJA3	DualInitiation	YRDominant		NM_057351|Ras85D	DualInitiation	YRDominant
DNAJB6	DualInitiation	YRDominant		NM_057360|RpI135	DualInitiation	YRDominant
DNAJC1	DualInitiation	YRDominant		NM_057366|sgg	DualInitiation	YRDominant
DNAJC10	DualInitiation	YRDominant		NM_057407|Su(var)205	DualInitiation	YRDominant
DNAJC13	DualInitiation	YRDominant		NM_057424|alphaTub84B	DualInitiation	YRDominant
DNAJC16	DualInitiation	YCDominant		NM_057449|Cdk1	DualInitiation	YRDominant
DNAJC19	DualInitiation	YRDominant		NM_057453|Vha16-1	DualInitiation	YRDominant
DNAJC3	DualInitiation	YRDominant		NM_057469|neb	DualInitiation	YRDominant
DNAJC30	DualInitiation	YRDominant		NM_057500|CycC	DualInitiation	YRDominant
DNAJC4	DualInitiation	YCDominant		NM_057502|zfh1	DualInitiation	YRDominant
DNAJC5	DualInitiation	YRDominant		NM_057508|Cys	DualInitiation	YRDominant
DNAJC7	DualInitiation	YRDominant		NM_057510|drk	DualInitiation	YRDominant
DNAJC8	DualInitiation	YRDominant		NM_057519|Gprk2	DualInitiation	YRDominant
DNM1L	DualInitiation	YRDominant		NM_057537|14-3-3zeta	DualInitiation	YRDominant
DNM2	DualInitiation	YRDominant		NM_057543|U2af50	DualInitiation	YRDominant
DNMT1	DualInitiation	YRDominant		NM_057551|robo1	DualInitiation	YRDominant
DOCK1	DualInitiation	YRDominant		NM_057554|Pabp2	DualInitiation	YRDominant
DOCK7	DualInitiation	YRDominant		NM_057561|spi	DualInitiation	YRDominant
DOLPP1	DualInitiation	YCDominant		NM_057579|Dbp45A	DualInitiation	YRDominant
DONSON	DualInitiation	YRDominant		NM_057592|Uch	DualInitiation	YRDominant
DOT1L	DualInitiation	YRDominant		NM_057599|Cks30A	DualInitiation	YRDominant
DPF2	DualInitiation	YRDominant		NM_057609|Taf5	DualInitiation	YRDominant
DPH1	DualInitiation	YRDominant		NM_057621|Vha14-1	DualInitiation	YRDominant
DPH5	DualInitiation	YCDominant		NM_057637|ox	DualInitiation	YRDominant
DPM1	DualInitiation	YRDominant		NM_057655|ND-ACP	DualInitiation	YRDominant
DPP9	DualInitiation	YRDominant		NM_057657|cpb	DualInitiation	YRDominant
DPY19L3	DualInitiation	YRDominant		NM_057660|Trp1	DualInitiation	YRDominant
DR1	DualInitiation	YRDominant		NM_057666|La	DualInitiation	YRDominant
DRAM2	DualInitiation	YRDominant		NM_057677|pav	DualInitiation	YRDominant
DRG1	DualInitiation	YRDominant		NM_057679|RnrL	DualInitiation	YRDominant
DROSHA	DualInitiation	YRDominant		NM_057683|tmod	DualInitiation	YRDominant
DSCC1	DualInitiation	YCDominant		NM_057686|tsr	DualInitiation	YRDominant
DSG2	DualInitiation	YRDominant		NM_057691|Dp	DualInitiation	YRDominant
DSN1	DualInitiation	YRDominant		NM_057693|Pen	DualInitiation	YRDominant
DSP	DualInitiation	YRDominant		NM_057733|Idgf6	DualInitiation	YRDominant
DSTN	DualInitiation	YRDominant		NM_057742|Rab2	DualInitiation	YRDominant
DTD1	DualInitiation	YRDominant		NM_057746|Rel	DualInitiation	YRDominant
DTYMK	DualInitiation	YRDominant		NM_057753|SdhB	DualInitiation	YRDominant
DUS1L	DualInitiation	YRDominant		NM_057780|Nap1	DualInitiation	YRDominant
DUSP14	DualInitiation	YRDominant		NM_057788|Ssb-c31a	DualInitiation	YRDominant
DUSP3	DualInitiation	YRDominant		NM_057811|Hmu	DualInitiation	YRDominant
DYM	DualInitiation	YCDominant		NM_057812|Lis-1	DualInitiation	YRDominant
DYNC1H1	DualInitiation	YRDominant		NM_057818|Nak	DualInitiation	YRDominant
DYNC1I2	DualInitiation	YCDominant		NM_057822|Rab11	DualInitiation	YRDominant
DYNC1LI1	DualInitiation	YRDominant		NM_057828|Cyt-c-p	DualInitiation	YRDominant
DYNC2LI1	DualInitiation	YRDominant		NM_057838|didum	DualInitiation	YRDominant
DYNLL2	DualInitiation	YRDominant		NM_057843|vri	DualInitiation	YRDominant
DYNLRB1	DualInitiation	YRDominant		NM_057858|sktl	DualInitiation	YRDominant
E2F1	DualInitiation	YRDominant		NM_057868|Nacalpha	DualInitiation	YRDominant
E2F4	DualInitiation	YRDominant		NM_057874|Surf4	DualInitiation	YRDominant
EAF1	DualInitiation	YCDominant		NM_057878|Cdk9	DualInitiation	YRDominant
EARS2	DualInitiation	YRDominant		NM_057910|Idgf1	DualInitiation	YRDominant
EBNA1BP2	DualInitiation	YRDominant		NM_057947|Thor	DualInitiation	YRDominant
EBPL	DualInitiation	YCDominant		NM_057957|vimar	DualInitiation	YRDominant
ECE2	DualInitiation	YRDominant		NM_058006|Hop	DualInitiation	YRDominant
ECH1	DualInitiation	YRDominant		NM_058008|Dlc90F	DualInitiation	YRDominant
ECI2	DualInitiation	YRDominant		NM_058010|Flo1	DualInitiation	YRDominant
ECSIT	DualInitiation	YCDominant		NM_058013|p38b	DualInitiation	YRDominant
ECT2	DualInitiation	YRDominant		NM_058021|TER94	DualInitiation	YRDominant
EDF1	DualInitiation	YRDominant		NM_058023|Irp-1A	DualInitiation	YRDominant
EEA1	DualInitiation	YRDominant		NM_058025|und	DualInitiation	YRDominant
EEF1A1	DualInitiation	YRDominant		NM_058028|CG4585	DualInitiation	YRDominant
EEF1B2	DualInitiation	YRDominant		NM_058032|Fpps	DualInitiation	YRDominant
EEF1E1	DualInitiation	YRDominant		NM_058035|slv	DualInitiation	YRDominant
EEF1E1-BLOC1S5	DualInitiation	YRDominant		NM_058037|Int6	DualInitiation	YRDominant
EEF1G	DualInitiation	YRDominant		NM_058054|Rap2l	DualInitiation	YRDominant
EEF2	DualInitiation	YCDominant		NM_058057|Inos	DualInitiation	YRDominant
EEF2	DualInitiation	YCDominant		NM_058064|nop5	DualInitiation	YRDominant
EEF2K	DualInitiation	YRDominant		NM_058066|Ubc10	DualInitiation	YRDominant
EFNA3	DualInitiation	YRDominant		NM_058071|RpII33	DualInitiation	YRDominant
EFNA4	DualInitiation	YRDominant		NM_058073|Eno	DualInitiation	YRDominant
EFTUD2	DualInitiation	YRDominant		NM_058074|Pten	DualInitiation	YRDominant
EHHADH	DualInitiation	YRDominant		NM_058093|STUB1	DualInitiation	YRDominant
EHMT2	DualInitiation	YRDominant		NM_058106|Aac11	DualInitiation	YRDominant
EI24	DualInitiation	YRDominant		NM_058125|Rpt1	DualInitiation	YRDominant
EIF1	DualInitiation	YCDominant		NM_058133|eIF2D	DualInitiation	YRDominant
EIF1AX	DualInitiation	YRDominant		NM_058137|Actn	DualInitiation	YRDominant
EIF1AY	DualInitiation	YRDominant		NM_058154|Galphai	DualInitiation	YRDominant
EIF1B	DualInitiation	YRDominant		NM_078494|Mlc-c	DualInitiation	YRDominant
EIF2A	DualInitiation	YCDominant		NM_078497|Act5C	DualInitiation	YRDominant
EIF2AK1	DualInitiation	YRDominant		NM_078502|sqh	DualInitiation	YRDominant
EIF2AK2	DualInitiation	YRDominant		NM_078516|CHES-1-like	DualInitiation	YRDominant
EIF2AK4	DualInitiation	YRDominant		NM_078541|Ost48	DualInitiation	YRDominant
EIF2B2	DualInitiation	YRDominant		NM_078556|Imp	DualInitiation	YRDominant
EIF2B4	DualInitiation	YRDominant		NM_078565|dlg1	DualInitiation	YRDominant
EIF2B5	DualInitiation	YRDominant		NM_078577|Hsc70-3	DualInitiation	YRDominant
EIF2D	DualInitiation	YRDominant		NM_078585|CkIalpha	DualInitiation	YRDominant
EIF2S2	DualInitiation	YRDominant		NM_078610|Arp6	DualInitiation	YRDominant
EIF2S3	DualInitiation	YCDominant		NM_078631|CycD	DualInitiation	YRDominant
EIF3A	DualInitiation	YCDominant		NM_078642|Cyp1	DualInitiation	YRDominant
EIF3B	DualInitiation	YRDominant		NM_078653|r	DualInitiation	YRDominant
EIF3D	DualInitiation	YCDominant		NM_078661|Fim	DualInitiation	YRDominant
EIF3E	DualInitiation	YCDominant		NM_078667|e(y)1	DualInitiation	YRDominant
EIF3G	DualInitiation	YCDominant		NM_078676|betaCOP	DualInitiation	YRDominant
EIF3I	DualInitiation	YRDominant		NM_078687|Zw	DualInitiation	YRDominant
EIF3J	DualInitiation	YRDominant		NM_078691|AP-1-2beta	DualInitiation	YRDominant
EIF3K	DualInitiation	YCDominant		NM_078704|dod	DualInitiation	YRDominant
EIF3M	DualInitiation	YCDominant		NM_078705|peng	DualInitiation	YRDominant
EIF4A1	DualInitiation	YCDominant		NM_078754|Trip1	DualInitiation	YRDominant
EIF4A2	DualInitiation	YCDominant		NM_078766|Kr-h2	DualInitiation	YRDominant
EIF4B	DualInitiation	YCDominant		NM_078838|CenG1A	DualInitiation	YRDominant
EIF4E	DualInitiation	YRDominant		NM_078864|Cas	DualInitiation	YRDominant
EIF4E2	DualInitiation	YRDominant		NM_078874|mRpL13	DualInitiation	YRDominant
EIF4EBP2	DualInitiation	YRDominant		NM_078878|Top3alpha	DualInitiation	YRDominant
EIF4G1	DualInitiation	YRDominant		NM_078891|tsh	DualInitiation	YRDominant
EIF4G2	DualInitiation	YRDominant		NM_078901|Act42A	DualInitiation	YRDominant
EIF4G3	DualInitiation	YRDominant		NM_078908|Tsp42Ef	DualInitiation	YRDominant
EIF4H	DualInitiation	YCDominant		NM_078983|Cct5	DualInitiation	YRDominant
EIF5	DualInitiation	YRDominant		NM_079010|AGO1	DualInitiation	YRDominant
EIF5B	DualInitiation	YRDominant		NM_079017|Hsc70-5	DualInitiation	YRDominant
ELAC2	DualInitiation	YRDominant		NM_079042|tef	DualInitiation	YRDominant
ELAVL1	DualInitiation	YRDominant		NM_079058|slim	DualInitiation	YRDominant
ELK1	DualInitiation	YRDominant		NM_079068|FK506-bp2	DualInitiation	YRDominant
ELMOD2	DualInitiation	YRDominant		NM_079087|mRpS29	DualInitiation	YRDominant
ELOF1	DualInitiation	YRDominant		NM_079112|Adk2	DualInitiation	YRDominant
ELOVL1	DualInitiation	YRDominant		NM_079113|gek	DualInitiation	YRDominant
ELOVL2	DualInitiation	YRDominant		NM_079125|Nurf-38	DualInitiation	YRDominant
ELOVL5	DualInitiation	YRDominant		NM_079150|Cypl	DualInitiation	YRDominant
ELP2	DualInitiation	YRDominant		NM_079167|Pxn	DualInitiation	YRDominant
ELP5	DualInitiation	YCDominant		NM_079178|sty	DualInitiation	YRDominant
EMC2	DualInitiation	YRDominant		NM_079245|Nmt	DualInitiation	YRDominant
EMC4	DualInitiation	YRDominant		NM_079260|Mcm7	DualInitiation	YRDominant
EMC6	DualInitiation	YRDominant		NM_079264|Argk	DualInitiation	YRDominant
EMC7	DualInitiation	YRDominant		NM_079279|Uch-L5	DualInitiation	YRDominant
EMC8	DualInitiation	YRDominant		NM_079282|LanB2	DualInitiation	YRDominant
EMC9	DualInitiation	YRDominant		NM_079287|ATPsynB	DualInitiation	YRDominant
EMD	DualInitiation	YRDominant		NM_079319|eIF-2beta	DualInitiation	YRDominant
EML4	DualInitiation	YRDominant		NM_079325|Klc	DualInitiation	YRDominant
EMP2	DualInitiation	YRDominant		NM_079345|Mpcp	DualInitiation	YRDominant
ENAH	DualInitiation	YRDominant		NM_079352|Prosbeta2	DualInitiation	YRDominant
ENO1	DualInitiation	YRDominant		NM_079376|mRpS31	DualInitiation	YRDominant
ENOPH1	DualInitiation	YCDominant		NM_079377|Diap1	DualInitiation	YRDominant
ENSA	DualInitiation	YRDominant		NM_079379|SsRbeta	DualInitiation	YRDominant
ENTPD2	DualInitiation	YCDominant		NM_079391|Prosbeta6	DualInitiation	YRDominant
ENTPD6	DualInitiation	YRDominant		NM_079393|Mo25	DualInitiation	YRDominant
ENTPD7	DualInitiation	YCDominant		NM_079410|mRpS26	DualInitiation	YRDominant
ENY2	DualInitiation	YRDominant		NM_079433|nes	DualInitiation	YRDominant
EP400	DualInitiation	YRDominant		NM_079479|Hr78	DualInitiation	YRDominant
EPB41L2	DualInitiation	YRDominant		NM_079491|Ten-m	DualInitiation	YRDominant
EPB41L5	DualInitiation	YRDominant		NM_079502|Karybeta3	DualInitiation	YRDominant
EPCAM	DualInitiation	YRDominant		NM_079506|Ubc6	DualInitiation	YRDominant
EPHA2	DualInitiation	YRDominant		NM_079516|Atu	DualInitiation	YRDominant
EPHB4	DualInitiation	YRDominant		NM_079537|alpha-Est7	DualInitiation	YRDominant
EPHX1	DualInitiation	YRDominant		NM_079540|alphaTub84D	DualInitiation	YRDominant
EPM2AIP1	DualInitiation	YRDominant		NM_079549|puc	DualInitiation	YRDominant
EPN1	DualInitiation	YRDominant		NM_079551|mRpL1	DualInitiation	YRDominant
EPRS	DualInitiation	YRDominant		NM_079574|Snap24	DualInitiation	YRDominant
EPS15	DualInitiation	YRDominant		NM_079583|Rbp1	DualInitiation	YRDominant
EPS15L1	DualInitiation	YRDominant		NM_079586|Fdh	DualInitiation	YRDominant
EPS8L3	DualInitiation	YRDominant		NM_079607|Arp1	DualInitiation	YRDominant
ERAL1	DualInitiation	YRDominant		NM_079608|Past1	DualInitiation	YRDominant
ERCC3	DualInitiation	YRDominant		NM_079627|mRpL11	DualInitiation	YRDominant
ERCC5	DualInitiation	YCDominant		NM_079633|Su(var)3-9	DualInitiation	YRDominant
ERCC8	DualInitiation	YRDominant		NM_079635|Cp190	DualInitiation	YRDominant
ERGIC1	DualInitiation	YRDominant		NM_079640|FK506-bp1	DualInitiation	YRDominant
ERGIC2	DualInitiation	YRDominant		NM_079675|dnk	DualInitiation	YRDominant
ERGIC3	DualInitiation	YCDominant		NM_079684|Surf6	DualInitiation	YRDominant
ERLEC1	DualInitiation	YRDominant		NM_079694|H	DualInitiation	YRDominant
ERLIN2	DualInitiation	YRDominant		NM_079713|E2f1	DualInitiation	YRDominant
ERO1L	DualInitiation	YRDominant		NM_079734|CenB1A	DualInitiation	YRDominant
ERP29	DualInitiation	YRDominant		NM_079737|pnt	DualInitiation	YRDominant
ERV3-1	DualInitiation	YRDominant		NM_079746|Gdh	DualInitiation	YRDominant
ESD	DualInitiation	YRDominant		NM_079748|Rab7	DualInitiation	YRDominant
ESRRA	DualInitiation	YRDominant		NM_079770|OstStt3	DualInitiation	YRDominant
ETAA1	DualInitiation	YRDominant		NM_079822|Pglym78	DualInitiation	YRDominant
ETF1	DualInitiation	YRDominant		NM_079823|stg	DualInitiation	YRDominant
ETFA	DualInitiation	YRDominant		NM_079833|Nlp	DualInitiation	YRDominant
ETHE1	DualInitiation	YCDominant		NM_079844|spn-A	DualInitiation	YRDominant
ETV4	DualInitiation	YRDominant		NM_079858|Sap-r	DualInitiation	YRDominant
ETV5	DualInitiation	YRDominant		NM_079912|chb	DualInitiation	YRDominant
EVA1A	DualInitiation	YRDominant		NM_079943|sun	DualInitiation	YRDominant
EXOC4	DualInitiation	YRDominant		NM_079944|Shc	DualInitiation	YRDominant
EXOC5	DualInitiation	YRDominant		NM_079949|Mcr	DualInitiation	YRDominant
EXOSC1	DualInitiation	YRDominant		NM_079957|Mgstl	DualInitiation	YRDominant
EXOSC10	DualInitiation	YRDominant		NM_079979|spen	DualInitiation	YRDominant
EXOSC2	DualInitiation	YRDominant		NM_080027|lola	DualInitiation	YRDominant
EXOSC9	DualInitiation	YRDominant		NM_080041|msk	DualInitiation	YRDominant
EXT2	DualInitiation	YRDominant		NM_080083|fwd	DualInitiation	YRDominant
EYA3	DualInitiation	YRDominant		NM_080153|aPKC	DualInitiation	YRDominant
EZR	DualInitiation	YRDominant		NM_080178|Acph-1	DualInitiation	YRDominant
F11	DualInitiation	YRDominant		NM_080179|CkIIalpha	DualInitiation	YRDominant
F11R	DualInitiation	YRDominant		NM_080199|CIAPIN1	DualInitiation	YRDominant
F2	DualInitiation	YRDominant		NM_080215|Spn88Ea	DualInitiation	YRDominant
F5	DualInitiation	YRDominant		NM_080220|Rbp2	DualInitiation	YRDominant
FABP1	DualInitiation	YRDominant		NM_080242|mRpL33	DualInitiation	YRDominant
FABP5	DualInitiation	YRDominant		NM_080260|pins	DualInitiation	YRDominant
FAF1	DualInitiation	YRDominant		NM_080333|pon	DualInitiation	YRDominant
FAF2	DualInitiation	YRDominant		NM_080342|Hexo2	DualInitiation	YRDominant
FAH	DualInitiation	YRDominant		NM_080353|Prosalpha4	DualInitiation	YRDominant
FAHD2A	DualInitiation	YRDominant		NM_080359|nAChRbeta3	DualInitiation	YRDominant
FAM102A	DualInitiation	YCDominant		NM_080369|Gapdh1	DualInitiation	YRDominant
FAM105B	DualInitiation	YRDominant		NM_080372|RnrS	DualInitiation	YRDominant
FAM115A	DualInitiation	YCDominant		NM_080522|bel	DualInitiation	YRDominant
FAM120A	DualInitiation	YRDominant		NM_130489|CG17896	DualInitiation	YRDominant
FAM122B	DualInitiation	YRDominant		NM_130501|CG5273	DualInitiation	YRDominant
FAM127A	DualInitiation	YRDominant		NM_130525|CG14629	DualInitiation	YRDominant
FAM134A	DualInitiation	YCDominant		NM_130560|O-fut2	DualInitiation	YRDominant
FAM136A	DualInitiation	YRDominant		NM_130567|rush	DualInitiation	YRDominant
FAM162A	DualInitiation	YRDominant		NM_130570|inc	DualInitiation	YRDominant
FAM168B	DualInitiation	YRDominant		NM_130602|mip130	DualInitiation	YRDominant
FAM175A	DualInitiation	YCDominant		NM_130623|CG4025	DualInitiation	YRDominant
FAM189B	DualInitiation	YCDominant		NM_130639|CG2918	DualInitiation	YRDominant
FAM192A	DualInitiation	YRDominant		NM_130667|CG2685	DualInitiation	YRDominant
FAM195B	DualInitiation	YRDominant		NM_131934|CG3626	DualInitiation	YRDominant
FAM207A	DualInitiation	YRDominant		NM_131970|CG6903	DualInitiation	YRDominant
FAM208B	DualInitiation	YRDominant		NM_131995|CG15784	DualInitiation	YRDominant
FAM210B	DualInitiation	YRDominant		NM_132000|CG12730	DualInitiation	YRDominant
FAM211A-AS1	DualInitiation	YCDominant		NM_132018|CG3149	DualInitiation	YRDominant
FAM213A	DualInitiation	YRDominant		NM_132060|MCTS1	DualInitiation	YRDominant
FAM32A	DualInitiation	YRDominant		NM_132095|CG3918	DualInitiation	YRDominant
FAM3C	DualInitiation	YRDominant		NM_132096|CG3342	DualInitiation	YRDominant
FAM53C	DualInitiation	YRDominant		NM_132162|Atg5	DualInitiation	YRDominant
FAM57A	DualInitiation	YRDominant		NM_132175|CG12155	DualInitiation	YRDominant
FAM58A	DualInitiation	YRDominant		NM_132199|l(1)G0193	DualInitiation	YRDominant
FAM60A	DualInitiation	YRDominant		NM_132247|CG11190	DualInitiation	YRDominant
FAM63B	DualInitiation	YRDominant		NM_132296|CG7033	DualInitiation	YRDominant
FAM73A	DualInitiation	YRDominant		NM_132298|Arfrp1	DualInitiation	YRDominant
FAM83D	DualInitiation	YRDominant		NM_132317|CG12121	DualInitiation	YRDominant
FAM91A1	DualInitiation	YRDominant		NM_132344|Lst8	DualInitiation	YRDominant
FAM96A	DualInitiation	YRDominant		NM_132388|CG2909	DualInitiation	YRDominant
FAM96B	DualInitiation	YRDominant		NM_132430|feo	DualInitiation	YRDominant
FAM98A	DualInitiation	YRDominant		NM_132434|CG1637	DualInitiation	YRDominant
FANCF	DualInitiation	YCDominant		NM_132482|CG11752	DualInitiation	YRDominant
FANCG	DualInitiation	YRDominant		NM_132484|Pa1	DualInitiation	YRDominant
FANCL	DualInitiation	YRDominant		NM_132494|Uba5	DualInitiation	YRDominant
FARP2	DualInitiation	YRDominant		NM_132503|CG11696	DualInitiation	YRDominant
FARSB	DualInitiation	YRDominant		NM_132520|Karl	DualInitiation	YRDominant
FASN	DualInitiation	YRDominant		NM_132547|regucalcin	DualInitiation	YRDominant
FASTK	DualInitiation	YRDominant		NM_132582|CG1824	DualInitiation	YRDominant
FASTKD2	DualInitiation	YRDominant		NM_132596|CG4004	DualInitiation	YRDominant
FAU	DualInitiation	YRDominant		NM_132641|CG15743	DualInitiation	YRDominant
FBL	DualInitiation	YRDominant		NM_132643|CG1764	DualInitiation	YRDominant
FBXL4	DualInitiation	YCDominant		NM_132653|Tim9a	DualInitiation	YRDominant
FBXO21	DualInitiation	YRDominant		NM_132658|GstT4	DualInitiation	YRDominant
FBXO22	DualInitiation	YRDominant		NM_132675|BthD	DualInitiation	YRDominant
FBXO28	DualInitiation	YRDominant		NM_132700|Clic	DualInitiation	YRDominant
FBXO3	DualInitiation	YRDominant		NM_132746|CG14407	DualInitiation	YRDominant
FBXO31	DualInitiation	YRDominant		NM_132791|CG12608	DualInitiation	YRDominant
FBXO7	DualInitiation	YRDominant		NM_132817|CG9215	DualInitiation	YRDominant
FBXW2	DualInitiation	YRDominant		NM_132827|Pis	DualInitiation	YRDominant
FDPS	DualInitiation	YRDominant		NM_132829|CG9281	DualInitiation	YRDominant
FDX1	DualInitiation	YRDominant		NM_132838|Tcp-1zeta	DualInitiation	YRDominant
FDXR	DualInitiation	YRDominant		NM_132848|CG8974	DualInitiation	YRDominant
FGA	DualInitiation	YRDominant		NM_132868|CG8931	DualInitiation	YRDominant
FGB	DualInitiation	YRDominant		NM_132882|UQCR-14	DualInitiation	YRDominant
FGFR1OP	DualInitiation	YRDominant		NM_132894|CG4239	DualInitiation	YRDominant
FGFR1OP2	DualInitiation	YRDominant		NM_132911|SNRPG	DualInitiation	YRDominant
FGFR3	DualInitiation	YRDominant		NM_132938|CG4789	DualInitiation	YRDominant
FGFR4	DualInitiation	YRDominant		NM_132968|CG5010	DualInitiation	YRDominant
FGG	DualInitiation	YRDominant		NM_132985|CG5445	DualInitiation	YRDominant
FH	DualInitiation	YRDominant		NM_133010|par-6	DualInitiation	YRDominant
FHL3	DualInitiation	YRDominant		NM_133023|Arp8	DualInitiation	YRDominant
FILIP1L	DualInitiation	YRDominant		NM_133040|Mvb12	DualInitiation	YRDominant
FIP1L1	DualInitiation	YRDominant		NM_133086|CG6540	DualInitiation	YRDominant
FIS1	DualInitiation	YRDominant		NM_133095|CG6891	DualInitiation	YRDominant
FKBP10	DualInitiation	YCDominant		NM_133097|CG6961	DualInitiation	YRDominant
FKBP1A	DualInitiation	YRDominant		NM_133127|CG7453	DualInitiation	YRDominant
FKBP4	DualInitiation	YRDominant		NM_133134|Ulp1	DualInitiation	YRDominant
FKBP8	DualInitiation	YRDominant		NM_133145|CG8010	DualInitiation	YRDominant
FKRP	DualInitiation	YRDominant		NM_133166|imd	DualInitiation	YRDominant
FLII	DualInitiation	YRDominant		NM_134304|chic	DualInitiation	YRDominant
FLNB	DualInitiation	YRDominant		NM_134318|TBPH	DualInitiation	YRDominant
FLOT1	DualInitiation	YRDominant		NM_134492|CG12237	DualInitiation	YRDominant
FLVCR1	DualInitiation	YRDominant		NM_134505|CG14230	DualInitiation	YRDominant
FMNL2	DualInitiation	YRDominant		NM_134511|CG12702	DualInitiation	YRDominant
FMO5	DualInitiation	YRDominant		NM_134592|CG15445	DualInitiation	YRDominant
FMO5	DualInitiation	YRDominant		NM_134620|CG14618	DualInitiation	YRDominant
FMR1	DualInitiation	YRDominant		NM_134663|CG3645	DualInitiation	YRDominant
FN1	DualInitiation	YRDominant		NM_134684|MED15	DualInitiation	YRDominant
FN3K	DualInitiation	YRDominant		NM_134704|CG3876	DualInitiation	YRDominant
FN3KRP	DualInitiation	YRDominant		NM_134725|CG4552	DualInitiation	YRDominant
FNBP1	DualInitiation	YRDominant		NM_134730|Tfb4	DualInitiation	YRDominant
FNBP1L	DualInitiation	YRDominant		NM_134881|CG2991	DualInitiation	YRDominant
FNBP4	DualInitiation	YRDominant		NM_134893|alpha4GT1	DualInitiation	YRDominant
FNDC3A	DualInitiation	YRDominant		NM_134899|SerRS	DualInitiation	YRDominant
FNDC3B	DualInitiation	YRDominant		NM_134904|FASN1	DualInitiation	YRDominant
FNTA	DualInitiation	YRDominant		NM_134910|CG44002	DualInitiation	YRDominant
FNTB	DualInitiation	YRDominant		NM_134984|CG3652	DualInitiation	YRDominant
FOPNL	DualInitiation	YRDominant		NM_134990|Elp3	DualInitiation	YRDominant
FOS	DualInitiation	YRDominant		NM_135027|CG3008	DualInitiation	YRDominant
FOXA3	DualInitiation	YRDominant		NM_135055|CG31650	DualInitiation	YRDominant
FOXK2	DualInitiation	YRDominant		NM_135058|senju	DualInitiation	YRDominant
FOXN2	DualInitiation	YRDominant		NM_135148|Pfdn1	DualInitiation	YRDominant
FOXP4	DualInitiation	YRDominant		NM_135152|Arpc4	DualInitiation	YRDominant
FRAS1	DualInitiation	YRDominant		NM_135199|CG31637	DualInitiation	YRDominant
FRG1	DualInitiation	YRDominant		NM_135202|COX5B	DualInitiation	YRDominant
FTH1	DualInitiation	YCDominant		NM_135216|CG11070	DualInitiation	YRDominant
FTL	DualInitiation	YRDominant		NM_135222|Aatf	DualInitiation	YRDominant
FTSJ1	DualInitiation	YRDominant		NM_135235|l(2)k09022	DualInitiation	YRDominant
FUBP1	DualInitiation	YCDominant		NM_135242|Gas41	DualInitiation	YRDominant
FUBP3	DualInitiation	YCDominant		NM_135249|MME1	DualInitiation	YRDominant
FUCA2	DualInitiation	YRDominant		NM_135250|Rab30	DualInitiation	YRDominant
FUNDC2	DualInitiation	YCDominant		NM_135275|CG5958	DualInitiation	YRDominant
FUS	DualInitiation	YRDominant		NM_135318|SmE	DualInitiation	YRDominant
FUT5	DualInitiation	YRDominant		NM_135358|wol	DualInitiation	YRDominant
FXN	DualInitiation	YRDominant		NM_135359|CG7840	DualInitiation	YRDominant
FXYD1	DualInitiation	YRDominant		NM_135377|Rcd4	DualInitiation	YRDominant
FYCO1	DualInitiation	YRDominant		NM_135378|l(2)k12914	DualInitiation	YRDominant
FZD4	DualInitiation	YRDominant		NM_135393|CG13097	DualInitiation	YRDominant
G6PC3	DualInitiation	YRDominant		NM_135514|CG4908	DualInitiation	YRDominant
GABARAPL2	DualInitiation	YRDominant		NM_135517|eEF1delta	DualInitiation	YRDominant
GABRE	DualInitiation	YRDominant		NM_135525|CG5604	DualInitiation	YRDominant
GADD45A	DualInitiation	YRDominant		NM_135531|CG4968	DualInitiation	YRDominant
GADD45GIP1	DualInitiation	YRDominant		NM_135532|l(2)SH0834	DualInitiation	YRDominant
GALT	DualInitiation	YRDominant		NM_135534|CG4972	DualInitiation	YRDominant
GANAB	DualInitiation	YRDominant		NM_135553|CG5355	DualInitiation	YRDominant
GAR1	DualInitiation	YRDominant		NM_135569|CG7456	DualInitiation	YRDominant
GARS	DualInitiation	YRDominant		NM_135641|Wdr59	DualInitiation	YRDominant
GBAS	DualInitiation	YRDominant		NM_135685|CG6686	DualInitiation	YRDominant
GCFC2	DualInitiation	YRDominant		NM_135692|Tom70	DualInitiation	YRDominant
GCH1	DualInitiation	YRDominant		NM_135693|CG6766	DualInitiation	YRDominant
GCHFR	DualInitiation	YRDominant		NM_135695|CG6770	DualInitiation	YRDominant
GCN1L1	DualInitiation	YRDominant		NM_135703|Pex19	DualInitiation	YRDominant
GDE1	DualInitiation	YRDominant		NM_135722|CG6388	DualInitiation	YRDominant
GEMIN5	DualInitiation	YRDominant		NM_135735|CG5525	DualInitiation	YRDominant
GFER	DualInitiation	YRDominant		NM_135775|CG16812	DualInitiation	YRDominant
GFM1	DualInitiation	YRDominant		NM_135801|CG9302	DualInitiation	YRDominant
GFPT1	DualInitiation	YRDominant		NM_135811|CG9267	DualInitiation	YRDominant
GGA2	DualInitiation	YRDominant		NM_135825|TM9SF4	DualInitiation	YRDominant
GGA3	DualInitiation	YRDominant		NM_135892|NC2beta	DualInitiation	YRDominant
GGCX	DualInitiation	YRDominant		NM_135936|PRL-1	DualInitiation	YRDominant
GGNBP2	DualInitiation	YRDominant		NM_135943|GMF	DualInitiation	YRDominant
GHDC	DualInitiation	YRDominant		NM_136000|GCS2beta	DualInitiation	YRDominant
GHITM	DualInitiation	YRDominant		NM_136026|CG7200	DualInitiation	YRDominant
GID8	DualInitiation	YCDominant		NM_136044|CG10333	DualInitiation	YRDominant
GIGYF2	DualInitiation	YRDominant		NM_136045|Atac2	DualInitiation	YRDominant
GINS1	DualInitiation	YRDominant		NM_136055|CG10376	DualInitiation	YRDominant
GINS2	DualInitiation	YRDominant		NM_136057|Jwa	DualInitiation	YRDominant
GJB1	DualInitiation	YRDominant		NM_136072|CG10602	DualInitiation	YRDominant
GLB1	DualInitiation	YRDominant		NM_136105|DCTN6-p27	DualInitiation	YRDominant
GLE1	DualInitiation	YRDominant		NM_136107|CG17568	DualInitiation	YRDominant
GLG1	DualInitiation	YRDominant		NM_136136|CG10166	DualInitiation	YRDominant
GLO1	DualInitiation	YRDominant		NM_136153|Nf-YB	DualInitiation	YRDominant
GLRX3	DualInitiation	YRDominant		NM_136193|CG2493	DualInitiation	YRDominant
GLS	DualInitiation	YRDominant		NM_136206|CG2617	DualInitiation	YRDominant
GLTPD2	DualInitiation	YRDominant		NM_136231|Mtp	DualInitiation	YRDominant
GLTSCR2	DualInitiation	YCDominant		NM_136243|CG9257	DualInitiation	YRDominant
GLUD1	DualInitiation	YCDominant		NM_136246|CG9253	DualInitiation	YRDominant
GLYR1	DualInitiation	YRDominant		NM_136253|Mcm10	DualInitiation	YRDominant
GMDS	DualInitiation	YRDominant		NM_136267|Lamp1	DualInitiation	YRDominant
GMDS-AS1	DualInitiation	YCDominant		NM_136321|CG10465	DualInitiation	YRDominant
GMFB	DualInitiation	YRDominant		NM_136337|CG17337	DualInitiation	YRDominant
GMNN	DualInitiation	YRDominant		NM_136394|CG15237	DualInitiation	YRDominant
GMPS	DualInitiation	YRDominant		NM_136449|Drat	DualInitiation	YRDominant
GNA12	DualInitiation	YCDominant		NM_136450|Cyt-b5	DualInitiation	YRDominant
GNAI3	DualInitiation	YRDominant		NM_136454|CG30499	DualInitiation	YRDominant
GNB1	DualInitiation	YRDominant		NM_136483|CG12822	DualInitiation	YRDominant
GNB1L	DualInitiation	YRDominant		NM_136494|CG2915	DualInitiation	YRDominant
GNG10	DualInitiation	YRDominant		NM_136507|CG11210	DualInitiation	YRDominant
GNG5	DualInitiation	YCDominant		NM_136508|Cul4	DualInitiation	YRDominant
GNL3	DualInitiation	YRDominant		NM_136554|Vps25	DualInitiation	YRDominant
GNL3L	DualInitiation	YRDominant		NM_136555|beta3GalTII	DualInitiation	YRDominant
GNPAT	DualInitiation	YRDominant		NM_136556|CG14749	DualInitiation	YRDominant
GNPNAT1	DualInitiation	YRDominant		NM_136557|CG8635	DualInitiation	YRDominant
GNS	DualInitiation	YRDominant		NM_136572|CG13751	DualInitiation	YRDominant
GOLGA2	DualInitiation	YCDominant		NM_136574|CG8258	DualInitiation	YRDominant
GOLGA4	DualInitiation	YRDominant		NM_136577|CG30349	DualInitiation	YRDominant
GOLGA8B	DualInitiation	YRDominant		NM_136588|CG8229	DualInitiation	YRDominant
GOLPH3	DualInitiation	YRDominant		NM_136599|PPO2	DualInitiation	YRDominant
GOLPH3L	DualInitiation	YRDominant		NM_136609|Pmm45A	DualInitiation	YRDominant
GOPC	DualInitiation	YRDominant		NM_136616|alc	DualInitiation	YRDominant
GOSR1	DualInitiation	YRDominant		NM_136619|Prp38	DualInitiation	YRDominant
GOT1	DualInitiation	YRDominant		NM_136621|CG8046	DualInitiation	YRDominant
GOT2	DualInitiation	YRDominant		NM_136624|CG8026	DualInitiation	YRDominant
GPAA1	DualInitiation	YRDominant		NM_136626|VhaAC45	DualInitiation	YRDominant
GPATCH2	DualInitiation	YRDominant		NM_136681|CG1667	DualInitiation	YRDominant
GPATCH3	DualInitiation	YRDominant		NM_136697|Adam	DualInitiation	YRDominant
GPATCH4	DualInitiation	YRDominant		NM_136707|CG1371	DualInitiation	YRDominant
GPC3	DualInitiation	YRDominant		NM_136712|gem	DualInitiation	YRDominant
GPC6	DualInitiation	YCDominant		NM_136745|Caf1-105	DualInitiation	YRDominant
GPN1	DualInitiation	YRDominant		NM_136748|CG17765	DualInitiation	YRDominant
GPN2	DualInitiation	YRDominant		NM_136761|Mat1	DualInitiation	YRDominant
GPR126	DualInitiation	YRDominant		NM_136773|CG12343	DualInitiation	YRDominant
GPR160	DualInitiation	YRDominant		NM_136779|nclb	DualInitiation	YRDominant
GPR35	DualInitiation	YCDominant		NM_136876|CG8321	DualInitiation	YRDominant
GPRC5C	DualInitiation	YRDominant		NM_136921|ana3	DualInitiation	YRDominant
GPX2	DualInitiation	YRDominant		NM_136954|ClC-b	DualInitiation	YRDominant
GPX3	DualInitiation	YRDominant		NM_136958|spt4	DualInitiation	YRDominant
GPX4	DualInitiation	YRDominant		NM_137010|CG4679	DualInitiation	YRDominant
GRB2	DualInitiation	YRDominant		NM_137034|mars	DualInitiation	YRDominant
GRHPR	DualInitiation	YRDominant		NM_137035|mip120	DualInitiation	YRDominant
GRINA	DualInitiation	YRDominant		NM_137059|CG13339	DualInitiation	YRDominant
GRPEL1	DualInitiation	YRDominant		NM_137077|Ctf4	DualInitiation	YRDominant
GRPEL2	DualInitiation	YRDominant		NM_137091|CG18324	DualInitiation	YRDominant
GRSF1	DualInitiation	YRDominant		NM_137102|beta4GalNAcTA	DualInitiation	YRDominant
GSG2	DualInitiation	YRDominant		NM_137111|Arc1	DualInitiation	YRDominant
GSK3B	DualInitiation	YRDominant		NM_137128|Su(var)2-HP2	DualInitiation	YRDominant
GSKIP	DualInitiation	YRDominant		NM_137151|SMC2	DualInitiation	YRDominant
GSPT1	DualInitiation	YRDominant		NM_137152|Ciao1	DualInitiation	YRDominant
GSR	DualInitiation	YRDominant		NM_137166|pcs	DualInitiation	YRDominant
GSS	DualInitiation	YRDominant		NM_137185|CG8155	DualInitiation	YRDominant
GSTCD	DualInitiation	YCDominant		NM_137190|SRPK	DualInitiation	YRDominant
GSTK1	DualInitiation	YRDominant		NM_137221|bug	DualInitiation	YRDominant
GSTM4	DualInitiation	YRDominant		NM_137230|Ufc1	DualInitiation	YRDominant
GSTT1	DualInitiation	YRDominant		NM_137250|CG8441	DualInitiation	YRDominant
GSTZ1	DualInitiation	YRDominant		NM_137259|krimp	DualInitiation	YRDominant
GTF2A1	DualInitiation	YRDominant		NM_137276|Nup62	DualInitiation	YRDominant
GTF2A2	DualInitiation	YRDominant		NM_137295|CG8311	DualInitiation	YRDominant
GTF2B	DualInitiation	YRDominant		NM_137314|CG5522	DualInitiation	YRDominant
GTF2F1	DualInitiation	YCDominant		NM_137331|ste24a	DualInitiation	YRDominant
GTF2F2	DualInitiation	YCDominant		NM_137393|icln	DualInitiation	YRDominant
GTF2H1	DualInitiation	YRDominant		NM_137396|Oxp	DualInitiation	YRDominant
GTF2H3	DualInitiation	YRDominant		NM_137400|Sema1b	DualInitiation	YRDominant
GTF2H4	DualInitiation	YRDominant		NM_137458|Dgp-1	DualInitiation	YRDominant
GTF2I	DualInitiation	YRDominant		NM_137535|CG15098	DualInitiation	YRDominant
GTF3A	DualInitiation	YRDominant		NM_137538|MetRS	DualInitiation	YRDominant
GTF3C1	DualInitiation	YRDominant		NM_137563|mip40	DualInitiation	YRDominant
GTF3C2	DualInitiation	YRDominant		NM_137619|Hsl	DualInitiation	YRDominant
GTF3C3	DualInitiation	YCDominant		NM_137621|CG10444	DualInitiation	YRDominant
GTF3C5	DualInitiation	YRDominant		NM_137648|Nnf1a	DualInitiation	YRDominant
GTF3C6	DualInitiation	YRDominant		NM_137664|Fem-1	DualInitiation	YRDominant
GTPBP4	DualInitiation	YRDominant		NM_137694|ND-B14.7	DualInitiation	YRDominant
GUCD1	DualInitiation	YRDominant		NM_137701|Rbpn-5	DualInitiation	YRDominant
GYG1	DualInitiation	YCDominant		NM_137729|CG9752	DualInitiation	YRDominant
GYG2	DualInitiation	YRDominant		NM_137746|CG10433	DualInitiation	YRDominant
GYS1	DualInitiation	YRDominant		NM_137762|Tim10	DualInitiation	YRDominant
GZF1	DualInitiation	YRDominant		NM_137791|CG2921	DualInitiation	YRDominant
H1F0	DualInitiation	YRDominant		NM_137798|GM130	DualInitiation	YRDominant
H1FX	DualInitiation	YRDominant		NM_137802|CG3045	DualInitiation	YRDominant
H2AFV	DualInitiation	YRDominant		NM_137848|CG3732	DualInitiation	YRDominant
H2AFY2	DualInitiation	YRDominant		NM_137858|CG42565	DualInitiation	YRDominant
H6PD	DualInitiation	YRDominant		NM_137887|EMC8-9	DualInitiation	YRDominant
HAAO	DualInitiation	YCDominant		NM_137891|MED23	DualInitiation	YRDominant
HADH	DualInitiation	YCDominant		NM_137961|levy	DualInitiation	YRDominant
HADHA	DualInitiation	YRDominant		NM_138002|CG5339	DualInitiation	YRDominant
HADHB	DualInitiation	YRDominant		NM_138012|thoc5	DualInitiation	YRDominant
HAT1	DualInitiation	YRDominant		NM_138088|CG11414	DualInitiation	YRDominant
HAUS1	DualInitiation	YRDominant		NM_138122|egg	DualInitiation	YRDominant
HAUS4	DualInitiation	YCDominant		NM_138144|CG2765	DualInitiation	YRDominant
HAUS6	DualInitiation	YCDominant		NM_138194|Hipk	DualInitiation	YRDominant
HAX1	DualInitiation	YRDominant		NM_138221|CG13890	DualInitiation	YRDominant
HCFC1	DualInitiation	YRDominant		NM_138259|l(3)02640	DualInitiation	YRDominant
HCFC1R1	DualInitiation	YRDominant		NM_138985|26-29-p	DualInitiation	YRDominant
HDAC1	DualInitiation	YRDominant		NM_139369|CG7879	DualInitiation	YRDominant
HDAC10	DualInitiation	YCDominant		NM_139383|Vta1	DualInitiation	YRDominant
HDAC7	DualInitiation	YCDominant		NM_139402|CG12018	DualInitiation	YRDominant
HDDC2	DualInitiation	YRDominant		NM_139424|mv	DualInitiation	YRDominant
HDHD1	DualInitiation	YRDominant		NM_139459|CG8993	DualInitiation	YRDominant
HDHD2	DualInitiation	YRDominant		NM_139488|Non2	DualInitiation	YRDominant
HDLBP	DualInitiation	YRDominant		NM_139490|CG12093	DualInitiation	YRDominant
HEATR1	DualInitiation	YRDominant		NM_139508|CG32486	DualInitiation	YRDominant
HEATR2	DualInitiation	YRDominant		NM_139514|CG11537	DualInitiation	YRDominant
HEATR5A	DualInitiation	YRDominant		NM_139515|CG1291	DualInitiation	YRDominant
HEATR6	DualInitiation	YRDominant		NM_139517|BtbVII	DualInitiation	YRDominant
HEBP1	DualInitiation	YRDominant		NM_139535|CG17737	DualInitiation	YRDominant
HEBP2	DualInitiation	YRDominant		NM_139552|CG14969	DualInitiation	YRDominant
HECTD1	DualInitiation	YRDominant		NM_139560|CG14971	DualInitiation	YRDominant
HELLS	DualInitiation	YRDominant		NM_139572|ntc	DualInitiation	YRDominant
HEPACAM	DualInitiation	YRDominant		NM_139575|CG12006	DualInitiation	YRDominant
HERPUD1	DualInitiation	YRDominant		NM_139603|Chd64	DualInitiation	YRDominant
HES1	DualInitiation	YRDominant		NM_139632|Fdx2	DualInitiation	YRDominant
HIAT1	DualInitiation	YRDominant		NM_139661|HDAC1	DualInitiation	YRDominant
HIATL1	DualInitiation	YRDominant		NM_139701|Cyt-c1	DualInitiation	YRDominant
HIBADH	DualInitiation	YRDominant		NM_139709|blanks	DualInitiation	YRDominant
HIF1A	DualInitiation	YRDominant		NM_139715|bc10	DualInitiation	YRDominant
HIF1AN	DualInitiation	YRDominant		NM_139722|TM9SF3	DualInitiation	YRDominant
HIGD1A	DualInitiation	YRDominant		NM_139724|Eaf6	DualInitiation	YRDominant
HIGD2A	DualInitiation	YCDominant		NM_139780|CG13298	DualInitiation	YRDominant
HINT1	DualInitiation	YCDominant		NM_139810|CG9953	DualInitiation	YRDominant
HINT3	DualInitiation	YCDominant		NM_139846|CG8602	DualInitiation	YRDominant
HIPK2	DualInitiation	YRDominant		NM_139854|Sec63	DualInitiation	YRDominant
HIST1H1C	DualInitiation	YRDominant		NM_139857|SMSr	DualInitiation	YRDominant
HIST1H1E	DualInitiation	YRDominant		NM_139887|CG7506	DualInitiation	YRDominant
HIST1H2AC	DualInitiation	YRDominant		NM_139906|Srp9	DualInitiation	YRDominant
HIST1H2AD	DualInitiation	YRDominant		NM_139909|HP4	DualInitiation	YRDominant
HIST1H2AE	DualInitiation	YRDominant		NM_139953|Pex2	DualInitiation	YRDominant
HIST1H2AH	DualInitiation	YRDominant		NM_139965|Exo70	DualInitiation	YRDominant
HIST1H2AI	DualInitiation	YRDominant		NM_139977|GstO3	DualInitiation	YRDominant
HIST1H2AJ	DualInitiation	YRDominant		NM_139980|GstO1	DualInitiation	YRDominant
HIST1H2AK	DualInitiation	YRDominant		NM_140032|Use1	DualInitiation	YRDominant
HIST1H2AL	DualInitiation	YRDominant		NM_140053|CG3967	DualInitiation	YRDominant
HIST1H2AM	DualInitiation	YRDominant		NM_140109|iPLA2-VIA	DualInitiation	YRDominant
HIST1H2BB	DualInitiation	YRDominant		NM_140121|vnc	DualInitiation	YRDominant
HIST1H2BC	DualInitiation	YRDominant		NM_140143|CG8009	DualInitiation	YRDominant
HIST1H2BD	DualInitiation	YRDominant		NM_140151|CG11811	DualInitiation	YRDominant
HIST1H2BF	DualInitiation	YRDominant		NM_140152|ND-13B	DualInitiation	YRDominant
HIST1H2BH	DualInitiation	YRDominant		NM_140155|tna	DualInitiation	YRDominant
HIST1H2BI	DualInitiation	YRDominant		NM_140324|CG10646	DualInitiation	YRDominant
HIST1H2BJ	DualInitiation	YRDominant		NM_140325|vih	DualInitiation	YRDominant
HIST1H2BK	DualInitiation	YRDominant		NM_140365|CG11267	DualInitiation	YRDominant
HIST1H2BM	DualInitiation	YRDominant		NM_140465|mop	DualInitiation	YRDominant
HIST1H2BN	DualInitiation	YRDominant		NM_140499|Prp31	DualInitiation	YRDominant
HIST1H2BO	DualInitiation	YRDominant		NM_140501|CG7011	DualInitiation	YRDominant
HIST1H3B	DualInitiation	YRDominant		NM_140512|CG7857	DualInitiation	YRDominant
HIST1H3C	DualInitiation	YRDominant		NM_140516|CG7945	DualInitiation	YRDominant
HIST1H3D	DualInitiation	YRDominant		NM_140518|AGO2	DualInitiation	YRDominant
HIST1H3F	DualInitiation	YRDominant		NM_140519|CG7739	DualInitiation	YRDominant
HIST1H3H	DualInitiation	YRDominant		NM_140547|fwe	DualInitiation	YRDominant
HIST1H3J	DualInitiation	YRDominant		NM_140561|l(3)72Ab	DualInitiation	YRDominant
HIST1H3J	DualInitiation	YRDominant		NM_140562|CG10516	DualInitiation	YRDominant
HIST1H3J	DualInitiation	YRDominant		NM_140591|PDCD-5	DualInitiation	YRDominant
HIST1H3J	DualInitiation	YRDominant		NM_140631|CG4729	DualInitiation	YRDominant
HIST1H4B	DualInitiation	YRDominant		NM_140652|Baldspot	DualInitiation	YRDominant
HIST1H4C	DualInitiation	YRDominant		NM_140662|CG13025	DualInitiation	YRDominant
HIST1H4E	DualInitiation	YRDominant		NM_140663|CG9705	DualInitiation	YRDominant
HIST2H2AB	DualInitiation	YRDominant		NM_140666|nudC	DualInitiation	YRDominant
HIST2H2AC	DualInitiation	YRDominant		NM_140720|CG32174	DualInitiation	YRDominant
HIST2H2BE	DualInitiation	YRDominant		NM_140726|QIL1	DualInitiation	YRDominant
HIST2H2BF	DualInitiation	YRDominant		NM_140735|Edc3	DualInitiation	YRDominant
HIST4H4	DualInitiation	YRDominant		NM_140810|CG3961	DualInitiation	YRDominant
HJURP	DualInitiation	YRDominant		NM_140815|CG6843	DualInitiation	YRDominant
HK2	DualInitiation	YRDominant		NM_140825|CG18135	DualInitiation	YRDominant
HLA-B	DualInitiation	YRDominant		NM_140872|CG9330	DualInitiation	YRDominant
HLA-E	DualInitiation	YCDominant		NM_140875|CG9372	DualInitiation	YRDominant
HLF	DualInitiation	YRDominant		NM_140984|CG5104	DualInitiation	YRDominant
HM13	DualInitiation	YRDominant		NM_141040|pzg	DualInitiation	YRDominant
HMGA1	DualInitiation	YCDominant		NM_141083|CG11306	DualInitiation	YRDominant
HMGA2	DualInitiation	YRDominant		NM_141095|Rpb8	DualInitiation	YRDominant
HMGCR	DualInitiation	YRDominant		NM_141121|CG7139	DualInitiation	YRDominant
HMGCS1	DualInitiation	YRDominant		NM_141199|CG1103	DualInitiation	YRDominant
HMGN1	DualInitiation	YRDominant		NM_141209|lost	DualInitiation	YRDominant
HMGN2	DualInitiation	YRDominant		NM_141219|Fip1	DualInitiation	YRDominant
HMGN3	DualInitiation	YRDominant		NM_141232|CG9769	DualInitiation	YRDominant
HMGN4	DualInitiation	YRDominant		NM_141236|atms	DualInitiation	YRDominant
HMGXB4	DualInitiation	YCDominant		NM_141264|CG12163	DualInitiation	YRDominant
HMMR	DualInitiation	YRDominant		NM_141266|CG12173	DualInitiation	YRDominant
HMOX1	DualInitiation	YRDominant		NM_141270|CG11999	DualInitiation	YRDominant
HN1L	DualInitiation	YRDominant		NM_141272|Prosbeta7	DualInitiation	YRDominant
HNF4A	DualInitiation	YRDominant		NM_141337|Hpr1	DualInitiation	YRDominant
HNF4A-AS1	DualInitiation	YRDominant		NM_141445|MAGE	DualInitiation	YRDominant
HNMT	DualInitiation	YRDominant		NM_141513|CG7800	DualInitiation	YRDominant
HNRNPA0	DualInitiation	YCDominant		NM_141539|Atg13	DualInitiation	YRDominant
HNRNPA2B1	DualInitiation	YRDominant		NM_141557|CG8043	DualInitiation	YRDominant
HNRNPAB	DualInitiation	YRDominant		NM_141578|Tcp-1eta	DualInitiation	YRDominant
HNRNPD	DualInitiation	YRDominant		NM_141584|CG8379	DualInitiation	YRDominant
HNRNPF	DualInitiation	YRDominant		NM_141619|VhaM8.9	DualInitiation	YRDominant
HNRNPH2	DualInitiation	YRDominant		NM_141626|pasi2	DualInitiation	YRDominant
HNRNPH3	DualInitiation	YRDominant		NM_141633|CG8135	DualInitiation	YRDominant
HNRNPK	DualInitiation	YRDominant		NM_141648|CG8199	DualInitiation	YRDominant
HNRNPL	DualInitiation	YCDominant		NM_141649|AP-1mu	DualInitiation	YRDominant
HNRNPM	DualInitiation	YRDominant		NM_141659|P58IPK	DualInitiation	YRDominant
HNRNPR	DualInitiation	YRDominant		NM_141663|CG8319	DualInitiation	YRDominant
HNRNPU	DualInitiation	YRDominant		NM_141668|CG16817	DualInitiation	YRDominant
HNRNPUL2	DualInitiation	YRDominant		NM_141693|CG8507	DualInitiation	YRDominant
HNRNPUL2-BSCL2	DualInitiation	YRDominant		NM_141760|Art1	DualInitiation	YRDominant
HOOK1	DualInitiation	YRDominant		NM_141769|CG4511	DualInitiation	YRDominant
HOXD-AS1	DualInitiation	YRDominant		NM_141800|CG14701	DualInitiation	YRDominant
HOXD1	DualInitiation	YRDominant		NM_141810|mgr	DualInitiation	YRDominant
HP1BP3	DualInitiation	YRDominant		NM_141829|Mrp4	DualInitiation	YRDominant
HPCAL1	DualInitiation	YRDominant		NM_141832|wkd	DualInitiation	YRDominant
HPRT1	DualInitiation	YRDominant		NM_141844|CG14715	DualInitiation	YRDominant
HRSP12	DualInitiation	YRDominant		NM_141854|CG14722	DualInitiation	YRDominant
HS1BP3	DualInitiation	YRDominant		NM_141855|CG6923	DualInitiation	YRDominant
HSBP1	DualInitiation	YRDominant		NM_141885|Ect3	DualInitiation	YRDominant
HSBP1L1	DualInitiation	YRDominant		NM_141941|Aos1	DualInitiation	YRDominant
HSD17B10	DualInitiation	YRDominant		NM_141946|CG18549	DualInitiation	YRDominant
HSD17B11	DualInitiation	YCDominant		NM_142026|Droj2	DualInitiation	YRDominant
HSD17B12	DualInitiation	YRDominant		NM_142027|CG9799	DualInitiation	YRDominant
HSD17B2	DualInitiation	YRDominant		NM_142059|CG9288	DualInitiation	YRDominant
HSD17B4	DualInitiation	YRDominant		NM_142071|CG3061	DualInitiation	YRDominant
HSDL2	DualInitiation	YRDominant		NM_142072|CG9922	DualInitiation	YRDominant
HSF1	DualInitiation	YRDominant		NM_142118|CG7987	DualInitiation	YRDominant
HSF2	DualInitiation	YRDominant		NM_142122|l(3)L1231	DualInitiation	YRDominant
HSP90AB1	DualInitiation	YCDominant		NM_142184|CG4338	DualInitiation	YRDominant
HSP90B1	DualInitiation	YRDominant		NM_142196|CG5044	DualInitiation	YRDominant
HSPA13	DualInitiation	YRDominant		NM_142220|AOX3	DualInitiation	YRDominant
HSPA4	DualInitiation	YRDominant		NM_142231|CG9590	DualInitiation	YRDominant
HSPA5	DualInitiation	YRDominant		NM_142246|Hmt-1	DualInitiation	YRDominant
HSPA8	DualInitiation	YCDominant		NM_142304|CG14903	DualInitiation	YRDominant
HSPA9	DualInitiation	YRDominant		NM_142308|CG10340	DualInitiation	YRDominant
HSPB1	DualInitiation	YRDominant		NM_142313|CG10326	DualInitiation	YRDominant
HSPE1	DualInitiation	YCDominant		NM_142314|CG10324	DualInitiation	YRDominant
HSPE1-MOB4	DualInitiation	YRDominant		NM_142317|CG14907	DualInitiation	YRDominant
HTT	DualInitiation	YRDominant		NM_142325|CG3534	DualInitiation	YRDominant
HULC	DualInitiation	YCDominant		NM_142334|CG3995	DualInitiation	YRDominant
IAH1	DualInitiation	YRDominant		NM_142363|Sur-8	DualInitiation	YRDominant
IARS	DualInitiation	YRDominant		NM_142402|CG17802	DualInitiation	YRDominant
IARS2	DualInitiation	YRDominant		NM_142405|CG18012	DualInitiation	YRDominant
IBTK	DualInitiation	YRDominant		NM_142439|Mdh2	DualInitiation	YRDominant
ICAM1	DualInitiation	YRDominant		NM_142459|Nup43	DualInitiation	YRDominant
ICMT	DualInitiation	YRDominant		NM_142462|cona	DualInitiation	YRDominant
ICT1	DualInitiation	YRDominant		NM_142484|CG7705	DualInitiation	YRDominant
ID1	DualInitiation	YRDominant		NM_142503|CG14291	DualInitiation	YRDominant
IDH1	DualInitiation	YRDominant		NM_142519|Prp18	DualInitiation	YRDominant
IDH3B	DualInitiation	YRDominant		NM_142523|mRpL55	DualInitiation	YRDominant
IDH3G	DualInitiation	YRDominant		NM_142565|CG6195	DualInitiation	YRDominant
IDI1	DualInitiation	YRDominant		NM_142605|CG4936	DualInitiation	YRDominant
IER3	DualInitiation	YRDominant		NM_142639|Srp14	DualInitiation	YRDominant
IER3IP1	DualInitiation	YRDominant		NM_142640|CG16953	DualInitiation	YRDominant
IER5L	DualInitiation	YRDominant		NM_142661|AdSS	DualInitiation	YRDominant
IFI30	DualInitiation	YRDominant		NM_142686|Bdbt	DualInitiation	YRDominant
IFI6	DualInitiation	YRDominant		NM_142718|Archease	DualInitiation	YRDominant
IFITM2	DualInitiation	YRDominant		NM_142734|CG6656	DualInitiation	YRDominant
IFNGR1	DualInitiation	YRDominant		NM_142749|Fadd	DualInitiation	YRDominant
IFT20	DualInitiation	YRDominant		NM_142774|CG18596	DualInitiation	YRDominant
IFT52	DualInitiation	YRDominant		NM_142804|AdipoR	DualInitiation	YRDominant
IGF2BP1	DualInitiation	YRDominant		NM_142842|Usp12-46	DualInitiation	YRDominant
IGF2BP3	DualInitiation	YRDominant		NM_142859|CG17119	DualInitiation	YRDominant
IGF2R	DualInitiation	YRDominant		NM_142861|Ublcp1	DualInitiation	YRDominant
IGFBP1	DualInitiation	YRDominant		NM_142878|EloA	DualInitiation	YRDominant
IKBKAP	DualInitiation	YRDominant		NM_142920|Rpn9	DualInitiation	YRDominant
IL13RA1	DualInitiation	YRDominant		NM_142937|CG13599	DualInitiation	YRDominant
IL17RB	DualInitiation	YCDominant		NM_142939|CG5854	DualInitiation	YRDominant
IL1RAP	DualInitiation	YRDominant		NM_142941|AP-1sigma	DualInitiation	YRDominant
IL32	DualInitiation	YRDominant		NM_142943|CG13603	DualInitiation	YRDominant
IL4I1	DualInitiation	YRDominant		NM_142954|SMC1	DualInitiation	YRDominant
IL6ST	DualInitiation	YRDominant		NM_142963|Kal1	DualInitiation	YRDominant
ILF2	DualInitiation	YRDominant		NM_142994|CG18528	DualInitiation	YRDominant
ILF3	DualInitiation	YCDominant		NM_143017|atl	DualInitiation	YRDominant
IMP4	DualInitiation	YRDominant		NM_143027|CG5805	DualInitiation	YRDominant
IMPAD1	DualInitiation	YRDominant		NM_143057|CG11771	DualInitiation	YRDominant
IMPDH2	DualInitiation	YCDominant		NM_143066|bai	DualInitiation	YRDominant
INF2	DualInitiation	YRDominant		NM_143130|CHKov2	DualInitiation	YRDominant
INO80B	DualInitiation	YRDominant		NM_143197|Exo84	DualInitiation	YRDominant
INO80C	DualInitiation	YRDominant		NM_143201|CG14543	DualInitiation	YRDominant
INPP5A	DualInitiation	YRDominant		NM_143202|CG14550	DualInitiation	YRDominant
INTS3	DualInitiation	YRDominant		NM_143241|CG5484	DualInitiation	YRDominant
INTS6	DualInitiation	YRDominant		NM_143250|IntS12	DualInitiation	YRDominant
IP6K2	DualInitiation	YRDominant		NM_143252|SPARC	DualInitiation	YRDominant
IPO11	DualInitiation	YRDominant		NM_143286|grass	DualInitiation	YRDominant
IPO4	DualInitiation	YRDominant		NM_143298|CG3368	DualInitiation	YRDominant
IPO7	DualInitiation	YCDominant		NM_143338|CG12259	DualInitiation	YRDominant
IRAK2	DualInitiation	YRDominant		NM_143344|Gp93	DualInitiation	YRDominant
IREB2	DualInitiation	YCDominant		NM_143387|CG14523	DualInitiation	YRDominant
IRF2	DualInitiation	YCDominant		NM_143388|CG14527	DualInitiation	YRDominant
ISCU	DualInitiation	YRDominant		NM_143413|CG11880	DualInitiation	YRDominant
ISG15	DualInitiation	YRDominant		NM_143427|Cisd2	DualInitiation	YRDominant
ISOC1	DualInitiation	YRDominant		NM_143437|CG2310	DualInitiation	YRDominant
IST1	DualInitiation	YRDominant		NM_143444|alph	DualInitiation	YRDominant
ISY1	DualInitiation	YRDominant		NM_143469|CG7837	DualInitiation	YRDominant
ISY1-RAB43	DualInitiation	YRDominant		NM_143496|Vps13B	DualInitiation	YRDominant
ISYNA1	DualInitiation	YRDominant		NM_143505|CG7920	DualInitiation	YRDominant
ITCH	DualInitiation	YRDominant		NM_143509|CG7943	DualInitiation	YRDominant
ITGA6	DualInitiation	YRDominant		NM_143532|CG15536	DualInitiation	YRDominant
ITGB1BP1	DualInitiation	YRDominant		NM_143568|dj-1beta	DualInitiation	YRDominant
ITIH2	DualInitiation	YRDominant		NM_143581|l(3)03670	DualInitiation	YRDominant
ITIH3	DualInitiation	YRDominant		NM_143595|ATPsynC	DualInitiation	YRDominant
ITM2B	DualInitiation	YRDominant		NM_143628|CG1890	DualInitiation	YRDominant
ITM2C	DualInitiation	YRDominant		NM_143629|CG1896	DualInitiation	YRDominant
ITPR2	DualInitiation	YRDominant		NM_143636|betaGlu	DualInitiation	YRDominant
IWS1	DualInitiation	YRDominant		NM_143669|ND-49	DualInitiation	YRDominant
JAG1	DualInitiation	YRDominant		NM_143679|MED26	DualInitiation	YRDominant
JAGN1	DualInitiation	YRDominant		NM_143715|ND-PDSW	DualInitiation	YRDominant
JOSD1	DualInitiation	YRDominant		NM_143729|Lk6	DualInitiation	YRDominant
JTB	DualInitiation	YRDominant		NM_143730|Vha36-1	DualInitiation	YRDominant
KANK4	DualInitiation	YRDominant		NM_143774|Prosbeta1	DualInitiation	YRDominant
KARS	DualInitiation	YRDominant		NM_143782|Nup214	DualInitiation	YRDominant
KAT2A	DualInitiation	YRDominant		NM_143785|ND-SGDH	DualInitiation	YRDominant
KAT6A	DualInitiation	YRDominant		NM_143794|l(3)05822	DualInitiation	YRDominant
KAT7	DualInitiation	YRDominant		NM_143844|CG17508	DualInitiation	YRDominant
KCTD10	DualInitiation	YRDominant		NM_143927|COX7A	DualInitiation	YRDominant
KCTD3	DualInitiation	YRDominant		NM_143932|CG11985	DualInitiation	YRDominant
KDELR1	DualInitiation	YCDominant		NM_143973|CG17278	DualInitiation	YRDominant
KDELR2	DualInitiation	YRDominant		NM_144045|CG13551	DualInitiation	YRDominant
KDM1A	DualInitiation	YRDominant		NM_144140|COX7C	DualInitiation	YRDominant
KHDRBS1	DualInitiation	YRDominant		NM_144143|CG14767	DualInitiation	YRDominant
KHSRP	DualInitiation	YRDominant		NM_144156|CG7630	DualInitiation	YRDominant
KIAA0100	DualInitiation	YRDominant		NM_144186|CG13315	DualInitiation	YRDominant
KIAA0101	DualInitiation	YCDominant		NM_144298|Sem1	DualInitiation	YRDominant
KIAA0141	DualInitiation	YRDominant		NM_144369|Ugt86Da	DualInitiation	YRDominant
KIAA0391	DualInitiation	YRDominant		NM_144412|CG18809	DualInitiation	YRDominant
KIAA1109	DualInitiation	YRDominant		NM_144474|Desat1	DualInitiation	YRDominant
KIAA1143	DualInitiation	YRDominant		NM_145757|Zasp52	DualInitiation	YRDominant
KIAA1147	DualInitiation	YRDominant		NM_164325|CG1092	DualInitiation	YRDominant
KIAA1161	DualInitiation	YRDominant		NM_164355|Sam-S	DualInitiation	YRDominant
KIAA1429	DualInitiation	YRDominant		NM_164358|Sam-S	DualInitiation	YRDominant
KIAA1430	DualInitiation	YRDominant		NM_164360|Sam-S	DualInitiation	YRDominant
KIAA1432	DualInitiation	YRDominant		NM_164393|aru	DualInitiation	YRDominant
KIAA1522	DualInitiation	YRDominant		NM_164405|Pino	DualInitiation	YRDominant
KIAA1715	DualInitiation	YRDominant		NM_164477|Rab5	DualInitiation	YRDominant
KIDINS220	DualInitiation	YRDominant		NM_164498|Bacc	DualInitiation	YRDominant
KIF11	DualInitiation	YRDominant		NM_164566|capu	DualInitiation	YRDominant
KIF13A	DualInitiation	YRDominant		NM_164575|CG3714	DualInitiation	YRDominant
KIF13B	DualInitiation	YRDominant		NM_164620|CG31650	DualInitiation	YRDominant
KIF1C	DualInitiation	YRDominant		NM_164675|ade2	DualInitiation	YRDominant
KIF21A	DualInitiation	YRDominant		NM_164773|LanB1	DualInitiation	YRDominant
KIF2A	DualInitiation	YRDominant		NM_164809|CSN8	DualInitiation	YRDominant
KIF3B	DualInitiation	YCDominant		NM_164880|Apf	DualInitiation	YRDominant
KIF5B	DualInitiation	YRDominant		NM_164928|KdelR	DualInitiation	YRDominant
KIN	DualInitiation	YRDominant		NM_165013|bun	DualInitiation	YRDominant
KLB	DualInitiation	YRDominant		NM_165022|Vha68-2	DualInitiation	YRDominant
KLF16	DualInitiation	YRDominant		NM_165086|wb	DualInitiation	YRDominant
KLF3	DualInitiation	YRDominant		NM_165150|PRL-1	DualInitiation	YRDominant
KLHDC10	DualInitiation	YRDominant		NM_165213|CLIP-190	DualInitiation	YRDominant
KLHDC3	DualInitiation	YRDominant		NM_165330|CG31683	DualInitiation	YRDominant
KLHDC4	DualInitiation	YRDominant		NM_165336|CG31678	DualInitiation	YRDominant
KLHL36	DualInitiation	YRDominant		NM_165344|CG9328	DualInitiation	YRDominant
KLHL9	DualInitiation	YCDominant		NM_165390|Cul2	DualInitiation	YRDominant
KMT2A	DualInitiation	YRDominant		NM_165418|gus	DualInitiation	YRDominant
KMT2B	DualInitiation	YCDominant		NM_165423|Atf6	DualInitiation	YRDominant
KMT2E	DualInitiation	YRDominant		NM_165427|sxc	DualInitiation	YRDominant
KNOP1	DualInitiation	YRDominant		NM_165454|Pngl	DualInitiation	YRDominant
KNSTRN	DualInitiation	YRDominant		NM_165469|Pld	DualInitiation	YRDominant
KNTC1	DualInitiation	YRDominant		NM_165474|Vha16-1	DualInitiation	YRDominant
KPNA2	DualInitiation	YRDominant		NM_165478|Opbp	DualInitiation	YRDominant
KPNA4	DualInitiation	YRDominant		NM_165539|Drat	DualInitiation	YRDominant
KPNA5	DualInitiation	YRDominant		NM_165546|CG1358	DualInitiation	YRDominant
KPNA6	DualInitiation	YRDominant		NM_165557|Nop17l	DualInitiation	YRDominant
KPNB1	DualInitiation	YCDominant		NM_165566|CG18853	DualInitiation	YRDominant
KRAS	DualInitiation	YRDominant		NM_165570|Cul1	DualInitiation	YRDominant
KRCC1	DualInitiation	YRDominant		NM_165619|CG14767	DualInitiation	YRDominant
KRR1	DualInitiation	YRDominant		NM_165703|Prosalpha7	DualInitiation	YRDominant
KRT18	DualInitiation	YRDominant		NM_165740|14-3-3zeta	DualInitiation	YRDominant
KRT19	DualInitiation	YRDominant		NM_165830|CG30022	DualInitiation	YRDominant
KRT23	DualInitiation	YRDominant		NM_165849|ERp60	DualInitiation	YRDominant
KRT8	DualInitiation	YRDominant		NM_165863|Oda	DualInitiation	YRDominant
KRTCAP2	DualInitiation	YRDominant		NM_165925|Galphaq	DualInitiation	YRDominant
KTN1	DualInitiation	YRDominant		NM_166026|Cp1	DualInitiation	YRDominant
KXD1	DualInitiation	YRDominant		NM_166087|Xpc	DualInitiation	YRDominant
KYNU	DualInitiation	YRDominant		NM_166090|Arf51F	DualInitiation	YRDominant
LA16c-306E5.3	DualInitiation	YRDominant		NM_166120|Rif1	DualInitiation	YRDominant
LACTB2	DualInitiation	YRDominant		NM_166139|Rho1	DualInitiation	YRDominant
LAD1	DualInitiation	YRDominant		NM_166192|unc-104	DualInitiation	YRDominant
LAMA5	DualInitiation	YRDominant		NM_166243|CG30108	DualInitiation	YRDominant
LAMB1	DualInitiation	YCDominant		NM_166301|Gint3	DualInitiation	YRDominant
LAMB2	DualInitiation	YRDominant		NM_166427|Xbp1	DualInitiation	YRDominant
LAMC1	DualInitiation	YRDominant		NM_166466|CG10082	DualInitiation	YRDominant
LAMP1	DualInitiation	YRDominant		NM_166476|HmgZ	DualInitiation	YRDominant
LAMP2	DualInitiation	YRDominant		NM_166477|HmgZ	DualInitiation	YRDominant
LAMTOR1	DualInitiation	YRDominant		NM_166527|Gp150	DualInitiation	YRDominant
LAMTOR4	DualInitiation	YCDominant		NM_166539|CG2852	DualInitiation	YRDominant
LAMTOR5	DualInitiation	YRDominant		NM_166554|blw	DualInitiation	YRDominant
LANCL1	DualInitiation	YRDominant		NM_166555|CycB	DualInitiation	YRDominant
LAP3	DualInitiation	YRDominant		NM_166600|roh	DualInitiation	YRDominant
LARP1B	DualInitiation	YRDominant		NM_166669|Slik	DualInitiation	YRDominant
LARP6	DualInitiation	YRDominant		NM_166691|CG30423	DualInitiation	YRDominant
LARP7	DualInitiation	YRDominant		NM_166736|CG2316	DualInitiation	YRDominant
LASP1	DualInitiation	YRDominant		NM_166788|myo	DualInitiation	YRDominant
LBX2-AS1	DualInitiation	YRDominant		NM_166796|4E-T	DualInitiation	YRDominant
LCLAT1	DualInitiation	YRDominant		NM_166807|CG11076	DualInitiation	YRDominant
LCMT1	DualInitiation	YCDominant		NM_167017|l(1)G0334	DualInitiation	YRDominant
LDHA	DualInitiation	YRDominant		NM_167065|Ubi-p5E	DualInitiation	YRDominant
LEAP2	DualInitiation	YRDominant		NM_167171|e(r)	DualInitiation	YRDominant
LEMD3	DualInitiation	YRDominant		NM_167245|Atg8a	DualInitiation	YRDominant
LEO1	DualInitiation	YRDominant		NM_167247|sesB	DualInitiation	YRDominant
LEPRE1	DualInitiation	YRDominant		NM_167254|Imp	DualInitiation	YRDominant
LEPREL2	DualInitiation	YRDominant		NM_167255|Imp	DualInitiation	YRDominant
LEPROTL1	DualInitiation	YRDominant		NM_167282|dlg1	DualInitiation	YRDominant
LETMD1	DualInitiation	YCDominant		NM_167303|Karl	DualInitiation	YRDominant
LGALS1	DualInitiation	YCDominant		NM_167306|Hsc70-3	DualInitiation	YRDominant
LGALS3	DualInitiation	YRDominant		NM_167310|CG10347	DualInitiation	YRDominant
LGALS3BP	DualInitiation	YRDominant		NM_167378|CG9940	DualInitiation	YRDominant
LGMN	DualInitiation	YRDominant		NM_167381|CG32625	DualInitiation	YRDominant
LGR5	DualInitiation	YRDominant		NM_167387|mamo	DualInitiation	YRDominant
LIG3	DualInitiation	YRDominant		NM_167523|CanA-14F	DualInitiation	YRDominant
LIMK2	DualInitiation	YRDominant		NM_167614|CG32549	DualInitiation	YRDominant
LIMS1	DualInitiation	YRDominant		NM_167678|COX6B	DualInitiation	YRDominant
LIN28B	DualInitiation	YRDominant		NM_167734|CG32521	DualInitiation	YRDominant
LIN37	DualInitiation	YRDominant		NM_167844|Usp10	DualInitiation	YRDominant
LIN7A	DualInitiation	YRDominant		NM_167851|CG9205	DualInitiation	YRDominant
LIN7C	DualInitiation	YRDominant		NM_167902|ABCB7	DualInitiation	YRDominant
LINC00261	DualInitiation	YRDominant		NM_167976|CG11486	DualInitiation	YRDominant
LINC00263	DualInitiation	YCDominant		NM_167995|CG32281	DualInitiation	YRDominant
LINC00493	DualInitiation	YRDominant		NM_167996|CG32278	DualInitiation	YRDominant
LINC00574	DualInitiation	YCDominant		NM_167998|CG32276	DualInitiation	YRDominant
LLPH	DualInitiation	YRDominant		NM_168024|PHGPx	DualInitiation	YRDominant
LMAN2	DualInitiation	YRDominant		NM_168032|CG32267	DualInitiation	YRDominant
LMBR1	DualInitiation	YRDominant		NM_168132|scny	DualInitiation	YRDominant
LMBRD1	DualInitiation	YRDominant		NM_168144|CG32409	DualInitiation	YRDominant
LMF2	DualInitiation	YRDominant		NM_168244|CG32368	DualInitiation	YRDominant
LMNB2	DualInitiation	YRDominant		NM_168382|RasGAP1	DualInitiation	YRDominant
LONP2	DualInitiation	YRDominant		NM_168426|Aps	DualInitiation	YRDominant
LOX	DualInitiation	YRDominant		NM_168461|Mob2	DualInitiation	YRDominant
LPCAT1	DualInitiation	YRDominant		NM_168679|zetaCOP	DualInitiation	YRDominant
LPCAT2	DualInitiation	YRDominant		NM_168703|Nc73EF	DualInitiation	YRDominant
LPCAT3	DualInitiation	YRDominant		NM_168722|CG6512	DualInitiation	YRDominant
LRCH3	DualInitiation	YRDominant		NM_168825|Prp3	DualInitiation	YRDominant
LRP1	DualInitiation	YRDominant		NM_168830|CG7668	DualInitiation	YRDominant
LRP10	DualInitiation	YCDominant		NM_168874|tzn	DualInitiation	YRDominant
LRPAP1	DualInitiation	YRDominant		NM_168924|SMC5	DualInitiation	YRDominant
LRPPRC	DualInitiation	YCDominant		NM_168926|CG32441	DualInitiation	YRDominant
LRRC40	DualInitiation	YRDominant		NM_168985|CkIIalpha	DualInitiation	YRDominant
LRRC42	DualInitiation	YRDominant		NM_168986|CkIIalpha	DualInitiation	YRDominant
LRRC47	DualInitiation	YRDominant		NM_168996|srl	DualInitiation	YRDominant
LRRC59	DualInitiation	YRDominant		NM_169006|CG31523	DualInitiation	YRDominant
LRRC61	DualInitiation	YRDominant		NM_169080|Rga	DualInitiation	YRDominant
LRRC8D	DualInitiation	YRDominant		NM_169091|CG1109	DualInitiation	YRDominant
LRRFIP2	DualInitiation	YRDominant		NM_169103|jagn	DualInitiation	YRDominant
LSM1	DualInitiation	YRDominant		NM_169226|mRpS18A	DualInitiation	YRDominant
LSM14A	DualInitiation	YRDominant		NM_169228|Cenp-C	DualInitiation	YRDominant
LSM14B	DualInitiation	YRDominant		NM_169284|ps	DualInitiation	YRDominant
LSM2	DualInitiation	YRDominant		NM_169285|ps	DualInitiation	YRDominant
LSM4	DualInitiation	YRDominant		NM_169350|pug	DualInitiation	YRDominant
LSM6	DualInitiation	YRDominant		NM_169423|Lk6	DualInitiation	YRDominant
LTV1	DualInitiation	YRDominant		NM_169435|glo	DualInitiation	YRDominant
LUC7L	DualInitiation	YRDominant		NM_169466|Desat1	DualInitiation	YRDominant
LUC7L2	DualInitiation	YRDominant		NM_169476|Snx3	DualInitiation	YRDominant
LUC7L3	DualInitiation	YRDominant		NM_169510|Dic1	DualInitiation	YRDominant
LUC7L3	DualInitiation	YRDominant		NM_169544|Lkb1	DualInitiation	YRDominant
LUC7L3	DualInitiation	YRDominant		NM_169592|His4r	DualInitiation	YRDominant
LUC7L3	DualInitiation	YRDominant		NM_169622|Rpb7	DualInitiation	YRDominant
LY6E	DualInitiation	YRDominant		NM_169676|cv-d	DualInitiation	YRDominant
LYAR	DualInitiation	YRDominant		NM_169693|Hel89B	DualInitiation	YRDominant
LYRM4	DualInitiation	YCDominant		NM_169798|14-3-3epsilon	DualInitiation	YRDominant
LYZ	DualInitiation	YRDominant		NM_169822|fru	DualInitiation	YRDominant
LZTFL1	DualInitiation	YCDominant		NM_169823|fray	DualInitiation	YRDominant
M6PR	DualInitiation	YRDominant		NM_169833|Mekk1	DualInitiation	YRDominant
MAD2L1	DualInitiation	YRDominant		NM_169841|Xrp1	DualInitiation	YRDominant
MAEA	DualInitiation	YRDominant		NM_169872|Naam	DualInitiation	YRDominant
MAF1	DualInitiation	YRDominant		NM_169939|Atpalpha	DualInitiation	YRDominant
MAGEF1	DualInitiation	YRDominant		NM_169953|Rab1	DualInitiation	YRDominant
MAGOH	DualInitiation	YRDominant		NM_170109|KrT95D	DualInitiation	YRDominant
MAGT1	DualInitiation	YRDominant		NM_170262|Ald	DualInitiation	YRDominant
MALSU1	DualInitiation	YRDominant		NM_170263|Ald	DualInitiation	YRDominant
MAN1A1	DualInitiation	YRDominant		NM_170327|DNApol-alpha73	DualInitiation	YRDominant
MAN1B1	DualInitiation	YRDominant		NM_170338|wdb	DualInitiation	YRDominant
MAN2B2	DualInitiation	YRDominant		NM_170365|larp	DualInitiation	YRDominant
MANBA	DualInitiation	YCDominant		NM_170393|Vha100-1	DualInitiation	YRDominant
MANEAL	DualInitiation	YRDominant		NM_170407|Cnx99A	DualInitiation	YRDominant
MANF	DualInitiation	YRDominant		NM_170430|ca	DualInitiation	YRDominant
MAOA	DualInitiation	YCDominant		NM_170442|Zip99C	DualInitiation	YRDominant
MAP1B	DualInitiation	YRDominant		NM_170492|PH4alphaEFB	DualInitiation	YRDominant
MAP2K1	DualInitiation	YRDominant		NM_170524|wts	DualInitiation	YRDominant
MAP2K2	DualInitiation	YCDominant		NM_170556|CycG	DualInitiation	YRDominant
MAP2K3	DualInitiation	YRDominant		NM_170619|lola	DualInitiation	YRDominant
MAP2K4	DualInitiation	YRDominant		NM_170620|lola	DualInitiation	YRDominant
MAP3K4	DualInitiation	YRDominant		NM_170621|lola	DualInitiation	YRDominant
MAPK1	DualInitiation	YRDominant		NM_170622|lola	DualInitiation	YRDominant
MAPK14	DualInitiation	YRDominant		NM_170623|lola	DualInitiation	YRDominant
MAPK1IP1L	DualInitiation	YRDominant		NM_170651|pnt	DualInitiation	YRDominant
MAPK6	DualInitiation	YCDominant		NM_175969|Rtnl1	DualInitiation	YRDominant
MAPRE1	DualInitiation	YRDominant		NM_176070|Tif-IA	DualInitiation	YRDominant
2001-03-01	DualInitiation	YRDominant		NM_176133|lola	DualInitiation	YRDominant
2005-03-01	DualInitiation	YRDominant		NM_176134|lola	DualInitiation	YRDominant
2006-03-01	DualInitiation	YRDominant		NM_176135|lola	DualInitiation	YRDominant
2007-03-01	DualInitiation	YRDominant		NM_176136|lola	DualInitiation	YRDominant
MARCKS	DualInitiation	YRDominant		NM_176138|lola	DualInitiation	YRDominant
MARCKSL1	DualInitiation	YRDominant		NM_176139|lola	DualInitiation	YRDominant
MARK3	DualInitiation	YRDominant		NM_176140|lola	DualInitiation	YRDominant
MARS2	DualInitiation	YRDominant		NM_176220|MED9	DualInitiation	YRDominant
MAT2A	DualInitiation	YRDominant		NM_176270|CG2469	DualInitiation	YRDominant
MATN3	DualInitiation	YRDominant		NM_176339|CG9674	DualInitiation	YRDominant
MATR3	DualInitiation	YCDominant		NM_176345|CG33052	DualInitiation	YRDominant
MAVS	DualInitiation	YRDominant		NM_176371|CG5969	DualInitiation	YRDominant
MAX	DualInitiation	YRDominant		NM_176402|tacc	DualInitiation	YRDominant
MAZ	DualInitiation	YRDominant		NM_176403|tacc	DualInitiation	YRDominant
MBD4	DualInitiation	YRDominant		NM_176404|tacc	DualInitiation	YRDominant
MBD5	DualInitiation	YRDominant		NM_176427|pum	DualInitiation	YRDominant
MBD6	DualInitiation	YRDominant		NM_176434|JHDM2	DualInitiation	YRDominant
MBIP	DualInitiation	YRDominant		NM_176455|CG14683	DualInitiation	YRDominant
MBL2	DualInitiation	YRDominant		NM_176540|CG33107	DualInitiation	YRDominant
MBNL3	DualInitiation	YRDominant		NM_176583|Spase12	DualInitiation	YRDominant
MBOAT7	DualInitiation	YRDominant		NM_176714|CG10962	DualInitiation	YRDominant
MBTPS2	DualInitiation	YRDominant		NM_176725|Ant2	DualInitiation	YRDominant
MCAM	DualInitiation	YRDominant		NM_176751|CG43658	DualInitiation	YRDominant
MCAT	DualInitiation	YRDominant		NM_205873|Hcf	DualInitiation	YRDominant
MCCC2	DualInitiation	YRDominant		NM_205913|chic	DualInitiation	YRDominant
MCFD2	DualInitiation	YCDominant		NM_205965|CG31705	DualInitiation	YRDominant
MCL1	DualInitiation	YCDominant		NM_206004|brat	DualInitiation	YRDominant
MCM2	DualInitiation	YRDominant		NM_206010|COX4	DualInitiation	YRDominant
MCM3	DualInitiation	YRDominant		NM_206066|Mmp2	DualInitiation	YRDominant
MCM4	DualInitiation	YRDominant		NM_206085|lola	DualInitiation	YRDominant
MCM5	DualInitiation	YRDominant		NM_206109|mam	DualInitiation	YRDominant
MCM8	DualInitiation	YRDominant		NM_206163|Dp1	DualInitiation	YRDominant
MCMBP	DualInitiation	YRDominant		NM_206177|par-1	DualInitiation	YRDominant
MCRS1	DualInitiation	YRDominant		NM_206179|mei-W68	DualInitiation	YRDominant
MCTS1	DualInitiation	YRDominant		NM_206192|MESK2	DualInitiation	YRDominant
MCU	DualInitiation	YRDominant		NM_206233|CG33230	DualInitiation	YRDominant
MDH2	DualInitiation	YRDominant		NM_206253|Pxn	DualInitiation	YRDominant
MDM2	DualInitiation	YRDominant		NM_206268|CG32264	DualInitiation	YRDominant
MDN1	DualInitiation	YRDominant		NM_206309|Pdxk	DualInitiation	YRDominant
ME2	DualInitiation	YRDominant		NM_206321|scyl	DualInitiation	YRDominant
MEA1	DualInitiation	YRDominant		NM_206466|Rel	DualInitiation	YRDominant
MEAF6	DualInitiation	YRDominant		NM_206588|janA	DualInitiation	YRDominant
MECP2	DualInitiation	YRDominant		NM_206606|eIF2B-epsilon	DualInitiation	YRDominant
MED11	DualInitiation	YRDominant		NM_206639|CHES-1-like	DualInitiation	YRDominant
MED15	DualInitiation	YRDominant		NM_206682|dlg1	DualInitiation	YRDominant
MED21	DualInitiation	YRDominant		NM_206684|dlg1	DualInitiation	YRDominant
MED24	DualInitiation	YRDominant		NM_206733|Myb	DualInitiation	YRDominant
MED25	DualInitiation	YRDominant		NM_206739|Gbeta13F	DualInitiation	YRDominant
MED26	DualInitiation	YRDominant		NM_206747|Stim	DualInitiation	YRDominant
MED28	DualInitiation	YRDominant		NM_206757|eIF5	DualInitiation	YRDominant
MED29	DualInitiation	YRDominant		NM_206767|CG9132	DualInitiation	YRDominant
MED6	DualInitiation	YRDominant		NR_001637|Uhg2	DualInitiation	YRDominant
MED9	DualInitiation	YRDominant		NR_001676|Uhg3	DualInitiation	YRDominant
MEF2BNB-MEF2B	DualInitiation	YRDominant		NR_001992|7SLRNA:CR32864	DualInitiation	YRDominant
MERTK	DualInitiation	YRDominant		NR_002104|roX2	DualInitiation	YRDominant
MESDC2	DualInitiation	YRDominant		NR_004006|CR40641	DualInitiation	YRDominant
MEST	DualInitiation	YRDominant		NR_004019|CR41613	DualInitiation	YRDominant
METAP1	DualInitiation	YCDominant		NR_004021|CR40712	DualInitiation	YRDominant
METAP2	DualInitiation	YCDominant		NR_004022|CR40621	DualInitiation	YRDominant
METTL12	DualInitiation	YCDominant		NR_004026|CR40642	DualInitiation	YRDominant
METTL17	DualInitiation	YRDominant		NR_037753|7SLRNA:CR42652	DualInitiation	YRDominant
METTL23	DualInitiation	YRDominant		NR_047862|CR43493	DualInitiation	YRDominant
METTL3	DualInitiation	YRDominant		NR_048204|CR42862	DualInitiation	YRDominant
METTL5	DualInitiation	YRDominant		NR_048209|CR43334	DualInitiation	YRDominant
METTL7B	DualInitiation	YRDominant		NR_073619|CR43958	DualInitiation	YRDominant
MFAP1	DualInitiation	YRDominant		NR_073631|roX1	DualInitiation	YRDominant
MFF	DualInitiation	YRDominant		NR_073745|CR43855	DualInitiation	YRDominant
MFN1	DualInitiation	YCDominant		NR_073905|CR43334	DualInitiation	YRDominant
MGAT4B	DualInitiation	YRDominant		NR_074035|Hsromega	DualInitiation	YRDominant
MGAT5	DualInitiation	YRDominant		NR_123879|CR43961	DualInitiation	YRDominant
MGRN1	DualInitiation	YRDominant		NR_124091|CR44793	DualInitiation	YRDominant
MGST1	DualInitiation	YRDominant		NR_124437|CR44809	DualInitiation	YRDominant
MGST2	DualInitiation	YRDominant
MGST3	DualInitiation	YRDominant
MICAL3	DualInitiation	YRDominant
MICU2	DualInitiation	YRDominant
MIDN	DualInitiation	YRDominant
MINA	DualInitiation	YRDominant
MINOS1	DualInitiation	YRDominant
MINOS1-NBL1	DualInitiation	YRDominant
MIR3916	DualInitiation	YCDominant
MIS18A	DualInitiation	YRDominant
MITD1	DualInitiation	YRDominant
MKKS	DualInitiation	YRDominant
MKNK1	DualInitiation	YRDominant
MKNK2	DualInitiation	YRDominant
MKRN2	DualInitiation	YRDominant
MLEC	DualInitiation	YRDominant
MLH1	DualInitiation	YRDominant
MLST8	DualInitiation	YRDominant
MLTK	DualInitiation	YRDominant
MLX	DualInitiation	YRDominant
MLXIPL	DualInitiation	YRDominant
MMADHC	DualInitiation	YRDominant
MMD	DualInitiation	YRDominant
MMGT1	DualInitiation	YRDominant
MMS22L	DualInitiation	YCDominant
MND1	DualInitiation	YCDominant
MNT	DualInitiation	YRDominant
MOB1A	DualInitiation	YRDominant
MOB1B	DualInitiation	YRDominant
MOCOS	DualInitiation	YRDominant
MOGAT1	DualInitiation	YRDominant
MOGAT3	DualInitiation	YCDominant
MPC1	DualInitiation	YRDominant
MPC2	DualInitiation	YRDominant
MPHOSPH10	DualInitiation	YRDominant
MPHOSPH9	DualInitiation	YRDominant
MPLKIP	DualInitiation	YRDominant
MPV17L	DualInitiation	YRDominant
MPV17L2	DualInitiation	YRDominant
MPZ	DualInitiation	YRDominant
MRE11A	DualInitiation	YRDominant
MRFAP1L1	DualInitiation	YRDominant
MRGBP	DualInitiation	YRDominant
MRP63	DualInitiation	YRDominant
MRPL10	DualInitiation	YCDominant
MRPL11	DualInitiation	YRDominant
MRPL12	DualInitiation	YRDominant
MRPL14	DualInitiation	YRDominant
MRPL15	DualInitiation	YRDominant
MRPL16	DualInitiation	YRDominant
MRPL17	DualInitiation	YRDominant
MRPL18	DualInitiation	YRDominant
MRPL19	DualInitiation	YRDominant
MRPL20	DualInitiation	YRDominant
MRPL21	DualInitiation	YRDominant
MRPL22	DualInitiation	YRDominant
MRPL23	DualInitiation	YCDominant
MRPL27	DualInitiation	YRDominant
MRPL28	DualInitiation	YRDominant
MRPL3	DualInitiation	YRDominant
MRPL32	DualInitiation	YCDominant
MRPL33	DualInitiation	YRDominant
MRPL35	DualInitiation	YRDominant
MRPL37	DualInitiation	YRDominant
MRPL39	DualInitiation	YRDominant
MRPL4	DualInitiation	YRDominant
MRPL43	DualInitiation	YRDominant
MRPL44	DualInitiation	YCDominant
MRPL45	DualInitiation	YRDominant
MRPL47	DualInitiation	YRDominant
MRPL50	DualInitiation	YRDominant
MRPL52	DualInitiation	YRDominant
MRPL55	DualInitiation	YRDominant
MRPL9	DualInitiation	YRDominant
MRPS10	DualInitiation	YRDominant
MRPS11	DualInitiation	YRDominant
MRPS15	DualInitiation	YRDominant
MRPS16	DualInitiation	YRDominant
MRPS18B	DualInitiation	YRDominant
MRPS21	DualInitiation	YRDominant
MRPS23	DualInitiation	YRDominant
MRPS25	DualInitiation	YRDominant
MRPS26	DualInitiation	YRDominant
MRPS27	DualInitiation	YRDominant
MRPS28	DualInitiation	YRDominant
MRPS30	DualInitiation	YRDominant
MRPS31	DualInitiation	YRDominant
MRPS33	DualInitiation	YCDominant
MRPS34	DualInitiation	YRDominant
MRPS35	DualInitiation	YRDominant
MRPS5	DualInitiation	YRDominant
MRPS7	DualInitiation	YRDominant
MRPS9	DualInitiation	YRDominant
MRS2	DualInitiation	YRDominant
MRTO4	DualInitiation	YRDominant
MSH2	DualInitiation	YRDominant
MSMO1	DualInitiation	YRDominant
MSRB1	DualInitiation	YRDominant
MST4	DualInitiation	YRDominant
MT-ATP6	DualInitiation	YRDominant
MT-ATP8	DualInitiation	YRDominant
MT-CO1	DualInitiation	YRDominant
MT-CO2	DualInitiation	YRDominant
MT-CO3	DualInitiation	YRDominant
MT-CYB	DualInitiation	YRDominant
MT-ND1	DualInitiation	YRDominant
MT-ND3	DualInitiation	YRDominant
MT-ND4	DualInitiation	YRDominant
MT-ND4L	DualInitiation	YRDominant
MT-ND5	DualInitiation	YRDominant
MT-ND6	DualInitiation	YRDominant
MT1F	DualInitiation	YRDominant
MT1G	DualInitiation	YRDominant
MT1X	DualInitiation	YRDominant
MTA1	DualInitiation	YCDominant
MTA2	DualInitiation	YRDominant
MTAP	DualInitiation	YRDominant
MTCH1	DualInitiation	YRDominant
MTCH2	DualInitiation	YRDominant
MTDH	DualInitiation	YRDominant
MTERFD2	DualInitiation	YRDominant
MTF2	DualInitiation	YRDominant
MTFP1	DualInitiation	YRDominant
MTFR1	DualInitiation	YRDominant
MTG1	DualInitiation	YRDominant
MTHFD1	DualInitiation	YRDominant
MTHFD2	DualInitiation	YCDominant
MTHFD2L	DualInitiation	YRDominant
MTHFS	DualInitiation	YRDominant
MTIF2	DualInitiation	YRDominant
MTPN	DualInitiation	YRDominant
MTR	DualInitiation	YRDominant
MTRF1L	DualInitiation	YRDominant
MTSS1L	DualInitiation	YRDominant
MTX2	DualInitiation	YRDominant
MUT	DualInitiation	YRDominant
MXD4	DualInitiation	YRDominant
MYADM	DualInitiation	YRDominant
MYBL2	DualInitiation	YRDominant
MYC	DualInitiation	YRDominant
MYD88	DualInitiation	YRDominant
MYEOV2	DualInitiation	YRDominant
MYH9	DualInitiation	YRDominant
MYL12B	DualInitiation	YRDominant
MYL6	DualInitiation	YRDominant
MYO18A	DualInitiation	YRDominant
MYO1B	DualInitiation	YRDominant
MYPOP	DualInitiation	YRDominant
MYSM1	DualInitiation	YRDominant
MZT1	DualInitiation	YCDominant
MZT2A	DualInitiation	YRDominant
N4BP2L2	DualInitiation	YRDominant
NAA10	DualInitiation	YRDominant
NAA15	DualInitiation	YRDominant
NAA20	DualInitiation	YCDominant
NAA38	DualInitiation	YRDominant
NAA50	DualInitiation	YRDominant
NAAA	DualInitiation	YRDominant
NACA2	DualInitiation	YRDominant
NACC1	DualInitiation	YRDominant
NADSYN1	DualInitiation	YRDominant
NAF1	DualInitiation	YRDominant
NAGLU	DualInitiation	YRDominant
NAGPA	DualInitiation	YRDominant
NAMPT	DualInitiation	YRDominant
NANS	DualInitiation	YRDominant
NAP1L4	DualInitiation	YRDominant
NAPA	DualInitiation	YRDominant
NAPG	DualInitiation	YRDominant
NARF	DualInitiation	YRDominant
NARS2	DualInitiation	YRDominant
NASP	DualInitiation	YRDominant
NAT10	DualInitiation	YRDominant
NAT14	DualInitiation	YRDominant
NBAS	DualInitiation	YCDominant
NBR2	DualInitiation	YRDominant
NCAPD2	DualInitiation	YRDominant
NCAPG	DualInitiation	YRDominant
NCAPH	DualInitiation	YRDominant
NCAPH2	DualInitiation	YRDominant
NCBP1	DualInitiation	YRDominant
NCBP2	DualInitiation	YRDominant
NCK1	DualInitiation	YRDominant
NCKAP1	DualInitiation	YRDominant
NCL	DualInitiation	YRDominant
NCOA3	DualInitiation	YRDominant
NCOA4	DualInitiation	YRDominant
NCOA5	DualInitiation	YRDominant
NCR3LG1	DualInitiation	YRDominant
NCSTN	DualInitiation	YRDominant
NDC80	DualInitiation	YRDominant
NDFIP2	DualInitiation	YCDominant
NDOR1	DualInitiation	YRDominant
NDUFA11	DualInitiation	YRDominant
NDUFA12	DualInitiation	YRDominant
NDUFA3	DualInitiation	YRDominant
NDUFA4	DualInitiation	YRDominant
NDUFA5	DualInitiation	YRDominant
NDUFA7	DualInitiation	YRDominant
NDUFAB1	DualInitiation	YRDominant
NDUFAF7	DualInitiation	YRDominant
NDUFB1	DualInitiation	YRDominant
NDUFB10	DualInitiation	YRDominant
NDUFB4	DualInitiation	YRDominant
NDUFB5	DualInitiation	YRDominant
NDUFB6	DualInitiation	YRDominant
NDUFB9	DualInitiation	YRDominant
NDUFC1	DualInitiation	YRDominant
NDUFC2-KCTD14	DualInitiation	YRDominant
NDUFS1	DualInitiation	YRDominant
NDUFS3	DualInitiation	YRDominant
NDUFS3	DualInitiation	YRDominant
NDUFS3	DualInitiation	YRDominant
NDUFS3	DualInitiation	YRDominant
NDUFS4	DualInitiation	YRDominant
NDUFS5	DualInitiation	YRDominant
NDUFS6	DualInitiation	YRDominant
NDUFS8	DualInitiation	YRDominant
NDUFV1	DualInitiation	YRDominant
NDUFV2	DualInitiation	YRDominant
NDUFV3	DualInitiation	YRDominant
NEAT1	DualInitiation	YRDominant
NECAB3	DualInitiation	YRDominant
NECAP2	DualInitiation	YRDominant
NEDD8	DualInitiation	YRDominant
NEDD8-MDP1	DualInitiation	YRDominant
NEDD9	DualInitiation	YRDominant
NEK4	DualInitiation	YRDominant
NEK9	DualInitiation	YRDominant
NELFCD	DualInitiation	YRDominant
NENF	DualInitiation	YRDominant
NES	DualInitiation	YRDominant
NET1	DualInitiation	YRDominant
NEU1	DualInitiation	YRDominant
NEU3	DualInitiation	YCDominant
NF1	DualInitiation	YRDominant
NFKBIA	DualInitiation	YRDominant
NFS1	DualInitiation	YRDominant
NFU1	DualInitiation	YRDominant
NFXL1	DualInitiation	YRDominant
NFYA	DualInitiation	YRDominant
NFYB	DualInitiation	YRDominant
NFYC	DualInitiation	YRDominant
NGFRAP1	DualInitiation	YRDominant
NHEJ1	DualInitiation	YRDominant
NIF3L1	DualInitiation	YRDominant
NIFK	DualInitiation	YRDominant
NINJ1	DualInitiation	YRDominant
NIPA2	DualInitiation	YRDominant
NIPBL	DualInitiation	YRDominant
NIPSNAP1	DualInitiation	YRDominant
NIT2	DualInitiation	YRDominant
NKAP	DualInitiation	YRDominant
NKD1	DualInitiation	YRDominant
NME1	DualInitiation	YRDominant
NME1-NME2	DualInitiation	YRDominant
NME2	DualInitiation	YRDominant
NME4	DualInitiation	YRDominant
NMT2	DualInitiation	YRDominant
NOB1	DualInitiation	YCDominant
NOC2L	DualInitiation	YRDominant
NOL10	DualInitiation	YRDominant
NOL11	DualInitiation	YRDominant
NOL6	DualInitiation	YRDominant
NOL7	DualInitiation	YRDominant
NOL8	DualInitiation	YRDominant
NOL9	DualInitiation	YRDominant
NOP10	DualInitiation	YRDominant
NOP14	DualInitiation	YRDominant
NOP58	DualInitiation	YRDominant
NOTUM	DualInitiation	YRDominant
NPAS2	DualInitiation	YRDominant
NPAT	DualInitiation	YRDominant
NPC2	DualInitiation	YCDominant
NPM3	DualInitiation	YRDominant
NPTXR	DualInitiation	YRDominant
NR0B2	DualInitiation	YRDominant
NR1H4	DualInitiation	YRDominant
NR2C1	DualInitiation	YRDominant
NR2F1	DualInitiation	YRDominant
NR2F6	DualInitiation	YRDominant
NRAS	DualInitiation	YRDominant
NRD1	DualInitiation	YRDominant
NRIP1	DualInitiation	YRDominant
NRSN2	DualInitiation	YRDominant
NSA2	DualInitiation	YCDominant
NSDHL	DualInitiation	YRDominant
NSL1	DualInitiation	YRDominant
NSMCE1	DualInitiation	YRDominant
NSMCE2	DualInitiation	YRDominant
NSMCE4A	DualInitiation	YRDominant
NSMF	DualInitiation	YRDominant
NSUN2	DualInitiation	YRDominant
NT5C3A	DualInitiation	YRDominant
NT5C3B	DualInitiation	YRDominant
NT5DC1	DualInitiation	YCDominant
[truncated: 1,610 more rows]
