# Supplementary material for: Dual-initiation promoters with intertwined canonical and TCT/TOP transcription start sites diversify transcript processing
Source: Nat Commun. 2020 Jan 10;11:168. doi: 10.1038/s41467-019-13687-0 (PMC6954239; doi:10.1038/s41467-019-13687-0)
Supplement: Supplementary file 10 — Supplementary Data 8 [file 41467_2019_13687_MOESM10_ESM.xlsx]

## Sheet: Supplementary Table 8
Supplementary Table 8		Dual initiaiton promoters annotated from GRO-cap data
K562 cell lines								GM12878 cell lines
Gene	EnsemblID	YR_TSS	Initiator	YC_TSS	Initiaotr	DominantInitiator		Gene	EnsemblID	YR_TSS	Initiator	YC_TSS	Initiaotr	DominantInitiator
RPS27	ENST00000368567	chr1:153963234_153963235|+	CG	chr1:153963237-153963238|+	TC	YCDominant		RPS27	ENST00000368567	chr1:153963234_153963235|+	CG	chr1:153963237-153963238|+	TC	YCDominant
RCC1	ENST00000398958	chr1:28832495_28832496|+	CA	chr1:28832554-28832555|+	TC	YCDominant		RPS2	ENST00000343262	chr16:2014829_2014830|-	CG	chr16:2014826-2014827|-	TC	YCDominant
SNHG3	ENST00000413987	chr1:28832495_28832496|+	CA	chr1:28832554-28832555|+	TC	YCDominant		RPL15	ENST00000456530	chr3:23958622_23958623|+	TG	chr3:23958638-23958639|+	TC	YCDominant
RPL15	ENST00000456530	chr3:23958622_23958623|+	TG	chr3:23958638-23958639|+	TC	YCDominant		RPL41	ENST00000546591	chr12:56510398_56510399|+	TA	chr12:56510416-56510417|+	TC	YCDominant
EEF1A1	ENST00000316292	chr6:74230757_74230758|-	CG	chr6:74230754-74230755|-	TC	YCDominant		HSPA8	ENST00000453788	chr11:122932846_122932847|-	CG	chr11:122932843-122932844|-	TC	YCDominant
RPL41	ENST00000546591	chr12:56510396_56510397|+	CG	chr12:56510416-56510417|+	TC	YCDominant		RCC1	ENST00000398958	chr1:28832495_28832496|+	CA	chr1:28832554-28832555|+	TC	YCDominant
RPS2	ENST00000343262	chr16:2014829_2014830|-	CG	chr16:2014826-2014827|-	TC	YCDominant		SNHG3	ENST00000413987	chr1:28832495_28832496|+	CA	chr1:28832554-28832555|+	TC	YCDominant
RPL32	ENST00000429711	chr3:12883018_12883019|-	TA	chr3:12883035-12883036|-	TC	YCDominant		EEF1A1	ENST00000316292	chr6:74230757_74230758|-	CG	chr6:74230754-74230755|-	TC	YCDominant
RPL10A	ENST00000322203	chr6:35436177_35436178|+	TA	chr6:35436180-35436181|+	TC	YCDominant		RPL32	ENST00000429711	chr3:12883003_12883004|-	CA	chr3:12883035-12883036|-	TC	YCDominant
RPSA	ENST00000301821	chr3:39448208_39448209|+	TG	chr3:39448210-39448211|+	TC	YCDominant		RPSA	ENST00000301821	chr3:39448208_39448209|+	TG	chr3:39448210-39448211|+	TC	YCDominant
EIF4A2	ENST00000323963	chr3:186501363_186501364|+	TG	chr3:186501365-186501366|+	TC	YCDominant		RPL10A	ENST00000322203	chr6:35436177_35436178|+	TA	chr6:35436180-35436181|+	TC	YCDominant
RPS15	ENST00000586686	chr19:1438395_1438396|+	CA	chr19:1438403-1438404|+	TC	YCDominant		RPL12	ENST00000361436	chr9:130213712_130213713|-	TA	chr9:130213683-130213684|-	CC	YCDominant
RPL36A-HNRNPH2	ENST00000409338	chrX:100645972_100645973|+	TA	chrX:100646002-100646003|+	TC	YCDominant		RPS15	ENST00000586686	chr19:1438395_1438396|+	CA	chr19:1438403-1438404|+	TC	YCDominant
RPL36A	ENST00000427805	chrX:100645972_100645973|+	TA	chrX:100646002-100646003|+	TC	YCDominant		MTHFD2	ENST00000394053	chr2:74425735_74425736|+	CG	chr2:74425741-74425742|+	CC	YCDominant
RPS16	ENST00000251453	chr19:39926551_39926552|-	TA	chr19:39926587-39926588|-	CC	YCDominant		RPL37A	ENST00000446558	chr2:217363597_217363598|+	CA	chr2:217363566-217363567|+	CC	YCDominant
RPL37	ENST00000274242	chr5:40835297_40835298|-	CG	chr5:40835313-40835314|-	TC	YCDominant		EEF2	ENST00000309311	chr19:3985463_3985464|-	CG	chr19:3985460-3985461|-	TC	YCDominant
RPS10	ENST00000326199	chr6:34393838_34393839|-	CA	chr6:34393845-34393846|-	TC	YCDominant		RPL7A	ENST00000323345	chr9:136215103_136215104|+	TG	chr9:136215076-136215077|+	TC	YCDominant
RPS10-NUDT3	ENST00000605528	chr6:34393838_34393839|-	CA	chr6:34393845-34393846|-	TC	YCDominant		RPS7	ENST00000304921	chr2:3622922_3622923|+	TA	chr2:3622914-3622915|+	TC	YCDominant
RPL12	ENST00000361436	chr9:130213712_130213713|-	TA	chr9:130213683-130213684|-	CC	YCDominant		RPS4X	ENST00000316084	chrX:71497097_71497098|-	CA	chrX:71497067-71497068|-	CC	YCDominant
MTHFD2	ENST00000394053	chr2:74425735_74425736|+	CG	chr2:74425741-74425742|+	CC	YCDominant		EIF4A2	ENST00000323963	chr3:186501363_186501364|+	TG	chr3:186501365-186501366|+	TC	YCDominant
HIST3H2A	ENST00000366695	chr1:228645568_228645569|-	TG	chr1:228645573-228645574|-	CC	YCDominant		RPS10	ENST00000326199	chr6:34393838_34393839|-	CA	chr6:34393845-34393846|-	TC	YCDominant
SNHG1	ENST00000538654	chr11:62623353_62623354|-	CA	chr11:62623356-62623357|-	TC	YCDominant		RPS10-NUDT3	ENST00000605528	chr6:34393838_34393839|-	CA	chr6:34393845-34393846|-	TC	YCDominant
RPS7	ENST00000304921	chr2:3622922_3622923|+	TA	chr2:3622914-3622915|+	TC	YCDominant		RPL28	ENST00000560055	chr19:55897307_55897308|+	CG	chr19:55897299-55897300|+	CC	YCDominant
RPS18	ENST00000439602	chr6:33239842_33239843|+	CA	chr6:33239853-33239854|+	TC	YCDominant		RPS18	ENST00000439602	chr6:33239842_33239843|+	CA	chr6:33239853-33239854|+	TC	YCDominant
RP11-304L19.5	ENST00000563192	chr16:2205352_2205353|-	CG	chr16:2205358-2205359|-	TC	YCDominant		RPS29	ENST00000396020	chr14:50053088_50053089|-	TA	chr14:50053093-50053094|-	CC	YCDominant
RPL7A	ENST00000323345	chr9:136215103_136215104|+	TG	chr9:136215076-136215077|+	TC	YCDominant		SNORA76	ENST00000582965	chr17:62223327_62223328|+	TG	chr17:62223329-62223330|+	TC	YCDominant
RPL14	ENST00000338970	chr3:40498839_40498840|+	TA	chr3:40498829-40498830|+	CC	YCDominant		SNHG7	ENST00000414282	chr9:139622631_139622632|-	TG	chr9:139622635-139622636|-	CC	YCDominant
RPL37A	ENST00000446558	chr2:217363597_217363598|+	CA	chr2:217363566-217363567|+	CC	YCDominant		RPS16	ENST00000251453	chr19:39926551_39926552|-	TA	chr19:39926587-39926588|-	CC	YCDominant
EEF2	ENST00000309311	chr19:3985463_3985464|-	CG	chr19:3985460-3985461|-	TC	YCDominant		RPL14	ENST00000338970	chr3:40498839_40498840|+	TA	chr3:40498829-40498830|+	CC	YCDominant
HSPA8	ENST00000453788	chr11:122932846_122932847|-	CG	chr11:122932843-122932844|-	TC	YCDominant		RPL36A-HNRNPH2	ENST00000409338	chrX:100645972_100645973|+	TA	chrX:100646002-100646003|+	TC	YCDominant
SNHG8	ENST00000602414	chr4:119199885_119199886|+	TA	chr4:119199912-119199913|+	CC	YCDominant		RPL36A	ENST00000427805	chrX:100645972_100645973|+	TA	chrX:100646002-100646003|+	TC	YCDominant
SNORA76	ENST00000582965	chr17:62223327_62223328|+	TG	chr17:62223329-62223330|+	TC	YCDominant		RPL37	ENST00000274242	chr5:40835297_40835298|-	CG	chr5:40835313-40835314|-	TC	YCDominant
RPS20	ENST00000519807	chr8:56987058_56987059|-	TG	chr8:56987064-56987065|-	TC	YCDominant		RPS24	ENST00000440692	chr10:79793656_79793657|+	CA	chr10:79793620-79793621|+	TC	YCDominant
RPS29	ENST00000396020	chr14:50053088_50053089|-	TA	chr14:50053093-50053094|-	CC	YCDominant		RPS15A	ENST00000322989	chr16:18801658_18801659|-	CG	chr16:18801655-18801656|-	CC	YCDominant
RPS15A	ENST00000322989	chr16:18801658_18801659|-	CG	chr16:18801655-18801656|-	CC	YCDominant		RPL29	ENST00000294189	chr3:52029966_52029967|-	CA	chr3:52029910-52029911|-	TC	YCDominant
RPL9	ENST00000295955	chr4:39460526_39460527|-	TG	chr4:39460534-39460535|-	TC	YCDominant		RP11-304L19.5	ENST00000563192	chr16:2205352_2205353|-	CG	chr16:2205358-2205359|-	TC	YCDominant
RPL28	ENST00000560055	chr19:55897307_55897308|+	CG	chr19:55897299-55897300|+	CC	YCDominant		RPL9	ENST00000295955	chr4:39460526_39460527|-	TG	chr4:39460534-39460535|-	TC	YCDominant
RP11-1007O24.3	ENST00000562573	chr15:72766581_72766582|-	TG	chr15:72766549-72766550|-	CC	YCDominant		SNHG1	ENST00000538654	chr11:62623353_62623354|-	CA	chr11:62623356-62623357|-	TC	YCDominant
RPS4X	ENST00000316084	chrX:71497097_71497098|-	CA	chrX:71497067-71497068|-	CC	YCDominant		RPL26	ENST00000293842	chr17:8286471_8286472|-	TA	chr17:8286510-8286511|-	TC	YCDominant
RBMX	ENST00000431446	chrX:135962880_135962881|-	CG	chrX:135962883-135962884|-	CC	YCDominant		RP11-849F2.7	ENST00000582471	chr17:8286471_8286472|-	TA	chr17:8286510-8286511|-	TC	YCDominant
RPL11	ENST00000374550	chr1:24018290_24018291|+	CG	chr1:24018295-24018296|+	TC	YCDominant		RPL24	ENST00000394077	chr3:101405548_101405549|-	CA	chr3:101405557-101405558|-	TC	YCDominant
RPS24	ENST00000440692	chr10:79793656_79793657|+	CA	chr10:79793620-79793621|+	TC	YCDominant		RPL34	ENST00000394668	chr4:109541754_109541755|+	CA	chr4:109541732-109541733|+	CC	YCDominant
RPL34	ENST00000394668	chr4:109541716_109541717|+	CA	chr4:109541732-109541733|+	CC	YCDominant		RPL11	ENST00000374550	chr1:24018290_24018291|+	CG	chr1:24018295-24018296|+	TC	YCDominant
RPL29	ENST00000294189	chr3:52029966_52029967|-	CA	chr3:52029910-52029911|-	TC	YCDominant		RPS6	ENST00000380394	chr9:19380204_19380205|-	CA	chr9:19380233-19380234|-	CC	YCDominant
RPL30	ENST00000518164	chr8:99057753_99057754|-	CA	chr8:99057772-99057773|-	TC	YCDominant		RPL8	ENST00000262584	chr8:146017779_146017780|-	TG	chr8:146017774-146017775|-	CC	YCDominant
RPL8	ENST00000262584	chr8:146017779_146017780|-	TG	chr8:146017774-146017775|-	CC	YCDominant		RPS20	ENST00000519807	chr8:56987058_56987059|-	TG	chr8:56987064-56987065|-	TC	YCDominant
SNHG5	ENST00000589187	chr6:86388453_86388454|-	CG	chr6:86388450-86388451|-	TC	YCDominant		RP11-1007O24.3	ENST00000562573	chr15:72766581_72766582|-	TG	chr15:72766549-72766550|-	CC	YCDominant
RPS6	ENST00000380394	chr9:19380204_19380205|-	CA	chr9:19380233-19380234|-	CC	YCDominant		SNHG8	ENST00000602414	chr4:119199917_119199918|+	CA	chr4:119199912-119199913|+	CC	YCDominant
SNHG7	ENST00000414282	chr9:139622631_139622632|-	TG	chr9:139622635-139622636|-	CC	YCDominant		EEF1G	ENST00000525340	chr11:62341362_62341363|-	TA	chr11:62341334-62341335|-	CC	YCDominant
RPL26	ENST00000293842	chr17:8286486_8286487|-	CG	chr17:8286510-8286511|-	TC	YCDominant		RPL13	ENST00000311528	chr16:89627073_89627074|+	CA	chr16:89627089-89627090|+	CC	YCDominant
RP11-849F2.7	ENST00000582471	chr17:8286486_8286487|-	CG	chr17:8286510-8286511|-	TC	YCDominant		RPL30	ENST00000518164	chr8:99057753_99057754|-	CA	chr8:99057772-99057773|-	TC	YCDominant
HSP90AB1	ENST00000353801	chr6:44214842_44214843|+	CG	chr6:44214837-44214838|+	TC	YCDominant		RPL13A	ENST00000391857	chr19:49990853_49990854|+	CA	chr19:49990864-49990865|+	CC	YCDominant
METTL12	ENST00000529868	chr11:62432788_62432789|+	CG	chr11:62432783-62432784|+	CC	YCDominant		SNX5	ENST00000377768	chr20:17949439_17949440|-	CG	chr20:17949436-17949437|-	TC	YCDominant
EEF1G	ENST00000525340	chr11:62341362_62341363|-	TA	chr11:62341332-62341333|-	CC	YCDominant		IPO7	ENST00000379719	chr11:9406173_9406174|+	TA	chr11:9406198-9406199|+	TC	YCDominant
DHX57	ENST00000295373	chr2:39103074_39103075|-	CA	chr2:39103075-39103076|-	TC	YCDominant		RPL5	ENST00000370321	chr1:93297629_93297630|+	CA	chr1:93297596-93297597|+	CC	YCDominant
RPL24	ENST00000394077	chr3:101405548_101405549|-	CA	chr3:101405557-101405558|-	TC	YCDominant		HLA-E	ENST00000376630	chr6:30457288_30457289|+	CA	chr6:30457285-30457286|+	TC	YCDominant
LRPPRC	ENST00000260665	chr2:44223100_44223101|-	CG	chr2:44223127-44223128|-	CC	YCDominant		SNHG5	ENST00000589187	chr6:86388453_86388454|-	CG	chr6:86388450-86388451|-	TC	YCDominant
RPL27	ENST00000589037	chr17:41150435_41150436|+	TA	chr17:41150454-41150455|+	TC	YCDominant		RBMX	ENST00000431446	chrX:135962880_135962881|-	CG	chrX:135962883-135962884|-	CC	YCDominant
RPL13A	ENST00000391857	chr19:49990853_49990854|+	CA	chr19:49990864-49990865|+	CC	YCDominant		EIF1	ENST00000469257	chr17:39845141_39845142|+	CA	chr17:39845138-39845139|+	CC	YCDominant
EIF3E	ENST00000220849	chr8:109260952_109260953|-	CA	chr8:109260945-109260946|-	CC	YCDominant		HIST3H2A	ENST00000366695	chr1:228645568_228645569|-	TG	chr1:228645573-228645574|-	CC	YCDominant
HIST2H2AB	ENST00000331128	chr1:149859512_149859513|-	CA	chr1:149859514-149859515|-	TC	YCDominant		MYEOV2	ENST00000307266	chr2:241075719_241075720|-	TA	chr2:241075721-241075722|-	CC	YCDominant
RPS9	ENST00000448962	chr19:54704734_54704735|+	CA	chr19:54704725-54704726|+	CC	YCDominant		RPL27	ENST00000589037	chr17:41150435_41150436|+	TA	chr17:41150454-41150455|+	TC	YCDominant
SNHG16	ENST00000493536	chr17:74553847_74553848|+	CG	chr17:74553850-74553851|+	TC	YCDominant		RPS9	ENST00000448962	chr19:54704693_54704694|+	TA	chr19:54704725-54704726|+	CC	YCDominant
LINC00958	ENST00000527945	chr11:13011072_13011073|-	ca	chr11:13011092-13011093|-	tc	YCDominant		RPL17	ENST00000418495	chr18:47018793_47018794|-	CA	chr18:47018848-47018849|-	CC	YCDominant
RPS11	ENST00000600027	chr19:49999722_49999723|+	CA	chr19:49999690-49999691|+	TC	YCDominant		HSP90AB1	ENST00000353801	chr6:44214842_44214843|+	CG	chr6:44214837-44214838|+	TC	YCDominant
RPLP0	ENST00000392514	chr12:120638851_120638852|-	CG	chr12:120638909-120638910|-	TC	YCDominant		C12orf65	ENST00000253233	chr12:123717463_123717464|+	CA	chr12:123717460-123717461|+	TC	YCDominant
EIF1	ENST00000469257	chr17:39845141_39845142|+	CA	chr17:39845138-39845139|+	CC	YCDominant		RP11-225N10.1	ENST00000488882	chr3:182511112_182511113|-	TG	chr3:182511151-182511152|-	CC	YCDominant
AC009784.3	ENST00000435996	chr7:135777675_135777676|+	ca	chr7:135777672-135777673|+	cc	YCDominant		RPS11	ENST00000600027	chr19:49999722_49999723|+	CA	chr19:49999690-49999691|+	TC	YCDominant
CD70	ENST00000597430	chr19:6604115_6604116|-	ca	chr19:6604101-6604102|-	cc	YCDominant		LRPPRC	ENST00000260665	chr2:44223100_44223101|-	CG	chr2:44223127-44223128|-	CC	YCDominant
RP11-321F6.1	ENST00000558797	chr15:66874506_66874507|+	ca	chr15:66874503-66874504|+	cc	YCDominant		TOMM20	ENST00000366607	chr1:235292143_235292144|-	TG	chr1:235292151-235292152|-	CC	YCDominant
FAM211A-AS1	ENST00000580770	chr17:16342365_16342366|+	TG	chr17:16342350-16342351|+	CC	YCDominant		EIF3E	ENST00000220849	chr8:109260952_109260953|-	CA	chr8:109260945-109260946|-	CC	YCDominant
SYF2	ENST00000236273	chr1:25558994_25558995|-	TA	chr1:25558992-25558993|-	TC	YCDominant		DHX57	ENST00000295373	chr2:39103074_39103075|-	CA	chr2:39103075-39103076|-	TC	YCDominant
RPL5	ENST00000370321	chr1:93297629_93297630|+	CA	chr1:93297596-93297597|+	CC	YCDominant		SNHG16	ENST00000493536	chr17:74553847_74553848|+	CG	chr17:74553850-74553851|+	TC	YCDominant
RP11-225N10.1	ENST00000488882	chr3:182511149_182511150|-	TG	chr3:182511151-182511152|-	CC	YCDominant		PPA1	ENST00000373232	chr10:71993182_71993183|-	CA	chr10:71993154-71993155|-	TC	YCDominant
ZNF621	ENST00000490457	chr3:40566471_40566472|+	TA	chr3:40566450-40566451|+	CC	YCDominant		RBM3	ENST00000376759	chrX:48432871_48432872|+	TA	chrX:48432898-48432899|+	TC	YCDominant
IPO7	ENST00000379719	chr11:9406173_9406174|+	TA	chr11:9406198-9406199|+	TC	YCDominant		METTL12	ENST00000529868	chr11:62432788_62432789|+	CG	chr11:62432783-62432784|+	CC	YCDominant
COX7C	ENST00000247655	chr5:85913744_85913745|+	CA	chr5:85913757-85913758|+	TC	YCDominant		HLA-DPB1	ENST00000418931	chr6:33043759_33043760|+	TA	chr6:33043766-33043767|+	TC	YCDominant
RP11-307P5.1	ENST00000427015	chr6:147981867_147981868|+	ta	chr6:147981840-147981841|+	tc	YCDominant		CLCN3	ENST00000513761	chr4:170541683_170541684|+	CG	chr4:170541728-170541729|+	TC	YCDominant
HBE1	ENST00000380237	chr11:5526858_5526859|-	ca	chr11:5526881-5526882|-	tc	YCDominant		CCT4	ENST00000394440	chr2:62115767_62115768|-	CG	chr2:62115790-62115791|-	CC	YCDominant
AC104389.28	ENST00000420465	chr11:5526858_5526859|-	ca	chr11:5526881-5526882|-	tc	YCDominant		EIF3A	ENST00000369144	chr10:120840321_120840322|-	CG	chr10:120840327-120840328|-	CC	YCDominant
ERMAP	ENST00000487556	chr1:43282806_43282807|+	TG	chr1:43282792-43282793|+	CC	YCDominant		RPL38	ENST00000311111	chr17:72199813_72199814|+	CG	chr17:72199816-72199817|+	TC	YCDominant
TOMM20	ENST00000366607	chr1:235292145_235292146|-	TG	chr1:235292151-235292152|-	CC	YCDominant		GSTCD	ENST00000394730	chr4:106629943_106629944|+	TA	chr4:106629947-106629948|+	TC	YCDominant
MYEOV2	ENST00000307266	chr2:241075719_241075720|-	TA	chr2:241075721-241075722|-	CC	YCDominant		RPL23	ENST00000479035	chr17:37010016_37010017|-	CA	chr17:37009988-37009989|-	CC	YCDominant
RMND1	ENST00000367303	chr6:151773206_151773207|-	CA	chr6:151773171-151773172|-	CC	YCDominant		TUBB	ENST00000327892	chr6:30688133_30688134|+	CA	chr6:30688128-30688129|+	CC	YCDominant
PPA1	ENST00000373232	chr10:71993146_71993147|-	TG	chr10:71993154-71993155|-	TC	YCDominant		TAF1D	ENST00000323981	chr11:93474663_93474664|-	CA	chr11:93474659-93474660|-	CC	YCDominant
RP11-328J2.1	ENST00000431071	chr7:119547425_119547426|-	ca	chr7:119547428-119547429|-	cc	YCDominant		CTC-308K20.1	ENST00000518818	chr5:172386321_172386322|-	CA	chr5:172386322-172386323|-	TC	YCDominant
AC016723.4	ENST00000436982	chr2:168797686_168797687|-	ca	chr2:168797689-168797690|-	cc	YCDominant		PHIP	ENST00000275034	chr6:79787916_79787917|-	CG	chr6:79787935-79787936|-	cc	YCDominant
RPS8	ENST00000396651	chr1:45241253_45241254|+	CA	chr1:45241245-45241246|+	TC	YCDominant		HIST2H2AB	ENST00000331128	chr1:149859512_149859513|-	CA	chr1:149859514-149859515|-	TC	YCDominant
CCT4	ENST00000394440	chr2:62115767_62115768|-	CG	chr2:62115790-62115791|-	CC	YCDominant		SYF2	ENST00000236273	chr1:25558994_25558995|-	TA	chr1:25558992-25558993|-	TC	YCDominant
KIAA0101	ENST00000300035	chr15:64673635_64673636|-	TG	chr15:64673638-64673639|-	CC	YCDominant		RPS8	ENST00000396651	chr1:45241253_45241254|+	CA	chr1:45241245-45241246|+	TC	YCDominant
TSSC2	ENST00000529482	chr11:3402193_3402194|+	ca	chr11:3402190-3402191|+	cc	YCDominant		NDUFV2	ENST00000318388	chr18:9102728_9102729|+	CA	chr18:9102746-9102747|+	TC	YCDominant
HIST1H2AE	ENST00000303910	chr6:26217148_26217149|+	CA	chr6:26217146-26217147|+	CC	YCDominant		RP11-21J18.1	ENST00000578850	chr18:9102728_9102729|+	CA	chr18:9102746-9102747|+	TC	YCDominant
TAF1D	ENST00000323981	chr11:93474623_93474624|-	TA	chr11:93474659-93474660|-	CC	YCDominant		FAM211A-AS1	ENST00000580770	chr17:16342368_16342369|+	TA	chr17:16342350-16342351|+	CC	YCDominant
NDUFV2	ENST00000318388	chr18:9102674_9102675|+	TG	chr18:9102746-9102747|+	TC	YCDominant		GLTSCR2	ENST00000246802	chr19:48248797_48248798|+	TG	chr19:48248806-48248807|+	CC	YCDominant
RP11-21J18.1	ENST00000578850	chr18:9102674_9102675|+	TG	chr18:9102746-9102747|+	TC	YCDominant		COX7C	ENST00000247655	chr5:85913744_85913745|+	CA	chr5:85913757-85913758|+	TC	YCDominant
CLCN3	ENST00000513761	chr4:170541724_170541725|+	CG	chr4:170541728-170541729|+	TC	YCDominant		ZNF621	ENST00000490457	chr3:40566471_40566472|+	TA	chr3:40566450-40566451|+	CC	YCDominant
RPL38	ENST00000311111	chr17:72199813_72199814|+	CG	chr17:72199816-72199817|+	TC	YCDominant		HNRNPA0	ENST00000314940	chr5:137090045_137090046|-	TG	chr5:137090051-137090052|-	CC	YCDominant
GOLGA8A	ENST00000543376	chr15:34880646_34880647|-	ca	chr15:34880649-34880650|-	tc	YCDominant		SLC25A3	ENST00000188376	chr12:98987467_98987468|+	TG	chr12:98987463-98987464|+	CC	YCDominant
GOLGA8B	ENST00000569100	chr15:34880646_34880647|-	ca	chr15:34880649-34880650|-	tc	YCDominant		AC005682.5	ENST00000415611	chr7:22893991_22893992|+	CA	chr7:22893874-22893875|+	CC	YCDominant
RPL17	ENST00000418495	chr18:47018885_47018886|-	CA	chr18:47018848-47018849|-	CC	YCDominant		ERMAP	ENST00000487556	chr1:43282806_43282807|+	TG	chr1:43282792-43282793|+	CC	YCDominant
GOLGA2	ENST00000421699	chr9:131038244_131038245|-	CA	chr9:131038230-131038231|-	TC	YCDominant		RABGGTB	ENST00000319942	chr1:76251967_76251968|+	TG	chr1:76251940-76251941|+	TC	YCDominant
PHIP	ENST00000275034	chr6:79787916_79787917|-	CG	chr6:79787935-79787936|-	cc	YCDominant		RPLP1	ENST00000260379	chr15:69744995_69744996|+	TG	chr15:69745157-69745158|+	CC	YCDominant
DDX21	ENST00000354185	chr10:70715923_70715924|+	TA	chr10:70715925-70715926|+	CC	YCDominant		FUBP1	ENST00000294623	chr1:78444822_78444823|-	CA	chr1:78444751-78444752|-	TC	YCDominant
HMGA1	ENST00000311487	chr6:34204686_34204687|+	TA	chr6:34204649-34204650|+	TC	YCDominant		TMEM256	ENST00000302422	chr17:7307413_7307414|-	TG	chr17:7307415-7307416|-	CC	YCDominant
C12orf65	ENST00000253233	chr12:123717463_123717464|+	CA	chr12:123717460-123717461|+	TC	YCDominant		TMEM256-PLSCR3	ENST00000535512	chr17:7307413_7307414|-	TG	chr17:7307415-7307416|-	CC	YCDominant
RPS3	ENST00000527446	chr11:75110596_75110597|+	CA	chr11:75110562-75110563|+	CC	YCDominant		C17orf61-PLSCR3	ENST00000573331	chr17:7307413_7307414|-	TG	chr17:7307415-7307416|-	CC	YCDominant
AC073934.6	ENST00000490314	chr7:127291893_127291894|-	CA	chr7:127291885-127291886|-	CC	YCDominant		EIF2A	ENST00000460851	chr3:150264498_150264499|+	CA	chr3:150264573-150264574|+	TC	YCDominant
EIF3A	ENST00000369144	chr10:120840321_120840322|-	CG	chr10:120840327-120840328|-	CC	YCDominant		LETMD1	ENST00000547318	chr12:51442133_51442134|+	TG	chr12:51442109-51442110|+	CC	YCDominant
RABGGTB	ENST00000319942	chr1:76251967_76251968|+	TG	chr1:76251940-76251941|+	TC	YCDominant		RPS3	ENST00000527446	chr11:75110596_75110597|+	CA	chr11:75110562-75110563|+	CC	YCDominant
FUBP1	ENST00000294623	chr1:78444760_78444761|-	CA	chr1:78444751-78444752|-	TC	YCDominant		APEX1	ENST00000555414	chr14:20923402_20923403|+	TA	chr14:20923384-20923385|+	CC	YCDominant
HNRNPA0	ENST00000314940	chr5:137090034_137090035|-	CA	chr5:137090051-137090052|-	CC	YCDominant		AC073934.6	ENST00000490314	chr7:127291893_127291894|-	CA	chr7:127291885-127291886|-	CC	YCDominant
SERPINB1	ENST00000380739	chr6:2842093_2842094|-	TG	chr6:2842095-2842096|-	CC	YCDominant		GMDS-AS1	ENST00000534441	chr6:2246001_2246002|+	cA	chr6:2246045-2246046|+	CC	YCDominant
RETSAT	ENST00000295802	chr2:85581654_85581655|-	CA	chr2:85581655-85581656|-	CC	YCDominant		PPIL3	ENST00000286175	chr2:201754040_201754041|-	CG	chr2:201754012-201754013|-	CC	YCDominant
LETMD1	ENST00000547318	chr12:51442133_51442134|+	TG	chr12:51442109-51442110|+	CC	YCDominant		RPL35	ENST00000348462	chr9:127624240_127624241|-	TA	chr9:127624235-127624236|-	CC	YCDominant
RPL23	ENST00000479035	chr17:37010016_37010017|-	CA	chr17:37009988-37009989|-	CC	YCDominant		TOMM7	ENST00000358435	chr7:22862369_22862370|-	CA	chr7:22862466-22862467|-	CC	YCDominant
HLA-E	ENST00000376630	chr6:30457288_30457289|+	CA	chr6:30457285-30457286|+	TC	YCDominant		TUBB2B	ENST00000259818	chr6:3227883_3227884|-	CA	chr6:3227886-3227887|-	TC	YCDominant
PPIL3	ENST00000286175	chr2:201754040_201754041|-	CG	chr2:201754012-201754013|-	CC	YCDominant		HIST1H2AE	ENST00000303910	chr6:26217148_26217149|+	CA	chr6:26217146-26217147|+	CC	YCDominant
EIF2A	ENST00000460851	chr3:150264526_150264527|+	CG	chr3:150264573-150264574|+	TC	YCDominant		CCNI	ENST00000237654	chr4:77997131_77997132|-	ca	chr4:77997141-77997142|-	cc	YCDominant
RP11-381K20.2	ENST00000514616	chr5:137225022_137225023|-	CA	chr5:137225007-137225008|-	CC	YCDominant		RPS13	ENST00000525634	chr11:17099224_17099225|-	CA	chr11:17099213-17099214|-	TC	YCDominant
ZNF138	ENST00000359735	chr7:64254805_64254806|+	TG	chr7:64254801-64254802|+	TC	YCDominant		GOLGA8A	ENST00000543376	chr15:34880646_34880647|-	ca	chr15:34880649-34880650|-	tc	YCDominant
RPLP1	ENST00000260379	chr15:69744995_69744996|+	TG	chr15:69745157-69745158|+	CC	YCDominant		GOLGA8B	ENST00000569100	chr15:34880646_34880647|-	ca	chr15:34880649-34880650|-	tc	YCDominant
ATP5L	ENST00000524422	chr11:118272336_118272337|+	CA	chr11:118272321-118272322|+	CC	YCDominant		TKT	ENST00000462138	chr3:53290031_53290032|-	CA	chr3:53290037-53290038|-	cc	YCDominant
RP1-92O14.3	ENST00000424948	chr1:43824346_43824347|-	CG	chr1:43824343-43824344|-	CC	YCDominant		CTC-241F20.3	ENST00000602172	chr19:48758931_48758932|+	CA	chr19:48758945-48758946|+	CC	YCDominant
RNF41	ENST00000345093	chr12:56615714_56615715|-	CA	chr12:56615649-56615650|-	TC	YCDominant		RPL39	ENST00000361575	chrX:118925560_118925561|-	TG	chrX:118925581-118925582|-	CC	YCDominant
RPS25	ENST00000527673	chr11:118889366_118889367|-	CA	chr11:118889378-118889379|-	CC	YCDominant		PAN3-AS1	ENST00000563843	chr13:28712304_28712305|-	TA	chr13:28712277-28712278|-	CC	YCDominant
LEPRE1	ENST00000397054	chr1:43232656_43232657|-	TA	chr1:43232709-43232710|-	CC	YCDominant		RPS14	ENST00000401695	chr5:149829244_149829245|-	CA	chr5:149829299-149829300|-	TC	YCDominant
PAN3-AS1	ENST00000563843	chr13:28712286_28712287|-	TA	chr13:28712277-28712278|-	CC	YCDominant		IMPDH2	ENST00000326739	chr3:49066858_49066859|-	TA	chr3:49066830-49066831|-	TC	YCDominant
CCNI	ENST00000237654	chr4:77997131_77997132|-	ca	chr4:77997141-77997142|-	cc	YCDominant		DDX21	ENST00000354185	chr10:70715923_70715924|+	TA	chr10:70715925-70715926|+	CC	YCDominant
CTC-241F20.3	ENST00000602172	chr19:48758931_48758932|+	CA	chr19:48758945-48758946|+	CC	YCDominant		POFUT1	ENST00000375749	chr20:30795688_30795689|+	CG	chr20:30795695-30795696|+	CC	YCDominant
SNX5	ENST00000377768	chr20:17949485_17949486|-	CA	chr20:17949436-17949437|-	TC	YCDominant		CD70	ENST00000597430	chr19:6604115_6604116|-	ca	chr19:6604101-6604102|-	cc	YCDominant
GLTSCR2	ENST00000246802	chr19:48248810_48248811|+	TG	chr19:48248806-48248807|+	CC	YCDominant		NFKBIZ	ENST00000394054	chr3:101546923_101546924|+	CG	chr3:101546836-101546837|+	CC	YCDominant
RPL39	ENST00000361575	chrX:118925560_118925561|-	TG	chrX:118925581-118925582|-	CC	YCDominant		KRBA2	ENST00000396267	chr17:8280021_8280022|-	CG	chr17:8280002-8280003|-	CC	YCDominant
RP11-220I1.1	ENST00000429493	chr9:37079953_37079954|+	CA	chr9:37079913-37079914|+	TC	YCDominant		CCNB1IP1	ENST00000353689	chr14:20801442_20801443|-	CA	chr14:20801437-20801438|-	TC	YCDominant
SLC9A1	ENST00000263980	chr1:27481615_27481616|-	CA	chr1:27481616-27481617|-	TC	YCDominant		MIR146A	ENST00000517927	chr5:159895243_159895244|+	CA	chr5:159895258-159895259|+	TC	YCDominant
TOMM7	ENST00000358435	chr7:22862411_22862412|-	CA	chr7:22862467-22862468|-	TC	YCDominant		ZNF138	ENST00000359735	chr7:64254805_64254806|+	TG	chr7:64254801-64254802|+	TC	YCDominant
AC005682.5	ENST00000415611	chr7:22893901_22893902|+	TA	chr7:22893874-22893875|+	CC	YCDominant		KIAA0101	ENST00000300035	chr15:64673635_64673636|-	TG	chr15:64673638-64673639|-	CC	YCDominant
MID1IP1	ENST00000457894	chrX:38660742_38660743|+	TG	chrX:38660711-38660712|+	CC	YCDominant		EPM2AIP1	ENST00000322716	chr3:37034658_37034659|-	CA	chr3:37034621-37034622|-	CC	YCDominant
UBXN1	ENST00000301935	chr11:62446566_62446567|-	CA	chr11:62446544-62446545|-	TC	YCDominant		MATR3	ENST00000394800	chr5:138609508_138609509|+	CA	chr5:138609790-138609791|+	CC	YCDominant
NDUFB5	ENST00000493866	chr3:179322596_179322597|+	TA	chr3:179322581-179322582|+	TC	YCDominant		IFI44L	ENST00000370751	chr1:79086165_79086166|+	TA	chr1:79086132-79086133|+	TC	YCDominant
RP11-669N7.2	ENST00000512133	chr12:129594221_129594222|+	ca	chr12:129594218-129594219|+	cc	YCDominant		ANP32B	ENST00000339399	chr9:100745633_100745634|+	CA	chr9:100745622-100745623|+	CC	YCDominant
RP11-284M14.1	ENST00000507826	chr4:144105834_144105835|-	CG	chr4:144105820-144105821|-	TC	YCDominant		CLNS1A	ENST00000525428	chr11:77348808_77348809|-	CA	chr11:77348838-77348839|-	CC	YCDominant
ZNF277	ENST00000361822	chr7:111846770_111846771|+	TA	chr7:111846756-111846757|+	TC	YCDominant		MICB	ENST00000538442	chr6:31462510_31462511|+	ca	chr6:31462694-31462695|+	TC	YCDominant
RPS14	ENST00000401695	chr5:149829288_149829289|-	TG	chr5:149829299-149829300|-	TC	YCDominant		UBA52	ENST00000442744	chr19:18682679_18682680|+	CA	chr19:18682666-18682667|+	TC	YCDominant
RP11-648K4.2	ENST00000560439	chr15:88247082_88247083|-	ca	chr15:88247085-88247086|-	cc	YCDominant		GSTM1	ENST00000490021	chr1:110230467_110230468|+	TG	chr1:110230465-110230466|+	CC	YCDominant
TMEM256	ENST00000302422	chr17:7307413_7307414|-	TG	chr17:7307415-7307416|-	CC	YCDominant		PTDSS1	ENST00000517309	chr8:97274141_97274142|+	CA	chr8:97274125-97274126|+	TC	YCDominant
TMEM256-PLSCR3	ENST00000535512	chr17:7307413_7307414|-	TG	chr17:7307415-7307416|-	CC	YCDominant		RP1-92O14.3	ENST00000424948	chr1:43824346_43824347|-	CG	chr1:43824343-43824344|-	CC	YCDominant
C17orf61-PLSCR3	ENST00000573331	chr17:7307413_7307414|-	TG	chr17:7307415-7307416|-	CC	YCDominant		ZNF107	ENST00000344930	chr7:64126553_64126554|+	CA	chr7:64126512-64126513|+	CC	YCDominant
IRF2	ENST00000393593	chr4:185395690_185395691|-	TG	chr4:185395703-185395704|-	CC	YCDominant		NDUFB5	ENST00000493866	chr3:179322596_179322597|+	TA	chr3:179322581-179322582|+	TC	YCDominant
GMDS-AS1	ENST00000534441	chr6:2246001_2246002|+	cA	chr6:2246045-2246046|+	CC	YCDominant		TAF11	ENST00000361288	chr6:34855788_34855789|-	CG	chr6:34855812-34855813|-	CC	YCDominant
NCAPD2	ENST00000315579	chr12:6602521_6602522|+	CA	chr12:6602537-6602538|+	CC	YCDominant		DYM	ENST00000442713	chr18:46987018_46987019|-	CG	chr18:46987007-46987008|-	TC	YCDominant
HAUS4	ENST00000206474	chr14:23426330_23426331|-	TA	chr14:23426346-23426347|-	CC	YCDominant		CD2AP	ENST00000359314	chr6:47445545_47445546|+	TA	chr6:47445524-47445525|+	CC	YCDominant
VPS13C	ENST00000249837	chr15:62352624_62352625|-	CA	chr15:62352598-62352599|-	TC	YCDominant		PPP6C	ENST00000415905	chr9:127952193_127952194|-	CA	chr9:127952064-127952065|-	cc	YCDominant
TRIM28	ENST00000253024	chr19:59055790_59055791|+	CA	chr19:59055822-59055823|+	TC	YCDominant		TRIM28	ENST00000253024	chr19:59055790_59055791|+	CA	chr19:59055822-59055823|+	TC	YCDominant
PMEL	ENST00000549233	chr12:56367248_56367249|-	TA	chr12:56367253-56367254|-	CC	YCDominant		CDK19	ENST00000323817	chr6:111137066_111137067|-	TA	chr6:111137057-111137058|-	CC	YCDominant
CD2AP	ENST00000359314	chr6:47445545_47445546|+	TA	chr6:47445524-47445525|+	CC	YCDominant		RP11-950C14.7	ENST00000556236	chr14:75593784_75593785|+	TG	chr14:75593808-75593809|+	CC	YCDominant
ZCCHC7	ENST00000336755	chr9:37120546_37120547|+	CA	chr9:37120569-37120570|+	CC	YCDominant		ME2	ENST00000321341	chr18:48405574_48405575|+	CA	chr18:48405489-48405490|+	TC	YCDominant
CXCL3	ENST00000296026	chr4:74904405_74904406|-	CA	chr4:74904514-74904515|-	CC	YCDominant		HCP5	ENST00000414046	chr6:31368497_31368498|+	CA	chr6:31368481-31368482|+	TC	YCDominant
C11orf72	ENST00000333139	chr11:67374204_67374205|-	CA	chr11:67374227-67374228|-	CC	YCDominant		HCG22	ENST00000565192	chr6:31021228_31021229|+	ca	chr6:31021225-31021226|+	tc	YCDominant
CCNB1IP1	ENST00000353689	chr14:20801442_20801443|-	CA	chr14:20801437-20801438|-	TC	YCDominant		NT5M	ENST00000389022	chr17:17206686_17206687|+	CG	chr17:17206640-17206641|+	CC	YCDominant
FUOM	ENST00000278025	chr10:135171522_135171523|-	cg	chr10:135171516-135171517|-	CC	YCDominant		CTD-2330K9.3	ENST00000419183	chr3:49941416_49941417|+	CG	chr3:49941420-49941421|+	TC	YCDominant
CYB561A3	ENST00000294072	chr11:61129733_61129734|-	CA	chr11:61129762-61129763|-	TC	YCDominant		EPRS	ENST00000366923	chr1:220219809_220219810|-	CA	chr1:220219800-220219801|-	CC	YCDominant
ZNF572	ENST00000319286	chr8:125985538_125985539|+	TG	chr8:125985546-125985547|+	CC	YCDominant		HMGA1	ENST00000311487	chr6:34204655_34204656|+	TA	chr6:34204649-34204650|+	TC	YCDominant
CTD-2330K9.3	ENST00000419183	chr3:49941416_49941417|+	CG	chr3:49941420-49941421|+	TC	YCDominant		PMEL	ENST00000549233	chr12:56367400_56367401|-	TA	chr12:56367384-56367385|-	TC	YCDominant
APEX1	ENST00000555414	chr14:20923349_20923350|+	CA	chr14:20923384-20923385|+	CC	YCDominant		C11orf72	ENST00000333139	chr11:67374204_67374205|-	CA	chr11:67374227-67374228|-	CC	YCDominant
FANCE	ENST00000229769	chr6:35420129_35420130|+	CA	chr6:35420118-35420119|+	TC	YCDominant		TOR4A	ENST00000357503	chr9:140172177_140172178|+	TA	chr9:140172173-140172174|+	CC	YCDominant
POFUT1	ENST00000375749	chr20:30795688_30795689|+	CG	chr20:30795695-30795696|+	CC	YCDominant		CRYL1	ENST00000298248	chr13:21099964_21099965|-	CA	chr13:21099967-21099968|-	TC	YCDominant
RP1-159A19.4	ENST00000443579	chr1:27852296_27852297|+	ca	chr1:27852244-27852245|+	cc	YCDominant		PDP2	ENST00000568720	chr16:66914412_66914413|+	CG	chr16:66914417-66914418|+	CC	YCDominant
STEAP3	ENST00000393108	chr2:119981409_119981410|+	CG	chr2:119981411-119981412|+	CC	YCDominant		RP11-315D16.2	ENST00000562767	chr15:68522024_68522025|-	CG	chr15:68522065-68522066|-	CC	YCDominant
AL133493.2	ENST00000424569	chr21:47013570_47013571|+	ca	chr21:47013567-47013568|+	cc	YCDominant		INCA1	ENST00000355025	chr17:4900814_4900815|-	TA	chr17:4900816-4900817|-	TC	YCDominant
BIN1	ENST00000466111	chr2:127822500_127822501|-	CA	chr2:127822457-127822458|-	CC	YCDominant		URB1	ENST00000382751	chr21:33765313_33765314|-	cA	chr21:33765320-33765321|-	cc	YCDominant
ERGIC3	ENST00000348547	chr20:34129806_34129807|+	TA	chr20:34129826-34129827|+	TC	YCDominant		MAP2K2	ENST00000262948	chr19:4124120_4124121|-	TG	chr19:4124118-4124119|-	CC	YCDominant
MIR3916	ENST00000606173	chr1:247374133_247374134|-	CA	chr1:247374149-247374150|-	CC	YCDominant		ATP5L	ENST00000524422	chr11:118272336_118272337|+	CA	chr11:118272321-118272322|+	CC	YCDominant
UBA52	ENST00000442744	chr19:18682679_18682680|+	CA	chr19:18682666-18682667|+	TC	YCDominant		ERGIC3	ENST00000348547	chr20:34129806_34129807|+	TA	chr20:34129827-34129828|+	CC	YCDominant
UBE2V1	ENST00000340309	chr20:48732490_48732491|-	CG	chr20:48732481-48732482|-	TC	YCDominant		HDAC10	ENST00000216271	chr22:50689693_50689694|-	CA	chr22:50689674-50689675|-	CC	YCDominant
BTG1	ENST00000256015	chr12:92539628_92539629|-	CA	chr12:92539626-92539627|-	TC	YCDominant		UBE2B	ENST00000265339	chr5:133706837_133706838|+	CA	chr5:133706842-133706843|+	CC	YCDominant
NAGLU	ENST00000225927	chr17:40688264_40688265|+	CG	chr17:40688258-40688259|+	CC	YCDominant		RP4-784A16.5	ENST00000445039	chr1:53793894_53793895|+	TG	chr1:53793892-53793893|+	CC	YCDominant
RP11-400F19.8	ENST00000585572	chr17:40688264_40688265|+	CG	chr17:40688258-40688259|+	CC	YCDominant		SERBP1	ENST00000370994	chr1:67896051_67896052|-	TG	chr1:67896084-67896085|-	CC	YCDominant
SH3D21	ENST00000480549	chr1:36772712_36772713|+	CA	chr1:36772711-36772712|+	CC	YCDominant		RP11-77H9.6	ENST00000570290	chr16:8963125_8963126|+	CA	chr16:8963162-8963163|+	CC	YCDominant
PDP2	ENST00000568720	chr16:66914412_66914413|+	CG	chr16:66914417-66914418|+	CC	YCDominant		LINC00494	ENST00000416742	chr20:46988690_46988691|+	ca	chr20:46988695-46988696|+	tc	YCDominant
MATR3	ENST00000394800	chr5:138609809_138609810|+	TG	chr5:138609790-138609791|+	CC	YCDominant		COPG2	ENST00000445977	chr7:130353562_130353563|-	CG	chr7:130353576-130353577|-	CC	YCDominant
RSPH3	ENST00000367069	chr6:159421218_159421219|-	CA	chr6:159421233-159421234|-	TC	YCDominant		KTN1-AS1	ENST00000554558	chr14:56046799_56046800|-	TA	chr14:56046827-56046828|-	CC	YCDominant
RP4-549L20.3	ENST00000609247	chr1:101360448_101360449|+	CA	chr1:101360431-101360432|+	CC	YCDominant		ZNF277	ENST00000361822	chr7:111846770_111846771|+	TA	chr7:111846756-111846757|+	TC	YCDominant
URB1	ENST00000382751	chr21:33765313_33765314|-	cA	chr21:33765320-33765321|-	cc	YCDominant		ZC3H4	ENST00000594019	chr19:47615485_47615486|-	ca	chr19:47615514-47615515|-	tc	YCDominant
PPP6C	ENST00000415905	chr9:127952060_127952061|-	cg	chr9:127952064-127952065|-	cc	YCDominant		STX12	ENST00000373943	chr1:28099732_28099733|+	CA	chr1:28099729-28099730|+	TC	YCDominant
ANP32B	ENST00000339399	chr9:100745633_100745634|+	CA	chr9:100745622-100745623|+	CC	YCDominant		FANCE	ENST00000229769	chr6:35420023_35420024|+	TA	chr6:35420118-35420119|+	TC	YCDominant
RP1-40E16.9	ENST00000435043	chr6:3195950_3195951|-	ta	chr6:3196006-3196007|-	cc	YCDominant		C16orf72	ENST00000327827	chr16:9185504_9185505|+	CA	chr16:9185507-9185508|+	TC	YCDominant
RP11-796E2.4	ENST00000499685	chr12:92540063_92540064|+	TA	chr12:92539977-92539978|+	CC	YCDominant		FBXL4	ENST00000369244	chr6:99395778_99395779|-	CA	chr6:99395820-99395821|-	CC	YCDominant
HCP5	ENST00000414046	chr6:31368497_31368498|+	CA	chr6:31368481-31368482|+	TC	YCDominant		CTD-2623N2.11	ENST00000591174	chr19:9945704_9945705|-	CA	chr19:9945688-9945689|-	CC	YCDominant
AC074389.9	ENST00000453348	chr7:1781945_1781946|-	CG	chr7:1781941-1781942|-	TC	YCDominant		CREG1	ENST00000370509	chr1:167523015_167523016|-	CA	chr1:167522991-167522992|-	CC	YCDominant
AC087294.2	ENST00000439136	chr17:21117652_21117653|+	TA	chr17:21117656-21117657|+	CC	YCDominant		RP1-159A19.4	ENST00000443579	chr1:27852296_27852297|+	ca	chr1:27852244-27852245|+	cc	YCDominant
CDV3	ENST00000264993	chr3:133292557_133292558|+	CA	chr3:133292529-133292530|+	CC	YCDominant		CSNK2A2	ENST00000262506	chr16:58231988_58231989|-	tg	chr16:58232009-58232010|-	cc	YCDominant
LINC00263	ENST00000454935	chr10:102133388_102133389|+	TG	chr10:102133386-102133387|+	TC	YCDominant		PDLIM1	ENST00000329399	chr10:97050797_97050798|-	CA	chr10:97050759-97050760|-	TC	YCDominant
TPGS1	ENST00000359315	chr19:507493_507494|+	TG	chr19:507495-507496|+	CC	YCDominant		GOLGA2	ENST00000421699	chr9:131038244_131038245|-	CA	chr9:131038230-131038231|-	TC	YCDominant
RRS1	ENST00000320270	chr8:67341264_67341265|+	CA	chr8:67341248-67341249|+	TC	YCDominant		2006-09-01	ENST00000360156	chrX:118827158_118827159|-	CA	chrX:118827153-118827154|-	TC	YCDominant
RPS21	ENST00000343986	chr20:60962146_60962147|+	TG	chr20:60962159-60962160|+	CC	YCDominant		HIST1H2AL	ENST00000357320	chr6:27833205_27833206|+	CA	chr6:27833094-27833095|+	TC	YCDominant
STX12	ENST00000373943	chr1:28099778_28099779|+	TA	chr1:28099729-28099730|+	TC	YCDominant		MMS22L	ENST00000275053	chr6:97731093_97731094|-	CG	chr6:97731091-97731092|-	CC	YCDominant
MAP2K2	ENST00000262948	chr19:4124120_4124121|-	TG	chr19:4124118-4124119|-	CC	YCDominant		RP11-284M14.1	ENST00000507826	chr4:144105834_144105835|-	CG	chr4:144105820-144105821|-	TC	YCDominant
SLC39A8	ENST00000502903	chr4:103352401_103352402|-	ca	chr4:103352404-103352405|-	cc	YCDominant		LINC00847	ENST00000501855	chr5:180257959_180257960|+	CA	chr5:180258026-180258027|+	tc	YCDominant
SERBP1	ENST00000370994	chr1:67896051_67896052|-	TG	chr1:67896084-67896085|-	CC	YCDominant		ZCCHC7	ENST00000336755	chr9:37120546_37120547|+	CA	chr9:37120570-37120571|+	CC	YCDominant
DHRS13	ENST00000378895	chr17:27229961_27229962|-	CA	chr17:27230096-27230097|-	CC	YCDominant		RPS25	ENST00000527673	chr11:118889366_118889367|-	CA	chr11:118889397-118889398|-	cc	YCDominant
AIG1	ENST00000357847	chr6:143382038_143382039|+	CA	chr6:143382025-143382026|+	CC	YCDominant		OLA1	ENST00000284719	chr2:175113243_175113244|-	CA	chr2:175113259-175113260|-	CC	YCDominant
AC016995.3	ENST00000417039	chr2:38742802_38742803|-	ca	chr2:38742905-38742906|-	tc	YCDominant		ACACA	ENST00000353139	chr17:35766830_35766831|-	TG	chr17:35766913-35766914|-	cc	YCDominant
TKT	ENST00000462138	chr3:53290031_53290032|-	CA	chr3:53290037-53290038|-	cc	YCDominant		PPP3CB	ENST00000360663	chr10:75255781_75255782|-	CA	chr10:75255773-75255774|-	TC	YCDominant
RP11-315D16.2	ENST00000562767	chr15:68522024_68522025|-	CG	chr15:68522027-68522028|-	CC	YCDominant		TNFRSF14	ENST00000355716	chr1:2487937_2487938|+	CA	chr1:2487995-2487996|+	tc	YCDominant
BCAR3	ENST00000370244	chr1:94312739_94312740|-	CA	chr1:94312774-94312775|-	TC	YCDominant		JAK3	ENST00000458235	chr19:17958839_17958840|-	CA	chr19:17958812-17958813|-	TC	YCDominant
ZNF286A	ENST00000413242	chr17:15603072_15603073|+	TG	chr17:15603065-15603066|+	TC	YCDominant		TPGS1	ENST00000359315	chr19:507493_507494|+	TG	chr19:507496-507497|+	CC	YCDominant
ZNF780B	ENST00000434248	chr19:40562137_40562138|-	TA	chr19:40562123-40562124|-	CC	YCDominant		IRGQ	ENST00000422989	chr19:44100250_44100251|-	TA	chr19:44100223-44100224|-	CC	YCDominant
SMEK2	ENST00000272313	chr2:55844859_55844860|-	CA	chr2:55844892-55844893|-	CC	YCDominant		LINC00263	ENST00000454935	chr10:102133264_102133265|+	CA	chr10:102133280-102133281|+	TC	YCDominant
CREG1	ENST00000370509	chr1:167522989_167522990|-	TG	chr1:167522991-167522992|-	CC	YCDominant		C22orf34	ENST00000414287	chr22:50051166_50051167|-	cg	chr22:50051163-50051164|-	tc	YCDominant
UBE2B	ENST00000265339	chr5:133706898_133706899|+	TA	chr5:133706874-133706875|+	CC	YCDominant		TARBP1	ENST00000040877	chr1:234614902_234614903|-	CA	chr1:234614887-234614888|-	TC	YCDominant
TMEM5	ENST00000261234	chr12:64173643_64173644|+	TG	chr12:64173688-64173689|+	TC	YCDominant		C14orf93	ENST00000299088	chr14:23479359_23479360|-	CG	chr14:23479351-23479352|-	CC	YCDominant
MICB	ENST00000538442	chr6:31462510_31462511|+	ca	chr6:31462688-31462689|+	TC	YCDominant		EIF4H	ENST00000265753	chr7:73588708_73588709|+	CG	chr7:73588685-73588686|+	CC	YCDominant
DYM	ENST00000442713	chr18:46987070_46987071|-	CA	chr18:46987007-46987008|-	TC	YCDominant		ZNF672	ENST00000306562	chr1:249132445_249132446|+	CA	chr1:249132443-249132444|+	TC	YCDominant
LYRM4	ENST00000330636	chr6:5261182_5261183|-	CG	chr6:5260974-5260975|-	TC	YCDominant		ZNF572	ENST00000319286	chr8:125985538_125985539|+	TG	chr8:125985546-125985547|+	CC	YCDominant
AC079466.1	ENST00000587961	chr19:29097594_29097595|+	ta	chr19:29097688-29097689|+	cc	YCDominant		TMEM5	ENST00000261234	chr12:64173643_64173644|+	TG	chr12:64173688-64173689|+	TC	YCDominant
MTHFSD	ENST00000322911	chr16:86588797_86588798|-	TG	chr16:86588841-86588842|-	TC	YCDominant		ENTPD7	ENST00000370489	chr10:101419285_101419286|+	CG	chr10:101419265-101419266|+	TC	YCDominant
ATHL1	ENST00000409548	chr11:289189_289190|+	CA	chr11:289164-289165|+	CC	YCDominant		ELOVL5	ENST00000370918	chr6:53213799_53213800|-	CA	chr6:53213747-53213748|-	CC	YCDominant
C6orf211	ENST00000367294	chr6:151773599_151773600|+	CA	chr6:151773604-151773605|+	CC	YCDominant		CDKN1A	ENST00000459970	chr6:36644026_36644027|+	CA	chr6:36644037-36644038|+	TC	YCDominant
ZNF45	ENST00000269973	chr19:44439395_44439396|-	CA	chr19:44439434-44439435|-	CC	YCDominant		SLC4A7	ENST00000445684	chr3:27525874_27525875|-	CA	chr3:27525875-27525876|-	TC	YCDominant
ETV5	ENST00000306376	chr3:185826888_185826889|-	CA	chr3:185826897-185826898|-	CC	YCDominant		RP11-152F13.7	ENST00000559567	chr15:82944804_82944805|+	TG	chr15:82944806-82944807|+	CC	YCDominant
ELOVL5	ENST00000370918	chr6:53213766_53213767|-	TG	chr6:53213747-53213748|-	CC	YCDominant		STEAP3	ENST00000393108	chr2:119981409_119981410|+	CG	chr2:119981411-119981412|+	CC	YCDominant
NT5M	ENST00000389022	chr17:17206652_17206653|+	CG	chr17:17206640-17206641|+	CC	YCDominant		MAN2B1	ENST00000456935	chr19:12777549_12777550|-	CA	chr19:12777555-12777556|-	CC	YCDominant
TUFM	ENST00000313511	chr16:28857684_28857685|-	TA	chr16:28857666-28857667|-	CC	YCDominant		FAM175A	ENST00000321945	chr4:84406247_84406248|-	TG	chr4:84406252-84406253|-	CC	YCDominant
ENTPD7	ENST00000370489	chr10:101419285_101419286|+	CG	chr10:101419265-101419266|+	TC	YCDominant		MTHFSD	ENST00000322911	chr16:86588797_86588798|-	TG	chr16:86588841-86588842|-	TC	YCDominant
MAN2B1	ENST00000456935	chr19:12777549_12777550|-	CA	chr19:12777555-12777556|-	CC	YCDominant		ZNF286B	ENST00000545289	chr17:18585578_18585579|-	TA	chr17:18585541-18585542|-	TC	YCDominant
CTD-2623N2.11	ENST00000591174	chr19:9945704_9945705|-	CA	chr19:9945688-9945689|-	CC	YCDominant		RPS3A	ENST00000274065	chr4:152020772_152020773|+	CA	chr4:152020780-152020781|+	CC	YCDominant
AP001468.58	ENST00000415026	chr21:47605099_47605100|+	CA	chr21:47605088-47605089|+	TC	YCDominant		HINT3	ENST00000229633	chr6:126277919_126277920|+	TA	chr6:126277915-126277916|+	CC	YCDominant
U91328.19	ENST00000606723	chr6:25992942_25992943|+	TG	chr6:25992938-25992939|+	CC	YCDominant		C22orf26	ENST00000396008	chr22:46450134_46450135|-	TG	chr22:46450104-46450105|-	CC	YCDominant
CPOX	ENST00000264193	chr3:98312509_98312510|-	CA	chr3:98312468-98312469|-	TC	YCDominant		NAGLU	ENST00000225927	chr17:40688264_40688265|+	CG	chr17:40688258-40688259|+	CC	YCDominant
RP11-429J17.7	ENST00000529743	chr8:144853940_144853941|-	CA	chr8:144854032-144854033|-	CC	YCDominant		PCNXL2	ENST00000258229	chr1:233431483_233431484|-	TG	chr1:233431470-233431471|-	CC	YCDominant
IREB2	ENST00000258886	chr15:78730663_78730664|+	TA	chr15:78730629-78730630|+	CC	YCDominant		RP11-400F19.8	ENST00000585572	chr17:40688264_40688265|+	CG	chr17:40688258-40688259|+	CC	YCDominant
AFAP1-AS1	ENST00000608442	chr4:7755806_7755807|+	cg	chr4:7755803-7755804|+	cc	YCDominant		DMXL1	ENST00000311085	chr5:118407093_118407094|+	CG	chr5:118407076-118407077|+	CC	YCDominant
CRYL1	ENST00000298248	chr13:21099964_21099965|-	CA	chr13:21099967-21099968|-	TC	YCDominant		AL133493.2	ENST00000424569	chr21:47013570_47013571|+	ca	chr21:47013567-47013568|+	cc	YCDominant
SNAPC2	ENST00000221573	chr19:7985251_7985252|+	CA	chr19:7985236-7985237|+	CC	YCDominant		ZNF77	ENST00000314531	chr19:2944968_2944969|-	TA	chr19:2944958-2944959|-	TC	YCDominant
CNNM2	ENST00000369878	chr10:104678107_104678108|+	CA	chr10:104678062-104678063|+	TC	YCDominant		C12orf10	ENST00000267103	chr12:53693528_53693529|+	CA	chr12:53693478-53693479|+	CC	YCDominant
ACACA	ENST00000353139	chr17:35766830_35766831|-	TG	chr17:35766859-35766860|-	CC	YCDominant		EPN1	ENST00000270460	chr19:56186593_56186594|+	TG	chr19:56186591-56186592|+	TC	YCDominant
NIPBL	ENST00000282516	chr5:36877007_36877008|+	CA	chr5:36876945-36876946|+	TC	YCDominant		ACSL4	ENST00000348502	chrX:108976495_108976496|-	CG	chrX:108976462-108976463|-	CC	YCDominant
ZNF25	ENST00000302609	chr10:38265560_38265561|-	CA	chr10:38265379-38265380|-	CC	YCDominant		ZSWIM5	ENST00000359600	chr1:45672040_45672041|-	CA	chr1:45672037-45672038|-	TC	YCDominant
MAP4K2	ENST00000435926	chr11:64570640_64570641|-	cg	chr11:64570645-64570646|-	cc	YCDominant		C14orf166	ENST00000261700	chr14:52456271_52456272|+	CG	chr14:52456263-52456264|+	CC	YCDominant
RP1-313L4.3	ENST00000451545	chr1:167789618_167789619|+	CG	chr1:167789616-167789617|+	CC	YCDominant		CPSF1	ENST00000349769	chr8:145634680_145634681|-	CA	chr8:145634578-145634579|-	CC	YCDominant
LRP4-AS1	ENST00000502049	chr11:46867971_46867972|+	CA	chr11:46867962-46867963|+	CC	YCDominant		IREB2	ENST00000258886	chr15:78730549_78730550|+	TA	chr15:78730571-78730572|+	TC	YCDominant
LINC01029	ENST00000582805	chr18:75705484_75705485|-	CA	chr18:75705678-75705679|-	tc	YCDominant		CNNM2	ENST00000369878	chr10:104678107_104678108|+	CA	chr10:104678058-104678059|+	TC	YCDominant
SMDT1	ENST00000331479	chr22:42475731_42475732|+	CG	chr22:42475703-42475704|+	TC	YCDominant		ZNF710	ENST00000268154	chr15:90544536_90544537|+	TG	chr15:90544556-90544557|+	CC	YCDominant
PARP6	ENST00000569795	chr15:72564894_72564895|-	cg	chr15:72564890-72564891|-	cc	YCDominant		BCAR3	ENST00000370244	chr1:94312951_94312952|-	CA	chr1:94312774-94312775|-	TC	YCDominant
ZNF208	ENST00000599916	chr19:22193739_22193740|-	TG	chr19:22193744-22193745|-	TC	YCDominant		AC087294.2	ENST00000439136	chr17:21117671_21117672|+	CG	chr17:21117656-21117657|+	CC	YCDominant
TARBP1	ENST00000040877	chr1:234614902_234614903|-	CA	chr1:234614886-234614887|-	CC	YCDominant		MAP1LC3B2	ENST00000306985	chr12:116997066_116997067|+	CA	chr12:116997057-116997058|+	TC	YCDominant
C14orf166	ENST00000261700	chr14:52456271_52456272|+	CG	chr14:52456263-52456264|+	CC	YCDominant		PPAP2A	ENST00000307259	chr5:54830879_54830880|-	TG	chr5:54830882-54830883|-	TC	YCDominant
CD99L2	ENST00000355149	chrX:150067098_150067099|-	TA	chrX:150067140-150067141|-	CC	YCDominant		ABHD5	ENST00000458276	chr3:43732429_43732430|+	CA	chr3:43732427-43732428|+	CC	YCDominant
KTN1-AS1	ENST00000554558	chr14:56046799_56046800|-	TA	chr14:56046827-56046828|-	CC	YCDominant		TMEM136	ENST00000375095	chr11:120196009_120196010|+	TG	chr11:120196007-120196008|+	CC	YCDominant
NVL	ENST00000281701	chr1:224517895_224517896|-	CA	chr1:224517890-224517891|-	CC	YCDominant		ZNF25	ENST00000302609	chr10:38265560_38265561|-	CA	chr10:38265379-38265380|-	CC	YCDominant
RP11-67L3.5	ENST00000415336	chr1:55352263_55352264|+	TG	chr1:55352255-55352256|+	TC	YCDominant		BTBD8	ENST00000342818	chr1:92545912_92545913|+	CA	chr1:92545901-92545902|+	TC	YCDominant
TEX264	ENST00000457573	chr3:51705247_51705248|+	CG	chr3:51705267-51705268|+	CC	YCDominant		AIG1	ENST00000357847	chr6:143382038_143382039|+	CA	chr6:143382025-143382026|+	CC	YCDominant
MRPS15	ENST00000373116	chr1:36929979_36929980|-	CG	chr1:36929982-36929983|-	CC	YCDominant		ATHL1	ENST00000409548	chr11:289137_289138|+	TG	chr11:289164-289165|+	CC	YCDominant
LINC00173	ENST00000470091	chr12:116971258_116971259|+	TA	chr12:116971229-116971230|+	CC	YCDominant		RP4-549L20.3	ENST00000609247	chr1:101360448_101360449|+	CA	chr1:101360431-101360432|+	CC	YCDominant
TMEM187	ENST00000369982	chrX:153237694_153237695|+	TG	chrX:153237741-153237742|+	CC	YCDominant		WDR5	ENST00000358625	chr9:137001209_137001210|+	CG	chr9:137001205-137001206|+	CC	YCDominant
SUMO1	ENST00000469034	chr2:203086682_203086683|-	CA	chr2:203086688-203086689|-	TC	YCDominant		BLMH	ENST00000261714	chr17:28618932_28618933|-	CA	chr17:28618961-28618962|-	CC	YCDominant
RP11-396C23.4	ENST00000609423	chr1:226249830_226249831|-	CA	chr1:226249757-226249758|-	CC	YCDominant		NKG7	ENST00000221978	chr19:51876186_51876187|-	CG	chr19:51875907-51875908|-	TC	YCDominant
MND1	ENST00000240488	chr4:154265849_154265850|+	CA	chr4:154265841-154265842|+	CC	YCDominant		TMSB15B	ENST00000419165	chrX:103173479_103173480|+	CA	chrX:103173408-103173409|+	TC	YCDominant
RAB12	ENST00000329286	chr18:8609411_8609412|+	TG	chr18:8609418-8609419|+	CC	YCDominant		PARP6	ENST00000569795	chr15:72564884_72564885|-	cg	chr15:72564917-72564918|-	cc	YCDominant
ACSL4	ENST00000348502	chrX:108976526_108976527|-	CG	chrX:108976462-108976463|-	CC	YCDominant		CPOX	ENST00000264193	chr3:98312427_98312428|-	CA	chr3:98312468-98312469|-	TC	YCDominant
TMA16	ENST00000358572	chr4:164415800_164415801|+	CA	chr4:164415684-164415685|+	CC	YCDominant		RRS1	ENST00000320270	chr8:67341264_67341265|+	CA	chr8:67341248-67341249|+	TC	YCDominant
TTC39B	ENST00000512701	chr9:15307208_15307209|-	TG	chr9:15307212-15307213|-	CC	YCDominant		INPP5F	ENST00000361976	chr10:121485617_121485618|+	TA	chr10:121485615-121485616|+	CC	YCDominant
FMR1	ENST00000218200	chrX:146993417_146993418|+	CA	chrX:146993436-146993437|+	CC	YCDominant		SMARCD1	ENST00000394963	chr12:50478942_50478943|+	TG	chr12:50478949-50478950|+	CC	YCDominant
LINC00847	ENST00000501855	chr5:180257959_180257960|+	CA	chr5:180257993-180257994|+	CC	YCDominant		MID1IP1	ENST00000457894	chrX:38660659_38660660|+	CA	chrX:38660711-38660712|+	CC	YCDominant
PRKD2	ENST00000433867	chr19:47220368_47220369|-	CA	chr19:47220373-47220374|-	CC	YCDominant		CTC-338M12.4	ENST00000511331	chr5:180673521_180673522|+	CG	chr5:180673506-180673507|+	CC	YCDominant
FUT8	ENST00000342677	chr14:65878586_65878587|+	TA	chr14:65878611-65878612|+	TC	YCDominant		TBPL1	ENST00000237264	chr6:134274261_134274262|+	CA	chr6:134274361-134274362|+	CC	YCDominant
SNX24	ENST00000261369	chr5:122181307_122181308|+	CA	chr5:122181304-122181305|+	CC	YCDominant		TNFAIP8	ENST00000274456	chr5:118604457_118604458|+	TG	chr5:118604453-118604454|+	CC	YCDominant
PSMD4	ENST00000368884	chr1:151227209_151227210|+	TG	chr1:151227231-151227232|+	CC	YCDominant		PET117	ENST00000432901	chr20:18118516_18118517|+	CA	chr20:18118714-18118715|+	TC	YCDominant
ADAMTSL5	ENST00000330475	chr19:1513017_1513018|-	CG	chr19:1513010-1513011|-	CC	YCDominant		EPS15	ENST00000371733	chr1:51984937_51984938|-	CG	chr1:51984928-51984929|-	TC	YCDominant
RP11-120D5.1	ENST00000608176	chrX:11129224_11129225|-	TG	chrX:11129257-11129258|-	CC	YCDominant		SMC4	ENST00000357388	chr3:160117091_160117092|+	CG	chr3:160117077-160117078|+	CC	YCDominant
C2orf49	ENST00000258457	chr2:105954010_105954011|+	TG	chr2:105953996-105953997|+	CC	YCDominant		C6orf211	ENST00000367294	chr6:151773593_151773594|+	CA	chr6:151773604-151773605|+	CC	YCDominant
UBXN10-AS1	ENST00000442226	chr1:20512973_20512974|-	CA	chr1:20513010-20513011|-	CC	YCDominant		NT5DC1	ENST00000319550	chr6:116422100_116422101|+	CA	chr6:116422016-116422017|+	cc	YCDominant
HDDC2	ENST00000609477	chr6:125623115_125623116|-	CG	chr6:125623107-125623108|-	CC	YCDominant		LYRM4	ENST00000330636	chr6:5261182_5261183|-	CG	chr6:5260974-5260975|-	TC	YCDominant
APOE	ENST00000252486	chr19:45409054_45409055|+	TA	chr19:45409052-45409053|+	CC	YCDominant		RP11-262H14.1	ENST00000424345	chr9:66457014_66457015|+	ca	chr9:66457073-66457074|+	cc	YCDominant
AC009133.15	ENST00000566537	chr16:29819182_29819183|-	CA	chr16:29819177-29819178|-	CC	YCDominant		DHRS4-AS1	ENST00000558423	chr14:24457965_24457966|-	CG	chr14:24457963-24457964|-	CC	YCDominant
DUSP21	ENST00000339042	chrX:44703276_44703277|+	CA	chrX:44703266-44703267|+	CC	YCDominant		RP11-473M20.7	ENST00000576250	chr16:3109358_3109359|-	CA	chr16:3109361-3109362|-	TC	YCDominant
COPZ1	ENST00000552848	chr12:54694931_54694932|+	CA	chr12:54694985-54694986|+	CC	YCDominant		ETV5	ENST00000306376	chr3:185826888_185826889|-	CA	chr3:185826897-185826898|-	CC	YCDominant
CAMK2G	ENST00000322680	chr10:75634339_75634340|-	TA	chr10:75634300-75634301|-	CC	YCDominant		PTPN9	ENST00000306726	chr15:75871753_75871754|-	CA	chr15:75871809-75871810|-	CC	YCDominant
SYNJ2BP	ENST00000256366	chr14:70883777_70883778|-	CG	chr14:70883806-70883807|-	CC	YCDominant		AP2A1	ENST00000354293	chr19:50270274_50270275|+	CG	chr19:50270268-50270269|+	cc	YCDominant
SYNJ2BP-COX16	ENST00000555276	chr14:70883777_70883778|-	CG	chr14:70883806-70883807|-	CC	YCDominant		U91328.19	ENST00000606723	chr6:25992942_25992943|+	TG	chr6:25992938-25992939|+	CC	YCDominant
WDR5	ENST00000358625	chr9:137001209_137001210|+	CG	chr9:137001205-137001206|+	CC	YCDominant		POLR1D	ENST00000399697	chr13:28196062_28196063|+	TA	chr13:28195996-28195997|+	TC	YCDominant
FANCG	ENST00000378643	chr9:35080042_35080043|-	CG	chr9:35079937-35079938|-	CC	YCDominant		DSCC1	ENST00000313655	chr8:120868083_120868084|-	CA	chr8:120868093-120868094|-	TC	YCDominant
DLG4	ENST00000399510	chr17:7123124_7123125|-	CG	chr17:7123139-7123140|-	CC	YCDominant		SMDT1	ENST00000331479	chr22:42475731_42475732|+	CG	chr22:42475703-42475704|+	TC	YCDominant
ZBTB14	ENST00000357006	chr18:5296018_5296019|-	CA	chr18:5296153-5296154|-	CC	YCDominant		RWDD1	ENST00000466444	chr6:116892710_116892711|+	TG	chr6:116892650-116892651|+	CC	YCDominant
CHP1	ENST00000334660	chr15:41523341_41523342|+	CA	chr15:41523507-41523508|+	cc	YCDominant		CAMK2G	ENST00000322680	chr10:75634308_75634309|-	CG	chr10:75634300-75634301|-	CC	YCDominant
ZNF43	ENST00000594012	chr19:22034866_22034867|-	TG	chr19:22034817-22034818|-	TC	YCDominant		AC131097.3	ENST00000415434	chr2:242823550_242823551|+	CA	chr2:242823516-242823517|+	TC	YCDominant
WBP1	ENST00000233615	chr2:74685566_74685567|+	TA	chr2:74685564-74685565|+	CC	YCDominant		ZNF16	ENST00000276816	chr8:146176263_146176264|-	CG	chr8:146176207-146176208|-	CC	YCDominant
RSRC1	ENST00000480820	chr3:157823644_157823645|+	CG	chr3:157823614-157823615|+	cc	YCDominant		CAMK2D	ENST00000296402	chr4:114682921_114682922|-	ca	chr4:114682889-114682890|-	TC	YCDominant
DECR1	ENST00000220764	chr8:91013685_91013686|+	TG	chr8:91013683-91013684|+	CC	YCDominant		RP11-474I16.8	ENST00000431097	chr1:161735959_161735960|-	TA	chr1:161735955-161735956|-	TC	YCDominant
RILP	ENST00000301336	chr17:1553197_1553198|-	CA	chr17:1553199-1553200|-	CC	YCDominant		TAF1B	ENST00000263663	chr2:9983562_9983563|+	TA	chr2:9983560-9983561|+	CC	YCDominant
GLUD2	ENST00000328078	chrX:120181437_120181438|+	TA	chrX:120181464-120181465|+	CC	YCDominant		A1BG	ENST00000596924	chr19:58858827_58858828|-	TG	chr19:58858997-58858998|-	TC	YCDominant
AP2A1	ENST00000354293	chr19:50270274_50270275|+	CG	chr19:50270267-50270268|+	cc	YCDominant		TP63	ENST00000264731	chr3:189349179_189349180|+	TA	chr3:189349199-189349200|+	CC	YCDominant
SMAP1	ENST00000370455	chr6:71377620_71377621|+	TG	chr6:71377613-71377614|+	CC	YCDominant		RP11-388C12.1	ENST00000574471	chr17:80674381_80674382|-	tg	chr17:80674358-80674359|-	CC	YCDominant
CAD	ENST00000264705	chr2:27440319_27440320|+	CA	chr2:27440272-27440273|+	CC	YCDominant		TMEM45A	ENST00000323523	chr3:100211462_100211463|+	TG	chr3:100211488-100211489|+	CC	YCDominant
RPL21	ENST00000311549	chr13:27825462_27825463|+	TG	chr13:27825469-27825470|+	CC	YCDominant		RAB3A	ENST00000222256	chr19:18314844_18314845|-	CG	chr19:18314857-18314858|-	TC	YCDominant
FBXO5	ENST00000367241	chr6:153304661_153304662|-	CG	chr6:153304662-153304663|-	CC	YCDominant		TMEM231	ENST00000258173	chr16:75590149_75590150|-	CA	chr16:75590140-75590141|-	TC	YCDominant
EIF3L	ENST00000412331	chr22:38244842_38244843|+	CA	chr22:38244822-38244823|+	CC	YCDominant		RASA3	ENST00000334062	chr13:114898082_114898083|-	CA	chr13:114898087-114898088|-	TC	YCDominant
CTD-2251F13.1	ENST00000549360	chr14:30766244_30766245|-	cg	chr14:30766237-30766238|-	tc	YCDominant		RSPH3	ENST00000367069	chr6:159421214_159421215|-	TA	chr6:159421233-159421234|-	TC	YCDominant
JADE1	ENST00000226319	chr4:129730844_129730845|+	CA	chr4:129730854-129730855|+	CC	YCDominant		FANCG	ENST00000378643	chr9:35079930_35079931|-	CG	chr9:35079937-35079938|-	CC	YCDominant
C17orf80	ENST00000359042	chr17:71228753_71228754|+	CA	chr17:71228567-71228568|+	TC	YCDominant		RAB12	ENST00000329286	chr18:8609407_8609408|+	cg	chr18:8609424-8609425|+	CC	YCDominant
CPEB3	ENST00000265997	chr10:94050714_94050715|-	CA	chr10:94050741-94050742|-	TC	YCDominant		ARHGEF19	ENST00000478117	chr1:16533548_16533549|-	CA	chr1:16533559-16533560|-	CC	YCDominant
RP11-393I2.4	ENST00000606274	chr6:87864931_87864932|-	CG	chr6:87864989-87864990|-	CC	YCDominant		JADE1	ENST00000226319	chr4:129730868_129730869|+	CA	chr4:129730854-129730855|+	CC	YCDominant
EBPL	ENST00000242827	chr13:50265621_50265622|-	cG	chr13:50265588-50265589|-	CC	YCDominant		NIPBL	ENST00000282516	chr5:36876849_36876850|+	TG	chr5:36876947-36876948|+	CC	YCDominant
TCF12	ENST00000267811	chr15:57210908_57210909|+	TA	chr15:57210769-57210770|+	CC	YCDominant		USP28	ENST00000003302	chr11:113746285_113746286|-	TG	chr11:113746293-113746294|-	CC	YCDominant
ALG1	ENST00000588623	chr16:5083960_5083961|+	CA	chr16:5084006-5084007|+	TC	YCDominant		SPRED1	ENST00000299084	chr15:38544491_38544492|+	CG	chr15:38544512-38544513|+	CC	YCDominant
RASGRP4	ENST00000293062	chr19:38916863_38916864|-	CA	chr19:38916858-38916859|-	CC	YCDominant		RP11-120D5.1	ENST00000608176	chrX:11129250_11129251|-	CA	chrX:11129257-11129258|-	CC	YCDominant
ZNF214	ENST00000278314	chr11:7041559_7041560|-	CA	chr11:7041561-7041562|-	TC	YCDominant		C2orf49	ENST00000258457	chr2:105954002_105954003|+	CG	chr2:105953996-105953997|+	CC	YCDominant
PTGER3	ENST00000351052	chr1:71513446_71513447|-	CA	chr1:71513496-71513497|-	CC	YCDominant		N4BP3	ENST00000274605	chr5:177540622_177540623|+	cg	chr5:177540586-177540587|+	CC	YCDominant
PROS1	ENST00000394236	chr3:93692793_93692794|-	CA	chr3:93692786-93692787|-	CC	YCDominant		F2R	ENST00000319211	chr5:76011959_76011960|+	CA	chr5:76011956-76011957|+	CC	YCDominant
TAF1B	ENST00000263663	chr2:9983562_9983563|+	TA	chr2:9983560-9983561|+	CC	YCDominant		C3orf83	ENST00000567514	chr3:12602497_12602498|-	CA	chr3:12602492-12602493|-	CC	YCDominant
CCDC155	ENST00000447857	chr19:49891520_49891521|+	CA	chr19:49891477-49891478|+	CC	YCDominant		RP11-666A1.5	ENST00000415104	chr1:148598444_148598445|+	CG	chr1:148598442-148598443|+	TC	YCDominant
ECHDC2	ENST00000476477	chr1:53392850_53392851|-	TA	chr1:53392896-53392897|-	CC	YCDominant		CNIH1	ENST00000216416	chr14:54908080_54908081|-	TG	chr14:54908057-54908058|-	CC	YCDominant
TBK1	ENST00000331710	chr12:64845695_64845696|+	CA	chr12:64845611-64845612|+	CC	YCDominant		ZBTB11-AS1	ENST00000609682	chr3:101395303_101395304|+	CA	chr3:101395299-101395300|+	CC	YCDominant
HDAC10	ENST00000216271	chr22:50689693_50689694|-	CA	chr22:50689674-50689675|-	CC	YCDominant		AC007040.8	ENST00000434990	chr2:71291972_71291973|-	CA	chr2:71291958-71291959|-	CC	YCDominant
LRRC14	ENST00000292524	chr8:145743387_145743388|+	TA	chr8:145743385-145743386|+	TC	YCDominant		ACAD11	ENST00000264990	chr3:132379606_132379607|-	CA	chr3:132379582-132379583|-	CC	YCDominant
BLMH	ENST00000261714	chr17:28618932_28618933|-	CA	chr17:28618961-28618962|-	CC	YCDominant		STXBP5-AS1	ENST00000427394	chr6:147525492_147525493|-	CG	chr6:147525781-147525782|-	CC	YCDominant
TRAF7	ENST00000326181	chr16:2205779_2205780|+	TA	chr16:2205777-2205778|+	TC	YCDominant		HSP90AA1	ENST00000334701	chr14:102606022_102606023|-	CG	chr14:102606013-102606014|-	CC	YCDominant
CTD-2260A17.2	ENST00000501338	chr5:96271566_96271567|-	TA	chr5:96271568-96271569|-	CC	YCDominant		BMPR1A	ENST00000372037	chr10:88516375_88516376|+	CA	chr10:88516367-88516368|+	CC	YCDominant
SNRPF	ENST00000552085	chr12:96252723_96252724|+	CA	chr12:96252729-96252730|+	CC	YCDominant		MZT2B	ENST00000425361	chr2:130939301_130939302|+	CA	chr2:130939271-130939272|+	CC	YCDominant
AC005786.5	ENST00000592368	chr19:3557770_3557771|+	CG	chr19:3557758-3557759|+	CC	YCDominant		BIN1	ENST00000466111	chr2:127822500_127822501|-	CA	chr2:127822457-127822458|-	CC	YCDominant
RP11-844P9.2	ENST00000515403	chr5:175612142_175612143|-	CA	chr5:175612127-175612128|-	CC	YCDominant		AC083949.1	ENST00000422013	chr2:42397427_42397428|-	CA	chr2:42397442-42397443|-	CC	YCDominant
ARL6IP6	ENST00000326446	chr2:153574507_153574508|+	CA	chr2:153574206-153574207|+	TC	YCDominant		JUP	ENST00000540235	chr17:39928136_39928137|-	TG	chr17:39928130-39928131|-	CC	YCDominant
MT-ND5	ENST00000361567	chrM:12207_12208|+	CG	chrM:12104-12105|+	CC	YCDominant		NFATC4	ENST00000413692	chr14:24836073_24836074|+	CA	chr14:24836039-24836040|+	CC	YCDominant
C10orf111	ENST00000378207	chr10:15139301_15139302|-	CG	chr10:15139322-15139323|-	CC	YCDominant		HMGXB4	ENST00000418170	chr22:35653479_35653480|+	CG	chr22:35653490-35653491|+	CC	YCDominant
ZMAT3	ENST00000311417	chr3:178790062_178790063|-	CA	chr3:178790066-178790067|-	CC	YCDominant		MRPS15	ENST00000373116	chr1:36929941_36929942|-	TA	chr1:36929982-36929983|-	CC	YCDominant
TUBA1B	ENST00000336023	chr12:49525177-49525178|-	TA	chr12:49525179-49525180|-	CC	YRDominant		CCNC	ENST00000520429	chr6:100016658_100016659|-	CA	chr6:100016689-100016690|-	TC	YCDominant
MIR142	ENST00000579003	chr17:56409880-56409881|-	CA	chr17:56409883-56409884|-	CC	YRDominant		CTD-2033C11.1	ENST00000602982	chr5:65221088_65221089|-	CA	chr5:65221011-65221012|-	CC	YCDominant
SRSF2	ENST00000359995	chr17:74733412-74733413|-	CA	chr17:74733413-74733414|-	CC	YRDominant		PPM1G	ENST00000344034	chr2:27632457_27632458|-	CA	chr2:27632423-27632424|-	CC	YCDominant
HIST1H3B	ENST00000244661	chr6:26032326-26032327|-	CA	chr6:26032327-26032328|-	CC	YRDominant		GPR84	ENST00000551809	chr12:54758267_54758268|-	TG	chr12:54758269-54758270|-	CC	YCDominant
GSTCD	ENST00000394730	chr4:106629943-106629944|+	TA	chr4:106629947-106629948|+	TC	YRDominant		TMPPE	ENST00000416695	chr3:33138275_33138276|-	CG	chr3:33138259-33138260|-	CC	YCDominant
RPL13	ENST00000311528	chr16:89627073-89627074|+	CA	chr16:89627089-89627090|+	CC	YRDominant		BCL2L1	ENST00000307677	chr20:30310978_30310979|-	CA	chr20:30310670-30310671|-	CC	YCDominant
RBM3	ENST00000376759	chrX:48432871-48432872|+	TA	chrX:48432898-48432899|+	TC	YRDominant		RP11-393I2.4	ENST00000606274	chr6:87865071_87865072|-	CG	chr6:87865022-87865023|-	TC	YCDominant
EIF4A1	ENST00000293831	chr17:7476145-7476146|+	TA	chr17:7476143-7476144|+	CC	YRDominant		DLG5	ENST00000372388	chr10:79686511_79686512|-	cA	chr10:79686512-79686513|-	cc	YCDominant
SNORA67	ENST00000581621	chr17:7476145-7476146|+	TA	chr17:7476143-7476144|+	CC	YRDominant		DDX59	ENST00000447706	chr1:200639046_200639047|-	TA	chr1:200639111-200639112|-	cc	YCDominant
ZNF595	ENST00000339368	chr4:53214-53215|+	CG	chr4:53222-53223|+	TC	YRDominant		RP11-53I6.3	ENST00000582233	chr18:29672355_29672356|-	CA	chr18:29672310-29672311|-	CC	YCDominant
PXT1	ENST00000454782	chr6:36410630-36410631|-	CA	chr6:36410631-36410632|-	CC	YRDominant		ZNF57	ENST00000306908	chr19:2900975_2900976|+	TA	chr19:2900925-2900926|+	CC	YCDominant
SLC25A3	ENST00000188376	chr12:98987433-98987434|+	CA	chr12:98987463-98987464|+	CC	YRDominant		PAWR	ENST00000328827	chr12:80084743_80084744|-	CA	chr12:80084794-80084795|-	tc	YCDominant
CLK1	ENST00000321356	chr2:201729380-201729381|-	CA	chr2:201729381-201729382|-	CC	YRDominant		KDM1B	ENST00000388870	chr6:18155763_18155764|+	CA	chr6:18155726-18155727|+	CC	YCDominant
ST6GALNAC1	ENST00000156626	chr17:74639737-74639738|-	TA	chr17:74639741-74639742|-	CC	YRDominant		HIVEP2	ENST00000367603	chr6:143266309_143266310|-	TA	chr6:143266363-143266364|-	CC	YCDominant
ZNF267	ENST00000300870	chr16:31885098-31885099|+	CG	chr16:31885114-31885115|+	CC	YRDominant		RP11-386I8.6	ENST00000592296	chr12:133613651_133613652|-	ca	chr12:133613618-133613619|-	tc	YCDominant
RP11-685M7.3	ENST00000499765	chr11:10830691-10830692|+	CA	chr11:10830752-10830753|+	CC	YRDominant		LHFPL2	ENST00000380345	chr5:77944715_77944716|-	cg	chr5:77944594-77944595|-	CC	YCDominant
ID1	ENST00000376112	chr20:30193091-30193092|+	CA	chr20:30193090-30193091|+	TC	YRDominant		DET1	ENST00000557842	chr15:89089806_89089807|-	CA	chr15:89089796-89089797|-	CC	YCDominant
PLRG1	ENST00000499023	chr4:155471551-155471552|-	CA	chr4:155471547-155471548|-	TC	YRDominant		RNF24	ENST00000336095	chr20:3996191_3996192|-	CG	chr20:3996174-3996175|-	TC	YCDominant
MAPK1	ENST00000215832	chr22:22221934-22221935|-	ca	chr22:22221951-22221952|-	cc	YRDominant		RP11-553K8.2	ENST00000429469	chr1:198567997_198567998|-	cg	chr1:198567994-198567995|-	cc	YCDominant
ELP2	ENST00000358232	chr18:33709870-33709871|+	TG	chr18:33709865-33709866|+	TC	YRDominant		TMEM241	ENST00000450466	chr18:21017932_21017933|-	CA	chr18:21017922-21017923|-	TC	YCDominant
HIST1H2BH	ENST00000356350	chr6:26251841-26251842|+	CA	chr6:26251837-26251838|+	CC	YRDominant		RP11-327F22.1	ENST00000563315	chr16:50776657_50776658|-	CA	chr16:50776636-50776637|-	CC	YCDominant
HIGD2A	ENST00000274787	chr5:175815758-175815759|+	CA	chr5:175815751-175815752|+	CC	YRDominant		B4GALT6	ENST00000306851	chr18:29264517_29264518|-	cA	chr18:29264543-29264544|-	cc	YCDominant
CTA-714B7.5	ENST00000423311	chr22:35627047-35627048|-	ca	chr22:35627051-35627052|-	cc	YRDominant		CHAF1B	ENST00000314103	chr21:37757663_37757664|+	CA	chr21:37757725-37757726|+	CC	YCDominant
SRSF3	ENST00000373715	chr6:36562143-36562144|+	CA	chr6:36562138-36562139|+	TC	YRDominant		CKAP4	ENST00000378026	chr12:106641932_106641933|-	CG	chr12:106641797-106641798|-	CC	YCDominant
SMPD4P1	ENST00000443839	chr22:21011218-21011219|-	ca	chr22:21011219-21011220|-	tc	YRDominant		ACBD4	ENST00000431281	chr17:43209989_43209990|+	cg	chr17:43209995-43209996|+	CC	YCDominant
YLPM1	ENST00000325680	chr14:75230081-75230082|+	CG	chr14:75230018-75230019|+	CC	YRDominant		MIR142	ENST00000579003	chr17:56409880-56409881|-	CA	chr17:56409883-56409884|-	CC	YRDominant
HEXA-AS1	ENST00000567598	chr15:72668458-72668459|+	CA	chr15:72668457-72668458|+	TC	YRDominant		TUBA1B	ENST00000336023	chr12:49525177-49525178|-	TA	chr12:49525179-49525180|-	CC	YRDominant
NASP	ENST00000350030	chr1:46049716-46049717|+	TA	chr1:46049712-46049713|+	TC	YRDominant		SRSF2	ENST00000359995	chr17:74733412-74733413|-	CA	chr17:74733413-74733414|-	CC	YRDominant
FIS1	ENST00000474120	chr7:100895584-100895585|-	CA	chr7:100895574-100895575|-	CC	YRDominant		HEXA-AS1	ENST00000567598	chr15:72668458-72668459|+	CA	chr15:72668457-72668458|+	TC	YRDominant
RP11-195F19.9	ENST00000434627	chr9:34665645-34665646|+	CA	chr9:34665642-34665643|+	CC	YRDominant		CTD-2651B20.3	ENST00000560344	chr15:45571426-45571427|-	CG	chr15:45571424-45571425|-	CC	YRDominant
NUP37	ENST00000552283	chr12:102513891-102513892|-	CA	chr12:102513850-102513851|-	TC	YRDominant		HIST1H2BH	ENST00000356350	chr6:26251841-26251842|+	CA	chr6:26251837-26251838|+	CC	YRDominant
HIST2H2AC	ENST00000331380	chr1:149858467-149858468|+	CA	chr1:149858466-149858467|+	TC	YRDominant		YLPM1	ENST00000325680	chr14:75230081-75230082|+	CG	chr14:75230018-75230019|+	CC	YRDominant
ZCWPW2	ENST00000383768	chr3:28390717-28390718|+	TG	chr3:28390719-28390720|+	TC	YRDominant		EIF4A1	ENST00000293831	chr17:7476145-7476146|+	TA	chr17:7476143-7476144|+	CC	YRDominant
CCDC144NL	ENST00000539484	chr17:20771542-20771543|-	ca	chr17:20771543-20771544|-	tc	YRDominant		SNORA67	ENST00000581621	chr17:7476145-7476146|+	TA	chr17:7476143-7476144|+	CC	YRDominant
ZNF440	ENST00000304060	chr19:11925106-11925107|+	TA	chr19:11925096-11925097|+	TC	YRDominant		CD74	ENST00000353334	chr5:149792313-149792314|-	CA	chr5:149792316-149792317|-	TC	YRDominant
NUDT21	ENST00000300291	chr16:56485262-56485263|-	CA	chr16:56485240-56485241|-	CC	YRDominant		GADD45B	ENST00000215631	chr19:2476124-2476125|+	CA	chr19:2476123-2476124|+	TC	YRDominant
RAB10	ENST00000264710	chr2:26256986-26256987|+	CA	chr2:26257062-26257063|+	CC	YRDominant		CLK1	ENST00000321356	chr2:201729380-201729381|-	CA	chr2:201729381-201729382|-	CC	YRDominant
DHX9	ENST00000367549	chr1:182808484-182808485|+	CA	chr1:182808483-182808484|+	CC	YRDominant		RP11-685M7.3	ENST00000499765	chr11:10830691-10830692|+	CA	chr11:10830752-10830753|+	CC	YRDominant
YDJC	ENST00000292778	chr22:21984302-21984303|-	CA	chr22:21984333-21984334|-	CC	YRDominant		PTMA	ENST00000409115	chr2:232573239-232573240|+	CA	chr2:232573234-232573235|+	TC	YRDominant
ZNF383	ENST00000586068	chr19:37708827-37708828|+	TG	chr19:37708825-37708826|+	CC	YRDominant		MAVS	ENST00000428216	chr20:3827489-3827490|+	TG	chr20:3827528-3827529|+	TC	YRDominant
ZNF726	ENST00000334589	chr19:24097724-24097725|+	CA	chr19:24097721-24097722|+	CC	YRDominant		RETSAT	ENST00000295802	chr2:85581654-85581655|-	CA	chr2:85581655-85581656|-	CC	YRDominant
HIST1H2AM	ENST00000359611	chr6:27860962-27860963|-	CA	chr6:27860963-27860964|-	TC	YRDominant		CALR	ENST00000316448	chr19:13049422-13049423|+	CG	chr19:13049424-13049425|+	TC	YRDominant
HIST1H3J	ENST00000479986	chr6:27860962-27860963|-	CA	chr6:27860963-27860964|-	TC	YRDominant		MRPL44	ENST00000258383	chr2:224822159-224822160|+	CG	chr2:224822166-224822167|+	TC	YRDominant
RP11-108M9.6	ENST00000606899	chr1:17231284-17231285|-	TA	chr1:17231331-17231332|-	TC	YRDominant		NCL	ENST00000322723	chr2:232329194-232329195|-	CA	chr2:232329204-232329205|-	TC	YRDominant
TAF15	ENST00000588240	chr17:34136487-34136488|+	CA	chr17:34136484-34136485|+	CC	YRDominant		HLA-DRA	ENST00000395388	chr6:32407663-32407664|+	TA	chr6:32407666-32407667|+	TC	YRDominant
SRD5A3-AS1	ENST00000592823	chr4:56261983-56261984|-	CA	chr4:56261986-56261987|-	TC	YRDominant		FAIM3	ENST00000367091	chr1:207095285-207095286|-	CA	chr1:207095287-207095288|-	TC	YRDominant
ZNF669	ENST00000358785	chr1:247267657-247267658|-	TG	chr1:247267629-247267630|-	CC	YRDominant		TRIM16	ENST00000578237	chr17:15587624-15587625|-	CG	chr17:15587625-15587626|-	CC	YRDominant
CAND1	ENST00000545606	chr12:67663165-67663166|+	cg	chr12:67663137-67663138|+	CC	YRDominant		TFRC	ENST00000360110	chr3:195808960-195808961|-	CA	chr3:195808961-195808962|-	TC	YRDominant
COPG2	ENST00000445977	chr7:130353562-130353563|-	CG	chr7:130353576-130353577|-	CC	YRDominant		RPUSD4	ENST00000298317	chr11:126081537-126081538|-	TG	chr11:126081544-126081545|-	CC	YRDominant
C9orf78	ENST00000372447	chr9:132597553-132597554|-	CA	chr9:132597550-132597551|-	CC	YRDominant		HIST1H3B	ENST00000244661	chr6:26032326-26032327|-	CA	chr6:26032327-26032328|-	CC	YRDominant
DHPS	ENST00000210060	chr19:12792686-12792687|-	TA	chr19:12792690-12792691|-	TC	YRDominant		GSTZ1	ENST00000216465	chr14:77787380-77787381|+	TA	chr14:77787378-77787379|+	TC	YRDominant
NUDT2	ENST00000346365	chr9:34329590-34329591|+	TG	chr9:34329585-34329586|+	CC	YRDominant		TAF15	ENST00000588240	chr17:34136487-34136488|+	CA	chr17:34136484-34136485|+	CC	YRDominant
NUP214	ENST00000359428	chr9:134000982-134000983|+	TG	chr9:134001026-134001027|+	CC	YRDominant		NUDT21	ENST00000300291	chr16:56485262-56485263|-	CA	chr16:56485240-56485241|-	CC	YRDominant
SSR2	ENST00000295702	chr1:155990715-155990716|-	TG	chr1:155990721-155990722|-	TC	YRDominant		NUDT2	ENST00000346365	chr9:34329617-34329618|+	CA	chr9:34329585-34329586|+	CC	YRDominant
C11orf65	ENST00000525729	chr11:108338156-108338157|-	TA	chr11:108338174-108338175|-	CC	YRDominant		MRPL21	ENST00000565125	chr11:68671299-68671300|-	CG	chr11:68671300-68671301|-	CC	YRDominant
CBX3P2	ENST00000579647	chr18:2655589-2655590|-	CG	chr18:2655568-2655569|-	TC	YRDominant		RMND1	ENST00000367303	chr6:151773260-151773261|-	CA	chr6:151773171-151773172|-	CC	YRDominant
IBTK	ENST00000306270	chr6:82957439-82957440|-	TA	chr6:82957466-82957467|-	CC	YRDominant		PLRG1	ENST00000499023	chr4:155471551-155471552|-	CA	chr4:155471547-155471548|-	TC	YRDominant
RP11-152F13.7	ENST00000559567	chr15:82944804-82944805|+	TG	chr15:82944806-82944807|+	CC	YRDominant		BLNK	ENST00000413476	chr10:98031287-98031288|-	CA	chr10:98031317-98031318|-	CC	YRDominant
TRIM16	ENST00000578237	chr17:15587624-15587625|-	CG	chr17:15587625-15587626|-	CC	YRDominant		COX15	ENST00000370483	chr10:101491851-101491852|-	CA	chr10:101491879-101491880|-	TC	YRDominant
EPM2AIP1	ENST00000322716	chr3:37034658-37034659|-	CA	chr3:37034621-37034622|-	CC	YRDominant		HIGD2A	ENST00000274787	chr5:175815792-175815793|+	CG	chr5:175815751-175815752|+	CC	YRDominant
DLGAP1-AS2	ENST00000572856	chr18:3603734-3603735|+	TG	chr18:3603736-3603737|+	TC	YRDominant		CALM1	ENST00000356978	chr14:90863372-90863373|+	CG	chr14:90863370-90863371|+	TC	YRDominant
RP11-634H22.1	ENST00000608266	chr7:139044419-139044420|-	TA	chr7:139044410-139044411|-	TC	YRDominant		IBTK	ENST00000306270	chr6:82957439-82957440|-	TA	chr6:82957466-82957467|-	CC	YRDominant
C5orf34	ENST00000306862	chr5:43515249-43515250|-	TG	chr5:43515200-43515201|-	TC	YRDominant		NUFIP2	ENST00000225388	chr17:27621165-27621166|-	CA	chr17:27621135-27621136|-	TC	YRDominant
CS	ENST00000351328	chr12:56694174-56694175|-	CA	chr12:56694091-56694092|-	CC	YRDominant		AC104699.1	ENST00000352271	chr2:25643965-25643966|+	TA	chr2:25643961-25643962|+	TC	YRDominant
ATP5SL	ENST00000592922	chr19:41945809-41945810|-	TA	chr19:41945812-41945813|-	CC	YRDominant		PPIA	ENST00000479021	chr7:44836279-44836280|+	CG	chr7:44836278-44836279|+	CC	YRDominant
MAVS	ENST00000428216	chr20:3827489-3827490|+	TG	chr20:3827528-3827529|+	TC	YRDominant		UBXN1	ENST00000301935	chr11:62446566-62446567|-	CA	chr11:62446544-62446545|-	TC	YRDominant
ATP5E	ENST00000243997	chr20:57607399-57607400|-	TG	chr20:57607389-57607390|-	TC	YRDominant		FTL	ENST00000331825	chr19:49468565-49468566|+	CG	chr19:49468562-49468563|+	CC	YRDominant
PPIA	ENST00000479021	chr7:44836279-44836280|+	CG	chr7:44836278-44836279|+	CC	YRDominant		TRIM25	ENST00000316881	chr17:54991408-54991409|-	CG	chr17:54991409-54991410|-	TC	YRDominant
RPUSD4	ENST00000298317	chr11:126081537-126081538|-	TG	chr11:126081544-126081545|-	CC	YRDominant		HNRNPC	ENST00000336053	chr14:21737582-21737583|-	CA	chr14:21737583-21737584|-	CC	YRDominant
MMS22L	ENST00000275053	chr6:97731085-97731086|-	CG	chr6:97731091-97731092|-	CC	YRDominant		AMBRA1	ENST00000534300	chr11:46615566-46615567|-	TG	chr11:46615572-46615573|-	TC	YRDominant
FNTB	ENST00000542227	chr14:65381175-65381176|+	CG	chr14:65381194-65381195|+	TC	YRDominant		IRF4	ENST00000380956	chr6:391751-391752|+	CA	chr6:391750-391751|+	TC	YRDominant
CHURC1	ENST00000551947	chr14:65381175-65381176|+	CG	chr14:65381194-65381195|+	TC	YRDominant		ZNF720	ENST00000531864	chr16:31724604-31724605|+	CA	chr16:31724607-31724608|+	TC	YRDominant
CHURC1-FNTB	ENST00000552941	chr14:65381175-65381176|+	CG	chr14:65381194-65381195|+	TC	YRDominant		QPRT	ENST00000449759	chr16:29674567-29674568|+	CA	chr16:29674564-29674565|+	TC	YRDominant
USP39	ENST00000450066	chr2:85839248-85839249|+	CG	chr2:85839223-85839224|+	TC	YRDominant		SPN	ENST00000563039	chr16:29674567-29674568|+	CA	chr16:29674564-29674565|+	TC	YRDominant
RP11-73K9.2	ENST00000562919	chr4:113152748-113152749|-	TG	chr4:113152751-113152752|-	TC	YRDominant		RP11-72I8.1	ENST00000569858	chr16:15188248-15188249|+	TG	chr16:15188265-15188266|+	TC	YRDominant
ZC3H8	ENST00000409573	chr2:113012618-113012619|-	CA	chr2:113012615-113012616|-	TC	YRDominant		PITPNA-AS1	ENST00000425081	chr17:1420216-1420217|+	TG	chr17:1420218-1420219|+	TC	YRDominant
HIST1H3H	ENST00000369163	chr6:27777828-27777829|+	TG	chr6:27777826-27777827|+	CC	YRDominant		ZNF669	ENST00000358785	chr1:247267657-247267658|-	TG	chr1:247267629-247267630|-	CC	YRDominant
RP11-65N13.8	ENST00000468244	chr9:128003936-128003937|+	CA	chr9:128003947-128003948|+	CC	YRDominant		HIST2H2AC	ENST00000331380	chr1:149858467-149858468|+	CA	chr1:149858466-149858467|+	TC	YRDominant
DHX36	ENST00000496811	chr3:154042275-154042276|-	CA	chr3:154042251-154042252|-	CC	YRDominant		ERO1LB	ENST00000354619	chr1:236445257-236445258|-	CA	chr1:236445260-236445261|-	CC	YRDominant
MRPL44	ENST00000258383	chr2:224822159-224822160|+	CG	chr2:224822166-224822167|+	TC	YRDominant		SLX4IP	ENST00000334534	chr20:10415967-10415968|+	TA	chr20:10415962-10415963|+	TC	YRDominant
COX6B1	ENST00000246554	chr19:36139253-36139254|+	TG	chr19:36139238-36139239|+	CC	YRDominant		FIS1	ENST00000474120	chr7:100895584-100895585|-	CA	chr7:100895574-100895575|-	CC	YRDominant
TUBB	ENST00000327892	chr6:30688133-30688134|+	CA	chr6:30688128-30688129|+	CC	YRDominant		AMD1	ENST00000368882	chr6:111195987-111195988|+	CG	chr6:111195986-111195987|+	TC	YRDominant
RTN3	ENST00000341307	chr11:63448971-63448972|+	CA	chr11:63448974-63448975|+	TC	YRDominant		POLR2M	ENST00000482852	chr15:57998911-57998912|+	CG	chr15:57998918-57998919|+	CC	YRDominant
MT-ND1	ENST00000361390	chrM:3125-3126|+	TA	chrM:3121-3122|+	CC	YRDominant		GTF3C3	ENST00000263956	chr2:197664406-197664407|-	TA	chr2:197664377-197664378|-	TC	YRDominant
SLC30A6	ENST00000282587	chr2:32390932-32390933|+	CA	chr2:32390963-32390964|+	CC	YRDominant		ELP2	ENST00000358232	chr18:33709886-33709887|+	CA	chr18:33709865-33709866|+	TC	YRDominant
SDHD	ENST00000525987	chr11:111957622-111957623|+	CA	chr11:111957594-111957595|+	TC	YRDominant		HIST1H3H	ENST00000369163	chr6:27777828-27777829|+	TG	chr6:27777826-27777827|+	CC	YRDominant
UQCRH	ENST00000311672	chr1:46769362-46769363|+	TA	chr1:46769369-46769370|+	CC	YRDominant		RPS29	ENST00000557111	chr14:50065413-50065414|-	TG	chr14:50065409-50065410|-	TC	YRDominant
GTF3C3	ENST00000263956	chr2:197664406-197664407|-	TA	chr2:197664377-197664378|-	TC	YRDominant		STK16	ENST00000409638	chr2:220110203-220110204|+	CA	chr2:220110226-220110227|+	TC	YRDominant
C7orf43	ENST00000456769	chr7:99756324-99756325|-	CA	chr7:99756340-99756341|-	CC	YRDominant		NUP37	ENST00000552283	chr12:102513891-102513892|-	CA	chr12:102513852-102513853|-	CC	YRDominant
POLR1E	ENST00000377798	chr9:37485958-37485959|+	CA	chr9:37485944-37485945|+	CC	YRDominant		GBA	ENST00000327247	chr1:155214417-155214418|-	CA	chr1:155214380-155214381|-	TC	YRDominant
GBA	ENST00000327247	chr1:155214417-155214418|-	CA	chr1:155214380-155214381|-	TC	YRDominant		CTC-246B18.10	ENST00000599274	chr19:39832580-39832581|-	CA	chr19:39832596-39832597|-	CC	YRDominant
CCDC87	ENST00000333861	chr11:66360533-66360534|-	TA	chr11:66360516-66360517|-	TC	YRDominant		SPATA20	ENST00000006658	chr17:48624547-48624548|+	CG	chr17:48624546-48624547|+	CC	YRDominant
PRR3	ENST00000376560	chr6:30524480-30524481|+	TA	chr6:30524775-30524776|+	CC	YRDominant		C1orf85	ENST00000472870	chr1:156265464-156265465|-	CA	chr1:156265462-156265463|-	CC	YRDominant
CCT2	ENST00000299300	chr12:69979238-69979239|+	CA	chr12:69979237-69979238|+	TC	YRDominant		LGALS1	ENST00000215909	chr22:38071642-38071643|+	CA	chr22:38071644-38071645|+	TC	YRDominant
ACBD6	ENST00000367595	chr1:180471966-180471967|-	CA	chr1:180471974-180471975|-	CC	YRDominant		RTN3	ENST00000341307	chr11:63448971-63448972|+	CA	chr11:63448974-63448975|+	TC	YRDominant
PPP1R15B	ENST00000367188	chr1:204380944-204380945|-	CA	chr1:204380945-204380946|-	CC	YRDominant		VPS13C	ENST00000249837	chr15:62352624-62352625|-	CA	chr15:62352600-62352601|-	CC	YRDominant
ZNF311	ENST00000483450	chr6:28973371-28973372|-	CA	chr6:28973372-28973373|-	TC	YRDominant		UHRF2	ENST00000468435	chr9:6413204-6413205|+	TA	chr9:6413231-6413232|+	CC	YRDominant
NOB1	ENST00000268802	chr16:69788823-69788824|-	CA	chr16:69788826-69788827|-	TC	YRDominant		SH3D21	ENST00000480549	chr1:36772712-36772713|+	CA	chr1:36772711-36772712|+	CC	YRDominant
ZNF17	ENST00000307658	chr19:57922540-57922541|+	TG	chr19:57922538-57922539|+	CC	YRDominant		HMGN4	ENST00000377575	chr6:26538595-26538596|+	TG	chr6:26538593-26538594|+	CC	YRDominant
AMBRA1	ENST00000534300	chr11:46615566-46615567|-	TG	chr11:46615572-46615573|-	TC	YRDominant		C7orf43	ENST00000456769	chr7:99756324-99756325|-	CA	chr7:99756340-99756341|-	CC	YRDominant
ABCF3	ENST00000429586	chr3:183903972-183903973|+	CG	chr3:183903984-183903985|+	CC	YRDominant		ZNF267	ENST00000300870	chr16:31885127-31885128|+	CA	chr16:31885114-31885115|+	CC	YRDominant
DDX46	ENST00000452510	chr5:134094470-134094471|+	TG	chr5:134094468-134094469|+	CC	YRDominant		KRCC1	ENST00000347055	chr2:88355290-88355291|-	CA	chr2:88355283-88355284|-	CC	YRDominant
DYNC1I2	ENST00000340296	chr2:172543998-172543999|+	TG	chr2:172543978-172543979|+	TC	YRDominant		C7orf31	ENST00000409280	chr7:25219930-25219931|-	CA	chr7:25219927-25219928|-	TC	YRDominant
C5orf54	ENST00000408953	chr5:159827060-159827061|-	TG	chr5:159827052-159827053|-	CC	YRDominant		PXT1	ENST00000454782	chr6:36410630-36410631|-	CA	chr6:36410631-36410632|-	CC	YRDominant
ZNF681	ENST00000402377	chr19:23941655-23941656|-	CA	chr19:23941684-23941685|-	CC	YRDominant		DHPS	ENST00000210060	chr19:12792695-12792696|-	CA	chr19:12792690-12792691|-	TC	YRDominant
PHGDH	ENST00000369409	chr1:120254558-120254559|+	CA	chr1:120254556-120254557|+	CC	YRDominant		DDOST	ENST00000375048	chr1:20987984-20987985|-	CA	chr1:20987862-20987863|-	TC	YRDominant
LINC00467	ENST00000423222	chr1:211556144-211556145|+	TG	chr1:211556154-211556155|+	CC	YRDominant		CLTA	ENST00000464497	chr9:36190959-36190960|+	CA	chr9:36190958-36190959|+	CC	YRDominant
SFPQ	ENST00000357214	chr1:35658745-35658746|-	CG	chr1:35658743-35658744|-	CC	YRDominant		FNTB	ENST00000542227	chr14:65381175-65381176|+	CG	chr14:65381173-65381174|+	CC	YRDominant
C6orf52	ENST00000503680	chr6:10694837-10694838|-	CG	chr6:10694838-10694839|-	CC	YRDominant		CHURC1	ENST00000551947	chr14:65381175-65381176|+	CG	chr14:65381173-65381174|+	CC	YRDominant
NUFIP2	ENST00000225388	chr17:27621165-27621166|-	CA	chr17:27621135-27621136|-	TC	YRDominant		CHURC1-FNTB	ENST00000552941	chr14:65381175-65381176|+	CG	chr14:65381173-65381174|+	CC	YRDominant
RP11-72I8.1	ENST00000569858	chr16:15188248-15188249|+	TG	chr16:15188265-15188266|+	TC	YRDominant		CS	ENST00000351328	chr12:56694088-56694089|-	TG	chr12:56694091-56694092|-	CC	YRDominant
DBT	ENST00000370132	chr1:100715389-100715390|-	CA	chr1:100715390-100715391|-	TC	YRDominant		ZDHHC12	ENST00000372672	chr9:131486403-131486404|-	CG	chr9:131486399-131486400|-	TC	YRDominant
NCOA4	ENST00000438493	chr10:51565248-51565249|+	CA	chr10:51565214-51565215|+	CC	YRDominant		SLC12A2	ENST00000262461	chr5:127419457-127419458|+	cA	chr5:127419456-127419457|+	cc	YRDominant
ZNF322	ENST00000415922	chr6:26659947-26659948|-	CA	chr6:26659959-26659960|-	CC	YRDominant		NASP	ENST00000350030	chr1:46049716-46049717|+	TA	chr1:46049712-46049713|+	TC	YRDominant
FTL	ENST00000331825	chr19:49468565-49468566|+	CG	chr19:49468562-49468563|+	CC	YRDominant		ZNF780B	ENST00000434248	chr19:40562137-40562138|-	TA	chr19:40562123-40562124|-	CC	YRDominant
ZNF678	ENST00000608949	chr1:227751260-227751261|+	TG	chr1:227751256-227751257|+	CC	YRDominant		COX6B1	ENST00000246554	chr19:36139253-36139254|+	TG	chr19:36139238-36139239|+	CC	YRDominant
TOMM5	ENST00000540941	chr9:37592578-37592579|-	CA	chr9:37592595-37592596|-	TC	YRDominant		SSR2	ENST00000295702	chr1:155990715-155990716|-	TG	chr1:155990721-155990722|-	TC	YRDominant
CCT8	ENST00000286788	chr21:30445964-30445965|-	CG	chr21:30445967-30445968|-	CC	YRDominant		HLA-DQA1	ENST00000460633	chr6:32605182-32605183|+	CA	chr6:32605179-32605180|+	CC	YRDominant
CTD-2651B20.3	ENST00000560344	chr15:45571426-45571427|-	CG	chr15:45571424-45571425|-	CC	YRDominant		ICAM3	ENST00000160262	chr19:10450333-10450334|-	TG	chr19:10450343-10450344|-	CC	YRDominant
EIF4E	ENST00000515638	chr4:99850275-99850276|-	CA	chr4:99850276-99850277|-	TC	YRDominant		RAB10	ENST00000264710	chr2:26256986-26256987|+	CA	chr2:26257062-26257063|+	CC	YRDominant
ZNF282	ENST00000262085	chr7:148892588-148892589|+	TA	chr7:148892637-148892638|+	TC	YRDominant		RP11-220I1.1	ENST00000429493	chr9:37080011-37080012|+	TG	chr9:37079913-37079914|+	TC	YRDominant
RPS13	ENST00000525634	chr11:17099261-17099262|-	CA	chr11:17099213-17099214|-	TC	YRDominant		SLC1A5	ENST00000542575	chr19:47291850-47291851|-	CA	chr19:47291851-47291852|-	TC	YRDominant
TRAPPC8	ENST00000283351	chr18:29523077-29523078|-	CG	chr18:29523059-29523060|-	CC	YRDominant		RP11-677M14.7	ENST00000499143	chr11:124670323-124670324|+	CA	chr11:124670359-124670360|+	CC	YRDominant
SIAE	ENST00000263593	chr11:124543634-124543635|-	CA	chr11:124543612-124543613|-	CC	YRDominant		DHX9	ENST00000367549	chr1:182808484-182808485|+	CA	chr1:182808483-182808484|+	CC	YRDominant
HNRNPH3	ENST00000265866	chr10:70091820-70091821|+	CA	chr10:70091842-70091843|+	CC	YRDominant		ERN1	ENST00000433197	chr17:62207500-62207501|-	TG	chr17:62207498-62207499|-	CC	YRDominant
ZNF788	ENST00000601686	chr19:12203077-12203078|+	CA	chr19:12203116-12203117|+	TC	YRDominant		CBX3P2	ENST00000579647	chr18:2655589-2655590|-	CG	chr18:2655568-2655569|-	TC	YRDominant
SDF2	ENST00000247020	chr17:26989211-26989212|-	CA	chr17:26989177-26989178|-	CC	YRDominant		PTBP3	ENST00000374257	chr9:115095898-115095899|-	CA	chr9:115095892-115095893|-	CC	YRDominant
GSTZ1	ENST00000216465	chr14:77787380-77787381|+	TA	chr14:77787378-77787379|+	TC	YRDominant		IFNAR2	ENST00000404220	chr21:34602254-34602255|+	CG	chr21:34602251-34602252|+	CC	YRDominant
HMGN4	ENST00000377575	chr6:26538595-26538596|+	TG	chr6:26538593-26538594|+	CC	YRDominant		ZCCHC8	ENST00000336229	chr12:122985478-122985479|-	CA	chr12:122985403-122985404|-	TC	YRDominant
LAMTOR4	ENST00000341942	chr7:99746542-99746543|+	TG	chr7:99746540-99746541|+	CC	YRDominant		LRRC29	ENST00000409509	chr16:67260734-67260735|-	TA	chr16:67260753-67260754|-	TC	YRDominant
MRPS18B	ENST00000259873	chr6:30585616-30585617|+	CA	chr6:30585621-30585622|+	CC	YRDominant		ERCC5	ENST00000472151	chr13:103498396-103498397|+	TG	chr13:103498381-103498382|+	TC	YRDominant
RPL35	ENST00000348462	chr9:127624240-127624241|-	TA	chr9:127624235-127624236|-	CC	YRDominant		DSE	ENST00000430252	chr6:116575358-116575359|+	CA	chr6:116575333-116575334|+	TC	YRDominant
GNPAT	ENST00000366647	chr1:231376968-231376969|+	TG	chr1:231376962-231376963|+	CC	YRDominant		RP3-486I3.7	ENST00000448740	chr6:116575358-116575359|+	CA	chr6:116575333-116575334|+	TC	YRDominant
SLC39A7	ENST00000374675	chr6:33168675-33168676|+	CA	chr6:33168674-33168675|+	CC	YRDominant		ABCF3	ENST00000429586	chr3:183903986-183903987|+	TG	chr3:183903984-183903985|+	CC	YRDominant
CSDE1	ENST00000339438	chr1:115300584-115300585|-	TG	chr1:115300603-115300604|-	CC	YRDominant		DDX46	ENST00000452510	chr5:134094470-134094471|+	TG	chr5:134094468-134094469|+	CC	YRDominant
AMD1	ENST00000368882	chr6:111195987-111195988|+	CG	chr6:111195986-111195987|+	TC	YRDominant		RP1-28H20.3	ENST00000606362	chr20:45318471-45318472|+	CA	chr20:45318477-45318478|+	TC	YRDominant
H1FX	ENST00000333762	chr3:129035128-129035129|-	CA	chr3:129035129-129035130|-	CC	YRDominant		ZNF383	ENST00000586068	chr19:37708827-37708828|+	TG	chr19:37708825-37708826|+	CC	YRDominant
GLO1	ENST00000373365	chr6:38670920-38670921|-	CA	chr6:38670916-38670917|-	CC	YRDominant		POLR2L	ENST00000534030	chr11:842528-842529|-	CA	chr11:842525-842526|-	TC	YRDominant
HIST1H2BA	ENST00000274764	chr6:25727004-25727005|+	TG	chr6:25727002-25727003|+	TC	YRDominant		AGGF1	ENST00000312916	chr5:76326231-76326232|+	CG	chr5:76326238-76326239|+	TC	YRDominant
YBEY	ENST00000397701	chr21:47706253-47706254|+	CA	chr21:47706307-47706308|+	TC	YRDominant		ZC3H8	ENST00000409573	chr2:113012618-113012619|-	CA	chr2:113012615-113012616|-	TC	YRDominant
CA8	ENST00000317995	chr8:61193953-61193954|-	CA	chr8:61193954-61193955|-	CC	YRDominant		CCT2	ENST00000299300	chr12:69979238-69979239|+	CA	chr12:69979237-69979238|+	TC	YRDominant
RHAG	ENST00000371175	chr6:49604586-49604587|-	TG	chr6:49604554-49604555|-	TC	YRDominant		GS1-279B7.2	ENST00000609881	chr1:185286780-185286781|+	CG	chr1:185286777-185286778|+	CC	YRDominant
HIST1H2BK	ENST00000396891	chr6:27114633-27114634|-	CA	chr6:27114634-27114635|-	CC	YRDominant		CAND1	ENST00000545606	chr12:67663246-67663247|+	CG	chr12:67663137-67663138|+	CC	YRDominant
LIAS	ENST00000261434	chr4:39460694-39460695|+	TA	chr4:39460675-39460676|+	CC	YRDominant		HIST1H2BK	ENST00000396891	chr6:27114633-27114634|-	CA	chr6:27114634-27114635|-	CC	YRDominant
PABPC4	ENST00000372856	chr1:40042548-40042549|-	CA	chr1:40042521-40042522|-	CC	YRDominant		RP11-108M9.6	ENST00000606899	chr1:17231318-17231319|-	TG	chr1:17231331-17231332|-	TC	YRDominant
SLC4A2	ENST00000485713	chr7:150755411-150755412|+	CA	chr7:150755398-150755399|+	CC	YRDominant		RCCD1	ENST00000394258	chr15:91498120-91498121|+	TG	chr15:91498118-91498119|+	CC	YRDominant
MCM9	ENST00000316316	chr6:119256153-119256154|-	CA	chr6:119256150-119256151|-	CC	YRDominant		RP13-582O9.5	ENST00000517411	chr8:144363856-144363857|-	ca	chr8:144363845-144363846|-	tc	YRDominant
RP5-886K2.3	ENST00000427796	chr1:24104772-24104773|-	CG	chr1:24104780-24104781|-	CC	YRDominant		RP11-367N14.2	ENST00000457303	chr4:184425676-184425677|-	CG	chr4:184425677-184425678|-	TC	YRDominant
MICALL2	ENST00000472100	chr7:1499105-1499106|-	CA	chr7:1499106-1499107|-	TC	YRDominant		RP11-65N13.8	ENST00000468244	chr9:128003936-128003937|+	CA	chr9:128003947-128003948|+	CC	YRDominant
MRPL21	ENST00000565125	chr11:68671299-68671300|-	CG	chr11:68671300-68671301|-	CC	YRDominant		EMC7	ENST00000256545	chr15:34394057-34394058|-	TG	chr15:34394059-34394060|-	TC	YRDominant
QPRT	ENST00000449759	chr16:29674567-29674568|+	CA	chr16:29674564-29674565|+	TC	YRDominant		ZNF700	ENST00000254321	chr19:12035963-12035964|+	CA	chr19:12035962-12035963|+	TC	YRDominant
SPN	ENST00000563039	chr16:29674567-29674568|+	CA	chr16:29674564-29674565|+	TC	YRDominant		ZNF763	ENST00000538752	chr19:12035963-12035964|+	CA	chr19:12035962-12035963|+	TC	YRDominant
CXorf56	ENST00000371594	chrX:118699371-118699372|-	CA	chrX:118699372-118699373|-	TC	YRDominant		FUT8	ENST00000342677	chr14:65878586-65878587|+	TA	chr14:65878616-65878617|+	TC	YRDominant
PRIM1	ENST00000552590	chr12:57146103-57146104|-	TA	chr12:57146106-57146107|-	CC	YRDominant		CASP8	ENST00000264274	chr2:202098192-202098193|+	CA	chr2:202098185-202098186|+	TC	YRDominant
DGCR14	ENST00000252137	chr22:19132173-19132174|-	CG	chr22:19132163-19132164|-	CC	YRDominant		H6PD	ENST00000377403	chr1:9294832-9294833|+	cA	chr1:9294835-9294836|+	TC	YRDominant
ZNF720	ENST00000531864	chr16:31724564-31724565|+	CG	chr16:31724607-31724608|+	TC	YRDominant		DCP2	ENST00000389063	chr5:112312512-112312513|+	CG	chr5:112312491-112312492|+	CC	YRDominant
HNRNPC	ENST00000336053	chr14:21737582-21737583|-	CA	chr14:21737583-21737584|-	CC	YRDominant		MANBA	ENST00000514430	chr4:103682150-103682151|-	TA	chr4:103682090-103682091|-	CC	YRDominant
SRBD1	ENST00000263736	chr2:45838349-45838350|-	TG	chr2:45838379-45838380|-	TC	YRDominant		C9orf78	ENST00000372447	chr9:132597553-132597554|-	CA	chr9:132597550-132597551|-	CC	YRDominant
GSTM4	ENST00000326729	chr1:110198725-110198726|+	TG	chr1:110198720-110198721|+	CC	YRDominant		RPS6KA1	ENST00000374163	chr1:26872332-26872333|+	CA	chr1:26872344-26872345|+	CC	YRDominant
TFRC	ENST00000360110	chr3:195808960-195808961|-	CA	chr3:195808961-195808962|-	TC	YRDominant		HIF1A	ENST00000337138	chr14:62162237-62162238|+	CA	chr14:62162289-62162290|+	CC	YRDominant
HIST2H2BE	ENST00000369155	chr1:149858231-149858232|-	TA	chr1:149858234-149858235|-	TC	YRDominant		ZNF440	ENST00000304060	chr19:11925106-11925107|+	TA	chr19:11925096-11925097|+	TC	YRDominant
LRRC29	ENST00000409509	chr16:67260734-67260735|-	TA	chr16:67260753-67260754|-	TC	YRDominant		ATP5SL	ENST00000592922	chr19:41945809-41945810|-	TA	chr19:41945812-41945813|-	CC	YRDominant
AC040160.1	ENST00000454102	chr16:67260734-67260735|-	TA	chr16:67260753-67260754|-	TC	YRDominant		NUPL1	ENST00000381736	chr13:25875762-25875763|+	CA	chr13:25875765-25875766|+	CC	YRDominant
RBM23	ENST00000359890	chr14:23388357-23388358|-	CA	chr14:23388369-23388370|-	TC	YRDominant		RTCA	ENST00000370128	chr1:100731771-100731772|+	CA	chr1:100731793-100731794|+	TC	YRDominant
PTBP3	ENST00000374257	chr9:115095898-115095899|-	CA	chr9:115095892-115095893|-	CC	YRDominant		RP11-317N8.5	ENST00000555918	chr14:36295928-36295929|-	CG	chr14:36295914-36295915|-	CC	YRDominant
PPP6R3	ENST00000393799	chr11:68228214-68228215|+	CA	chr11:68228196-68228197|+	CC	YRDominant		AC040160.1	ENST00000454102	chr16:67260734-67260735|-	TA	chr16:67260753-67260754|-	TC	YRDominant
LRRFIP2	ENST00000421307	chr3:37217811-37217812|-	CA	chr3:37217812-37217813|-	TC	YRDominant		BRF2	ENST00000220659	chr8:37707378-37707379|-	TA	chr8:37707374-37707375|-	TC	YRDominant
RSL24D1	ENST00000260443	chr15:55489138-55489139|-	CA	chr15:55489133-55489134|-	CC	YRDominant		PABPC4	ENST00000372856	chr1:40042548-40042549|-	CA	chr1:40042521-40042522|-	CC	YRDominant
LINC00534	ENST00000524361	chr8:91233757-91233758|+	ca	chr8:91233761-91233762|+	tc	YRDominant		ZNF525	ENST00000593918	chr19:53868967-53868968|+	CA	chr19:53869024-53869025|+	TC	YRDominant
MRPS9	ENST00000258455	chr2:105654541-105654542|+	CA	chr2:105654525-105654526|+	CC	YRDominant		TANK	ENST00000259075	chr2:161993473-161993474|+	CA	chr2:161993434-161993435|+	TC	YRDominant
RP11-277B15.3	ENST00000606967	chr1:167189772-167189773|-	CA	chr1:167189773-167189774|-	TC	YRDominant		NCOA4	ENST00000438493	chr10:51565248-51565249|+	CA	chr10:51565214-51565215|+	CC	YRDominant
NUDT18	ENST00000309188	chr8:21966934-21966935|-	CG	chr8:21966931-21966932|-	TC	YRDominant		LIAS	ENST00000261434	chr4:39460694-39460695|+	TA	chr4:39460675-39460676|+	CC	YRDominant
RTCB	ENST00000216038	chr22:32808227-32808228|-	TG	chr22:32808230-32808231|-	TC	YRDominant		ZCWPW2	ENST00000383768	chr3:28390717-28390718|+	TG	chr3:28390719-28390720|+	TC	YRDominant
CALM1	ENST00000356978	chr14:90863372-90863373|+	CG	chr14:90863370-90863371|+	TC	YRDominant		PECR	ENST00000442122	chr2:216946489-216946490|-	CA	chr2:216946490-216946491|-	TC	YRDominant
RP11-299G20.2	ENST00000558838	chr15:101835552-101835553|+	CG	chr15:101835555-101835556|+	TC	YRDominant		SDF2	ENST00000247020	chr17:26989211-26989212|-	CA	chr17:26989177-26989178|-	CC	YRDominant
RP11-458D21.1	ENST00000433081	chr1:145382461-145382462|-	CG	chr1:145382374-145382375|-	TC	YRDominant		H1FX	ENST00000333762	chr3:129035128-129035129|-	CA	chr3:129035129-129035130|-	CC	YRDominant
PTMA	ENST00000409115	chr2:232573239-232573240|+	CA	chr2:232573234-232573235|+	TC	YRDominant		INTS3	ENST00000318967	chr1:153700548-153700549|+	CA	chr1:153700543-153700544|+	CC	YRDominant
RP11-166P13.3	ENST00000576871	chr17:55162369-55162370|-	CA	chr17:55162367-55162368|-	TC	YRDominant		PPP1R15B	ENST00000367188	chr1:204380944-204380945|-	CA	chr1:204380945-204380946|-	CC	YRDominant
PSMB1	ENST00000262193	chr6:170862394-170862395|-	CG	chr6:170862391-170862392|-	CC	YRDominant		GBAP1	ENST00000368374	chr1:155197329-155197330|-	CA	chr1:155197256-155197257|-	TC	YRDominant
ZCCHC8	ENST00000336229	chr12:122985478-122985479|-	CA	chr12:122985403-122985404|-	TC	YRDominant		ZNF17	ENST00000307658	chr19:57922540-57922541|+	TG	chr19:57922538-57922539|+	CC	YRDominant
ORC1	ENST00000371568	chr1:52870088-52870089|-	CA	chr1:52870083-52870084|-	TC	YRDominant		FEM1B	ENST00000306917	chr15:68570128-68570129|+	CA	chr15:68570095-68570096|+	CC	YRDominant
HOXB6	ENST00000484302	chr17:46682344-46682345|-	CA	chr17:46682341-46682342|-	TC	YRDominant		EIF4E	ENST00000515638	chr4:99850275-99850276|-	CA	chr4:99850276-99850277|-	TC	YRDominant
HOXB3	ENST00000552000	chr17:46682344-46682345|-	CA	chr17:46682341-46682342|-	TC	YRDominant		STAM	ENST00000377524	chr10:17686239-17686240|+	TG	chr10:17686235-17686236|+	TC	YRDominant
RP1-28H20.3	ENST00000606362	chr20:45318471-45318472|+	CA	chr20:45318477-45318478|+	TC	YRDominant		HERPUD1	ENST00000439977	chr16:56966053-56966054|+	CG	chr16:56966055-56966056|+	CC	YRDominant
RP11-326I11.4	ENST00000605270	chr4:185458687-185458688|-	cg	chr4:185458678-185458679|-	cc	YRDominant		RP11-867G23.8	ENST00000580881	chr11:66115586-66115587|+	CG	chr11:66115630-66115631|+	cc	YRDominant
RP11-317N8.5	ENST00000555918	chr14:36295928-36295929|-	CG	chr14:36295914-36295915|-	CC	YRDominant		PPP6R3	ENST00000393799	chr11:68228214-68228215|+	CA	chr11:68228196-68228197|+	CC	YRDominant
GLB1	ENST00000307363	chr3:33138633-33138634|-	CA	chr3:33138612-33138613|-	CC	YRDominant		ZFAND5	ENST00000237937	chr9:74980123-74980124|-	CG	chr9:74980162-74980163|-	CC	YRDominant
SLC25A12	ENST00000422440	chr2:172750753-172750754|-	CA	chr2:172750754-172750755|-	TC	YRDominant		ZNF717	ENST00000491507	chr3:75834733-75834734|-	CA	chr3:75834699-75834700|-	TC	YRDominant
SAAL1	ENST00000524803	chr11:18127609-18127610|-	CA	chr11:18127613-18127614|-	CC	YRDominant		CDK7	ENST00000256443	chr5:68530715-68530716|+	TG	chr5:68530769-68530770|+	CC	YRDominant
NUDT13	ENST00000349051	chr10:74870279-74870280|+	TG	chr10:74870272-74870273|+	CC	YRDominant		OXA1L	ENST00000285848	chr14:23235907-23235908|+	CA	chr14:23235896-23235897|+	CC	YRDominant
H6PD	ENST00000377403	chr1:9294832-9294833|+	cA	chr1:9294835-9294836|+	TC	YRDominant		MALT1	ENST00000348428	chr18:56338702-56338703|+	TG	chr18:56338704-56338705|+	TC	YRDominant
NCL	ENST00000322723	chr2:232329207-232329208|-	CA	chr2:232329204-232329205|-	TC	YRDominant		ALG10B	ENST00000551464	chr12:38710573-38710574|+	TA	chr12:38710581-38710582|+	CC	YRDominant
OSTC	ENST00000361564	chr4:109571756-109571757|+	TG	chr4:109571754-109571755|+	CC	YRDominant		HIST1H3F	ENST00000446824	chr6:26250862-26250863|-	CA	chr6:26250863-26250864|-	TC	YRDominant
CDCA5	ENST00000533015	chr11:64851568-64851569|-	CA	chr11:64851511-64851512|-	CC	YRDominant		HIST1H2AM	ENST00000359611	chr6:27860962-27860963|-	CA	chr6:27860963-27860964|-	TC	YRDominant
LGALS1	ENST00000215909	chr22:38071642-38071643|+	CA	chr22:38071644-38071645|+	TC	YRDominant		HIST1H3J	ENST00000479986	chr6:27860962-27860963|-	CA	chr6:27860963-27860964|-	TC	YRDominant
STAM	ENST00000377524	chr10:17686180-17686181|+	CG	chr10:17686262-17686263|+	TC	YRDominant		FTH1	ENST00000529191	chr11:61735102-61735103|-	CA	chr11:61735103-61735104|-	CC	YRDominant
ZNF426	ENST00000253115	chr19:9649314-9649315|-	TG	chr19:9649286-9649287|-	TC	YRDominant		C11orf65	ENST00000525729	chr11:108338234-108338235|-	TA	chr11:108338174-108338175|-	CC	YRDominant
ZNF74	ENST00000437275	chr22:20748417-20748418|+	TA	chr22:20748477-20748478|+	TC	YRDominant		ZNF587B	ENST00000316462	chr19:58331098-58331099|+	TG	chr19:58331093-58331094|+	CC	YRDominant
SLX4IP	ENST00000334534	chr20:10415967-10415968|+	TA	chr20:10415962-10415963|+	TC	YRDominant		MOB3A	ENST00000592143	chr19:2085336-2085337|-	CA	chr19:2085337-2085338|-	TC	YRDominant
PIGP	ENST00000360525	chr21:38445324-38445325|-	CG	chr21:38445481-38445482|-	CC	YRDominant		CTD-2583A14.10	ENST00000596498	chr19:58331098-58331099|+	TG	chr19:58331093-58331094|+	CC	YRDominant
RTCA	ENST00000370128	chr1:100731771-100731772|+	CA	chr1:100731793-100731794|+	TC	YRDominant		IFI6	ENST00000361157	chr1:27998702-27998703|-	CG	chr1:27998703-27998704|-	CC	YRDominant
RP11-367N14.2	ENST00000457303	chr4:184425676-184425677|-	CG	chr4:184425677-184425678|-	TC	YRDominant		LINC00493	ENST00000411646	chr20:18548094-18548095|+	CG	chr20:18548077-18548078|+	CC	YRDominant
ZNF714	ENST00000596053	chr19:21265008-21265009|+	TG	chr19:21265004-21265005|+	CC	YRDominant		SUMO2	ENST00000420826	chr17:73178998-73178999|-	TG	chr17:73179025-73179026|-	CC	YRDominant
COX7A2L	ENST00000468711	chr2:42588348-42588349|-	TG	chr2:42588355-42588356|-	CC	YRDominant		RAB3GAP1	ENST00000539493	chr2:135809858-135809859|+	CA	chr2:135809849-135809850|+	CC	YRDominant
GADD45B	ENST00000215631	chr19:2476124-2476125|+	CA	chr19:2476123-2476124|+	TC	YRDominant		RP4-633O19A.1	ENST00000424761	chr22:36784407-36784408|+	CG	chr22:36784420-36784421|+	CC	YRDominant
POLR2M	ENST00000482852	chr15:57998911-57998912|+	CG	chr15:57998918-57998919|+	CC	YRDominant		PHB2	ENST00000535923	chr12:7079842-7079843|-	CA	chr12:7079826-7079827|-	TC	YRDominant
LINC00998	ENST00000397764	chr7:112758608-112758609|-	CA	chr7:112758609-112758610|-	CC	YRDominant		TRIM11	ENST00000284551	chr1:228594541-228594542|-	TG	chr1:228594536-228594537|-	CC	YRDominant
CPNE1	ENST00000317619	chr20:34252821-34252822|-	CA	chr20:34252822-34252823|-	CC	YRDominant		MRPS18B	ENST00000259873	chr6:30585616-30585617|+	CA	chr6:30585621-30585622|+	CC	YRDominant
RBM12	ENST00000374114	chr20:34252821-34252822|-	CA	chr20:34252822-34252823|-	CC	YRDominant		SLC25A40	ENST00000341119	chr7:87505599-87505600|-	CA	chr7:87505600-87505601|-	TC	YRDominant
PTPN18	ENST00000175756	chr2:131113628-131113629|+	CA	chr2:131113627-131113628|+	CC	YRDominant		SLC16A1-AS1	ENST00000435800	chr1:113499082-113499083|+	CA	chr1:113499029-113499030|+	TC	YRDominant
LUC7L3	ENST00000505658	chr17:48796963-48796964|+	TG	chr17:48796965-48796966|+	TC	YRDominant		HIST4H4	ENST00000358064	chr12:14924064-14924065|-	CA	chr12:14924065-14924066|-	TC	YRDominant
NDUFA4	ENST00000339600	chr7:10979758-10979759|-	TG	chr7:10979713-10979714|-	TC	YRDominant		RP11-326I11.4	ENST00000605270	chr4:185458625-185458626|-	ca	chr4:185458678-185458679|-	cc	YRDominant
AGGF1	ENST00000312916	chr5:76326231-76326232|+	CG	chr5:76326238-76326239|+	TC	YRDominant		RP5-1024G6.5	ENST00000458151	chr1:53704366-53704367|+	CA	chr1:53704263-53704264|+	CC	YRDominant
ATP5I	ENST00000304312	chr4:668064-668065|-	TG	chr4:668057-668058|-	CC	YRDominant		ANKRD46	ENST00000520552	chr8:101571969-101571970|-	TG	chr8:101571978-101571979|-	CC	YRDominant
FASTKD1	ENST00000453153	chr2:170430321-170430322|-	TA	chr2:170430281-170430282|-	CC	YRDominant		DR1	ENST00000370272	chr1:93811491-93811492|+	CA	chr1:93811487-93811488|+	CC	YRDominant
TOR1B	ENST00000259339	chr9:132565462-132565463|+	CA	chr9:132565433-132565434|+	CC	YRDominant		TP53	ENST00000269305	chr17:7590804-7590805|-	CA	chr17:7590807-7590808|-	TC	YRDominant
FTH1	ENST00000529191	chr11:61735102-61735103|-	CA	chr11:61735103-61735104|-	CC	YRDominant		CYB561A3	ENST00000294072	chr11:61129733-61129734|-	CA	chr11:61129762-61129763|-	TC	YRDominant
RP13-582O9.5	ENST00000517411	chr8:144363856-144363857|-	ca	chr8:144363845-144363846|-	tc	YRDominant		SDHD	ENST00000525987	chr11:111957622-111957623|+	CA	chr11:111957595-111957596|+	CC	YRDominant
SRSF6	ENST00000244020	chr20:42086535-42086536|+	CA	chr20:42086534-42086535|+	CC	YRDominant		GNPAT	ENST00000366647	chr1:231376968-231376969|+	TG	chr1:231376962-231376963|+	CC	YRDominant
CFH	ENST00000367429	chr1:196621172-196621173|+	CA	chr1:196621171-196621172|+	TC	YRDominant		CCNG1	ENST00000393929	chr5:162864574-162864575|+	TA	chr5:162864600-162864601|+	CC	YRDominant
RP11-387D10.2	ENST00000559531	chr15:91260352-91260353|-	TA	chr15:91260370-91260371|-	TC	YRDominant		POLR1E	ENST00000377798	chr9:37486013-37486014|+	TA	chr9:37485944-37485945|+	CC	YRDominant
SRSF10	ENST00000344989	chr1:24306816-24306817|-	TG	chr1:24306818-24306819|-	TC	YRDominant		C5orf54	ENST00000408953	chr5:159827083-159827084|-	CA	chr5:159827052-159827053|-	CC	YRDominant
ILF2	ENST00000361891	chr1:153643462-153643463|-	CA	chr1:153643468-153643469|-	CC	YRDominant		ABHD17B	ENST00000377041	chr9:74526104-74526105|-	CA	chr9:74526109-74526110|-	CC	YRDominant
LINC01023	ENST00000606054	chr5:108063991-108063992|-	TA	chr5:108063993-108063994|-	CC	YRDominant		UHMK1	ENST00000538489	chr1:162467638-162467639|+	CA	chr1:162467631-162467632|+	CC	YRDominant
ZNF700	ENST00000254321	chr19:12035963-12035964|+	CA	chr19:12035921-12035922|+	TC	YRDominant		CCT8	ENST00000286788	chr21:30445964-30445965|-	CG	chr21:30445950-30445951|-	TC	YRDominant
NUPL1	ENST00000381736	chr13:25875762-25875763|+	CA	chr13:25875765-25875766|+	CC	YRDominant		ABCA11P	ENST00000451020	chr4:467899-467900|-	CA	chr4:467932-467933|-	CC	YRDominant
ADNP	ENST00000396029	chr20:49547959-49547960|-	CA	chr20:49547973-49547974|-	TC	YRDominant		ZNF721	ENST00000515578	chr4:467899-467900|-	CA	chr4:467932-467933|-	CC	YRDominant
ZNF763	ENST00000538752	chr19:12035963-12035964|+	CA	chr19:12035921-12035922|+	TC	YRDominant		ZNF736	ENST00000423484	chr7:63774393-63774394|+	TA	chr7:63774391-63774392|+	CC	YRDominant
PRIM2	ENST00000389488	chr6:57182427-57182428|+	CA	chr6:57182426-57182427|+	TC	YRDominant		PEX6	ENST00000304611	chr6:42946957-42946958|-	CA	chr6:42946917-42946918|-	CC	YRDominant
RCCD1	ENST00000394258	chr15:91498120-91498121|+	TG	chr15:91498118-91498119|+	CC	YRDominant		RAB8B	ENST00000321437	chr15:63481804-63481805|+	CA	chr15:63481803-63481804|+	TC	YRDominant
ZNF717	ENST00000491507	chr3:75834736-75834737|-	CG	chr3:75834699-75834700|-	TC	YRDominant		SRD5A3-AS1	ENST00000592823	chr4:56261983-56261984|-	CA	chr4:56261986-56261987|-	TC	YRDominant
HES1	ENST00000232424	chr3:193853936-193853937|+	CA	chr3:193853935-193853936|+	TC	YRDominant		GTF2F2	ENST00000340473	chr13:45694595-45694596|+	TA	chr13:45694636-45694637|+	CC	YRDominant
RP11-284F21.7	ENST00000448869	chr1:156631231-156631232|-	CA	chr1:156631232-156631233|-	CC	YRDominant		TCTA	ENST00000273590	chr3:49449831-49449832|+	CA	chr3:49449642-49449643|+	TC	YRDominant
CALR	ENST00000316448	chr19:13049422-13049423|+	CG	chr19:13049424-13049425|+	TC	YRDominant		ZNF3	ENST00000413658	chr7:99679345-99679346|-	TG	chr7:99679342-99679343|-	TC	YRDominant
COX15	ENST00000370483	chr10:101491851-101491852|-	CA	chr10:101491879-101491880|-	TC	YRDominant		TRA2A	ENST00000297071	chr7:23571599-23571600|-	CA	chr7:23571600-23571601|-	CC	YRDominant
INTS3	ENST00000318967	chr1:153700548-153700549|+	CA	chr1:153700543-153700544|+	CC	YRDominant		CTD-2534I21.8	ENST00000591013	chr17:43025270-43025271|+	CA	chr17:43025253-43025254|+	CC	YRDominant
CD55	ENST00000367064	chr1:207495028-207495029|+	TA	chr1:207495022-207495023|+	TC	YRDominant		FAM83D	ENST00000217429	chr20:37555059-37555060|+	CG	chr20:37555057-37555058|+	TC	YRDominant
FGGY	ENST00000371218	chr1:59762765-59762766|+	CA	chr1:59762498-59762499|+	CC	YRDominant		UHRF1BP1L	ENST00000279907	chr12:100536642-100536643|-	TA	chr12:100536647-100536648|-	TC	YRDominant
LINC00493	ENST00000411646	chr20:18548094-18548095|+	CG	chr20:18548077-18548078|+	CC	YRDominant		RASA1	ENST00000515800	chr5:86563699-86563700|+	CA	chr5:86563687-86563688|+	tc	YRDominant
ANXA7	ENST00000372921	chr10:75173815-75173816|-	CA	chr10:75173816-75173817|-	CC	YRDominant		LEPRE1	ENST00000397054	chr1:43232656-43232657|-	TA	chr1:43232709-43232710|-	CC	YRDominant
SUMO2	ENST00000420826	chr17:73179043-73179044|-	CG	chr17:73179025-73179026|-	CC	YRDominant		RP11-373N22.3	ENST00000501695	chr5:147763307-147763308|-	TG	chr5:147763309-147763310|-	TC	YRDominant
FBXL13	ENST00000477915	chr7:102613767-102613768|-	ta	chr7:102613714-102613715|-	cc	YRDominant		KIN	ENST00000379562	chr10:7829955-7829956|-	CG	chr10:7829956-7829957|-	CC	YRDominant
POP5	ENST00000341039	chr12:121019193-121019194|-	CA	chr12:121019201-121019202|-	CC	YRDominant		PRDX3	ENST00000356951	chr10:120938338-120938339|-	CG	chr10:120938336-120938337|-	TC	YRDominant
DDX50	ENST00000373585	chr10:70661035-70661036|+	CA	chr10:70661071-70661072|+	CC	YRDominant		SLC25A12	ENST00000422440	chr2:172750753-172750754|-	CA	chr2:172750754-172750755|-	TC	YRDominant
HERC4	ENST00000395198	chr10:69834957-69834958|-	CG	chr10:69834982-69834983|-	tc	YRDominant		RP11-114N19.3	ENST00000557775	chr14:81636711-81636712|-	ca	chr14:81636753-81636754|-	tc	YRDominant
IQCC	ENST00000537469	chr1:32671256-32671257|+	CG	chr1:32671266-32671267|+	CC	YRDominant		DHX36	ENST00000496811	chr3:154042250-154042251|-	CA	chr3:154042251-154042252|-	CC	YRDominant
PRR11	ENST00000578542	chr17:57233110-57233111|+	TA	chr17:57233106-57233107|+	TC	YRDominant		SLC2A11	ENST00000405340	chr22:24200071-24200072|+	CA	chr22:24200061-24200062|+	CC	YRDominant
SARS	ENST00000234677	chr1:109756553-109756554|+	CA	chr1:109756552-109756553|+	TC	YRDominant		MRPL10	ENST00000351111	chr17:45908891-45908892|-	CA	chr17:45908888-45908889|-	TC	YRDominant
BFAR	ENST00000261658	chr16:14726776-14726777|+	TG	chr16:14726807-14726808|+	CC	YRDominant		GLYCTK	ENST00000354773	chr3:52321852-52321853|+	CG	chr3:52321850-52321851|+	TC	YRDominant
SLC25A40	ENST00000341119	chr7:87505599-87505600|-	CA	chr7:87505600-87505601|-	TC	YRDominant		SLC4A2	ENST00000485713	chr7:150755411-150755412|+	CA	chr7:150755398-150755399|+	CC	YRDominant
HIST1H4C	ENST00000377803	chr6:26104160-26104161|+	CA	chr6:26104159-26104160|+	CC	YRDominant		SND1	ENST00000354725	chr7:127292201-127292202|+	CA	chr7:127292247-127292248|+	TC	YRDominant
TEKT4P2	ENST00000416067	chr21:9968592-9968593|-	CA	chr21:9968593-9968594|-	CC	YRDominant		PRIM2	ENST00000389488	chr6:57182427-57182428|+	CA	chr6:57182426-57182427|+	TC	YRDominant
AC004381.6	ENST00000261377	chr16:20817848-20817849|+	TG	chr16:20817973-20817974|+	CC	YRDominant		SNORD3A	ENST00000584923	chr17:19091405-19091406|+	ca	chr17:19091404-19091405|+	cc	YRDominant
S100A11	ENST00000478109	chr1:152020518-152020519|-	TG	chr1:152020516-152020517|-	CC	YRDominant		NOB1	ENST00000268802	chr16:69788823-69788824|-	CA	chr16:69788826-69788827|-	TC	YRDominant
CDK7	ENST00000256443	chr5:68530709-68530710|+	CG	chr5:68530769-68530770|+	CC	YRDominant		SFPQ	ENST00000357214	chr1:35658745-35658746|-	CG	chr1:35658743-35658744|-	CC	YRDominant
DDOST	ENST00000375048	chr1:20987942-20987943|-	CA	chr1:20987861-20987862|-	CC	YRDominant		KIAA0141	ENST00000432126	chr5:141303407-141303408|+	TA	chr5:141303435-141303436|+	CC	YRDominant
BPHL	ENST00000380379	chr6:3118968-3118969|+	TG	chr6:3118966-3118967|+	CC	YRDominant		CWC15	ENST00000545018	chr11:94706719-94706720|-	CA	chr11:94706728-94706729|-	TC	YRDominant
TTC28-AS1	ENST00000454741	chr22:28315491-28315492|+	CA	chr22:28315487-28315488|+	CC	YRDominant		MRPS9	ENST00000258455	chr2:105654547-105654548|+	TA	chr2:105654524-105654525|+	TC	YRDominant
ZDHHC12	ENST00000372672	chr9:131486403-131486404|-	CG	chr9:131486399-131486400|-	TC	YRDominant		SIAE	ENST00000263593	chr11:124543634-124543635|-	CA	chr11:124543613-124543614|-	TC	YRDominant
HIATL1	ENST00000375344	chr9:97136850-97136851|+	CG	chr9:97136817-97136818|+	TC	YRDominant		C6orf62	ENST00000378119	chr6:24721063-24721064|-	CA	chr6:24721064-24721065|-	TC	YRDominant
FBF1	ENST00000586717	chr17:73937122-73937123|-	CA	chr17:73937077-73937078|-	CC	YRDominant		KIAA1143	ENST00000484437	chr3:44803112-44803113|-	TG	chr3:44803110-44803111|-	TC	YRDominant
NUP85	ENST00000245544	chr17:73201814-73201815|+	CA	chr17:73201801-73201802|+	CC	YRDominant		PSMB1	ENST00000262193	chr6:170862394-170862395|-	CG	chr6:170862391-170862392|-	CC	YRDominant
PRPF3	ENST00000324862	chr1:150294001-150294002|+	TG	chr1:150293996-150293997|+	TC	YRDominant		RAVER1	ENST00000293677	chr19:10444204-10444205|-	CA	chr19:10444207-10444208|-	TC	YRDominant
CTB-52I2.4	ENST00000594957	chr19:18133213-18133214|+	TA	chr19:18133211-18133212|+	CC	YRDominant		MGME1	ENST00000463219	chr20:17950661-17950662|+	TA	chr20:17950670-17950671|+	TC	YRDominant
NKAP	ENST00000371410	chrX:119077743-119077744|-	TG	chrX:119077751-119077752|-	CC	YRDominant		RP3-449O17.1	ENST00000428294	chr22:38794877-38794878|-	CA	chr22:38794872-38794873|-	TC	YRDominant
CENPW	ENST00000368328	chr6:126661260-126661261|+	CG	chr6:126661263-126661264|+	TC	YRDominant		HLA-DOA	ENST00000229829	chr6:32977352-32977353|-	CA	chr6:32977370-32977371|-	CC	YRDominant
UHMK1	ENST00000538489	chr1:162467638-162467639|+	CA	chr1:162467631-162467632|+	CC	YRDominant		CTC-559E9.4	ENST00000590274	chr19:19932558-19932559|-	CA	chr19:19932560-19932561|-	CC	YRDominant
DMGDH	ENST00000520388	chr5:78531777-78531778|-	CA	chr5:78531793-78531794|-	CC	YRDominant		ZNF506	ENST00000591639	chr19:19932558-19932559|-	CA	chr19:19932560-19932561|-	CC	YRDominant
PCF11	ENST00000298281	chr11:82868167-82868168|+	CA	chr11:82868166-82868167|+	TC	YRDominant		RP11-73K9.2	ENST00000562919	chr4:113152748-113152749|-	TG	chr4:113152751-113152752|-	TC	YRDominant
BRK1	ENST00000530758	chr3:10157364-10157365|+	CG	chr3:10157371-10157372|+	CC	YRDominant		HIST1H3I	ENST00000328488	chr6:27840123-27840124|-	CA	chr6:27840124-27840125|-	TC	YRDominant
STK16	ENST00000409638	chr2:220110222-220110223|+	CG	chr2:220110226-220110227|+	TC	YRDominant		MAPK1IP1L	ENST00000395468	chr14:55518435-55518436|+	CA	chr14:55518369-55518370|+	CC	YRDominant
FAM175A	ENST00000321945	chr4:84406247-84406248|-	TG	chr4:84406252-84406253|-	CC	YRDominant		HAVCR2	ENST00000524219	chr5:156569827-156569828|-	TA	chr5:156569761-156569762|-	CC	YRDominant
RP13-516M14.4	ENST00000581489	chr17:80250678-80250679|-	CG	chr17:80250679-80250680|-	CC	YRDominant		CFL1	ENST00000527752	chr11:65625650-65625651|-	CG	chr11:65625647-65625648|-	TC	YRDominant
FAM83D	ENST00000217429	chr20:37555059-37555060|+	CG	chr20:37555057-37555058|+	TC	YRDominant		ZNF141	ENST00000505939	chr4:331567-331568|+	CA	chr4:331604-331605|+	TC	YRDominant
CTD-2342J14.6	ENST00000590399	chr19:11485596-11485597|-	CG	chr19:11485576-11485577|-	TC	YRDominant		SRSF3	ENST00000373715	chr6:36562143-36562144|+	CA	chr6:36562138-36562139|+	TC	YRDominant
ATG4D	ENST00000309469	chr19:10654592-10654593|+	TA	chr19:10654582-10654583|+	CC	YRDominant		MS4A1	ENST00000345732	chr11:60223291-60223292|+	CG	chr11:60223326-60223327|+	CC	YRDominant
KIAA1429	ENST00000297591	chr8:95565678-95565679|-	CA	chr8:95565696-95565697|-	CC	YRDominant		HAUS4	ENST00000206474	chr14:23426330-23426331|-	TA	chr14:23426298-23426299|-	CC	YRDominant
FAM86EP	ENST00000313946	chr4:3957168-3957169|-	ca	chr4:3957157-3957158|-	cc	YRDominant		ZMAT5	ENST00000397781	chr22:30162934-30162935|-	TA	chr22:30162905-30162906|-	CC	YRDominant
AC226119.5	ENST00000514073	chr4:3957168-3957169|-	ca	chr4:3957157-3957158|-	cc	YRDominant		ATP5E	ENST00000243997	chr20:57607356-57607357|-	CA	chr20:57607389-57607390|-	TC	YRDominant
RP11-351D16.3	ENST00000609407	chr10:43633836-43633837|-	cA	chr10:43633837-43633838|-	cc	YRDominant		TNFSF4	ENST00000281834	chr1:173176468-173176469|-	CA	chr1:173176469-173176470|-	TC	YRDominant
ADAM17	ENST00000310823	chr2:9695948-9695949|-	CG	chr2:9695949-9695950|-	CC	YRDominant		ZNF317	ENST00000247956	chr19:9251087-9251088|+	ca	chr19:9251093-9251094|+	tc	YRDominant
RP11-333E13.4	ENST00000381811	chr4:40058854-40058855|-	CA	chr4:40058841-40058842|-	TC	YRDominant		EIF3M	ENST00000531120	chr11:32605398-32605399|+	TG	chr11:32605395-32605396|+	TC	YRDominant
RAB3GAP1	ENST00000539493	chr2:135809858-135809859|+	CA	chr2:135809849-135809850|+	CC	YRDominant		RP11-467P9.1	ENST00000608897	chr2:71295367-71295368|-	CA	chr2:71295368-71295369|-	CC	YRDominant
SLC1A5	ENST00000542575	chr19:47291850-47291851|-	CA	chr19:47291851-47291852|-	TC	YRDominant		HNRNPAB	ENST00000358344	chr5:177631533-177631534|+	CA	chr5:177631532-177631533|+	TC	YRDominant
ZNF3	ENST00000413658	chr7:99679345-99679346|-	TG	chr7:99679342-99679343|-	TC	YRDominant		NCAPD2	ENST00000315579	chr12:6602521-6602522|+	CA	chr12:6602537-6602538|+	CC	YRDominant
PNN	ENST00000216832	chr14:39644452-39644453|+	TA	chr14:39644460-39644461|+	TC	YRDominant		DIMT1	ENST00000199320	chr5:61699708-61699709|-	CA	chr5:61699731-61699732|-	CC	YRDominant
ERCC5	ENST00000472151	chr13:103498396-103498397|+	TG	chr13:103498381-103498382|+	TC	YRDominant		BFAR	ENST00000261658	chr16:14726776-14726777|+	TG	chr16:14726807-14726808|+	CC	YRDominant
ACSS2	ENST00000360596	chr20:33464392-33464393|+	CA	chr20:33464382-33464383|+	CC	YRDominant		LRRFIP2	ENST00000421307	chr3:37217811-37217812|-	CA	chr3:37217812-37217813|-	TC	YRDominant
ZNF587B	ENST00000316462	chr19:58331098-58331099|+	TG	chr19:58331093-58331094|+	CC	YRDominant		SMIM20	ENST00000506197	chr4:25916007-25916008|+	CA	chr4:25916004-25916005|+	TC	YRDominant
CTD-2583A14.10	ENST00000596498	chr19:58331098-58331099|+	TG	chr19:58331093-58331094|+	CC	YRDominant		OSTC	ENST00000361564	chr4:109571756-109571757|+	TG	chr4:109571754-109571755|+	CC	YRDominant
MRPL55	ENST00000391867	chr1:228296999-228297000|-	CA	chr1:228297000-228297001|-	CC	YRDominant		ZMYND12	ENST00000372565	chr1:42921937-42921938|-	CA	chr1:42922126-42922127|-	CC	YRDominant
RP1-39G22.7	ENST00000567508	chr1:40723621-40723622|-	CA	chr1:40723629-40723630|-	TC	YRDominant		TSGA10	ENST00000393483	chr2:99771350-99771351|-	TA	chr2:99771347-99771348|-	TC	YRDominant
NDUFAF7	ENST00000474154	chr2:37458793-37458794|+	CG	chr2:37458802-37458803|+	TC	YRDominant		RP11-634H22.1	ENST00000608266	chr7:139044419-139044420|-	TA	chr7:139044410-139044411|-	TC	YRDominant
ZNF385A	ENST00000338010	chr12:54785081-54785082|-	CA	chr12:54785082-54785083|-	CC	YRDominant		JADE2	ENST00000453515	chr5:133879849-133879850|+	CA	chr5:133879845-133879846|+	TC	YRDominant
KRCC1	ENST00000347055	chr2:88355390-88355391|-	CA	chr2:88355283-88355284|-	CC	YRDominant		APC	ENST00000457016	chr5:112043295-112043296|+	CG	chr5:112043269-112043270|+	CC	YRDominant
GIGYF2	ENST00000373566	chr2:233562040-233562041|+	CA	chr2:233562039-233562040|+	CC	YRDominant		TESK2	ENST00000341771	chr1:45956837-45956838|-	CA	chr1:45956834-45956835|-	TC	YRDominant
KIAA0100	ENST00000528896	chr17:26972165-26972166|-	CA	chr17:26972175-26972176|-	CC	YRDominant		FIG4	ENST00000441478	chr6:110012514-110012515|+	TA	chr6:110012496-110012497|+	CC	YRDominant
ZNF280A	ENST00000302097	chr22:22874612-22874613|-	CA	chr22:22874615-22874616|-	CC	YRDominant		TUFM	ENST00000313511	chr16:28857684-28857685|-	TA	chr16:28857666-28857667|-	CC	YRDominant
CEP57	ENST00000325542	chr11:95523671-95523672|+	TA	chr11:95523661-95523662|+	CC	YRDominant		WDR74	ENST00000525239	chr11:62609230-62609231|-	ca	chr11:62609231-62609232|-	tc	YRDominant
GNB1L	ENST00000329517	chr22:19842338-19842339|-	CA	chr22:19842374-19842375|-	CC	YRDominant		TXN	ENST00000374517	chr9:113018786-113018787|-	TG	chr9:113018789-113018790|-	TC	YRDominant
C22orf29	ENST00000407472	chr22:19842338-19842339|-	CA	chr22:19842374-19842375|-	CC	YRDominant		SLC25A26	ENST00000464350	chr3:66271437-66271438|+	CA	chr3:66271434-66271435|+	CC	YRDominant
RP11-778D9.12	ENST00000608135	chr3:183853020-183853021|-	CA	chr3:183853021-183853022|-	CC	YRDominant		BNIP1	ENST00000231668	chr5:172571539-172571540|+	CG	chr5:172571542-172571543|+	CC	YRDominant
EIF3G	ENST00000253108	chr19:10230593-10230594|-	CG	chr19:10230572-10230573|-	TC	YRDominant		KIAA1551	ENST00000312561	chr12:32112382-32112383|+	CG	chr12:32112381-32112382|+	CC	YRDominant
HNRNPAB	ENST00000358344	chr5:177631533-177631534|+	CA	chr5:177631532-177631533|+	TC	YRDominant		ZC3H15	ENST00000337859	chr2:187351051-187351052|+	CA	chr2:187351029-187351030|+	CC	YRDominant
DNAJC16	ENST00000375849	chr1:15853377-15853378|+	TG	chr1:15853342-15853343|+	CC	YRDominant		METAP1	ENST00000296411	chr4:99916843-99916844|+	CA	chr4:99916871-99916872|+	CC	YRDominant
RP4-613A2.1	ENST00000417605	chr1:229644226-229644227|+	TA	chr1:229644224-229644225|+	TC	YRDominant		TMEM18	ENST00000281017	chr2:677426-677427|-	CG	chr2:677405-677406|-	CC	YRDominant
RP11-359K18.3	ENST00000563991	chr1:162531140-162531141|-	CA	chr1:162531179-162531180|-	TC	YRDominant		C1orf43	ENST00000350592	chr1:154193112-154193113|-	CA	chr1:154193044-154193045|-	CC	YRDominant
CHCHD1	ENST00000372833	chr10:75541807-75541808|+	CA	chr10:75541816-75541817|+	CC	YRDominant		HPS4	ENST00000398145	chr22:26879720-26879721|-	CA	chr22:26879748-26879749|-	CC	YRDominant
UHRF2	ENST00000468435	chr9:6413198-6413199|+	TA	chr9:6413231-6413232|+	CC	YRDominant		UFL1	ENST00000369278	chr6:96969716-96969717|+	CA	chr6:96969679-96969680|+	CC	YRDominant
MOCS3	ENST00000244051	chr20:49575366-49575367|+	CG	chr20:49575365-49575366|+	CC	YRDominant		CTD-2006C1.2	ENST00000476474	chr19:12098470-12098471|+	CA	chr19:12098511-12098512|+	TC	YRDominant
CTD-2203K17.1	ENST00000507251	chr5:33440724-33440725|-	CA	chr5:33440722-33440723|-	TC	YRDominant		LRRC32	ENST00000260061	chr11:76381790-76381791|-	CG	chr11:76381791-76381792|-	CC	YRDominant
ANLN	ENST00000265748	chr7:36429470-36429471|+	CG	chr7:36429469-36429470|+	CC	YRDominant		SPTLC1	ENST00000262554	chr9:94877669-94877670|-	CG	chr9:94877671-94877672|-	TC	YRDominant
GK5	ENST00000492097	chr3:141944416-141944417|-	TA	chr3:141944418-141944419|-	TC	YRDominant		CYBRD1	ENST00000321348	chr2:172378986-172378987|+	CA	chr2:172378985-172378986|+	CC	YRDominant
TMEM18	ENST00000281017	chr2:677426-677427|-	CG	chr2:677405-677406|-	CC	YRDominant		AKAP9	ENST00000356239	chr7:91570272-91570273|+	CA	chr7:91570271-91570272|+	CC	YRDominant
TAF7	ENST00000313368	chr5:140700350-140700351|-	CA	chr5:140700345-140700346|-	CC	YRDominant		C12orf61	ENST00000408887	chr12:62997268-62997269|-	TG	chr12:62997081-62997082|-	TC	YRDominant
ZNF397	ENST00000589420	chr18:32821018-32821019|+	TG	chr18:32821009-32821010|+	TC	YRDominant		CDV3	ENST00000264993	chr3:133292557-133292558|+	CA	chr3:133292529-133292530|+	CC	YRDominant
BRAF	ENST00000288602	chr7:140624711-140624712|-	CA	chr7:140624728-140624729|-	CC	YRDominant		ZNF737	ENST00000427401	chr19:20748586-20748587|-	TG	chr19:20748590-20748591|-	CC	YRDominant
PINX1	ENST00000314787	chr8:10697375-10697376|-	CA	chr8:10697346-10697347|-	CC	YRDominant		HNRNPH3	ENST00000265866	chr10:70091820-70091821|+	CA	chr10:70091842-70091843|+	CC	YRDominant
TAF11	ENST00000361288	chr6:34855788-34855789|-	CG	chr6:34855812-34855813|-	CC	YRDominant		NEDD9	ENST00000379446	chr6:11232900-11232901|-	CA	chr6:11232901-11232902|-	TC	YRDominant
SOX7	ENST00000553390	chr8:10697375-10697376|-	CA	chr8:10697346-10697347|-	CC	YRDominant		ZNF92	ENST00000328747	chr7:64838793-64838794|+	CG	chr7:64838763-64838764|+	CC	YRDominant
VPS9D1-AS1	ENST00000562866	chr16:89778263-89778264|+	CA	chr16:89778259-89778260|+	CC	YRDominant		ARCN1	ENST00000534182	chr11:118443146-118443147|+	CA	chr11:118443154-118443155|+	CC	YRDominant
GBAP1	ENST00000368374	chr1:155197329-155197330|-	CA	chr1:155197256-155197257|-	TC	YRDominant		RP11-166P13.3	ENST00000576871	chr17:55162369-55162370|-	CA	chr17:55162367-55162368|-	TC	YRDominant
CETN3	ENST00000283122	chr5:89705602-89705603|-	TA	chr5:89705604-89705605|-	TC	YRDominant		NDUFAF7	ENST00000474154	chr2:37458793-37458794|+	CG	chr2:37458802-37458803|+	TC	YRDominant
EPRS	ENST00000366923	chr1:220219871-220219872|-	ca	chr1:220219800-220219801|-	CC	YRDominant		SRSF6	ENST00000244020	chr20:42086535-42086536|+	CA	chr20:42086534-42086535|+	CC	YRDominant
TXNDC12	ENST00000371626	chr1:52521836-52521837|-	TA	chr1:52521845-52521846|-	TC	YRDominant		CDC37L1	ENST00000381854	chr9:4679630-4679631|+	CA	chr9:4679568-4679569|+	TC	YRDominant
RP11-141B14.1	ENST00000602760	chr2:114647343-114647344|-	CA	chr2:114647344-114647345|-	CC	YRDominant		CDC42SE1	ENST00000439374	chr1:151042975-151042976|-	TG	chr1:151042977-151042978|-	TC	YRDominant
BRF2	ENST00000220659	chr8:37707378-37707379|-	TA	chr8:37707374-37707375|-	TC	YRDominant		WSB1	ENST00000262394	chr17:25621139-25621140|+	CA	chr17:25621138-25621139|+	CC	YRDominant
MRPL10	ENST00000351111	chr17:45908891-45908892|-	CA	chr17:45908888-45908889|-	TC	YRDominant		ZNF286A	ENST00000413242	chr17:15603081-15603082|+	CG	chr17:15603065-15603066|+	TC	YRDominant
ABHD5	ENST00000458276	chr3:43732075-43732076|+	CA	chr3:43732427-43732428|+	CC	YRDominant		TNPO2	ENST00000425528	chr19:12834745-12834746|-	CA	chr19:12834746-12834747|-	TC	YRDominant
ZNF317	ENST00000247956	chr19:9251087-9251088|+	ca	chr19:9251093-9251094|+	tc	YRDominant		POLH	ENST00000535400	chr6:43543921-43543922|+	CA	chr6:43543893-43543894|+	CC	YRDominant
RASA1	ENST00000515800	chr5:86563699-86563700|+	CA	chr5:86563693-86563694|+	cc	YRDominant		VPS9D1-AS1	ENST00000562866	chr16:89778263-89778264|+	CA	chr16:89778259-89778260|+	CC	YRDominant
COPB2	ENST00000333188	chr3:139108484-139108485|-	CA	chr3:139108481-139108482|-	TC	YRDominant		TTC9C	ENST00000316461	chr11:62495957-62495958|+	CA	chr11:62495972-62495973|+	TC	YRDominant
NRD1	ENST00000352171	chr1:52344346-52344347|-	TA	chr1:52344394-52344395|-	CC	YRDominant		RP11-778D9.12	ENST00000608135	chr3:183853020-183853021|-	CA	chr3:183853021-183853022|-	CC	YRDominant
KIN	ENST00000379562	chr10:7829955-7829956|-	CG	chr10:7829945-7829946|-	TC	YRDominant		RP11-755B10.4	ENST00000606192	chr3:57583552-57583553|+	CA	chr3:57583551-57583552|+	TC	YRDominant
CNOT4	ENST00000541284	chr7:135194828-135194829|-	TA	chr7:135194813-135194814|-	TC	YRDominant		TOMM70A	ENST00000284320	chr3:100120282-100120283|-	CA	chr3:100120252-100120253|-	CC	YRDominant
NAPG	ENST00000322897	chr18:10526025-10526026|+	TA	chr18:10526023-10526024|+	CC	YRDominant		NUDT18	ENST00000309188	chr8:21966934-21966935|-	CG	chr8:21966931-21966932|-	TC	YRDominant
CLTA	ENST00000464497	chr9:36190959-36190960|+	CA	chr9:36190958-36190959|+	CC	YRDominant		GSTM4	ENST00000326729	chr1:110198725-110198726|+	TG	chr1:110198720-110198721|+	CC	YRDominant
MPHOSPH9	ENST00000606320	chr12:123717682-123717683|-	CG	chr12:123717687-123717688|-	TC	YRDominant		ADAP2	ENST00000583688	chr17:29233371-29233372|+	CG	chr17:29233374-29233375|+	CC	YRDominant
LRRC40	ENST00000370952	chr1:70671234-70671235|-	TA	chr1:70671242-70671243|-	TC	YRDominant		MRPL43	ENST00000523148	chr10:102747203-102747204|-	TA	chr10:102747239-102747240|-	TC	YRDominant
TVP23C	ENST00000519970	chr17:15466869-15466870|-	TA	chr17:15466872-15466873|-	TC	YRDominant		TCP1	ENST00000321394	chr6:160210633-160210634|-	CA	chr6:160210676-160210677|-	cc	YRDominant
TVP23C-CDRT4	ENST00000522212	chr17:15466869-15466870|-	TA	chr17:15466872-15466873|-	TC	YRDominant		BTF3	ENST00000380591	chr5:72794272-72794273|+	TA	chr5:72794267-72794268|+	CC	YRDominant
EIF2D	ENST00000271764	chr1:206785794-206785795|-	CA	chr1:206785816-206785817|-	CC	YRDominant		MIR3916	ENST00000606173	chr1:247374133-247374134|-	CA	chr1:247374149-247374150|-	CC	YRDominant
BCLAF1	ENST00000353331	chr6:136610978-136610979|-	CG	chr6:136610921-136610922|-	TC	YRDominant		PALB2	ENST00000261584	chr16:23652579-23652580|-	CA	chr16:23652575-23652576|-	CC	YRDominant
PAPD4	ENST00000453514	chr5:78908273-78908274|+	CA	chr5:78908281-78908282|+	TC	YRDominant		PRPF3	ENST00000324862	chr1:150294001-150294002|+	TG	chr1:150293996-150293997|+	TC	YRDominant
C2	ENST00000469372	chr6:31865562-31865563|+	CA	chr6:31865561-31865562|+	CC	YRDominant		NBAS	ENST00000441750	chr2:15701442-15701443|-	TG	chr2:15701437-15701438|-	CC	YRDominant
MRPL15	ENST00000260102	chr8:55047789-55047790|+	CA	chr8:55047817-55047818|+	CC	YRDominant		TRIM16L	ENST00000449552	chr17:18601310-18601311|+	CG	chr17:18601309-18601310|+	CC	YRDominant
ABCA11P	ENST00000451020	chr4:467930-467931|-	TG	chr4:467932-467933|-	CC	YRDominant		ZNF330	ENST00000262990	chr4:142142056-142142057|+	TA	chr4:142142075-142142076|+	TC	YRDominant
ZNF721	ENST00000515578	chr4:467930-467931|-	TG	chr4:467932-467933|-	CC	YRDominant		RP11-796E2.4	ENST00000499685	chr12:92539974-92539975|+	CA	chr12:92539977-92539978|+	CC	YRDominant
PHB2	ENST00000535923	chr12:7079842-7079843|-	CA	chr12:7079826-7079827|-	TC	YRDominant		DMGDH	ENST00000520388	chr5:78531777-78531778|-	CA	chr5:78531793-78531794|-	CC	YRDominant
ZNF207	ENST00000394670	chr17:30677182-30677183|+	CA	chr17:30677181-30677182|+	CC	YRDominant		DDX18	ENST00000263239	chr2:118572298-118572299|+	TG	chr2:118572296-118572297|+	CC	YRDominant
ZNF271	ENST00000399070	chr18:32870330-32870331|+	CA	chr18:32870338-32870339|+	TC	YRDominant		STT3B	ENST00000295770	chr3:31574129-31574130|+	CA	chr3:31574090-31574091|+	CC	YRDominant
RBM28	ENST00000223073	chr7:127983961-127983962|-	CA	chr7:127983950-127983951|-	TC	YRDominant		RSL24D1	ENST00000260443	chr15:55489138-55489139|-	CA	chr15:55489133-55489134|-	CC	YRDominant
CTD-2376I4.2	ENST00000606587	chr5:72251710-72251711|-	CA	chr5:72251690-72251691|-	TC	YRDominant		MRPS25	ENST00000253686	chr3:15106821-15106822|-	CG	chr3:15106758-15106759|-	CC	YRDominant
SCAMP1	ENST00000538629	chr5:77656440-77656441|+	CG	chr5:77656437-77656438|+	CC	YRDominant		ATP5I	ENST00000304312	chr4:668064-668065|-	TG	chr4:668057-668058|-	CC	YRDominant
TRA2A	ENST00000297071	chr7:23571599-23571600|-	CA	chr7:23571600-23571601|-	CC	YRDominant		POLM	ENST00000242248	chr7:44122037-44122038|-	CA	chr7:44122075-44122076|-	CC	YRDominant
TALDO1	ENST00000319006	chr11:747463-747464|+	cA	chr11:747475-747476|+	TC	YRDominant		RBM23	ENST00000359890	chr14:23388357-23388358|-	CA	chr14:23388369-23388370|-	TC	YRDominant
TUFT1	ENST00000368849	chr1:151512784-151512785|+	CA	chr1:151512783-151512784|+	CC	YRDominant		FAM102A	ENST00000373095	chr9:130742811-130742812|-	CA	chr9:130742814-130742815|-	CC	YRDominant
DCP2	ENST00000389063	chr5:112312577-112312578|+	CA	chr5:112312430-112312431|+	CC	YRDominant		ZNF322	ENST00000415922	chr6:26659930-26659931|-	CG	chr6:26659959-26659960|-	CC	YRDominant
AARSD1	ENST00000427569	chr17:41116470-41116471|-	CA	chr17:41116471-41116472|-	TC	YRDominant		SIL1	ENST00000509400	chr5:138629295-138629296|-	TA	chr5:138629297-138629298|-	CC	YRDominant
RP11-74C1.4	ENST00000434112	chr1:151512784-151512785|+	CA	chr1:151512783-151512784|+	CC	YRDominant		SNHG9	ENST00000531523	chr16:2015055-2015056|+	CA	chr16:2015118-2015119|+	CC	YRDominant
GS1-124K5.3	ENST00000450353	chr7:65958542-65958543|-	CA	chr7:65958543-65958544|-	TC	YRDominant		TMEM66	ENST00000256255	chr8:29940578-29940579|-	CG	chr8:29940579-29940580|-	CC	YRDominant
OBFC1	ENST00000224950	chr10:105677941-105677942|-	CG	chr10:105677895-105677896|-	TC	YRDominant		SRBD1	ENST00000263736	chr2:45838405-45838406|-	TG	chr2:45838379-45838380|-	TC	YRDominant
CTC-246B18.10	ENST00000599274	chr19:39832580-39832581|-	CA	chr19:39832639-39832640|-	CC	YRDominant		HIST1H2BJ	ENST00000607124	chr6:27100573-27100574|-	CA	chr6:27100574-27100575|-	TC	YRDominant
TRIM25	ENST00000316881	chr17:54991408-54991409|-	CG	chr17:54991409-54991410|-	TC	YRDominant		ZNF101	ENST00000592502	chr19:19779629-19779630|+	CA	chr19:19779655-19779656|+	TC	YRDominant
ERCC8	ENST00000381118	chr5:60240896-60240897|-	CA	chr5:60240897-60240898|-	CC	YRDominant		DIP2A	ENST00000318711	chr21:47878917-47878918|+	CG	chr21:47878919-47878920|+	CC	YRDominant
PRKAA1	ENST00000397128	chr5:40798278-40798279|-	CA	chr5:40798274-40798275|-	TC	YRDominant		CCDC14	ENST00000463996	chr3:123680056-123680057|-	CA	chr3:123680075-123680076|-	TC	YRDominant
WBSCR27	ENST00000297873	chr7:73256845-73256846|-	CA	chr7:73256846-73256847|-	CC	YRDominant		SEC24A	ENST00000398844	chr5:133984474-133984475|+	CA	chr5:133984520-133984521|+	CC	YRDominant
BCL2L13	ENST00000355028	chr22:18121529-18121530|+	CA	chr22:18121525-18121526|+	CC	YRDominant		COQ5	ENST00000288532	chr12:120966957-120966958|-	CA	chr12:120966969-120966970|-	TC	YRDominant
RP11-464F9.1	ENST00000399449	chr10:75490247-75490248|-	CA	chr10:75490248-75490249|-	CC	YRDominant		MBD4	ENST00000429544	chr3:129158744-129158745|-	CA	chr3:129158782-129158783|-	CC	YRDominant
RP11-574K11.28	ENST00000580790	chr10:75490247-75490248|-	CA	chr10:75490248-75490249|-	CC	YRDominant		SLC9A1	ENST00000263980	chr1:27481615-27481616|-	CA	chr1:27481616-27481617|-	TC	YRDominant
BMS1P4	ENST00000584747	chr10:75490247-75490248|-	CA	chr10:75490248-75490249|-	CC	YRDominant		AGA	ENST00000264595	chr4:178363590-178363591|-	TA	chr4:178363545-178363546|-	TC	YRDominant
RP11-467P9.1	ENST00000608897	chr2:71295367-71295368|-	CA	chr2:71295368-71295369|-	CC	YRDominant		KIAA1919	ENST00000368847	chr6:111580530-111580531|+	CG	chr6:111580561-111580562|+	CC	YRDominant
RAD54B	ENST00000336148	chr8:95487338-95487339|-	CG	chr8:95487339-95487340|-	CC	YRDominant		FGFR1OP2	ENST00000229395	chr12:27091446-27091447|+	TA	chr12:27091448-27091449|+	CC	YRDominant
RXRB	ENST00000374680	chr6:33168438-33168439|-	CG	chr6:33168441-33168442|-	TC	YRDominant		RP11-351D16.3	ENST00000609407	chr10:43633836-43633837|-	cA	chr10:43633837-43633838|-	cc	YRDominant
DDX18	ENST00000263239	chr2:118572250-118572251|+	TG	chr2:118572296-118572297|+	CC	YRDominant		YEATS4	ENST00000247843	chr12:69753491-69753492|+	CG	chr12:69753524-69753525|+	TC	YRDominant
C16orf58	ENST00000327237	chr16:31519704-31519705|-	CA	chr16:31519705-31519706|-	CC	YRDominant		MCM9	ENST00000316316	chr6:119256153-119256154|-	CA	chr6:119256150-119256151|-	CC	YRDominant
RP11-533E19.7	ENST00000610272	chr1:179851806-179851807|-	CA	chr1:179851663-179851664|-	CC	YRDominant		ZNF823	ENST00000341191	chr19:11849787-11849788|-	CA	chr19:11849751-11849752|-	TC	YRDominant
C22orf34	ENST00000414287	chr22:50051166-50051167|-	cg	chr22:50051163-50051164|-	tc	YRDominant		GSTK1	ENST00000473649	chr7:142960533-142960534|+	CA	chr7:142960589-142960590|+	TC	YRDominant
KIAA1143	ENST00000484437	chr3:44803112-44803113|-	TG	chr3:44803110-44803111|-	TC	YRDominant		TPT1	ENST00000379056	chr13:45915346-45915347|-	TA	chr13:45915317-45915318|-	CC	YRDominant
RP11-550I24.2	ENST00000487238	chr3:156893011-156893012|+	TG	chr3:156893013-156893014|+	TC	YRDominant		TCF25	ENST00000263346	chr16:89940032-89940033|+	CG	chr16:89940044-89940045|+	CC	YRDominant
SNAP29	ENST00000215730	chr22:21213317-21213318|+	CG	chr22:21213366-21213367|+	TC	YRDominant		RP4-686C3.7	ENST00000418739	chr20:2644921-2644922|+	TA	chr20:2644927-2644928|+	TC	YRDominant
FEM1B	ENST00000306917	chr15:68570098-68570099|+	TG	chr15:68570095-68570096|+	CC	YRDominant		ACBD6	ENST00000367595	chr1:180471966-180471967|-	CA	chr1:180471974-180471975|-	CC	YRDominant
BCORL1	ENST00000218147	chrX:129116610-129116611|+	CA	chrX:129116607-129116608|+	CC	YRDominant		CTC-203F4.2	ENST00000602502	chr5:134734970-134734971|+	CA	chr5:134734976-134734977|+	CC	YRDominant
ZNF100	ENST00000358296	chr19:21950374-21950375|-	TG	chr19:21950378-21950379|-	TC	YRDominant		RBM14	ENST00000310137	chr11:66384100-66384101|+	CA	chr11:66384099-66384100|+	CC	YRDominant
C7orf49	ENST00000459937	chr7:134855458-134855459|-	CA	chr7:134855449-134855450|-	TC	YRDominant		RBM14-RBM4	ENST00000412278	chr11:66384100-66384101|+	CA	chr11:66384099-66384100|+	CC	YRDominant
NBR2	ENST00000467245	chr17:41277626-41277627|+	CA	chr17:41277658-41277659|+	CC	YRDominant		RBM4	ENST00000514361	chr11:66384100-66384101|+	CA	chr11:66384099-66384100|+	CC	YRDominant
CWC15	ENST00000545018	chr11:94706719-94706720|-	CA	chr11:94706728-94706729|-	TC	YRDominant		RP11-381K20.2	ENST00000514616	chr5:137225041-137225042|-	CG	chr5:137225007-137225008|-	CC	YRDominant
GABRE	ENST00000370328	chrX:151143147-151143148|-	CA	chrX:151143148-151143149|-	CC	YRDominant		MAPK1	ENST00000215832	chr22:22221934-22221935|-	ca	chr22:22221951-22221952|-	cc	YRDominant
ZNF283	ENST00000324461	chr19:44331575-44331576|+	TA	chr19:44331572-44331573|+	CC	YRDominant		POP5	ENST00000341039	chr12:121019200-121019201|-	CG	chr12:121019201-121019202|-	CC	YRDominant
METAP1	ENST00000296411	chr4:99916897-99916898|+	CA	chr4:99916871-99916872|+	CC	YRDominant		ILF2	ENST00000361891	chr1:153643462-153643463|-	CA	chr1:153643468-153643469|-	CC	YRDominant
RAB8B	ENST00000321437	chr15:63481804-63481805|+	CA	chr15:63481803-63481804|+	TC	YRDominant		RTCB	ENST00000216038	chr22:32808227-32808228|-	TG	chr22:32808230-32808231|-	TC	YRDominant
CHCHD5	ENST00000409719	chr2:113342171-113342172|+	CG	chr2:113342202-113342203|+	CC	YRDominant		PEX12	ENST00000225873	chr17:33905608-33905609|-	CA	chr17:33905609-33905610|-	TC	YRDominant
CFL1	ENST00000527752	chr11:65625650-65625651|-	CG	chr11:65625647-65625648|-	TC	YRDominant		CPNE1	ENST00000317619	chr20:34252821-34252822|-	CA	chr20:34252822-34252823|-	CC	YRDominant
PMS2	ENST00000265849	chr7:6048679-6048680|-	CA	chr7:6048680-6048681|-	CC	YRDominant		RBM12	ENST00000374114	chr20:34252821-34252822|-	CA	chr20:34252822-34252823|-	CC	YRDominant
ATP5O	ENST00000290299	chr21:35288084-35288085|-	TA	chr21:35288102-35288103|-	TC	YRDominant		DYNC1H1	ENST00000360184	chr14:102430909-102430910|+	CA	chr14:102430958-102430959|+	TC	YRDominant
SF3B1	ENST00000335508	chr2:198299751-198299752|-	CA	chr2:198299747-198299748|-	TC	YRDominant		TRAPPC8	ENST00000283351	chr18:29523056-29523057|-	CA	chr18:29523059-29523060|-	CC	YRDominant
BTN2A1	ENST00000469185	chr6:26458182-26458183|+	CA	chr6:26458155-26458156|+	TC	YRDominant		PINX1	ENST00000314787	chr8:10697377-10697378|-	TG	chr8:10697346-10697347|-	CC	YRDominant
EIF3M	ENST00000531120	chr11:32605343-32605344|+	CA	chr11:32605395-32605396|+	TC	YRDominant		ANKRD26	ENST00000376087	chr10:27389422-27389423|-	TG	chr10:27389361-27389362|-	CC	YRDominant
ANKRD46	ENST00000520552	chr8:101571966-101571967|-	CG	chr8:101571978-101571979|-	CC	YRDominant		SOX7	ENST00000553390	chr8:10697377-10697378|-	TG	chr8:10697346-10697347|-	CC	YRDominant
ENY2	ENST00000521688	chr8:110346575-110346576|+	TG	chr8:110346573-110346574|+	TC	YRDominant		BTG1	ENST00000256015	chr12:92539620-92539621|-	CG	chr12:92539626-92539627|-	TC	YRDominant
RP11-705O1.8	ENST00000581677	chr18:268112-268113|+	TA	chr18:268096-268097|+	TC	YRDominant		CTC1	ENST00000449476	chr17:8151356-8151357|-	CA	chr17:8151250-8151251|-	TC	YRDominant
PEX6	ENST00000304611	chr6:42946957-42946958|-	CA	chr6:42946917-42946918|-	CC	YRDominant		C21orf33	ENST00000291577	chr21:45553564-45553565|+	CG	chr21:45553570-45553571|+	CC	YRDominant
MLTK	ENST00000375213	chr2:173940576-173940577|+	CA	chr2:173940573-173940574|+	CC	YRDominant		CSDE1	ENST00000339438	chr1:115300584-115300585|-	TG	chr1:115300603-115300604|-	CC	YRDominant
TCF25	ENST00000263346	chr16:89940032-89940033|+	CG	chr16:89940044-89940045|+	CC	YRDominant		ATP6V0E1	ENST00000519374	chr5:172410804-172410805|+	CA	chr5:172410809-172410810|+	CC	YRDominant
SF3B3	ENST00000302516	chr16:70557724-70557725|+	TG	chr16:70557720-70557721|+	TC	YRDominant		CHD4	ENST00000544040	chr12:6716550-6716551|-	CA	chr12:6716551-6716552|-	CC	YRDominant
ENSA	ENST00000369016	chr1:150602071-150602072|-	CA	chr1:150602072-150602073|-	CC	YRDominant		HIST2H2BE	ENST00000369155	chr1:149858231-149858232|-	TA	chr1:149858234-149858235|-	TC	YRDominant
TM9SF2	ENST00000376387	chr13:100153725-100153726|+	TA	chr13:100153743-100153744|+	CC	YRDominant		SMARCD2	ENST00000448276	chr17:61920295-61920296|-	CA	chr17:61920296-61920297|-	CC	YRDominant
TP53	ENST00000269305	chr17:7590804-7590805|-	CA	chr17:7590807-7590808|-	TC	YRDominant		COPE	ENST00000262812	chr19:19030186-19030187|-	CA	chr19:19030187-19030188|-	TC	YRDominant
METTL14	ENST00000388822	chr4:119606554-119606555|+	TA	chr4:119606550-119606551|+	TC	YRDominant		LRRC40	ENST00000370952	chr1:70671234-70671235|-	TA	chr1:70671242-70671243|-	TC	YRDominant
RAB11FIP1	ENST00000287263	chr8:37757014-37757015|-	CG	chr8:37757015-37757016|-	CC	YRDominant		CMTR2	ENST00000338099	chr16:71323314-71323315|-	CA	chr16:71323331-71323332|-	CC	YRDominant
TMEM161B	ENST00000514135	chr5:87564631-87564632|-	TG	chr5:87564645-87564646|-	TC	YRDominant		ZNF45	ENST00000269973	chr19:44439433-44439434|-	CG	chr19:44439443-44439444|-	CC	YRDominant
PCSK4	ENST00000586616	chr19:1490330-1490331|-	CG	chr19:1490333-1490334|-	CC	YRDominant		GNAI3	ENST00000369851	chr1:110091256-110091257|+	CA	chr1:110091254-110091255|+	CC	YRDominant
CD69	ENST00000228434	chr12:9913496-9913497|-	CA	chr12:9913499-9913500|-	TC	YRDominant		AC009299.3	ENST00000439050	chr2:162101262-162101263|+	CG	chr2:162101264-162101265|+	TC	YRDominant
OXA1L	ENST00000285848	chr14:23235907-23235908|+	CA	chr14:23235895-23235896|+	TC	YRDominant		SLC30A6	ENST00000282587	chr2:32390932-32390933|+	CA	chr2:32390962-32390963|+	TC	YRDominant
RBMX2	ENST00000305536	chrX:129535927-129535928|+	CA	chrX:129535960-129535961|+	CC	YRDominant		CCDC87	ENST00000333861	chr11:66360514-66360515|-	TG	chr11:66360516-66360517|-	TC	YRDominant
HIST1H2AK	ENST00000330180	chr6:27806152-27806153|-	CA	chr6:27806061-27806062|-	TC	YRDominant		SPATA5L1	ENST00000305560	chr15:45694616-45694617|+	CA	chr15:45694609-45694610|+	CC	YRDominant
GTPBP8	ENST00000485330	chr3:112709848-112709849|+	TG	chr3:112709830-112709831|+	TC	YRDominant		CTD-2313N18.5	ENST00000511954	chr11:71524921-71524922|-	CA	chr11:71524914-71524915|-	CC	YRDominant
BNIP1	ENST00000231668	chr5:172571539-172571540|+	CG	chr5:172571542-172571543|+	CC	YRDominant		ZNHIT3	ENST00000588253	chr17:34842524-34842525|+	CA	chr17:34842527-34842528|+	TC	YRDominant
ZNF680	ENST00000309683	chr7:64023448-64023449|-	TG	chr7:64023452-64023453|-	CC	YRDominant		C12orf45	ENST00000552951	chr12:105380107-105380108|+	TG	chr12:105380105-105380106|+	CC	YRDominant
CYBRD1	ENST00000321348	chr2:172378986-172378987|+	CA	chr2:172378985-172378986|+	CC	YRDominant		ST6GAL1	ENST00000169298	chr3:186648345-186648346|+	CA	chr3:186648324-186648325|+	CC	YRDominant
PTPLAD1	ENST00000261875	chr15:65822821-65822822|+	CG	chr15:65822819-65822820|+	CC	YRDominant		RBFA	ENST00000306735	chr18:77794457-77794458|+	CG	chr18:77794466-77794467|+	CC	YRDominant
COPE	ENST00000262812	chr19:19030186-19030187|-	CA	chr19:19030191-19030192|-	TC	YRDominant		AGBL2	ENST00000525123	chr11:47736903-47736904|-	CA	chr11:47736904-47736905|-	TC	YRDominant
GATAD1	ENST00000287957	chr7:92076789-92076790|+	CA	chr7:92076795-92076796|+	CC	YRDominant		RP11-795F19.5	ENST00000569722	chr18:77794457-77794458|+	CG	chr18:77794466-77794467|+	CC	YRDominant
IFNAR2	ENST00000404220	chr21:34602254-34602255|+	CG	chr21:34602251-34602252|+	CC	YRDominant		SRSF10	ENST00000344989	chr1:24306816-24306817|-	TG	chr1:24306818-24306819|-	TC	YRDominant
SRP14-AS1	ENST00000504245	chr15:40331505-40331506|+	CG	chr15:40331480-40331481|+	CC	YRDominant		BNIP3	ENST00000368636	chr10:133795426-133795427|-	CA	chr10:133795427-133795428|-	TC	YRDominant
HIST1H2BJ	ENST00000607124	chr6:27100573-27100574|-	CA	chr6:27100574-27100575|-	TC	YRDominant		RPL36AL	ENST00000298289	chr14:50087337-50087338|-	TA	chr14:50087342-50087343|-	CC	YRDominant
C21orf33	ENST00000291577	chr21:45553564-45553565|+	CG	chr21:45553570-45553571|+	CC	YRDominant		TMEM161B	ENST00000514135	chr5:87564631-87564632|-	TG	chr5:87564645-87564646|-	TC	YRDominant
TYW1	ENST00000359626	chr7:66461858-66461859|+	CG	chr7:66461857-66461858|+	TC	YRDominant		ANKRD54	ENST00000609454	chr22:38245309-38245310|-	CA	chr22:38245347-38245348|-	CC	YRDominant
RPS29	ENST00000557111	chr14:50065413-50065414|-	TG	chr14:50065409-50065410|-	TC	YRDominant		SF3B1	ENST00000335508	chr2:198299751-198299752|-	CA	chr2:198299747-198299748|-	TC	YRDominant
PMPCB	ENST00000420236	chr7:102937902-102937903|+	CA	chr7:102937894-102937895|+	CC	YRDominant		GK5	ENST00000492097	chr3:141944416-141944417|-	TA	chr3:141944418-141944419|-	TC	YRDominant
C1orf43	ENST00000350592	chr1:154193112-154193113|-	CA	chr1:154193044-154193045|-	CC	YRDominant		MGST2	ENST00000515137	chr4:140586972-140586973|+	CA	chr4:140586969-140586970|+	CC	YRDominant
KARS	ENST00000302445	chr16:75681562-75681563|-	TA	chr16:75681565-75681566|-	CC	YRDominant		SYS1-DBNDD2	ENST00000419593	chr20:43991791-43991792|+	CG	chr20:43991795-43991796|+	TC	YRDominant
PHF5A	ENST00000216252	chr22:41864688-41864689|-	CG	chr22:41864680-41864681|-	CC	YRDominant		PHF14	ENST00000423760	chr7:11013498-11013499|+	CA	chr7:11013534-11013535|+	TC	YRDominant
TRAP1	ENST00000246957	chr16:3767519-3767520|-	TG	chr16:3767521-3767522|-	TC	YRDominant		SYS1	ENST00000426004	chr20:43991791-43991792|+	CG	chr20:43991795-43991796|+	TC	YRDominant
ZNF441	ENST00000357901	chr19:11877884-11877885|+	TG	chr19:11877872-11877873|+	TC	YRDominant		2002-09-01	ENST00000391973	chr2:242254684-242254685|+	CA	chr2:242254698-242254699|+	CC	YRDominant
MTHFR	ENST00000376590	chr1:11865963-11865964|-	TG	chr1:11865965-11865966|-	TC	YRDominant		SNAP29	ENST00000215730	chr22:21213375-21213376|+	CA	chr22:21213366-21213367|+	TC	YRDominant
CASP8	ENST00000264274	chr2:202098192-202098193|+	CA	chr2:202098185-202098186|+	TC	YRDominant		DBT	ENST00000370132	chr1:100715389-100715390|-	CA	chr1:100715390-100715391|-	TC	YRDominant
REEP4	ENST00000306306	chr8:21999463-21999464|-	TA	chr8:21999454-21999455|-	CC	YRDominant		PICALM	ENST00000526033	chr11:85780153-85780154|-	CG	chr11:85780123-85780124|-	CC	YRDominant
SCAND2P	ENST00000348993	chr15:85174696-85174697|+	TG	chr15:85174692-85174693|+	CC	YRDominant		TMEM167A	ENST00000502346	chr5:82373170-82373171|-	TG	chr5:82373191-82373192|-	TC	YRDominant
AKAP9	ENST00000356239	chr7:91570272-91570273|+	CA	chr7:91570271-91570272|+	CC	YRDominant		COPS3	ENST00000268717	chr17:17184586-17184587|-	CA	chr17:17184529-17184530|-	CC	YRDominant
GTF2B	ENST00000370500	chr1:89357246-89357247|-	CA	chr1:89357211-89357212|-	TC	YRDominant		IPP	ENST00000359942	chr1:46216211-46216212|-	TA	chr1:46216213-46216214|-	TC	YRDominant
FAF1	ENST00000396153	chr1:51425832-51425833|-	TA	chr1:51425790-51425791|-	CC	YRDominant		TALDO1	ENST00000319006	chr11:747416-747417|+	CA	chr11:747440-747441|+	tc	YRDominant
IPP	ENST00000359942	chr1:46216211-46216212|-	TA	chr1:46216206-46216207|-	CC	YRDominant		ARGLU1	ENST00000400198	chr13:107220511-107220512|-	CA	chr13:107220446-107220447|-	TC	YRDominant
PAF1	ENST00000221265	chr19:39881790-39881791|-	CA	chr19:39881791-39881792|-	TC	YRDominant		PTDSS2	ENST00000532614	chr11:448262-448263|+	CG	chr11:448270-448271|+	CC	YRDominant
ANKHD1	ENST00000297183	chr5:139781428-139781429|+	TA	chr5:139781478-139781479|+	TC	YRDominant		ORAI3	ENST00000562699	chr16:30960437-30960438|+	CG	chr16:30960412-30960413|+	TC	YRDominant
RRP1B	ENST00000340648	chr21:45079442-45079443|+	TG	chr21:45079440-45079441|+	TC	YRDominant		RP11-6N17.4	ENST00000582787	chr17:45973141-45973142|-	CA	chr17:45973142-45973143|-	CC	YRDominant
COA1	ENST00000415076	chr7:43769131-43769132|-	TA	chr7:43769133-43769134|-	TC	YRDominant		HEMK1	ENST00000232854	chr3:50606610-50606611|+	CA	chr3:50606609-50606610|+	CC	YRDominant
ANKHD1-EIF4EBP3	ENST00000532219	chr5:139781428-139781429|+	TA	chr5:139781478-139781479|+	TC	YRDominant		RP11-15H20.7	ENST00000594653	chr19:23457020-23457021|-	CG	chr19:23457001-23457002|-	TC	YRDominant
POLH	ENST00000535400	chr6:43543921-43543922|+	CA	chr6:43543918-43543919|+	CC	YRDominant		RP11-15H20.6	ENST00000594766	chr19:23457020-23457021|-	CG	chr19:23457001-23457002|-	TC	YRDominant
DHTKD1	ENST00000263035	chr10:12110952-12110953|+	TG	chr10:12110950-12110951|+	TC	YRDominant		MGAT4B	ENST00000292591	chr5:179233865-179233866|-	CA	chr5:179233907-179233908|-	cc	YRDominant
COPS3	ENST00000268717	chr17:17184531-17184532|-	TG	chr17:17184529-17184530|-	CC	YRDominant		NEK1	ENST00000511633	chr4:170533731-170533732|-	CA	chr4:170533734-170533735|-	CC	YRDominant
IMPDH2	ENST00000326739	chr3:49066858-49066859|-	TA	chr3:49066830-49066831|-	TC	YRDominant		RP4-816N1.6	ENST00000547834	chr12:2922060-2922061|-	CA	chr12:2922089-2922090|-	CC	YRDominant
PITPNA-AS1	ENST00000425081	chr17:1420216-1420217|+	TG	chr17:1420218-1420219|+	TC	YRDominant		ZNF708	ENST00000356929	chr19:21512120-21512121|-	CA	chr19:21512154-21512155|-	TC	YRDominant
RAVER1	ENST00000293677	chr19:10444204-10444205|-	CA	chr19:10444207-10444208|-	TC	YRDominant		CSAD	ENST00000379843	chr12:53574288-53574289|-	cg	chr12:53574708-53574709|-	cc	YRDominant
DESI2	ENST00000302550	chr1:244816388-244816389|+	CA	chr1:244816434-244816435|+	TC	YRDominant		YBEY	ENST00000397701	chr21:47706349-47706350|+	TA	chr21:47706308-47706309|+	CC	YRDominant
TMX2	ENST00000378312	chr11:57480068-57480069|+	CA	chr11:57480074-57480075|+	CC	YRDominant		MZT1	ENST00000377818	chr13:73301782-73301783|-	CA	chr13:73301766-73301767|-	CC	YRDominant
TMX2-CTNND1	ENST00000528395	chr11:57480068-57480069|+	CA	chr11:57480074-57480075|+	CC	YRDominant		KIAA0101	ENST00000560234	chr15:64679878-64679879|-	TA	chr15:64679896-64679897|-	TC	YRDominant
SPATA20	ENST00000006658	chr17:48624547-48624548|+	CG	chr17:48624546-48624547|+	CC	YRDominant		RP1-39G22.7	ENST00000567508	chr1:40723621-40723622|-	CA	chr1:40723629-40723630|-	TC	YRDominant
ZNF736	ENST00000423484	chr7:63774393-63774394|+	TA	chr7:63774391-63774392|+	CC	YRDominant		GPN2	ENST00000374135	chr1:27216764-27216765|-	TA	chr1:27216817-27216818|-	CC	YRDominant
ZNF823	ENST00000341191	chr19:11849787-11849788|-	CA	chr19:11849744-11849745|-	CC	YRDominant		LUC7L3	ENST00000505658	chr17:48796963-48796964|+	TG	chr17:48796957-48796958|+	CC	YRDominant
NOP16	ENST00000389158	chr5:175815979-175815980|-	CA	chr5:175815990-175815991|-	CC	YRDominant		ATG4D	ENST00000309469	chr19:10654592-10654593|+	TA	chr19:10654582-10654583|+	CC	YRDominant
MRPS16	ENST00000416782	chr10:75012401-75012402|-	CA	chr10:75012330-75012331|-	TC	YRDominant		RHOG	ENST00000351018	chr11:3862188-3862189|-	CA	chr11:3862183-3862184|-	CC	YRDominant
RP11-299J3.8	ENST00000609469	chr3:122135071-122135072|+	CA	chr3:122135052-122135053|+	TC	YRDominant		GLO1	ENST00000373365	chr6:38670920-38670921|-	CA	chr6:38670916-38670917|-	CC	YRDominant
UBR2	ENST00000372899	chr6:42531768-42531769|+	TA	chr6:42531730-42531731|+	CC	YRDominant		CARD8	ENST00000517510	chr19:48759154-48759155|-	TA	chr19:48759150-48759151|-	TC	YRDominant
RP5-1024G6.5	ENST00000458151	chr1:53704366-53704367|+	CA	chr1:53704263-53704264|+	CC	YRDominant		PLD2	ENST00000263088	chr17:4710461-4710462|+	CA	chr17:4710419-4710420|+	cc	YRDominant
FYTTD1	ENST00000428738	chr3:197464059-197464060|+	TA	chr3:197464056-197464057|+	CC	YRDominant		UBR3	ENST00000272793	chr2:170683963-170683964|+	CA	chr2:170683962-170683963|+	TC	YRDominant
ZNF546	ENST00000347077	chr19:40502966-40502967|+	CA	chr19:40502959-40502960|+	CC	YRDominant		KIDINS220	ENST00000256707	chr2:8977742-8977743|-	CA	chr2:8977743-8977744|-	TC	YRDominant
KAT7	ENST00000259021	chr17:47866042-47866043|+	CG	chr17:47866052-47866053|+	TC	YRDominant		ZNF600	ENST00000338230	chr19:53290027-53290028|-	CA	chr19:53290044-53290045|-	TC	YRDominant
LACE1	ENST00000368977	chr6:108616078-108616079|+	TA	chr6:108616176-108616177|+	TC	YRDominant		AC009502.4	ENST00000606673	chr2:220550048-220550049|+	ca	chr2:220550015-220550016|+	cc	YRDominant
DYNC2LI1	ENST00000260605	chr2:44001187-44001188|+	CA	chr2:44001184-44001185|+	CC	YRDominant		ZNF678	ENST00000608949	chr1:227751260-227751261|+	TG	chr1:227751256-227751257|+	CC	YRDominant
ANKRD26	ENST00000376087	chr10:27389422-27389423|-	TG	chr10:27389418-27389419|-	TC	YRDominant		SUCLG2	ENST00000493112	chr3:67705012-67705013|-	TA	chr3:67705018-67705019|-	CC	YRDominant
C1orf85	ENST00000472870	chr1:156265464-156265465|-	CA	chr1:156265462-156265463|-	CC	YRDominant		EMC6	ENST00000248378	chr17:3572105-3572106|+	CA	chr17:3572100-3572101|+	CC	YRDominant
TEX261	ENST00000272438	chr2:71221953-71221954|-	TG	chr2:71222002-71222003|-	CC	YRDominant		ZNF681	ENST00000402377	chr19:23941655-23941656|-	CA	chr19:23941686-23941687|-	TC	YRDominant
IP6K2	ENST00000328631	chr3:48754647-48754648|-	CA	chr3:48754648-48754649|-	CC	YRDominant		ARL5B-AS1	ENST00000456217	chr10:18948166-18948167|-	CA	chr10:18948045-18948046|-	TC	YRDominant
IDI1	ENST00000381344	chr10:1095275-1095276|-	CG	chr10:1095306-1095307|-	CC	YRDominant		TAF7	ENST00000313368	chr5:140700350-140700351|-	CA	chr5:140700345-140700346|-	CC	YRDominant
ZNF37BP	ENST00000452075	chr10:43048255-43048256|-	TG	chr10:43048223-43048224|-	CC	YRDominant		GYS1	ENST00000323798	chr19:49496565-49496566|-	CA	chr19:49496548-49496549|-	CC	YRDominant
PAXIP1-AS1	ENST00000608317	chr7:154795163-154795164|+	TG	chr7:154795168-154795169|+	CC	YRDominant		SLAMF7	ENST00000368043	chr1:160709062-160709063|+	CA	chr1:160709118-160709119|+	CC	YRDominant
MRPL23	ENST00000397297	chr11:1968573-1968574|+	CG	chr11:1968561-1968562|+	CC	YRDominant		GFOD1	ENST00000379278	chr6:13486375-13486376|-	TG	chr6:13486378-13486379|-	TC	YRDominant
MBD4	ENST00000429544	chr3:129158790-129158791|-	CA	chr3:129158782-129158783|-	CC	YRDominant		AL583828.1	ENST00000558378	chr6:13486375-13486376|-	TG	chr6:13486378-13486379|-	TC	YRDominant
UBR3	ENST00000272793	chr2:170683963-170683964|+	CA	chr2:170683960-170683961|+	CC	YRDominant		HPS1	ENST00000325103	chr10:100206673-100206674|-	TG	chr10:100206675-100206676|-	CC	YRDominant
YARS2	ENST00000324868	chr12:32908830-32908831|-	CA	chr12:32908827-32908828|-	TC	YRDominant		ZNF324	ENST00000536459	chr19:58978446-58978447|+	CA	chr19:58978445-58978446|+	TC	YRDominant
SFT2D1	ENST00000361731	chr6:166756051-166756052|-	TG	chr6:166756053-166756054|-	TC	YRDominant		RP13-20L14.6	ENST00000579095	chr17:80416394-80416395|-	CA	chr17:80416344-80416345|-	TC	YRDominant
KIAA0141	ENST00000432126	chr5:141303407-141303408|+	TA	chr5:141303435-141303436|+	CC	YRDominant		PNN	ENST00000216832	chr14:39644452-39644453|+	TA	chr14:39644460-39644461|+	TC	YRDominant
UBE2D3	ENST00000338145	chr4:103789990-103789991|-	TG	chr4:103789968-103789969|-	CC	YRDominant		DHX58	ENST00000251642	chr17:40264731-40264732|-	TG	chr17:40264738-40264739|-	CC	YRDominant
USP8	ENST00000396444	chr15:50716583-50716584|+	CA	chr15:50716652-50716653|+	TC	YRDominant		RBM15B	ENST00000323686	chr3:51428734-51428735|+	ca	chr3:51428724-51428725|+	tc	YRDominant
ERO1LB	ENST00000354619	chr1:236445257-236445258|-	CA	chr1:236445260-236445261|-	CC	YRDominant		HIST1H4C	ENST00000377803	chr6:26104160-26104161|+	CA	chr6:26104159-26104160|+	CC	YRDominant
CCT6P1	ENST00000443108	chr7:65216055-65216056|+	CA	chr7:65216045-65216046|+	CC	YRDominant		PMPCB	ENST00000420236	chr7:102937902-102937903|+	CA	chr7:102937890-102937891|+	CC	YRDominant
DNAJC3-AS1	ENST00000606011	chr13:96329160-96329161|-	CA	chr13:96329079-96329080|-	CC	YRDominant		RP11-235C23.5	ENST00000421614	chr9:108320371-108320372|-	TG	chr9:108320323-108320324|-	TC	YRDominant
MRPS10	ENST00000053468	chr6:42185589-42185590|-	CA	chr6:42185608-42185609|-	CC	YRDominant		USP39	ENST00000450066	chr2:85839248-85839249|+	CG	chr2:85839223-85839224|+	TC	YRDominant
DIP2A	ENST00000318711	chr21:47878917-47878918|+	CG	chr21:47878895-47878896|+	CC	YRDominant		DNM1L	ENST00000452533	chr12:32832253-32832254|+	CA	chr12:32832252-32832253|+	TC	YRDominant
DPH5	ENST00000370105	chr1:101491309-101491310|-	CA	chr1:101491339-101491340|-	CC	YRDominant		RP11-141B14.1	ENST00000602760	chr2:114647287-114647288|-	CA	chr2:114647288-114647289|-	TC	YRDominant
EIF3I	ENST00000373586	chr1:32688033-32688034|+	CA	chr1:32688032-32688033|+	TC	YRDominant		TYW1	ENST00000359626	chr7:66461858-66461859|+	CG	chr7:66461857-66461858|+	TC	YRDominant
GIN1	ENST00000512248	chr5:102455841-102455842|-	TA	chr5:102455789-102455790|-	TC	YRDominant		ATP1A1OS	ENST00000608511	chr1:116961174-116961175|-	CA	chr1:116961191-116961192|-	CC	YRDominant
RP1-40E16.12	ENST00000606441	chr6:3069074-3069075|-	CA	chr6:3069142-3069143|-	CC	YRDominant		RP11-359K18.3	ENST00000563991	chr1:162531140-162531141|-	CA	chr1:162531157-162531158|-	TC	YRDominant
HIF1A	ENST00000337138	chr14:62162237-62162238|+	CA	chr14:62162289-62162290|+	CC	YRDominant		TRIM61	ENST00000329314	chr4:165898785-165898786|-	CA	chr4:165898744-165898745|-	CC	YRDominant
ITCH	ENST00000374864	chr20:32951078-32951079|+	TA	chr20:32951076-32951077|+	TC	YRDominant		PPFIA1	ENST00000253925	chr11:70116795-70116796|+	TA	chr11:70116826-70116827|+	CC	YRDominant
RP11-98D18.9	ENST00000389897	chr1:151763312-151763313|+	TG	chr1:151763309-151763310|+	CC	YRDominant		UBE2D3	ENST00000338145	chr4:103789990-103789991|-	TG	chr4:103789968-103789969|-	CC	YRDominant
KRT8	ENST00000552551	chr12:53343680-53343681|-	CA	chr12:53343643-53343644|-	CC	YRDominant		STYX	ENST00000354586	chr14:53196923-53196924|+	TG	chr14:53196921-53196922|+	CC	YRDominant
CTD-2534I21.8	ENST00000591013	chr17:43025270-43025271|+	CA	chr17:43025253-43025254|+	CC	YRDominant		XRN2	ENST00000377191	chr20:21283980-21283981|+	CG	chr20:21283982-21283983|+	TC	YRDominant
RP11-398C13.6	ENST00000609399	chr10:14920634-14920635|-	CA	chr10:14920616-14920617|-	TC	YRDominant		UBA7	ENST00000333486	chr3:49851345-49851346|-	TA	chr3:49851385-49851386|-	TC	YRDominant
PSMA5	ENST00000271308	chr1:109969058-109969059|-	TA	chr1:109969061-109969062|-	CC	YRDominant		CDC40	ENST00000368930	chr6:110501629-110501630|+	CA	chr6:110501605-110501606|+	TC	YRDominant
DYNC1LI1	ENST00000273130	chr3:32612303-32612304|-	CG	chr3:32612330-32612331|-	CC	YRDominant		TM9SF2	ENST00000376387	chr13:100153725-100153726|+	TA	chr13:100153743-100153744|+	CC	YRDominant
MED11	ENST00000293777	chr17:4634722-4634723|+	CA	chr17:4634726-4634727|+	TC	YRDominant		C14orf37	ENST00000554218	chr14:58764837-58764838|-	CA	chr14:58764838-58764839|-	CC	YRDominant
RBFA	ENST00000306735	chr18:77794457-77794458|+	CG	chr18:77794466-77794467|+	CC	YRDominant		RP11-349A22.5	ENST00000554360	chr14:58764837-58764838|-	CA	chr14:58764838-58764839|-	CC	YRDominant
KRAS	ENST00000311936	chr12:25403860-25403861|-	TA	chr12:25403862-25403863|-	CC	YRDominant		CTD-3138B18.5	ENST00000597230	chr19:58790107-58790108|-	CA	chr19:58790036-58790037|-	CC	YRDominant
ATP5C1	ENST00000356708	chr10:7830141-7830142|+	TG	chr10:7830139-7830140|+	CC	YRDominant		HES1	ENST00000232424	chr3:193853936-193853937|+	CA	chr3:193853935-193853936|+	TC	YRDominant
SF3B5	ENST00000367569	chr6:144416709-144416710|-	CA	chr6:144416752-144416753|-	TC	YRDominant		PSMG3-AS1	ENST00000437621	chr7:1609752-1609753|+	CG	chr7:1609717-1609718|+	CC	YRDominant
ZBTB3	ENST00000394807	chr11:62521619-62521620|-	TG	chr11:62521621-62521622|-	CC	YRDominant		ZNF426	ENST00000253115	chr19:9649273-9649274|-	CA	chr19:9649320-9649321|-	TC	YRDominant
ATP6V0E1	ENST00000519374	chr5:172410804-172410805|+	CA	chr5:172410809-172410810|+	CC	YRDominant		HADHA	ENST00000380649	chr2:26467471-26467472|-	CA	chr2:26467477-26467478|-	CC	YRDominant
RP11-795F19.5	ENST00000569722	chr18:77794457-77794458|+	CG	chr18:77794466-77794467|+	CC	YRDominant		ZNF430	ENST00000261560	chr19:21203462-21203463|+	TG	chr19:21203458-21203459|+	CC	YRDominant
TCP1	ENST00000321394	chr6:160210633-160210634|-	CA	chr6:160210676-160210677|-	cc	YRDominant		CENPW	ENST00000368328	chr6:126661260-126661261|+	CG	chr6:126661263-126661264|+	TC	YRDominant
APOOL	ENST00000373173	chrX:84258886-84258887|+	CG	chrX:84258882-84258883|+	TC	YRDominant		B4GALT1	ENST00000535206	chr9:33167156-33167157|-	CG	chr9:33167323-33167324|-	TC	YRDominant
EPC1	ENST00000375110	chr10:32667693-32667694|-	TA	chr10:32667666-32667667|-	CC	YRDominant		SLC39A7	ENST00000374675	chr6:33168675-33168676|+	CA	chr6:33168674-33168675|+	CC	YRDominant
EEF1E1-BLOC1S5	ENST00000397456	chr6:8102771-8102772|-	CA	chr6:8102759-8102760|-	CC	YRDominant		C10orf10	ENST00000496638	chr10:45474256-45474257|-	CA	chr10:45474257-45474258|-	TC	YRDominant
REV3L	ENST00000422377	chr6:111804849-111804850|-	CA	chr6:111804941-111804942|-	CC	YRDominant		SCAMP1	ENST00000538629	chr5:77656440-77656441|+	CG	chr5:77656437-77656438|+	CC	YRDominant
EEF1E1	ENST00000429723	chr6:8102771-8102772|-	CA	chr6:8102759-8102760|-	CC	YRDominant		C1orf112	ENST00000359326	chr1:169764230-169764231|+	TG	chr1:169764228-169764229|+	CC	YRDominant
MIR4453	ENST00000604157	chr4:153457529-153457530|+	CG	chr4:153457551-153457552|+	CC	YRDominant		PDCD7	ENST00000204549	chr15:65426145-65426146|-	CA	chr15:65426141-65426142|-	TC	YRDominant
UBL7-AS1	ENST00000499217	chr15:74753647-74753648|+	CG	chr15:74753650-74753651|+	TC	YRDominant		SEC31A	ENST00000355196	chr4:83821659-83821660|-	TA	chr4:83821650-83821651|-	TC	YRDominant
NAT9	ENST00000357814	chr17:72772469-72772470|-	TG	chr17:72772471-72772472|-	CC	YRDominant		LNPEP	ENST00000231368	chr5:96271092-96271093|+	CA	chr5:96271095-96271096|+	TC	YRDominant
TMEM209	ENST00000397622	chr7:129845254-129845255|-	CA	chr7:129845255-129845256|-	CC	YRDominant		NUP85	ENST00000245544	chr17:73201814-73201815|+	CA	chr17:73201801-73201802|+	CC	YRDominant
C14orf37	ENST00000554218	chr14:58764856-58764857|-	TA	chr14:58764838-58764839|-	CC	YRDominant		PTPLAD1	ENST00000261875	chr15:65822803-65822804|+	CA	chr15:65822819-65822820|+	CC	YRDominant
RP11-349A22.5	ENST00000554360	chr14:58764856-58764857|-	TA	chr14:58764838-58764839|-	CC	YRDominant		PSAP	ENST00000394936	chr10:73611005-73611006|-	CA	chr10:73611008-73611009|-	CC	YRDominant
RP11-390E23.6	ENST00000607957	chr7:123389282-123389283|+	TA	chr7:123389248-123389249|+	CC	YRDominant		TP53TG1	ENST00000359941	chr7:86974772-86974773|-	TA	chr7:86974806-86974807|-	CC	YRDominant
NUP155	ENST00000231498	chr5:37371209-37371210|-	CA	chr5:37371188-37371189|-	TC	YRDominant		HIST3H2BB	ENST00000369160	chr1:228645803-228645804|+	CG	chr1:228645807-228645808|+	TC	YRDominant
RBM15B	ENST00000323686	chr3:51428734-51428735|+	ca	chr3:51428724-51428725|+	tc	YRDominant		KARS	ENST00000302445	chr16:75681562-75681563|-	TA	chr16:75681565-75681566|-	CC	YRDominant
ZBTB8OS	ENST00000341885	chr1:33116052-33116053|-	CA	chr1:33116053-33116054|-	CC	YRDominant		CREBZF	ENST00000531515	chr11:85393905-85393906|-	ca	chr11:85393930-85393931|-	cc	YRDominant
KIDINS220	ENST00000256707	chr2:8977742-8977743|-	CA	chr2:8977743-8977744|-	TC	YRDominant		TOMM5	ENST00000540941	chr9:37592578-37592579|-	CA	chr9:37592595-37592596|-	TC	YRDominant
PAGE5	ENST00000289619	chrX:55246783-55246784|+	TG	chrX:55246781-55246782|+	TC	YRDominant		PSMA3	ENST00000216455	chr14:58711573-58711574|+	CA	chr14:58711612-58711613|+	CC	YRDominant
ISYNA1	ENST00000338128	chr19:18548940-18548941|-	CG	chr19:18548942-18548943|-	CC	YRDominant		PMS2	ENST00000265849	chr7:6048679-6048680|-	CA	chr7:6048680-6048681|-	CC	YRDominant
CIR1	ENST00000342016	chr2:175260425-175260426|-	CA	chr2:175260442-175260443|-	CC	YRDominant		NCK1	ENST00000288986	chr3:136581074-136581075|+	CA	chr3:136581105-136581106|+	CC	YRDominant
BTBD8	ENST00000342818	chr1:92545912-92545913|+	CA	chr1:92545901-92545902|+	TC	YRDominant		CD48	ENST00000368046	chr1:160681580-160681581|-	TG	chr1:160681611-160681612|-	CC	YRDominant
PRPF39	ENST00000355765	chr14:45553325-45553326|+	TG	chr14:45553323-45553324|+	CC	YRDominant		TUBGCP4	ENST00000564079	chr15:43663298-43663299|+	CA	chr15:43663301-43663302|+	TC	YRDominant
STAG3L4	ENST00000416602	chr7:66767645-66767646|+	CA	chr7:66767644-66767645|+	TC	YRDominant		RP13-516M14.4	ENST00000581489	chr17:80250678-80250679|-	CG	chr17:80250679-80250680|-	CC	YRDominant
RMND5A	ENST00000283632	chr2:86947421-86947422|+	CA	chr2:86947420-86947421|+	CC	YRDominant		GLB1	ENST00000307363	chr3:33138606-33138607|-	CG	chr3:33138612-33138613|-	CC	YRDominant
LYZ	ENST00000261267	chr12:69742160-69742161|+	CA	chr12:69742163-69742164|+	CC	YRDominant		FAM91A1	ENST00000334705	chr8:124780678-124780679|+	CA	chr8:124780696-124780697|+	CC	YRDominant
RP13-20L14.6	ENST00000579095	chr17:80416394-80416395|-	CA	chr17:80416395-80416396|-	TC	YRDominant		C16orf58	ENST00000327237	chr16:31519704-31519705|-	CA	chr16:31519705-31519706|-	CC	YRDominant
ZNF101	ENST00000592502	chr19:19779629-19779630|+	CA	chr19:19779655-19779656|+	TC	YRDominant		SREK1	ENST00000334121	chr5:65440127-65440128|+	CG	chr5:65440130-65440131|+	TC	YRDominant
ZNF320	ENST00000597909	chr19:53400946-53400947|-	CA	chr19:53400887-53400888|-	TC	YRDominant		PRIM1	ENST00000552590	chr12:57146103-57146104|-	TA	chr12:57146106-57146107|-	CC	YRDominant
ZNF665	ENST00000600412	chr19:53696608-53696609|-	CA	chr19:53696592-53696593|-	TC	YRDominant		CTB-113I20.2	ENST00000606089	chr5:133340794-133340795|+	TG	chr5:133340580-133340581|+	TC	YRDominant
IER3	ENST00000259874	chr6:30712323-30712324|-	CA	chr6:30712326-30712327|-	CC	YRDominant		DNAJC3-AS1	ENST00000606011	chr13:96329160-96329161|-	CA	chr13:96329079-96329080|-	CC	YRDominant
MAN2C1	ENST00000267978	chr15:75660924-75660925|-	CG	chr15:75660906-75660907|-	CC	YRDominant		MRPS10	ENST00000053468	chr6:42185589-42185590|-	CA	chr6:42185608-42185609|-	CC	YRDominant
ADH5	ENST00000296412	chr4:100009863-100009864|-	CA	chr4:100009864-100009865|-	CC	YRDominant		MDP1	ENST00000288087	chr14:24685264-24685265|-	TG	chr14:24685269-24685270|-	CC	YRDominant
MSH5-SAPCD1	ENST00000493662	chr6:31707786-31707787|+	TG	chr6:31707781-31707782|+	CC	YRDominant		C9orf163	ENST00000354376	chr9:139377982-139377983|+	ca	chr9:139377976-139377977|+	cc	YRDominant
MSH5	ENST00000534153	chr6:31707786-31707787|+	TG	chr6:31707781-31707782|+	CC	YRDominant		NKAP	ENST00000371410	chrX:119077743-119077744|-	TG	chrX:119077681-119077682|-	CC	YRDominant
ZNF485	ENST00000361807	chr10:44101885-44101886|+	CG	chr10:44101875-44101876|+	CC	YRDominant		AL136419.6	ENST00000565988	chr14:24685264-24685265|-	TG	chr14:24685269-24685270|-	CC	YRDominant
NQO1	ENST00000561500	chr16:69760293-69760294|-	CG	chr16:69760296-69760297|-	TC	YRDominant		CDCA5	ENST00000533015	chr11:64851568-64851569|-	CA	chr11:64851511-64851512|-	CC	YRDominant
RP11-343H19.1	ENST00000561663	chr16:56763858-56763859|-	TG	chr16:56763865-56763866|-	TC	YRDominant		SCAMP2	ENST00000268099	chr15:75165705-75165706|-	CA	chr15:75165672-75165673|-	TC	YRDominant
PTBP2	ENST00000609116	chr1:97187346-97187347|+	CA	chr1:97187327-97187328|+	TC	YRDominant		TRPT1	ENST00000394546	chr11:63993630-63993631|-	CG	chr11:63993631-63993632|-	CC	YRDominant
TTC9C	ENST00000316461	chr11:62495957-62495958|+	CA	chr11:62495972-62495973|+	TC	YRDominant		SLC9B1	ENST00000394789	chr4:103940807-103940808|-	CA	chr4:103940808-103940809|-	TC	YRDominant
MRPL50	ENST00000374865	chr9:104160880-104160881|-	CA	chr9:104160881-104160882|-	TC	YRDominant		ANKHD1	ENST00000297183	chr5:139781428-139781429|+	TA	chr5:139781478-139781479|+	TC	YRDominant
CDC42SE1	ENST00000439374	chr1:151042921-151042922|-	CA	chr1:151042977-151042978|-	TC	YRDominant		THAP6	ENST00000502620	chr4:76439688-76439689|+	CA	chr4:76439691-76439692|+	TC	YRDominant
INTS2	ENST00000444766	chr17:60005337-60005338|-	CA	chr17:60005316-60005317|-	TC	YRDominant		ANKHD1-EIF4EBP3	ENST00000532219	chr5:139781428-139781429|+	TA	chr5:139781478-139781479|+	TC	YRDominant
CTD-2382E5.1	ENST00000499478	chr15:42264988-42264989|+	TG	chr15:42264990-42264991|+	TC	YRDominant		MED11	ENST00000293777	chr17:4634722-4634723|+	CA	chr17:4634726-4634727|+	TC	YRDominant
RP11-96O20.4	ENST00000564080	chr15:45879576-45879577|+	TA	chr15:45879550-45879551|+	TC	YRDominant		HIF1AN	ENST00000299163	chr10:102295699-102295700|+	CG	chr10:102295744-102295745|+	cC	YRDominant
RFC1	ENST00000381897	chr4:39367981-39367982|-	TG	chr4:39367973-39367974|-	CC	YRDominant		SDCCAG8	ENST00000355875	chr1:243419371-243419372|+	CA	chr1:243419353-243419354|+	CC	YRDominant
OLA1	ENST00000284719	chr2:175113243-175113244|-	CA	chr2:175113259-175113260|-	CC	YRDominant		RP1-111C20.4	ENST00000606470	chr6:159421006-159421007|+	CA	chr6:159420970-159420971|+	CC	YRDominant
DR1	ENST00000370272	chr1:93811491-93811492|+	CA	chr1:93811486-93811487|+	TC	YRDominant		POLA2	ENST00000265465	chr11:65029428-65029429|+	CA	chr11:65029427-65029428|+	CC	YRDominant
NSUN5	ENST00000428206	chr7:72722812-72722813|-	CA	chr7:72722813-72722814|-	CC	YRDominant		TEX261	ENST00000272438	chr2:71221953-71221954|-	TG	chr2:71222002-71222003|-	CC	YRDominant
NBAS	ENST00000441750	chr2:15701442-15701443|-	TG	chr2:15701437-15701438|-	CC	YRDominant		COMMD7	ENST00000278980	chr20:31331752-31331753|-	ta	chr20:31331756-31331757|-	Tc	YRDominant
RP1-111C20.4	ENST00000606470	chr6:159421006-159421007|+	CA	chr6:159420969-159420970|+	TC	YRDominant		PPAPDC2	ENST00000381883	chr9:4662333-4662334|+	TG	chr9:4662340-4662341|+	TC	YRDominant
ZNF24	ENST00000261332	chr18:32924383-32924384|-	CG	chr18:32924379-32924380|-	TC	YRDominant		RBM25	ENST00000261973	chr14:73525275-73525276|+	TA	chr14:73525245-73525246|+	CC	YRDominant
RAB11A	ENST00000261890	chr15:66161828-66161829|+	CA	chr15:66161902-66161903|+	CC	YRDominant		AGO2	ENST00000220592	chr8:141645729-141645730|-	TG	chr8:141645731-141645732|-	CC	YRDominant
HSPA13	ENST00000285667	chr21:15755463-15755464|-	CA	chr21:15755464-15755465|-	TC	YRDominant		UBL7-AS1	ENST00000499217	chr15:74753647-74753648|+	CG	chr15:74753650-74753651|+	TC	YRDominant
TCEAL8	ENST00000372685	chrX:102510078-102510079|-	TA	chrX:102510082-102510083|-	TC	YRDominant		POLR2G	ENST00000301788	chr11:62529051-62529052|+	TA	chr11:62529049-62529050|+	TC	YRDominant
LPXN	ENST00000528954	chr11:58345510-58345511|-	ca	chr11:58345603-58345604|-	CC	YRDominant		ITSN2	ENST00000355123	chr2:24583652-24583653|-	TG	chr2:24583619-24583620|-	TC	YRDominant
DRAM2	ENST00000539140	chr1:111682706-111682707|-	TA	chr1:111682711-111682712|-	CC	YRDominant		TUFT1	ENST00000368849	chr1:151512784-151512785|+	CA	chr1:151512783-151512784|+	CC	YRDominant
ZC3H15	ENST00000337859	chr2:187351051-187351052|+	CA	chr2:187351029-187351030|+	CC	YRDominant		TMX2	ENST00000378312	chr11:57480068-57480069|+	CA	chr11:57480074-57480075|+	CC	YRDominant
CEP170	ENST00000366543	chr1:243418555-243418556|-	CA	chr1:243418548-243418549|-	TC	YRDominant		USP8	ENST00000396444	chr15:50716583-50716584|+	CA	chr15:50716652-50716653|+	TC	YRDominant
AGO2	ENST00000220592	chr8:141645729-141645730|-	TG	chr8:141645731-141645732|-	CC	YRDominant		RP11-74C1.4	ENST00000434112	chr1:151512784-151512785|+	CA	chr1:151512783-151512784|+	CC	YRDominant
CDC37L1	ENST00000381854	chr9:4679630-4679631|+	CA	chr9:4679568-4679569|+	TC	YRDominant		TMX2-CTNND1	ENST00000528395	chr11:57480068-57480069|+	CA	chr11:57480074-57480075|+	CC	YRDominant
C9orf163	ENST00000354376	chr9:139377982-139377983|+	ca	chr9:139377976-139377977|+	cc	YRDominant		TMEM116	ENST00000550831	chr12:112450968-112450969|-	CA	chr12:112450958-112450959|-	CC	YRDominant
UTP11L	ENST00000373014	chr1:38478405-38478406|+	CA	chr1:38478387-38478388|+	CC	YRDominant		RGS10	ENST00000369103	chr10:121302215-121302216|-	cg	chr10:121302213-121302214|-	cc	YRDominant
ZNF619	ENST00000429348	chr3:40518636-40518637|+	TA	chr3:40518644-40518645|+	CC	YRDominant		CPSF3	ENST00000238112	chr2:9563759-9563760|+	TA	chr2:9563810-9563811|+	TC	YRDominant
RP11-373N22.3	ENST00000501695	chr5:147763307-147763308|-	TG	chr5:147763309-147763310|-	TC	YRDominant		ABCB7	ENST00000253577	chrX:74376089-74376090|-	TG	chrX:74376084-74376085|-	TC	YRDominant
C9orf16	ENST00000372994	chr9:130922592-130922593|+	TA	chr9:130922610-130922611|+	TC	YRDominant		RP11-212D19.4	ENST00000544347	chr11:114271390-114271391|+	TG	chr11:114271468-114271469|+	CC	YRDominant
CENPU	ENST00000281453	chr4:185655228-185655229|-	CG	chr4:185655243-185655244|-	CC	YRDominant		RBM7	ENST00000544582	chr11:114271390-114271391|+	TG	chr11:114271468-114271469|+	CC	YRDominant
YEATS4	ENST00000247843	chr12:69753491-69753492|+	CG	chr12:69753524-69753525|+	TC	YRDominant		TFIP11	ENST00000407690	chr22:26908461-26908462|-	CA	chr22:26908462-26908463|-	TC	YRDominant
MRPS27	ENST00000261413	chr5:71616050-71616051|-	CA	chr5:71616065-71616066|-	CC	YRDominant		ZNF468	ENST00000595646	chr19:53360871-53360872|-	CA	chr19:53360855-53360856|-	TC	YRDominant
AGA	ENST00000264595	chr4:178363590-178363591|-	TA	chr4:178363545-178363546|-	TC	YRDominant		ZNF28	ENST00000596559	chr19:53360871-53360872|-	CA	chr19:53360855-53360856|-	TC	YRDominant
UFL1	ENST00000369278	chr6:96969716-96969717|+	CA	chr6:96969683-96969684|+	TC	YRDominant		XAB2	ENST00000358368	chr19:7694422-7694423|-	CA	chr19:7694437-7694438|-	TC	YRDominant
PEX16	ENST00000532681	chr11:45940372-45940373|-	CA	chr11:45940359-45940360|-	TC	YRDominant		RP11-398C13.6	ENST00000609399	chr10:14920634-14920635|-	CA	chr10:14920640-14920641|-	CC	YRDominant
DIMT1	ENST00000199320	chr5:61699708-61699709|-	CA	chr5:61699731-61699732|-	CC	YRDominant		RP11-299J3.8	ENST00000609469	chr3:122135071-122135072|+	CA	chr3:122135052-122135053|+	TC	YRDominant
SLC12A2	ENST00000262461	chr5:127419457-127419458|+	cA	chr5:127419456-127419457|+	cc	YRDominant		UTP20	ENST00000261637	chr12:101673904-101673905|+	CA	chr12:101673892-101673893|+	CC	YRDominant
UHRF1BP1L	ENST00000279907	chr12:100536642-100536643|-	TA	chr12:100536647-100536648|-	TC	YRDominant		UQCRB	ENST00000287022	chr8:97247760-97247761|-	CA	chr8:97247766-97247767|-	TC	YRDominant
PDF	ENST00000288022	chr16:69364484-69364485|-	TA	chr16:69364510-69364511|-	CC	YRDominant		TMEM62	ENST00000260403	chr15:43425783-43425784|+	CA	chr15:43425794-43425795|+	CC	YRDominant
UBAC2	ENST00000376440	chr13:99853139-99853140|+	TG	chr13:99853135-99853136|+	CC	YRDominant		ERP29	ENST00000261735	chr12:112451229-112451230|+	CA	chr12:112451247-112451248|+	TC	YRDominant
FXYD5	ENST00000392219	chr19:35645641-35645642|+	CG	chr19:35645637-35645638|+	CC	YRDominant		NSUN4	ENST00000307089	chr1:46806509-46806510|+	TG	chr1:46806389-46806390|+	CC	YRDominant
ERV3-1	ENST00000394323	chr7:64467027-64467028|-	CA	chr7:64467068-64467069|-	CC	YRDominant		IER5	ENST00000367577	chr1:181057835-181057836|+	TG	chr1:181057833-181057834|+	CC	YRDominant
ZNF117	ENST00000487644	chr7:64467027-64467028|-	CA	chr7:64467068-64467069|-	CC	YRDominant		CLN5	ENST00000485938	chr13:77566256-77566257|+	CA	chr13:77566307-77566308|+	CC	YRDominant
RP11-6N17.4	ENST00000582787	chr17:45973141-45973142|-	CA	chr17:45973142-45973143|-	CC	YRDominant		CAMLG	ENST00000297156	chr5:134074245-134074246|+	CA	chr5:134074237-134074238|+	CC	YRDominant
SERINC4	ENST00000319327	chr15:44092702-44092703|-	CA	chr15:44092709-44092710|-	TC	YRDominant		CTA-714B7.5	ENST00000423311	chr22:35627047-35627048|-	ca	chr22:35627048-35627049|-	tc	YRDominant
ZNF324	ENST00000536459	chr19:58978446-58978447|+	CA	chr19:58978445-58978446|+	TC	YRDominant		ANKRD10	ENST00000267339	chr13:111567399-111567400|-	CA	chr13:111567364-111567365|-	TC	YRDominant
FGFR1OP2	ENST00000229395	chr12:27091446-27091447|+	TA	chr12:27091448-27091449|+	CC	YRDominant		IP6K2	ENST00000328631	chr3:48754620-48754621|-	CG	chr3:48754648-48754649|-	CC	YRDominant
UQCRB	ENST00000287022	chr8:97247736-97247737|-	TA	chr8:97247766-97247767|-	TC	YRDominant		MAP2K3	ENST00000342679	chr17:21188022-21188023|+	CA	chr17:21188021-21188022|+	CC	YRDominant
CCDC14	ENST00000463996	chr3:123680056-123680057|-	CA	chr3:123680075-123680076|-	TC	YRDominant		CHCHD5	ENST00000409719	chr2:113342171-113342172|+	CG	chr2:113342202-113342203|+	CC	YRDominant
C11orf24	ENST00000304271	chr11:68039468-68039469|-	CA	chr11:68039469-68039470|-	TC	YRDominant		SOX4	ENST00000244745	chr6:21593981-21593982|+	TG	chr6:21593979-21593980|+	TC	YRDominant
NSUN4	ENST00000307089	chr1:46806509-46806510|+	TG	chr1:46806411-46806412|+	TC	YRDominant		NRBF2	ENST00000277746	chr10:64893120-64893121|+	CG	chr10:64893112-64893113|+	TC	YRDominant
PLP2	ENST00000376327	chrX:49028254-49028255|+	CA	chrX:49028244-49028245|+	CC	YRDominant		SCAND2P	ENST00000348993	chr15:85174696-85174697|+	TG	chr15:85174692-85174693|+	CC	YRDominant
PIK3C3	ENST00000262039	chr18:39535200-39535201|+	TG	chr18:39535210-39535211|+	CC	YRDominant		ANXA11	ENST00000372231	chr10:81965325-81965326|-	CA	chr10:81965330-81965331|-	CC	YRDominant
COQ5	ENST00000288532	chr12:120966957-120966958|-	CA	chr12:120966971-120966972|-	TC	YRDominant		TTC14	ENST00000382584	chr3:180320011-180320012|+	TA	chr3:180319959-180319960|+	TC	YRDominant
VPS39	ENST00000318006	chr15:42500501-42500502|-	CG	chr15:42500502-42500503|-	CC	YRDominant		NUDT19	ENST00000397061	chr19:33182764-33182765|+	CA	chr19:33182761-33182762|+	CC	YRDominant
ZNF92	ENST00000328747	chr7:64838793-64838794|+	CG	chr7:64838763-64838764|+	CC	YRDominant		TRIM69	ENST00000559390	chr15:45021339-45021340|+	CA	chr15:45021196-45021197|+	CC	YRDominant
RHOG	ENST00000351018	chr11:3862188-3862189|-	CA	chr11:3862183-3862184|-	CC	YRDominant		MIR4453	ENST00000604157	chr4:153457529-153457530|+	CG	chr4:153457551-153457552|+	CC	YRDominant
ANXA1	ENST00000257497	chr9:75766780-75766781|+	CA	chr9:75766779-75766780|+	CC	YRDominant		INTS2	ENST00000444766	chr17:60005337-60005338|-	CA	chr17:60005338-60005339|-	CC	YRDominant
PTDSS1	ENST00000517309	chr8:97274141-97274142|+	CA	chr8:97274125-97274126|+	TC	YRDominant		EMC10	ENST00000601780	chr19:50979767-50979768|+	CA	chr19:50979766-50979767|+	TC	YRDominant
DMC1	ENST00000216024	chr22:38966184-38966185|-	CA	chr22:38966195-38966196|-	TC	YRDominant		WARS2	ENST00000235521	chr1:119683256-119683257|-	CA	chr1:119683275-119683276|-	CC	YRDominant
TCTA	ENST00000273590	chr3:49449645-49449646|+	CG	chr3:49449642-49449643|+	TC	YRDominant		SLC38A2	ENST00000256689	chr12:46766555-46766556|-	CA	chr12:46766556-46766557|-	CC	YRDominant
WDR3	ENST00000349139	chr1:118472376-118472377|+	CA	chr1:118472375-118472376|+	CC	YRDominant		YIPF3	ENST00000372422	chr6:43484663-43484664|-	TG	chr6:43484658-43484659|-	TC	YRDominant
GNAI3	ENST00000369851	chr1:110091236-110091237|+	TG	chr1:110091254-110091255|+	CC	YRDominant		RP11-299G20.2	ENST00000558838	chr15:101835552-101835553|+	CG	chr15:101835555-101835556|+	TC	YRDominant
CSAD	ENST00000379843	chr12:53574290-53574291|-	tg	chr12:53574708-53574709|-	cc	YRDominant		UBAC2	ENST00000376440	chr13:99853109-99853110|+	CA	chr13:99853135-99853136|+	CC	YRDominant
ZNF251	ENST00000524394	chr8:145980909-145980910|-	CA	chr8:145980915-145980916|-	CC	YRDominant		RDH11	ENST00000381346	chr14:68162475-68162476|-	CA	chr14:68162448-68162449|-	CC	YRDominant
RPS3A	ENST00000274065	chr4:152020772-152020773|+	CA	chr4:152020780-152020781|+	CC	YRDominant		NABP2	ENST00000399713	chr12:56615862-56615863|+	TA	chr12:56615860-56615861|+	TC	YRDominant
PRMT10	ENST00000322396	chr4:148605285-148605286|-	TG	chr4:148605292-148605293|-	CC	YRDominant		RP5-886K2.3	ENST00000427796	chr1:24104772-24104773|-	CG	chr1:24104780-24104781|-	CC	YRDominant
SEC13	ENST00000350697	chr3:10362795-10362796|-	TG	chr3:10362764-10362765|-	CC	YRDominant		ZNF431	ENST00000594425	chr19:21324842-21324843|+	TG	chr19:21324846-21324847|+	TC	YRDominant
TMEM106B	ENST00000396667	chr7:12250957-12250958|+	CA	chr7:12250955-12250956|+	TC	YRDominant		RIPK2	ENST00000220751	chr8:90770010-90770011|+	CG	chr8:90770043-90770044|+	TC	YRDominant
CSNK1D	ENST00000398519	chr17:80231575-80231576|-	CA	chr17:80231576-80231577|-	TC	YRDominant		CTD-2342J14.6	ENST00000590399	chr19:11485596-11485597|-	CG	chr19:11485576-11485577|-	TC	YRDominant
MTX2	ENST00000420864	chr2:177134179-177134180|+	CA	chr2:177134183-177134184|+	CC	YRDominant		SNRPD1	ENST00000300413	chr18:19192293-19192294|+	TG	chr18:19192274-19192275|+	TC	YRDominant
PSMB7	ENST00000259457	chr9:127177717-127177718|-	TG	chr9:127177712-127177713|-	TC	YRDominant		C11orf24	ENST00000304271	chr11:68039468-68039469|-	CA	chr11:68039469-68039470|-	TC	YRDominant
MRPL20	ENST00000344843	chr1:1342626-1342627|-	TG	chr1:1342673-1342674|-	CC	YRDominant		CHCHD1	ENST00000372833	chr10:75541807-75541808|+	CA	chr10:75541816-75541817|+	CC	YRDominant
C1orf112	ENST00000359326	chr1:169764185-169764186|+	CG	chr1:169764228-169764229|+	CC	YRDominant		FXYD5	ENST00000392219	chr19:35645641-35645642|+	CG	chr19:35645637-35645638|+	CC	YRDominant
NRAS	ENST00000369535	chr1:115259366-115259367|-	TG	chr1:115259372-115259373|-	CC	YRDominant		PDCD6	ENST00000506909	chr5:271738-271739|+	TA	chr5:271790-271791|+	TC	YRDominant
FIG4	ENST00000441478	chr6:110012514-110012515|+	TA	chr6:110012519-110012520|+	CC	YRDominant		PRR3	ENST00000376560	chr6:30524480-30524481|+	TA	chr6:30524775-30524776|+	CC	YRDominant
SLC9B1	ENST00000394789	chr4:103940807-103940808|-	CA	chr4:103940808-103940809|-	TC	YRDominant		HARS2	ENST00000230771	chr5:140071042-140071043|+	CG	chr5:140071078-140071079|+	CC	YRDominant
HERPUD1	ENST00000439977	chr16:56966053-56966054|+	CG	chr16:56966055-56966056|+	CC	YRDominant		CCT6A	ENST00000275603	chr7:56119457-56119458|+	CA	chr7:56119475-56119476|+	CC	YRDominant
BTG2	ENST00000475157	chr1:203274646-203274647|+	CA	chr1:203274598-203274599|+	CC	YRDominant		AASDHPPT	ENST00000278618	chr11:105948384-105948385|+	CG	chr11:105948393-105948394|+	CC	YRDominant
SCYL1	ENST00000270176	chr11:65292568-65292569|+	cg	chr11:65292567-65292568|+	tc	YRDominant		PCF11	ENST00000298281	chr11:82868167-82868168|+	CA	chr11:82868166-82868167|+	TC	YRDominant
DCTN4	ENST00000447998	chr5:150138557-150138558|-	CA	chr5:150138567-150138568|-	CC	YRDominant		PRPF39	ENST00000355765	chr14:45553325-45553326|+	TG	chr14:45553323-45553324|+	CC	YRDominant
TMEM167A	ENST00000502346	chr5:82373170-82373171|-	TG	chr5:82373191-82373192|-	TC	YRDominant		ERV3-1	ENST00000394323	chr7:64467036-64467037|-	TG	chr7:64467068-64467069|-	CC	YRDominant
WDR74	ENST00000525239	chr11:62609230-62609231|-	ca	chr11:62609231-62609232|-	tc	YRDominant		FYTTD1	ENST00000428738	chr3:197464059-197464060|+	TA	chr3:197464056-197464057|+	CC	YRDominant
RIPK2	ENST00000220751	chr8:90770010-90770011|+	CG	chr8:90770043-90770044|+	TC	YRDominant		ZNF117	ENST00000487644	chr7:64467036-64467037|-	TG	chr7:64467068-64467069|-	CC	YRDominant
KATNBL1	ENST00000256544	chr15:34502235-34502236|-	CA	chr15:34502237-34502238|-	CC	YRDominant		DNAJC3	ENST00000602402	chr13:96329392-96329393|+	CA	chr13:96329406-96329407|+	CC	YRDominant
CMC1	ENST00000466830	chr3:28283106-28283107|+	TA	chr3:28283112-28283113|+	CC	YRDominant		C12orf44	ENST00000336854	chr12:52463805-52463806|+	CG	chr12:52463800-52463801|+	CC	YRDominant
CMTR2	ENST00000338099	chr16:71323314-71323315|-	CA	chr16:71323331-71323332|-	CC	YRDominant		PHYH	ENST00000396920	chr10:13344348-13344349|-	CA	chr10:13344403-13344404|-	TC	YRDominant
RARS	ENST00000231572	chr5:167913475-167913476|+	CA	chr5:167913474-167913475|+	CC	YRDominant		COA1	ENST00000415076	chr7:43769131-43769132|-	TA	chr7:43769135-43769136|-	TC	YRDominant
ZCCHC17	ENST00000344147	chr1:31769844-31769845|+	TG	chr1:31769841-31769842|+	TC	YRDominant		ENY2	ENST00000521688	chr8:110346607-110346608|+	TA	chr8:110346573-110346574|+	TC	YRDominant
NIT1	ENST00000368008	chr1:161087894-161087895|+	CA	chr1:161087893-161087894|+	CC	YRDominant		RP11-15A1.7	ENST00000586860	chr19:44506963-44506964|-	CA	chr19:44506974-44506975|-	CC	YRDominant
PQBP1	ENST00000376563	chrX:48755213-48755214|+	CA	chrX:48755212-48755213|+	CC	YRDominant		CSPP1	ENST00000262210	chr8:67976660-67976661|+	TG	chr8:67976600-67976601|+	CC	YRDominant
ZSCAN9	ENST00000425468	chr6:28193073-28193074|+	CA	chr6:28193021-28193022|+	TC	YRDominant		GLUD1	ENST00000277865	chr10:88854626-88854627|-	TA	chr10:88854599-88854600|-	CC	YRDominant
RP11-418J17.1	ENST00000418015	chr1:119683400-119683401|+	CA	chr1:119683476-119683477|+	CC	YRDominant		RBM12B	ENST00000399300	chr8:94753209-94753210|-	CA	chr8:94753241-94753242|-	CC	YRDominant
SMPD2	ENST00000258052	chr6:109762065-109762066|+	TA	chr6:109762049-109762050|+	CC	YRDominant		NPC2	ENST00000434013	chr14:74960041-74960042|-	CA	chr14:74960007-74960008|-	TC	YRDominant
BTK	ENST00000308731	chrX:100641178-100641179|-	CA	chrX:100641170-100641171|-	CC	YRDominant		RP11-387D10.2	ENST00000559531	chr15:91260352-91260353|-	TA	chr15:91260370-91260371|-	TC	YRDominant
PPP3CB	ENST00000360663	chr10:75255761-75255762|-	TG	chr10:75255773-75255774|-	TC	YRDominant		COX7A2L	ENST00000468711	chr2:42588348-42588349|-	TG	chr2:42588355-42588356|-	CC	YRDominant
C2orf44	ENST00000406895	chr2:24270222-24270223|-	CA	chr2:24270223-24270224|-	CC	YRDominant		MYH9	ENST00000216181	chr22:36784009-36784010|-	CA	chr22:36784002-36784003|-	CC	YRDominant
RP4-682C21.5	ENST00000433521	chr1:76189963-76189964|-	CA	chr1:76189967-76189968|-	CC	YRDominant		DGCR14	ENST00000252137	chr22:19132173-19132174|-	CG	chr22:19132184-19132185|-	CC	YRDominant
APC	ENST00000457016	chr5:112043295-112043296|+	CG	chr5:112043291-112043292|+	CC	YRDominant		CHCHD3	ENST00000262570	chr7:132766849-132766850|-	CA	chr7:132766850-132766851|-	TC	YRDominant
THAP6	ENST00000502620	chr4:76439688-76439689|+	CA	chr4:76439691-76439692|+	TC	YRDominant		SMARCA2	ENST00000349721	chr9:2015346-2015347|+	TG	chr9:2015344-2015345|+	TC	YRDominant
AP000439.2	ENST00000544004	chr11:69259726-69259727|-	CA	chr11:69259729-69259730|-	CC	YRDominant		SREBF2	ENST00000361204	chr22:42229140-42229141|+	CA	chr22:42229112-42229113|+	TC	YRDominant
UXT	ENST00000333119	chrX:47518535-47518536|-	CG	chrX:47518532-47518533|-	TC	YRDominant		HIATL1	ENST00000375344	chr9:97136847-97136848|+	CG	chr9:97136849-97136850|+	CC	YRDominant
DHX15	ENST00000336812	chr4:24586152-24586153|-	TG	chr4:24586162-24586163|-	CC	YRDominant		PAPD4	ENST00000453514	chr5:78908395-78908396|+	TG	chr5:78908281-78908282|+	TC	YRDominant
CDC40	ENST00000368930	chr6:110501629-110501630|+	CA	chr6:110501605-110501606|+	TC	YRDominant		CCSER1	ENST00000509176	chr4:91048544-91048545|+	CA	chr4:91048543-91048544|+	TC	YRDominant
MRPL43	ENST00000523148	chr10:102747203-102747204|-	TA	chr10:102747239-102747240|-	TC	YRDominant		ZNF91	ENST00000596989	chr19:23578234-23578235|-	CA	chr19:23578276-23578277|-	CC	YRDominant
RP11-539L10.3	ENST00000515205	chr4:6675605-6675606|-	CA	chr4:6675626-6675627|-	TC	YRDominant		BTK	ENST00000308731	chrX:100641178-100641179|-	CA	chrX:100641170-100641171|-	CC	YRDominant
SREK1	ENST00000334121	chr5:65440127-65440128|+	CG	chr5:65440130-65440131|+	TC	YRDominant		MED1	ENST00000394287	chr17:37607504-37607505|-	TG	chr17:37607509-37607510|-	TC	YRDominant
NEDD4	ENST00000435532	chr15:56285809-56285810|-	cA	chr15:56285796-56285797|-	CC	YRDominant		RAB21	ENST00000261263	chr12:72148692-72148693|+	CG	chr12:72148688-72148689|+	TC	YRDominant
RP11-159F24.5	ENST00000504277	chr5:43515365-43515366|+	TA	chr5:43515408-43515409|+	CC	YRDominant		ASTE1	ENST00000264992	chr3:130745645-130745646|-	CA	chr3:130745601-130745602|-	CC	YRDominant
AC004158.2	ENST00000561611	chr16:72698868-72698869|-	CG	chr16:72698908-72698909|-	TC	YRDominant		RNU12	ENST00000602478	chr22:43011249-43011250|+	TA	chr22:43011347-43011348|+	CC	YRDominant
AC002117.1	ENST00000589950	chr17:43238867-43238868|-	CA	chr17:43238868-43238869|-	CC	YRDominant		RAB11FIP1	ENST00000287263	chr8:37757014-37757015|-	CG	chr8:37757015-37757016|-	CC	YRDominant
MCEE	ENST00000244217	chr2:71357358-71357359|-	TG	chr2:71357353-71357354|-	TC	YRDominant		C17orf62	ENST00000306645	chr17:80408613-80408614|-	CG	chr17:80408578-80408579|-	TC	YRDominant
SF3A1	ENST00000215793	chr22:30752879-30752880|-	CA	chr22:30752910-30752911|-	CC	YRDominant		FAM86EP	ENST00000313946	chr4:3957168-3957169|-	ca	chr4:3957157-3957158|-	cc	YRDominant
CLUHP3	ENST00000254109	chr16:31711901-31711902|+	TG	chr16:31711914-31711915|+	CC	YRDominant		YARS2	ENST00000324868	chr12:32908830-32908831|-	CA	chr12:32908827-32908828|-	TC	YRDominant
ETAA1	ENST00000272342	chr2:67624471-67624472|+	CA	chr2:67624448-67624449|+	CC	YRDominant		SFXN2	ENST00000369893	chr10:104474392-104474393|+	CA	chr10:104474375-104474376|+	CC	YRDominant
NDC80	ENST00000261597	chr18:2571561-2571562|+	CG	chr18:2571560-2571561|+	TC	YRDominant		PHF20	ENST00000374012	chr20:34359947-34359948|+	CA	chr20:34359956-34359957|+	TC	YRDominant
NEK1	ENST00000511633	chr4:170533731-170533732|-	CA	chr4:170533741-170533742|-	CC	YRDominant		C2	ENST00000469372	chr6:31865562-31865563|+	CA	chr6:31865561-31865562|+	CC	YRDominant
SNRPD1	ENST00000300413	chr18:19192269-19192270|+	CG	chr18:19192274-19192275|+	TC	YRDominant		AC226119.5	ENST00000514073	chr4:3957168-3957169|-	ca	chr4:3957157-3957158|-	cc	YRDominant
ZNF600	ENST00000338230	chr19:53290043-53290044|-	CA	chr19:53290044-53290045|-	TC	YRDominant		B2M	ENST00000558401	chr15:45003714-45003715|+	CA	chr15:45003718-45003719|+	CC	YRDominant
TYW1B	ENST00000438125	chr7:72298719-72298720|-	CA	chr7:72298779-72298780|-	CC	YRDominant		FBF1	ENST00000586717	chr17:73937122-73937123|-	CA	chr17:73937077-73937078|-	CC	YRDominant
HIST1H3F	ENST00000446824	chr6:26250862-26250863|-	CA	chr6:26250863-26250864|-	TC	YRDominant		CTD-2302E22.4	ENST00000561909	chr14:64010333-64010334|+	CA	chr14:64010328-64010329|+	CC	YRDominant
GTF2F2	ENST00000340473	chr13:45694595-45694596|+	TA	chr13:45694636-45694637|+	CC	YRDominant		B9D1	ENST00000575403	chr17:19281476-19281477|-	CA	chr17:19281477-19281478|-	TC	YRDominant
FNBP4	ENST00000263773	chr11:47788865-47788866|-	CG	chr11:47788862-47788863|-	TC	YRDominant		RP1-283E3.4	ENST00000577672	chr1:1655936-1655937|+	CA	chr1:1655941-1655942|+	CC	YRDominant
POLR2L	ENST00000534030	chr11:842528-842529|-	CA	chr11:842525-842526|-	TC	YRDominant		PRR11	ENST00000578542	chr17:57233110-57233111|+	TA	chr17:57233106-57233107|+	TC	YRDominant
ZNF586	ENST00000599802	chr19:58281037-58281038|+	CA	chr19:58281022-58281023|+	CC	YRDominant		EIF3K	ENST00000593149	chr19:39109866-39109867|+	CA	chr19:39109833-39109834|+	CC	YRDominant
ZNF616	ENST00000600228	chr19:52643190-52643191|-	CA	chr19:52643187-52643188|-	TC	YRDominant		CSRNP2	ENST00000228515	chr12:51477378-51477379|-	TA	chr12:51477381-51477382|-	TC	YRDominant
CSTF2T	ENST00000331173	chr10:53459364-53459365|-	CG	chr10:53459365-53459366|-	TC	YRDominant		EIF2D	ENST00000271764	chr1:206785794-206785795|-	CA	chr1:206785816-206785817|-	CC	YRDominant
FAM117A	ENST00000513602	chr17:47865825-47865826|-	CA	chr17:47865826-47865827|-	CC	YRDominant		ZNF7	ENST00000525266	chr8:146052963-146052964|+	CG	chr8:146052984-146052985|+	CC	YRDominant
RNPC3	ENST00000533099	chr1:104068322-104068323|+	CA	chr1:104068341-104068342|+	CC	YRDominant		CCDC174	ENST00000303688	chr3:14693268-14693269|+	TG	chr3:14693263-14693264|+	CC	YRDominant
DDIT3	ENST00000551116	chr12:57914293-57914294|-	CA	chr12:57914294-57914295|-	TC	YRDominant		LMF2	ENST00000380796	chr22:50946103-50946104|-	CA	chr22:50946124-50946125|-	TC	YRDominant
GPX4	ENST00000354171	chr19:1104068-1104069|+	TA	chr19:1104066-1104067|+	CC	YRDominant		RP11-333E13.4	ENST00000381811	chr4:40058854-40058855|-	CA	chr4:40058849-40058850|-	CC	YRDominant
C12orf45	ENST00000552951	chr12:105380107-105380108|+	TG	chr12:105380105-105380106|+	CC	YRDominant		CREB3L4	ENST00000405694	chr1:153940387-153940388|+	TA	chr1:153940375-153940376|+	TC	YRDominant
IWS1	ENST00000295321	chr2:128284057-128284058|-	CA	chr2:128284058-128284059|-	CC	YRDominant		NGLY1	ENST00000417874	chr3:25831393-25831394|-	CA	chr3:25831455-25831456|-	TC	YRDominant
CDKN1C	ENST00000414822	chr11:2907002-2907003|-	CA	chr11:2907004-2907005|-	TC	YRDominant		LINC00467	ENST00000423222	chr1:211556168-211556169|+	CG	chr1:211556154-211556155|+	CC	YRDominant
SUCLG2	ENST00000493112	chr3:67705016-67705017|-	TG	chr3:67705018-67705019|-	CC	YRDominant		RP11-550I24.2	ENST00000487238	chr3:156893011-156893012|+	TG	chr3:156893013-156893014|+	TC	YRDominant
PIGV	ENST00000078527	chr1:27114681-27114682|+	CG	chr1:27114678-27114679|+	CC	YRDominant		ALG10	ENST00000538927	chr12:34175430-34175431|+	TA	chr12:34175419-34175420|+	CC	YRDominant
SRGN	ENST00000242465	chr10:70847860-70847861|+	CA	chr10:70847865-70847866|+	CC	YRDominant		RSL1D1	ENST00000571133	chr16:11945398-11945399|-	CA	chr16:11945390-11945391|-	CC	YRDominant
FAM13A	ENST00000264344	chr4:89978281-89978282|-	CA	chr4:89978322-89978323|-	TC	YRDominant		DDX54	ENST00000306014	chr12:113623257-113623258|-	CG	chr12:113623259-113623260|-	CC	YRDominant
RP11-455G16.1	ENST00000326780	chr4:120133558-120133559|-	CA	chr4:120133670-120133671|-	CC	YRDominant		BAK1	ENST00000374467	chr6:33548052-33548053|-	CA	chr6:33547982-33547983|-	TC	YRDominant
RP11-387H17.4	ENST00000582263	chr17:38083984-38083985|+	TG	chr17:38084000-38084001|+	CC	YRDominant		SEC22A	ENST00000481965	chr3:122920789-122920790|+	CA	chr3:122920825-122920826|+	TC	YRDominant
PGLS	ENST00000252603	chr19:17622481-17622482|+	CA	chr19:17622457-17622458|+	CC	YRDominant		OBFC1	ENST00000224950	chr10:105677941-105677942|-	CG	chr10:105677895-105677896|-	TC	YRDominant
EMC7	ENST00000256545	chr15:34394057-34394058|-	TG	chr15:34394059-34394060|-	TC	YRDominant		UTP6	ENST00000261708	chr17:30228734-30228735|-	TA	chr17:30228699-30228700|-	CC	YRDominant
PALB2	ENST00000261584	chr16:23652579-23652580|-	CA	chr16:23652575-23652576|-	CC	YRDominant		AC009005.2	ENST00000588290	chr19:572315-572316|-	CA	chr19:572335-572336|-	CC	YRDominant
DDX54	ENST00000306014	chr12:113623269-113623270|-	CA	chr12:113623279-113623280|-	TC	YRDominant		PAXIP1-AS1	ENST00000608317	chr7:154795163-154795164|+	TG	chr7:154795206-154795207|+	CC	YRDominant
KIF24	ENST00000345050	chr9:34329237-34329238|-	CA	chr9:34329224-34329225|-	CC	YRDominant		CEP57	ENST00000325542	chr11:95523671-95523672|+	TA	chr11:95523661-95523662|+	CC	YRDominant
TEX10	ENST00000374902	chr9:103115220-103115221|-	TG	chr9:103115222-103115223|-	CC	YRDominant		ZNF222	ENST00000187879	chr19:44529532-44529533|+	CA	chr19:44529530-44529531|+	TC	YRDominant
PUS7	ENST00000481939	chr7:105162717-105162718|-	CA	chr7:105162718-105162719|-	CC	YRDominant		SARS	ENST00000234677	chr1:109756553-109756554|+	CA	chr1:109756552-109756553|+	TC	YRDominant
CTD-2007H13.3	ENST00000513175	chr5:98264891-98264892|+	TG	chr5:98264889-98264890|+	TC	YRDominant		RAB11A	ENST00000261890	chr15:66161828-66161829|+	CA	chr15:66161902-66161903|+	CC	YRDominant
PTDSS2	ENST00000532614	chr11:448242-448243|+	CA	chr11:448270-448271|+	CC	YRDominant		ZNF100	ENST00000358296	chr19:21950337-21950338|-	CA	chr19:21950378-21950379|-	TC	YRDominant
FBXL4	ENST00000369244	chr6:99395778-99395779|-	CA	chr6:99395820-99395821|-	CC	YRDominant		RP11-46H11.12	ENST00000424075	chr12:133464410-133464411|+	CA	chr12:133464429-133464430|+	CC	YRDominant
FANCF	ENST00000327470	chr11:22647385-22647386|-	TG	chr11:22647368-22647369|-	CC	YRDominant		ZNF223	ENST00000591793	chr19:44529532-44529533|+	CA	chr19:44529530-44529531|+	TC	YRDominant
CTD-2302E22.4	ENST00000561909	chr14:64010333-64010334|+	CA	chr14:64010328-64010329|+	CC	YRDominant		FANCF	ENST00000327470	chr11:22647385-22647386|-	TG	chr11:22647368-22647369|-	CC	YRDominant
CSPP1	ENST00000262210	chr8:67976660-67976661|+	TG	chr8:67976600-67976601|+	CC	YRDominant		CTSS	ENST00000368985	chr1:150738267-150738268|-	CA	chr1:150738253-150738254|-	TC	YRDominant
CCNA2	ENST00000274026	chr4:122745080-122745081|-	CA	chr4:122745086-122745087|-	CC	YRDominant		BCL2L13	ENST00000355028	chr22:18121546-18121547|+	TA	chr22:18121525-18121526|+	CC	YRDominant
SLMO2	ENST00000355937	chr20:57617963-57617964|-	CA	chr20:57617840-57617841|-	CC	YRDominant		ACP1	ENST00000272067	chr2:264946-264947|+	CG	chr2:264948-264949|+	CC	YRDominant
AGPAT4	ENST00000366911	chr6:161695092-161695093|-	CG	chr6:161695080-161695081|-	CC	YRDominant		MRPS31	ENST00000323563	chr13:41345304-41345305|-	CA	chr13:41345288-41345289|-	TC	YRDominant
SLC16A1-AS1	ENST00000435800	chr1:113499082-113499083|+	CA	chr1:113499029-113499030|+	TC	YRDominant		DNAJC16	ENST00000375849	chr1:15853357-15853358|+	CA	chr1:15853342-15853343|+	CC	YRDominant
MFN1	ENST00000471841	chr3:179065522-179065523|+	TA	chr3:179065510-179065511|+	CC	YRDominant		RP11-85K15.2	ENST00000556355	chr14:35451708-35451709|-	CA	chr14:35451725-35451726|-	TC	YRDominant
RINT1	ENST00000257700	chr7:105172656-105172657|+	CA	chr7:105172660-105172661|+	CC	YRDominant		SP140	ENST00000486687	chr2:231090480-231090481|+	CA	chr2:231090456-231090457|+	CC	YRDominant
CENPE	ENST00000265148	chr4:104119558-104119559|-	TA	chr4:104119506-104119507|-	CC	YRDominant		ATRIP	ENST00000320211	chr3:48488182-48488183|+	CA	chr3:48488181-48488182|+	CC	YRDominant
SND1	ENST00000354725	chr7:127292201-127292202|+	CA	chr7:127292247-127292248|+	TC	YRDominant		IMP4	ENST00000460766	chr2:131100469-131100470|+	CA	chr2:131100476-131100477|+	TC	YRDominant
SPTLC1	ENST00000262554	chr9:94877669-94877670|-	CG	chr9:94877670-94877671|-	CC	YRDominant		PCGF1	ENST00000475863	chr2:74734797-74734798|-	TA	chr2:74734801-74734802|-	CC	YRDominant
NBR1	ENST00000341165	chr17:41322497-41322498|+	CA	chr17:41322475-41322476|+	CC	YRDominant		ARPC3	ENST00000228825	chr12:110888129-110888130|-	CA	chr12:110888148-110888149|-	CC	YRDominant
TESK2	ENST00000341771	chr1:45956837-45956838|-	CA	chr1:45956834-45956835|-	TC	YRDominant		ZNF282	ENST00000262085	chr7:148892588-148892589|+	TA	chr7:148892637-148892638|+	TC	YRDominant
MPC2	ENST00000367846	chr1:167905232-167905233|-	CA	chr1:167905233-167905234|-	TC	YRDominant		FAM173B	ENST00000280330	chr5:10249931-10249932|-	TG	chr5:10249941-10249942|-	CC	YRDominant
DNAJC24	ENST00000465995	chr11:31391386-31391387|+	CG	chr11:31391410-31391411|+	TC	YRDominant		SF3B5	ENST00000367569	chr6:144416709-144416710|-	CA	chr6:144416752-144416753|-	TC	YRDominant
C11orf31	ENST00000534386	chr11:57508954-57508955|+	TG	chr11:57508930-57508931|+	CC	YRDominant		HLA-B	ENST00000412585	chr6:31324955-31324956|-	CA	chr6:31324956-31324957|-	TC	YRDominant
RP11-81H3.2	ENST00000549905	chr12:74686415-74686416|-	CA	chr12:74686419-74686420|-	TC	YRDominant		RP4-613A2.1	ENST00000417605	chr1:229644220-229644221|+	CA	chr1:229644198-229644199|+	TC	YRDominant
PSMA3	ENST00000216455	chr14:58711573-58711574|+	CA	chr14:58711612-58711613|+	CC	YRDominant		ZSCAN9	ENST00000425468	chr6:28193073-28193074|+	CA	chr6:28193021-28193022|+	TC	YRDominant
AAGAB	ENST00000261880	chr15:67546994-67546995|-	TG	chr15:67546996-67546997|-	CC	YRDominant		RP11-390E23.6	ENST00000607957	chr7:123389282-123389283|+	TA	chr7:123389249-123389250|+	CC	YRDominant
ZFR	ENST00000265069	chr5:32444818-32444819|-	CA	chr5:32444845-32444846|-	TC	YRDominant		NRD1	ENST00000352171	chr1:52344392-52344393|-	TG	chr1:52344394-52344395|-	CC	YRDominant
TP53TG1	ENST00000359941	chr7:86974819-86974820|-	TA	chr7:86974828-86974829|-	CC	YRDominant		RXRB	ENST00000374680	chr6:33168438-33168439|-	CG	chr6:33168436-33168437|-	TC	YRDominant
TAL1	ENST00000371884	chr1:47697516-47697517|-	TG	chr1:47697561-47697562|-	TC	YRDominant		FAF1	ENST00000396153	chr1:51425832-51425833|-	TA	chr1:51425789-51425790|-	CC	YRDominant
SCAND3	ENST00000530247	chr6:28583978-28583979|-	CG	chr6:28584063-28584064|-	CC	YRDominant		RP11-390F4.10	ENST00000412339	chr9:6704334-6704335|+	TG	chr9:6704307-6704308|+	TC	YRDominant
ZC3H13	ENST00000242848	chr13:46626859-46626860|-	CA	chr13:46626797-46626798|-	TC	YRDominant		RP11-303E16.7	ENST00000501068	chr16:81110923-81110924|+	TA	chr16:81110921-81110922|+	CC	YRDominant
POLA2	ENST00000265465	chr11:65029428-65029429|+	CA	chr11:65029427-65029428|+	CC	YRDominant		C6orf52	ENST00000503680	chr6:10694837-10694838|-	CG	chr6:10694838-10694839|-	CC	YRDominant
RBM14	ENST00000310137	chr11:66384100-66384101|+	CA	chr11:66384099-66384100|+	CC	YRDominant		TXNL4B	ENST00000562153	chr16:72127513-72127514|-	TA	chr16:72127518-72127519|-	CC	YRDominant
ZNF93	ENST00000343769	chr19:20011754-20011755|+	TG	chr19:20011699-20011700|+	CC	YRDominant		CETN3	ENST00000283122	chr5:89705602-89705603|-	TA	chr5:89705604-89705605|-	TC	YRDominant
ZNF691	ENST00000372508	chr1:43312336-43312337|+	CG	chr1:43312304-43312305|+	TC	YRDominant		C5orf34	ENST00000306862	chr5:43515249-43515250|-	TG	chr5:43515200-43515201|-	TC	YRDominant
RBM12B	ENST00000399300	chr8:94753209-94753210|-	CA	chr8:94753241-94753242|-	CC	YRDominant		SLC5A6	ENST00000310574	chr2:27435130-27435131|-	CA	chr2:27435162-27435163|-	TC	YRDominant
RBM14-RBM4	ENST00000412278	chr11:66384100-66384101|+	CA	chr11:66384099-66384100|+	CC	YRDominant		SNRNP200	ENST00000349783	chr2:96971283-96971284|-	CA	chr2:96971296-96971297|-	TC	YRDominant
SYS1-DBNDD2	ENST00000419593	chr20:43991890-43991891|+	TG	chr20:43991795-43991796|+	TC	YRDominant		ZNF844	ENST00000439326	chr19:12175545-12175546|+	CA	chr19:12175542-12175543|+	CC	YRDominant
SYS1	ENST00000426004	chr20:43991890-43991891|+	TG	chr20:43991795-43991796|+	TC	YRDominant		RP11-79P5.9	ENST00000607001	chr5:72794171-72794172|-	TG	chr5:72794147-72794148|-	TC	YRDominant
AP001347.6	ENST00000428809	chr21:15399763-15399764|+	CA	chr21:15399762-15399763|+	TC	YRDominant		DECR1	ENST00000220764	chr8:91013681-91013682|+	CG	chr8:91013683-91013684|+	CC	YRDominant
C12orf43	ENST00000445832	chr12:121454289-121454290|-	TG	chr12:121454293-121454294|-	CC	YRDominant		SF3B3	ENST00000302516	chr16:70557724-70557725|+	TG	chr16:70557720-70557721|+	TC	YRDominant
RBM4	ENST00000514361	chr11:66384100-66384101|+	CA	chr11:66384099-66384100|+	CC	YRDominant		UQCRH	ENST00000311672	chr1:46769362-46769363|+	TA	chr1:46769369-46769370|+	CC	YRDominant
RP11-950C14.7	ENST00000556236	chr14:75593822-75593823|+	TA	chr14:75593808-75593809|+	CC	YRDominant		BCLAF1	ENST00000353331	chr6:136610924-136610925|-	CG	chr6:136610921-136610922|-	TC	YRDominant
AC007204.2	ENST00000592245	chr19:20011754-20011755|+	TG	chr19:20011699-20011700|+	CC	YRDominant		SOS2	ENST00000216373	chr14:50698295-50698296|-	CA	chr14:50698297-50698298|-	CC	YRDominant
SNAI1	ENST00000244050	chr20:48599516-48599517|+	CA	chr20:48599515-48599516|+	TC	YRDominant		GGNBP2	ENST00000304718	chr17:34900812-34900813|+	CA	chr17:34900767-34900768|+	CC	YRDominant
STT3B	ENST00000295770	chr3:31574129-31574130|+	CA	chr3:31574090-31574091|+	CC	YRDominant		SRGN	ENST00000242465	chr10:70847860-70847861|+	CA	chr10:70847865-70847866|+	CC	YRDominant
TTF1	ENST00000334270	chr9:135282214-135282215|-	CA	chr9:135282226-135282227|-	CC	YRDominant		GS1-124K5.3	ENST00000450353	chr7:65958542-65958543|-	CA	chr7:65958543-65958544|-	TC	YRDominant
FAM86C1	ENST00000346333	chr11:71498579-71498580|+	CG	chr11:71498575-71498576|+	CC	YRDominant		ZNF264	ENST00000263095	chr19:57702867-57702868|+	CA	chr19:57702883-57702884|+	TC	YRDominant
C1D	ENST00000355848	chr2:68290138-68290139|-	CG	chr2:68290122-68290123|-	CC	YRDominant		KRAS	ENST00000311936	chr12:25403860-25403861|-	TA	chr12:25403862-25403863|-	CC	YRDominant
ZSCAN12	ENST00000361028	chr6:28367523-28367524|-	CA	chr6:28367456-28367457|-	TC	YRDominant		TMA16	ENST00000358572	chr4:164415800-164415801|+	CA	chr4:164415684-164415685|+	CC	YRDominant
TSNAX	ENST00000366639	chr1:231664420-231664421|+	CA	chr1:231664419-231664420|+	CC	YRDominant		CXorf56	ENST00000371594	chrX:118699371-118699372|-	CA	chrX:118699372-118699373|-	TC	YRDominant
APEX2	ENST00000374987	chrX:55026795-55026796|+	CA	chrX:55026815-55026816|+	CC	YRDominant		ERBB2	ENST00000406381	chr17:37844346-37844347|+	TG	chr17:37844349-37844350|+	TC	YRDominant
CDC42	ENST00000400259	chr1:22379163-22379164|+	CA	chr1:22379175-22379176|+	CC	YRDominant		RP11-545I5.3	ENST00000606388	chr6:146136044-146136045|+	CG	chr6:146136060-146136061|+	TC	YRDominant
MTO1	ENST00000498286	chr6:74171459-74171460|+	CG	chr6:74171462-74171463|+	CC	YRDominant		TMEM97	ENST00000226230	chr17:26646233-26646234|+	CA	chr17:26646227-26646228|+	TC	YRDominant
SMIM20	ENST00000506197	chr4:25916007-25916008|+	CA	chr4:25915841-25915842|+	CC	YRDominant		RARS	ENST00000231572	chr5:167913475-167913476|+	CA	chr5:167913474-167913475|+	CC	YRDominant
ZNF431	ENST00000594425	chr19:21324842-21324843|+	TG	chr19:21324838-21324839|+	CC	YRDominant		MRPL15	ENST00000260102	chr8:55047789-55047790|+	CA	chr8:55047817-55047818|+	CC	YRDominant
TSNAX-DISC1	ENST00000602567	chr1:231664420-231664421|+	CA	chr1:231664419-231664420|+	CC	YRDominant		NOP58	ENST00000264279	chr2:203130493-203130494|+	CA	chr2:203130485-203130486|+	CC	YRDominant
ZFAND5	ENST00000237937	chr9:74980123-74980124|-	CG	chr9:74980162-74980163|-	CC	YRDominant		GPX4	ENST00000354171	chr19:1104068-1104069|+	TA	chr19:1104066-1104067|+	CC	YRDominant
BTF3	ENST00000380591	chr5:72794255-72794256|+	CA	chr5:72794267-72794268|+	CC	YRDominant		WDR1	ENST00000382451	chr4:10118417-10118418|-	CA	chr4:10118423-10118424|-	CC	YRDominant
PPFIA1	ENST00000253925	chr11:70116795-70116796|+	TA	chr11:70116826-70116827|+	CC	YRDominant		ZBTB3	ENST00000394807	chr11:62521619-62521620|-	TG	chr11:62521621-62521622|-	CC	YRDominant
ITPKC	ENST00000263370	chr19:41222897-41222898|+	TA	chr19:41222908-41222909|+	CC	YRDominant		MDH2	ENST00000315758	chr7:75677368-75677369|+	CA	chr7:75677367-75677368|+	TC	YRDominant
COX8A	ENST00000314133	chr11:63742091-63742092|+	CA	chr11:63742090-63742091|+	CC	YRDominant		BARD1	ENST00000260947	chr2:215674406-215674407|-	CA	chr2:215674424-215674425|-	TC	YRDominant
C12orf44	ENST00000336854	chr12:52463756-52463757|+	CG	chr12:52463800-52463801|+	CC	YRDominant		NAT9	ENST00000357814	chr17:72772469-72772470|-	TG	chr17:72772471-72772472|-	CC	YRDominant
C12orf73	ENST00000378090	chr12:104350924-104350925|-	CA	chr12:104350976-104350977|-	CC	YRDominant		ATRX	ENST00000373344	chrX:77041662-77041663|-	TG	chrX:77041701-77041702|-	CC	YRDominant
ZC3H6	ENST00000409871	chr2:113033176-113033177|+	CA	chr2:113033191-113033192|+	CC	YRDominant		HELB	ENST00000545134	chr12:66696359-66696360|+	TG	chr12:66696353-66696354|+	CC	YRDominant
CPSF3L	ENST00000435064	chr1:1260037-1260038|-	CA	chr1:1260016-1260017|-	CC	YRDominant		TRAK2	ENST00000332624	chr2:202316269-202316270|-	CA	chr2:202316208-202316209|-	CC	YRDominant
RP11-255H23.2	ENST00000471224	chr19:23945773-23945774|+	CA	chr19:23945821-23945822|+	TC	YRDominant		CD69	ENST00000228434	chr12:9913496-9913497|-	CA	chr12:9913499-9913500|-	TC	YRDominant
PMF1-BGLAP	ENST00000490491	chr1:156182797-156182798|+	CA	chr1:156182796-156182797|+	TC	YRDominant		ARPC5L	ENST00000353214	chr9:127624408-127624409|+	CA	chr9:127624391-127624392|+	CC	YRDominant
RPSAP58	ENST00000496398	chr19:23945773-23945774|+	CA	chr19:23945821-23945822|+	TC	YRDominant		ATP5C1	ENST00000356708	chr10:7830141-7830142|+	TG	chr10:7830139-7830140|+	CC	YRDominant
AP000721.4	ENST00000535431	chr11:63742091-63742092|+	CA	chr11:63742090-63742091|+	CC	YRDominant		UTP11L	ENST00000373014	chr1:38478405-38478406|+	CA	chr1:38478387-38478388|+	CC	YRDominant
PMF1	ENST00000565805	chr1:156182797-156182798|+	CA	chr1:156182796-156182797|+	TC	YRDominant		XXYLT1-AS2	ENST00000447975	chr3:194868560-194868561|+	CA	chr3:194868575-194868576|+	TC	YRDominant
RP11-316O14.1	ENST00000601508	chr2:220363248-220363249|-	CA	chr2:220363221-220363222|-	CC	YRDominant		C12orf60	ENST00000527783	chr12:14956669-14956670|+	TA	chr12:14956647-14956648|+	TC	YRDominant
POT1	ENST00000393329	chr7:124569878-124569879|-	TA	chr7:124569873-124569874|-	TC	YRDominant		NUP214	ENST00000359428	chr9:134000978-134000979|+	CA	chr9:134001026-134001027|+	CC	YRDominant
C12orf73	ENST00000543740	chr12:104359484-104359485|-	CA	chr12:104359506-104359507|-	CC	YRDominant		ZNF485	ENST00000361807	chr10:44101885-44101886|+	CG	chr10:44101875-44101876|+	CC	YRDominant
ZNHIT3	ENST00000588253	chr17:34842524-34842525|+	CA	chr17:34842527-34842528|+	TC	YRDominant		AARSD1	ENST00000427569	chr17:41116470-41116471|-	CA	chr17:41116471-41116472|-	TC	YRDominant
CPSF3	ENST00000238112	chr2:9563759-9563760|+	TA	chr2:9563810-9563811|+	TC	YRDominant		ZNF788	ENST00000601686	chr19:12203077-12203078|+	CA	chr19:12203116-12203117|+	TC	YRDominant
TRAPPC2	ENST00000359680	chrX:13752671-13752672|-	TG	chrX:13752693-13752694|-	TC	YRDominant		SLC25A16	ENST00000609923	chr10:70287244-70287245|-	TA	chr10:70287216-70287217|-	CC	YRDominant
HIST3H2BB	ENST00000369160	chr1:228645803-228645804|+	CG	chr1:228645807-228645808|+	TC	YRDominant		LPXN	ENST00000528954	chr11:58345510-58345511|-	ca	chr11:58345603-58345604|-	CC	YRDominant
ZNF425	ENST00000378061	chr7:148823393-148823394|-	TG	chr7:148823397-148823398|-	CC	YRDominant		TRAP1	ENST00000246957	chr16:3767519-3767520|-	TG	chr16:3767521-3767522|-	TC	YRDominant
SNX2	ENST00000379516	chr5:122110776-122110777|+	CG	chr5:122110785-122110786|+	TC	YRDominant		YWHAE	ENST00000264335	chr17:1303499-1303500|-	CA	chr17:1303500-1303501|-	CC	YRDominant
ZNF169	ENST00000395395	chr9:97021641-97021642|+	CA	chr9:97021640-97021641|+	TC	YRDominant		GUF1	ENST00000281543	chr4:44680469-44680470|+	TG	chr4:44680473-44680474|+	TC	YRDominant
ZNF766	ENST00000439461	chr19:52772839-52772840|+	CA	chr19:52772843-52772844|+	CC	YRDominant		IWS1	ENST00000295321	chr2:128284057-128284058|-	CA	chr2:128284058-128284059|-	CC	YRDominant
UBN2	ENST00000473989	chr7:138915994-138915995|+	TA	chr7:138915982-138915983|+	CC	YRDominant		ZNF441	ENST00000357901	chr19:11877884-11877885|+	TG	chr19:11877872-11877873|+	TC	YRDominant
TRIM11	ENST00000284551	chr1:228594541-228594542|-	TG	chr1:228594533-228594534|-	CC	YRDominant		SLFN12L	ENST00000361112	chr17:33864777-33864778|-	CA	chr17:33864780-33864781|-	TC	YRDominant
RP11-79P5.9	ENST00000607001	chr5:72794150-72794151|-	TA	chr5:72794153-72794154|-	CC	YRDominant		UBE2V1	ENST00000340309	chr20:48732490-48732491|-	CG	chr20:48732477-48732478|-	CC	YRDominant
USP45	ENST00000392738	chr6:99963293-99963294|-	TG	chr6:99963279-99963280|-	CC	YRDominant		ZC3H6	ENST00000409871	chr2:113033208-113033209|+	CA	chr2:113033191-113033192|+	CC	YRDominant
PLA2G6	ENST00000402064	chr22:38577720-38577721|-	CA	chr22:38577721-38577722|-	CC	YRDominant		ZNF714	ENST00000596053	chr19:21265008-21265009|+	TG	chr19:21265004-21265005|+	CC	YRDominant
MYH9	ENST00000216181	chr22:36784009-36784010|-	CA	chr22:36784002-36784003|-	CC	YRDominant		PGLS	ENST00000252603	chr19:17622481-17622482|+	CA	chr19:17622457-17622458|+	CC	YRDominant
MFAP1	ENST00000267812	chr15:44116887-44116888|-	TA	chr15:44116843-44116844|-	TC	YRDominant		CLUHP3	ENST00000254109	chr16:31711901-31711902|+	TG	chr16:31711914-31711915|+	CC	YRDominant
ZCWPW1	ENST00000398027	chr7:100026297-100026298|-	CG	chr7:100026298-100026299|-	CC	YRDominant		CYB5R4	ENST00000369681	chr6:84569394-84569395|+	CG	chr6:84569454-84569455|+	CC	YRDominant
ADD2	ENST00000403045	chr2:70995328-70995329|-	CA	chr2:70995329-70995330|-	TC	YRDominant		WDYHV1	ENST00000523551	chr8:124429013-124429014|+	CA	chr8:124429043-124429044|+	TC	YRDominant
ZNF775	ENST00000483664	chr7:150076449-150076450|+	CA	chr7:150076387-150076388|+	CC	YRDominant		RIOK2	ENST00000283109	chr5:96518945-96518946|-	TA	chr5:96518948-96518949|-	CC	YRDominant
LL09NC01-251B2.3	ENST00000610187	chr9:137000904-137000905|-	CA	chr9:137001096-137001097|-	CC	YRDominant		RAD54B	ENST00000336148	chr8:95487338-95487339|-	CG	chr8:95487339-95487340|-	CC	YRDominant
PRDX3	ENST00000356951	chr10:120938338-120938339|-	CG	chr10:120938336-120938337|-	TC	YRDominant		PHF5A	ENST00000216252	chr22:41864679-41864680|-	CG	chr22:41864681-41864682|-	TC	YRDominant
FAM115A	ENST00000479870	chr7:143599254-143599255|-	CA	chr7:143599228-143599229|-	CC	YRDominant		RFXAP	ENST00000255476	chr13:37393362-37393363|+	CG	chr13:37393378-37393379|+	TC	YRDominant
PDCD7	ENST00000204549	chr15:65426145-65426146|-	CA	chr15:65426141-65426142|-	TC	YRDominant		ZNF770	ENST00000356321	chr15:35280492-35280493|-	CA	chr15:35280451-35280452|-	CC	YRDominant
WASL	ENST00000223023	chr7:123389034-123389035|-	CA	chr7:123389019-123389020|-	CC	YRDominant		NENF	ENST00000366988	chr1:212606278-212606279|+	CG	chr1:212606261-212606262|+	CC	YRDominant
IER2	ENST00000292433	chr19:13261312-13261313|+	CA	chr19:13261264-13261265|+	TC	YRDominant		CTD-2292P10.4	ENST00000520572	chr8:143808417-143808418|-	CA	chr8:143808423-143808424|-	CC	YRDominant
PDE12	ENST00000311180	chr3:57542054-57542055|+	CA	chr3:57542017-57542018|+	TC	YRDominant		GGCX	ENST00000233838	chr2:85788615-85788616|-	CA	chr2:85788610-85788611|-	TC	YRDominant
WDR75	ENST00000314761	chr2:190306199-190306200|+	CA	chr2:190306198-190306199|+	CC	YRDominant		C12orf73	ENST00000543740	chr12:104359484-104359485|-	CA	chr12:104359506-104359507|-	CC	YRDominant
FUT4	ENST00000358752	chr11:94277086-94277087|+	CG	chr11:94277110-94277111|+	TC	YRDominant		IER3	ENST00000259874	chr6:30712323-30712324|-	CA	chr6:30712326-30712327|-	CC	YRDominant
BX322557.10	ENST00000400362	chr21:46707996-46707997|+	CA	chr21:46707969-46707970|+	CC	YRDominant		TMEM44-AS1	ENST00000453671	chr3:194304719-194304720|+	CG	chr3:194304722-194304723|+	TC	YRDominant
METTL5	ENST00000409837	chr2:170681414-170681415|-	CG	chr2:170681419-170681420|-	CC	YRDominant		CTD-2006C1.10	ENST00000547473	chr19:12163775-12163776|-	CA	chr19:12163745-12163746|-	TC	YRDominant
NFXL1	ENST00000464756	chr4:47916599-47916600|-	TA	chr4:47916597-47916598|-	CC	YRDominant		IL10RA	ENST00000227752	chr11:117857108-117857109|+	CA	chr11:117857111-117857112|+	TC	YRDominant
RP3-406P24.4	ENST00000606564	chr6:4019051-4019052|+	TA	chr6:4019064-4019065|+	CC	YRDominant		AZI2	ENST00000479665	chr3:28390515-28390516|-	CG	chr3:28390535-28390536|-	CC	YRDominant
WARS2	ENST00000235521	chr1:119683256-119683257|-	CA	chr1:119683275-119683276|-	CC	YRDominant		KAT7	ENST00000259021	chr17:47866042-47866043|+	CG	chr17:47866052-47866053|+	TC	YRDominant
WSB1	ENST00000262394	chr17:25621139-25621140|+	CA	chr17:25621138-25621139|+	CC	YRDominant		KIAA1429	ENST00000297591	chr8:95565678-95565679|-	CA	chr8:95565696-95565697|-	CC	YRDominant
MGAT4B	ENST00000292591	chr5:179233865-179233866|-	CA	chr5:179233907-179233908|-	cc	YRDominant		WBSCR27	ENST00000297873	chr7:73256845-73256846|-	CA	chr7:73256846-73256847|-	CC	YRDominant
NDUFS4	ENST00000296684	chr5:52856468-52856469|+	CA	chr5:52856467-52856468|+	TC	YRDominant		CHCHD2	ENST00000395422	chr7:56174168-56174169|-	CA	chr7:56174174-56174175|-	TC	YRDominant
POP7	ENST00000303151	chr7:100303755-100303756|+	CG	chr7:100303753-100303754|+	CC	YRDominant		PLK1S1	ENST00000424111	chr20:21106722-21106723|+	CA	chr20:21106690-21106691|+	TC	YRDominant
ARPC5L	ENST00000353214	chr9:127624399-127624400|+	TG	chr9:127624391-127624392|+	CC	YRDominant		VAMP8	ENST00000432071	chr2:85788743-85788744|+	CA	chr2:85788718-85788719|+	CC	YRDominant
NOL9	ENST00000377705	chr1:6614572-6614573|-	TG	chr1:6614589-6614590|-	TC	YRDominant		ZNF888	ENST00000596623	chr19:53426680-53426681|-	TG	chr19:53426725-53426726|-	cc	YRDominant
YPEL5	ENST00000379519	chr2:30369840-30369841|+	TA	chr2:30369834-30369835|+	CC	YRDominant		COPB2	ENST00000333188	chr3:139108484-139108485|-	CA	chr3:139108481-139108482|-	TC	YRDominant
MED15	ENST00000433831	chr22:20861902-20861903|+	TG	chr22:20861900-20861901|+	TC	YRDominant		S1PR4	ENST00000246115	chr19:3178769-3178770|+	CA	chr19:3178766-3178767|+	CC	YRDominant
RP11-677M14.7	ENST00000499143	chr11:124670323-124670324|+	CA	chr11:124670359-124670360|+	CC	YRDominant		SERINC4	ENST00000319327	chr15:44092702-44092703|-	CA	chr15:44092713-44092714|-	TC	YRDominant
RP11-602N24.3	ENST00000609440	chr4:110736537-110736538|-	CA	chr4:110736538-110736539|-	CC	YRDominant		HIST1H1C	ENST00000343677	chr6:26056697-26056698|-	CA	chr6:26056698-26056699|-	TC	YRDominant
DONSON	ENST00000303113	chr21:34960981-34960982|-	TG	chr21:34960985-34960986|-	TC	YRDominant		CCDC51	ENST00000395696	chr3:48481528-48481529|-	CA	chr3:48481432-48481433|-	CC	YRDominant
TMEM129	ENST00000303277	chr4:1723077-1723078|-	CG	chr4:1723078-1723079|-	CC	YRDominant		TMEM106B	ENST00000396667	chr7:12250957-12250958|+	CA	chr7:12250955-12250956|+	TC	YRDominant
MORC3	ENST00000400485	chr21:37692494-37692495|+	CA	chr21:37692493-37692494|+	CC	YRDominant		ZNF778	ENST00000433976	chr16:89284128-89284129|+	CG	chr16:89284110-89284111|+	CC	YRDominant
HELB	ENST00000545134	chr12:66696354-66696355|+	CG	chr12:66696280-66696281|+	TC	YRDominant		ISG20L2	ENST00000313146	chr1:156698236-156698237|-	CG	chr1:156698227-156698228|-	TC	YRDominant
AASDHPPT	ENST00000278618	chr11:105948384-105948385|+	CG	chr11:105948393-105948394|+	CC	YRDominant		HAX1	ENST00000328703	chr1:154245084-154245085|+	TG	chr1:154245123-154245124|+	TC	YRDominant
ZNF672	ENST00000306562	chr1:249132445-249132446|+	CA	chr1:249132443-249132444|+	TC	YRDominant		RPRD1B	ENST00000373433	chr20:36661961-36661962|+	CA	chr20:36661960-36661961|+	TC	YRDominant
CDK19	ENST00000323817	chr6:111137087-111137088|-	TA	chr6:111137057-111137058|-	CC	YRDominant		AC002117.1	ENST00000589950	chr17:43238904-43238905|-	TG	chr17:43238868-43238869|-	CC	YRDominant
CKAP2	ENST00000378037	chr13:53029595-53029596|+	TG	chr13:53029593-53029594|+	TC	YRDominant		EIF2B2	ENST00000266126	chr14:75469636-75469637|+	TG	chr14:75469643-75469644|+	TC	YRDominant
VAMP8	ENST00000432071	chr2:85788743-85788744|+	CA	chr2:85788750-85788751|+	CC	YRDominant		POLR3E	ENST00000299853	chr16:22308453-22308454|+	TG	chr16:22308501-22308502|+	cc	YRDominant
MANBA	ENST00000514430	chr4:103682138-103682139|-	TA	chr4:103682105-103682106|-	TC	YRDominant		SMNDC1	ENST00000369603	chr10:112064677-112064678|-	CG	chr10:112064640-112064641|-	CC	YRDominant
PEX12	ENST00000225873	chr17:33905586-33905587|-	CA	chr17:33905609-33905610|-	TC	YRDominant		GMDS	ENST00000380815	chr6:2245807-2245808|-	CA	chr6:2245838-2245839|-	CC	YRDominant
RP11-126K1.2	ENST00000447795	chr1:151254372-151254373|-	CA	chr1:151254400-151254401|-	CC	YRDominant		CPEB2-AS1	ENST00000500394	chr4:15003619-15003620|-	CA	chr4:15003659-15003660|-	CC	YRDominant
LRCH4	ENST00000310300	chr7:100183751-100183752|-	CA	chr7:100183752-100183753|-	TC	YRDominant		SH3TC1	ENST00000503284	chr4:8203385-8203386|+	CA	chr4:8203472-8203473|+	cc	YRDominant
FGD6	ENST00000343958	chr12:95611218-95611219|-	CG	chr12:95611221-95611222|-	CC	YRDominant		CNOT3	ENST00000221232	chr19:54641477-54641478|+	CA	chr19:54641476-54641477|+	CC	YRDominant
TOMM6	ENST00000398884	chr6:41755432-41755433|+	CA	chr6:41755416-41755417|+	CC	YRDominant		C1orf52	ENST00000294661	chr1:85725324-85725325|-	CG	chr1:85725348-85725349|-	CC	YRDominant
RP11-620J15.3	ENST00000546580	chr12:58329878-58329879|-	TA	chr12:58329830-58329831|-	TC	YRDominant		SDHAF1	ENST00000378887	chr19:36486111-36486112|+	TG	chr19:36486099-36486100|+	CC	YRDominant
RP11-755B10.4	ENST00000606192	chr3:57583467-57583468|+	CA	chr3:57583494-57583495|+	CC	YRDominant		RNF20	ENST00000389120	chr9:104296175-104296176|+	TG	chr9:104296143-104296144|+	CC	YRDominant
CHCHD3	ENST00000262570	chr7:132766849-132766850|-	CA	chr7:132766850-132766851|-	TC	YRDominant		SELT	ENST00000471696	chr3:150321107-150321108|+	TG	chr3:150321116-150321117|+	TC	YRDominant
ZDHHC3	ENST00000296127	chr3:45017665-45017666|-	CA	chr3:45017662-45017663|-	CC	YRDominant		ZFP62	ENST00000506377	chr5:180288258-180288259|-	TG	chr5:180288157-180288158|-	CC	YRDominant
RP4-593H12.1	ENST00000610269	chr7:107220593-107220594|-	CA	chr7:107220554-107220555|-	TC	YRDominant		FNBP4	ENST00000263773	chr11:47788865-47788866|-	CG	chr11:47788860-47788861|-	TC	YRDominant
PNKP	ENST00000322344	chr19:50370832-50370833|-	CA	chr19:50370833-50370834|-	TC	YRDominant		PLP2	ENST00000376327	chrX:49028254-49028255|+	CA	chrX:49028244-49028245|+	CC	YRDominant
TAF12	ENST00000373824	chr1:28969596-28969597|-	TA	chr1:28969537-28969538|-	TC	YRDominant		RP11-756H6.1	ENST00000547552	chr12:57824991-57824992|+	TA	chr12:57824973-57824974|+	CC	YRDominant
NPC2	ENST00000434013	chr14:74960041-74960042|-	CA	chr14:74960003-74960004|-	TC	YRDominant		COPB1	ENST00000249923	chr11:14521356-14521357|-	CA	chr11:14521407-14521408|-	CC	YRDominant
AC132192.1	ENST00000596206	chr11:9482204-9482205|-	TG	chr11:9482169-9482170|-	CC	YRDominant		ZNF680	ENST00000309683	chr7:64023448-64023449|-	TG	chr7:64023452-64023453|-	CC	YRDominant
AP001437.1	ENST00000608783	chr21:38738303-38738304|-	TG	chr21:38738463-38738464|-	CC	YRDominant		FAM86C1	ENST00000346333	chr11:71498579-71498580|+	CG	chr11:71498575-71498576|+	CC	YRDominant
ZNF888	ENST00000596623	chr19:53426680-53426681|-	TG	chr19:53426725-53426726|-	cc	YRDominant		RPL19	ENST00000225430	chr17:37356597-37356598|+	CA	chr17:37356569-37356570|+	TC	YRDominant
RDX	ENST00000528498	chr11:110167338-110167339|-	CA	chr11:110167365-110167366|-	cc	YRDominant		RP11-138I1.2	ENST00000580996	chr17:16319973-16319974|-	CA	chr17:16319970-16319971|-	TC	YRDominant
CWC25	ENST00000225428	chr17:36981573-36981574|-	TA	chr17:36981589-36981590|-	TC	YRDominant		C12orf23	ENST00000548125	chr12:107349684-107349685|+	CA	chr12:107349683-107349684|+	CC	YRDominant
VPS25	ENST00000253794	chr17:40925466-40925467|+	TA	chr17:40925456-40925457|+	CC	YRDominant		DFNB59	ENST00000409117	chr2:179316061-179316062|+	CA	chr2:179316107-179316108|+	CC	YRDominant
HMGB2	ENST00000296503	chr4:174256296-174256297|-	CA	chr4:174256297-174256298|-	TC	YRDominant		FAM86JP	ENST00000485843	chr3:125635443-125635444|+	CA	chr3:125635454-125635455|+	CC	YRDominant
TFB1M	ENST00000367166	chr6:155635617-155635618|-	CG	chr6:155635618-155635619|-	TC	YRDominant		BRD8	ENST00000254900	chr5:137514668-137514669|-	CA	chr5:137514682-137514683|-	CC	YRDominant
ENDOV	ENST00000518137	chr17:78388988-78388989|+	CG	chr17:78388982-78388983|+	CC	YRDominant		HERC4	ENST00000395198	chr10:69835039-69835040|-	ca	chr10:69834982-69834983|-	tc	YRDominant
RP11-1060J15.4	ENST00000536317	chr12:27863655-27863656|-	CG	chr12:27863679-27863680|-	CC	YRDominant		AP006621.5	ENST00000525941	chr11:777613-777614|+	CG	chr11:777608-777609|+	CC	YRDominant
MYL4	ENST00000572316	chr17:45286393-45286394|+	TG	chr17:45286431-45286432|+	TC	YRDominant		RDX	ENST00000528498	chr11:110167336-110167337|-	TA	chr11:110167365-110167366|-	cc	YRDominant
GS1-279B7.2	ENST00000609881	chr1:185286729-185286730|+	TG	chr1:185286731-185286732|+	TC	YRDominant		RP11-166B2.8	ENST00000574364	chr16:11945485-11945486|+	CA	chr16:11945512-11945513|+	TC	YRDominant
TOR4A	ENST00000357503	chr9:140172177-140172178|+	TA	chr9:140172173-140172174|+	CC	YRDominant		RP11-379H18.1	ENST00000605778	chr7:35734880-35734881|+	CG	chr7:35734858-35734859|+	CC	YRDominant
FANCM	ENST00000267430	chr14:45605142-45605143|+	TG	chr14:45605132-45605133|+	TC	YRDominant		PAG1	ENST00000220597	chr8:82024302-82024303|-	CA	chr8:82024299-82024300|-	TC	YRDominant
NPC1	ENST00000269228	chr18:21166849-21166850|-	CA	chr18:21166855-21166856|-	TC	YRDominant		RFX5	ENST00000290524	chr1:151319724-151319725|-	CA	chr1:151319725-151319726|-	CC	YRDominant
NGLY1	ENST00000417874	chr3:25831393-25831394|-	CA	chr3:25831455-25831456|-	TC	YRDominant		CD2BP2	ENST00000305596	chr16:30366626-30366627|-	CA	chr16:30366582-30366583|-	CC	YRDominant
RP11-545I5.3	ENST00000606388	chr6:146136044-146136045|+	CG	chr6:146136060-146136061|+	TC	YRDominant		DPP8	ENST00000341861	chr15:65809587-65809588|-	ca	chr15:65809588-65809589|-	tc	YRDominant
BAK1	ENST00000374467	chr6:33548052-33548053|-	CA	chr6:33547982-33547983|-	TC	YRDominant		RBM39	ENST00000361162	chr20:34330157-34330158|-	CA	chr20:34330140-34330141|-	CC	YRDominant
KIAA0101	ENST00000560234	chr15:64679878-64679879|-	TA	chr15:64679896-64679897|-	TC	YRDominant		MRPL55	ENST00000391867	chr1:228296999-228297000|-	CA	chr1:228297000-228297001|-	CC	YRDominant
ZNF106	ENST00000565380	chr15:42783310-42783311|-	TG	chr15:42783221-42783222|-	CC	YRDominant		RP11-464F9.1	ENST00000399449	chr10:75490247-75490248|-	CA	chr10:75490248-75490249|-	CC	YRDominant
TFPI	ENST00000233156	chr2:188419189-188419190|-	CG	chr2:188419176-188419177|-	CC	YRDominant		ROCK1	ENST00000399799	chr18:18691638-18691639|-	CA	chr18:18691639-18691640|-	CC	YRDominant
DDRGK1	ENST00000354488	chr20:3185325-3185326|-	TA	chr20:3185327-3185328|-	CC	YRDominant		RP11-162G10.5	ENST00000429214	chr10:38146676-38146677|+	CA	chr10:38146675-38146676|+	CC	YRDominant
HEATR1	ENST00000366582	chr1:236767815-236767816|-	TA	chr1:236767809-236767810|-	TC	YRDominant		RP11-574K11.28	ENST00000580790	chr10:75490247-75490248|-	CA	chr10:75490248-75490249|-	CC	YRDominant
FAM102A	ENST00000373095	chr9:130742811-130742812|-	CA	chr9:130742814-130742815|-	CC	YRDominant		BMS1P4	ENST00000584747	chr10:75490247-75490248|-	CA	chr10:75490248-75490249|-	CC	YRDominant
RP11-261C10.3	ENST00000417964	chr1:243265012-243265013|-	CA	chr1:243264979-243264980|-	TC	YRDominant		RP11-277B15.3	ENST00000606967	chr1:167189772-167189773|-	CA	chr1:167189773-167189774|-	TC	YRDominant
RAB1A	ENST00000494188	chr2:65357239-65357240|-	CA	chr2:65357240-65357241|-	CC	YRDominant		NDUFA4	ENST00000339600	chr7:10979758-10979759|-	TG	chr7:10979713-10979714|-	TC	YRDominant
FBXW2	ENST00000608872	chr9:123555668-123555669|-	TG	chr9:123555670-123555671|-	CC	YRDominant		NFXL1	ENST00000464756	chr4:47916599-47916600|-	TA	chr4:47916548-47916549|-	TC	YRDominant
CAMLG	ENST00000297156	chr5:134074241-134074242|+	TA	chr5:134074237-134074238|+	CC	YRDominant		JOSD1	ENST00000216039	chr22:39096944-39096945|-	CA	chr22:39096946-39096947|-	CC	YRDominant
NABP2	ENST00000399713	chr12:56615862-56615863|+	TA	chr12:56615860-56615861|+	TC	YRDominant		MRPS27	ENST00000261413	chr5:71616050-71616051|-	CA	chr5:71616065-71616066|-	CC	YRDominant
RP11-367J11.3	ENST00000504402	chr4:7105108-7105109|-	TA	chr4:7105120-7105121|-	CC	YRDominant		TEX10	ENST00000374902	chr9:103115220-103115221|-	TG	chr9:103115222-103115223|-	CC	YRDominant
C1orf27	ENST00000367470	chr1:186344992-186344993|+	TG	chr1:186345014-186345015|+	CC	YRDominant		SEC14L1	ENST00000392476	chr17:75084790-75084791|+	TG	chr17:75084788-75084789|+	CC	YRDominant
DSCR4	ENST00000398948	chr21:39493441-39493442|-	ca	chr21:39493442-39493443|-	cc	YRDominant		RP11-452F19.3	ENST00000450784	chr1:222988391-222988392|+	CG	chr1:222988390-222988391|+	CC	YRDominant
HMOX2	ENST00000406590	chr16:4524736-4524737|+	CA	chr16:4524766-4524767|+	CC	YRDominant		DISP1	ENST00000495684	chr1:222988391-222988392|+	CG	chr1:222988390-222988391|+	CC	YRDominant
RP3-449O17.1	ENST00000428294	chr22:38794877-38794878|-	CA	chr22:38794872-38794873|-	TC	YRDominant		RP11-65J21.3	ENST00000570945	chr16:14396185-14396186|+	CA	chr16:14396151-14396152|+	TC	YRDominant
XIST	ENST00000429829	chrX:73072548-73072549|-	CA	chrX:73072516-73072517|-	CC	YRDominant		EEA1	ENST00000322349	chr12:93323099-93323100|-	CA	chr12:93323034-93323035|-	TC	YRDominant
CTA-292E10.6	ENST00000458080	chr22:29196721-29196722|+	CA	chr22:29196720-29196721|+	CC	YRDominant		MFF	ENST00000304593	chr2:228189966-228189967|+	CA	chr2:228189985-228189986|+	CC	YRDominant
C22orf39	ENST00000509549	chr22:19435236-19435237|-	CG	chr22:19435223-19435224|-	CC	YRDominant		INTS5	ENST00000330574	chr11:62420773-62420774|-	CA	chr11:62420764-62420765|-	CC	YRDominant
ARCN1	ENST00000534182	chr11:118443131-118443132|+	CA	chr11:118443154-118443155|+	CC	YRDominant		ZNF721	ENST00000338977	chr4:492944-492945|-	CA	chr4:492945-492946|-	CC	YRDominant
HIRA	ENST00000541063	chr22:19435236-19435237|-	CG	chr22:19435223-19435224|-	CC	YRDominant		ZNF691	ENST00000372508	chr1:43312290-43312291|+	CA	chr1:43312335-43312336|+	CC	YRDominant
RP4-616B8.4	ENST00000570096	chr20:37590788-37590789|-	CA	chr20:37590789-37590790|-	CC	YRDominant		RP11-509J21.1	ENST00000423112	chr9:3526484-3526485|+	TA	chr9:3526509-3526510|+	CC	YRDominant
NLRP1	ENST00000576905	chr17:5522743-5522744|-	ca	chr17:5522739-5522740|-	tc	YRDominant		IFFO2	ENST00000455833	chr1:19283169-19283170|-	CA	chr1:19283125-19283126|-	CC	YRDominant
RNU12	ENST00000602478	chr22:43011249-43011250|+	TA	chr22:43011246-43011247|+	CC	YRDominant		SAFB2	ENST00000252542	chr19:5622818-5622819|-	CG	chr19:5622812-5622813|-	CC	YRDominant
TBX18	ENST00000606784	chr6:85473167-85473168|-	CA	chr6:85473201-85473202|-	CC	YRDominant		KATNBL1	ENST00000256544	chr15:34502235-34502236|-	CA	chr15:34502237-34502238|-	CC	YRDominant
SNRPG	ENST00000272348	chr2:70520848-70520849|-	TA	chr2:70520850-70520851|-	CC	YRDominant		ADH5	ENST00000296412	chr4:100009863-100009864|-	CA	chr4:100009864-100009865|-	CC	YRDominant
SPATA24	ENST00000302091	chr5:138739766-138739767|-	TA	chr5:138739777-138739778|-	CC	YRDominant		DESI2	ENST00000302550	chr1:244816388-244816389|+	CA	chr1:244816434-244816435|+	TC	YRDominant
CCNG1	ENST00000393929	chr5:162864612-162864613|+	CG	chr5:162864600-162864601|+	CC	YRDominant		TOP1	ENST00000361337	chr20:39657462-39657463|+	CA	chr20:39657498-39657499|+	TC	YRDominant
RP11-867G23.8	ENST00000580881	chr11:66115586-66115587|+	CG	chr11:66115630-66115631|+	cc	YRDominant		MTHFR	ENST00000376590	chr1:11866020-11866021|-	CA	chr1:11865965-11865966|-	TC	YRDominant
ZC3H4	ENST00000594019	chr19:47615485-47615486|-	ca	chr19:47615514-47615515|-	tc	YRDominant		BPHL	ENST00000380379	chr6:3118968-3118969|+	TG	chr6:3118966-3118967|+	CC	YRDominant
GPBP1L1	ENST00000493083	chr1:46153732-46153733|-	TA	chr1:46153734-46153735|-	TC	YRDominant		POP1	ENST00000401707	chr8:99129520-99129521|+	CA	chr8:99129539-99129540|+	TC	YRDominant
ZNF274	ENST00000599438	chr19:58694435-58694436|+	CA	chr19:58694471-58694472|+	TC	YRDominant		CPSF3L	ENST00000435064	chr1:1260037-1260038|-	CA	chr1:1260016-1260017|-	CC	YRDominant
RAB21	ENST00000261263	chr12:72148642-72148643|+	CG	chr12:72148688-72148689|+	TC	YRDominant		SLC25A30	ENST00000519676	chr13:45992481-45992482|-	TG	chr13:45992484-45992485|-	TC	YRDominant
ZC3H3	ENST00000262577	chr8:144623573-144623574|-	TA	chr8:144623616-144623617|-	CC	YRDominant		KIAA0100	ENST00000528896	chr17:26972165-26972166|-	CA	chr17:26972175-26972176|-	CC	YRDominant
MRPL45	ENST00000312513	chr17:36453138-36453139|+	TG	chr17:36453134-36453135|+	CC	YRDominant		RP11-214N9.1	ENST00000607241	chr2:9696180-9696181|+	CG	chr2:9696146-9696147|+	CC	YRDominant
RPS6KB2	ENST00000312629	chr11:67195964-67195965|+	CA	chr11:67195963-67195964|+	TC	YRDominant		USO1	ENST00000514213	chr4:76649816-76649817|+	CA	chr4:76649762-76649763|+	CC	YRDominant
TRIM41	ENST00000315073	chr5:180650289-180650290|+	CA	chr5:180650277-180650278|+	CC	YRDominant		ZNF646	ENST00000300850	chr16:31085748-31085749|+	CA	chr16:31085740-31085741|+	CC	YRDominant
HPS4	ENST00000398145	chr22:26879720-26879721|-	CA	chr22:26879748-26879749|-	CC	YRDominant		NAPG	ENST00000322897	chr18:10526025-10526026|+	TA	chr18:10526023-10526024|+	CC	YRDominant
ZNF230	ENST00000429154	chr19:44507127-44507128|+	TA	chr19:44507116-44507117|+	CC	YRDominant		ZNF37A	ENST00000361085	chr10:38383278-38383279|+	CA	chr10:38383313-38383314|+	CC	YRDominant
RP11-541P9.3	ENST00000458002	chr5:162864294-162864295|-	CA	chr5:162864295-162864296|-	TC	YRDominant		LNP1	ENST00000383693	chr3:100120050-100120051|+	CG	chr3:100120089-100120090|+	TC	YRDominant
TMEM70	ENST00000520167	chr8:74884789-74884790|+	CA	chr8:74884784-74884785|+	TC	YRDominant		CNPPD1	ENST00000409789	chr2:220042847-220042848|-	TA	chr2:220042849-220042850|-	CC	YRDominant
RPF2	ENST00000607388	chr6:111303240-111303241|+	TG	chr6:111303238-111303239|+	CC	YRDominant		RP1-309F20.3	ENST00000441270	chr20:57463864-57463865|-	CA	chr20:57463852-57463853|-	CC	YRDominant
MDH2	ENST00000315758	chr7:75677368-75677369|+	CA	chr7:75677367-75677368|+	TC	YRDominant		ATAD1	ENST00000308448	chr10:89577920-89577921|-	TG	chr10:89577942-89577943|-	TC	YRDominant
SMCHD1	ENST00000320876	chr18:2655724-2655725|+	CA	chr18:2655723-2655724|+	CC	YRDominant		WDR75	ENST00000314761	chr2:190306199-190306200|+	CA	chr2:190306198-190306199|+	CC	YRDominant
ANXA11	ENST00000372231	chr10:81965325-81965326|-	CA	chr10:81965330-81965331|-	CC	YRDominant		PCID2	ENST00000337344	chr13:113863000-113863001|-	CA	chr13:113862967-113862968|-	TC	YRDominant
TM2D2	ENST00000456397	chr8:38854027-38854028|-	CA	chr8:38854016-38854017|-	TC	YRDominant		PYGO2	ENST00000368457	chr1:154934206-154934207|-	CA	chr1:154934221-154934222|-	TC	YRDominant
BRD8	ENST00000254900	chr5:137514668-137514669|-	CA	chr5:137514682-137514683|-	CC	YRDominant		C2orf44	ENST00000406895	chr2:24270222-24270223|-	CA	chr2:24270223-24270224|-	CC	YRDominant
MRPL52	ENST00000355151	chr14:23299108-23299109|+	TA	chr14:23299087-23299088|+	CC	YRDominant		RBM28	ENST00000223073	chr7:127983961-127983962|-	CA	chr7:127983950-127983951|-	TC	YRDominant
LIG3	ENST00000378526	chr17:33307548-33307549|+	TA	chr17:33307527-33307528|+	TC	YRDominant		NIT1	ENST00000368008	chr1:161087918-161087919|+	CA	chr1:161087893-161087894|+	CC	YRDominant
WAC-AS1	ENST00000527986	chr10:28821939-28821940|-	CA	chr10:28821919-28821920|-	CC	YRDominant		SMPD2	ENST00000258052	chr6:109762065-109762066|+	TA	chr6:109762049-109762050|+	CC	YRDominant
TMPO	ENST00000556029	chr12:98909394-98909395|+	TA	chr12:98909353-98909354|+	TC	YRDominant		RHOB	ENST00000272233	chr2:20646834-20646835|+	CA	chr2:20646831-20646832|+	CC	YRDominant
POLR2G	ENST00000301788	chr11:62529051-62529052|+	TA	chr11:62529049-62529050|+	TC	YRDominant		USP38	ENST00000307017	chr4:144106069-144106070|+	CA	chr4:144106104-144106105|+	TC	YRDominant
ULK1	ENST00000321867	chr12:132379220-132379221|+	TG	chr12:132379149-132379150|+	cc	YRDominant		RAD1	ENST00000325577	chr5:34915608-34915609|-	CA	chr5:34915603-34915604|-	CC	YRDominant
C16orf72	ENST00000327827	chr16:9185504-9185505|+	CA	chr16:9185507-9185508|+	TC	YRDominant		RRP1B	ENST00000340648	chr21:45079444-45079445|+	TG	chr21:45079440-45079441|+	TC	YRDominant
SETD6	ENST00000394266	chr16:58549420-58549421|+	CG	chr16:58549433-58549434|+	TC	YRDominant		KHDC1	ENST00000370384	chr6:74019881-74019882|-	TG	chr6:74019883-74019884|-	CC	YRDominant
ARL13B	ENST00000535334	chr3:93698985-93698986|+	CA	chr3:93699004-93699005|+	TC	YRDominant		STAU1	ENST00000371828	chr20:47804903-47804904|-	CA	chr20:47804870-47804871|-	TC	YRDominant
HIST1H2BN	ENST00000606613	chr6:27806346-27806347|+	CA	chr6:27806345-27806346|+	CC	YRDominant		GIGYF2	ENST00000373566	chr2:233562040-233562041|+	CA	chr2:233562039-233562040|+	CC	YRDominant
SDHAF1	ENST00000378887	chr19:36486111-36486112|+	TG	chr19:36486099-36486100|+	CC	YRDominant		TMEM209	ENST00000397622	chr7:129845254-129845255|-	CA	chr7:129845255-129845256|-	CC	YRDominant
CLNS1A	ENST00000525428	chr11:77348746-77348747|-	CA	chr11:77348838-77348839|-	CC	YRDominant		TRIM56	ENST00000412507	chr7:100728761-100728762|+	CA	chr7:100728771-100728772|+	TC	YRDominant
TSC1	ENST00000298552	chr9:135819994-135819995|-	CA	chr9:135819995-135819996|-	CC	YRDominant		ZNF44	ENST00000600003	chr19:12405616-12405617|-	TA	chr19:12405613-12405614|-	TC	YRDominant
SDCCAG8	ENST00000355875	chr1:243419405-243419406|+	TG	chr1:243419353-243419354|+	CC	YRDominant		FUT4	ENST00000358752	chr11:94277086-94277087|+	CG	chr11:94277110-94277111|+	TC	YRDominant
TRMT1L	ENST00000367504	chr1:185126084-185126085|-	CG	chr1:185126085-185126086|-	TC	YRDominant		SLC25A32	ENST00000521645	chr8:104427331-104427332|-	TA	chr8:104427337-104427338|-	CC	YRDominant
NDUFS5	ENST00000372967	chr1:39492021-39492022|+	TA	chr1:39491992-39491993|+	CC	YRDominant		BUD13	ENST00000260210	chr11:116643702-116643703|-	CG	chr11:116643700-116643701|-	TC	YRDominant
CDCA8	ENST00000373055	chr1:38158152-38158153|+	TG	chr1:38158150-38158151|+	CC	YRDominant		POLB	ENST00000265421	chr8:42196011-42196012|+	CA	chr8:42196010-42196011|+	CC	YRDominant
AP000442.1	ENST00000531108	chr11:59383968-59383969|+	TA	chr11:59383963-59383964|+	CC	YRDominant		ZSCAN12	ENST00000361028	chr6:28367523-28367524|-	CA	chr6:28367456-28367457|-	TC	YRDominant
RP11-46J23.1	ENST00000609599	chr4:71570329-71570330|-	CA	chr4:71570268-71570269|-	CC	YRDominant		SETD6	ENST00000394266	chr16:58549420-58549421|+	CG	chr16:58549433-58549434|+	TC	YRDominant
GUF1	ENST00000281543	chr4:44680469-44680470|+	TG	chr4:44680473-44680474|+	TC	YRDominant		TYW1B	ENST00000438125	chr7:72298778-72298779|-	CA	chr7:72298779-72298780|-	CC	YRDominant
RNF169	ENST00000299563	chr11:74459911-74459912|+	CA	chr11:74459907-74459908|+	CC	YRDominant		UEVLD	ENST00000396197	chr11:18610263-18610264|-	CA	chr11:18610255-18610256|-	CC	YRDominant
GYS1	ENST00000323798	chr19:49496565-49496566|-	CA	chr19:49496541-49496542|-	CC	YRDominant		ZNF619	ENST00000429348	chr3:40518636-40518637|+	TA	chr3:40518601-40518602|+	CC	YRDominant
MRE11A	ENST00000323929	chr11:94226992-94226993|-	CG	chr11:94226999-94227000|-	TC	YRDominant		MOCS3	ENST00000244051	chr20:49575366-49575367|+	CG	chr20:49575365-49575366|+	CC	YRDominant
FAM91A1	ENST00000334705	chr8:124780678-124780679|+	CA	chr8:124780696-124780697|+	CC	YRDominant		TCIRG1	ENST00000265686	chr11:67806513-67806514|+	CA	chr11:67806517-67806518|+	TC	YRDominant
GPN2	ENST00000374135	chr1:27216764-27216765|-	TA	chr1:27216755-27216756|-	CC	YRDominant		SNX2	ENST00000379516	chr5:122110776-122110777|+	CG	chr5:122110785-122110786|+	TC	YRDominant
PPP1R10	ENST00000376511	chr6:30585019-30585020|-	CA	chr6:30585020-30585021|-	CC	YRDominant		ZNF37BP	ENST00000452075	chr10:43048255-43048256|-	TG	chr10:43048223-43048224|-	CC	YRDominant
CSNK2A1	ENST00000400227	chr20:524433-524434|-	CA	chr20:524424-524425|-	TC	YRDominant		ZEB1	ENST00000488625	chr10:31607398-31607399|+	CA	chr10:31607397-31607398|+	TC	YRDominant
RP11-558F24.4	ENST00000415330	chr1:9747456-9747457|-	CA	chr1:9747621-9747622|-	CC	YRDominant		ZNF121	ENST00000586602	chr19:9695208-9695209|-	CA	chr19:9695206-9695207|-	TC	YRDominant
ZNRD1-AS1	ENST00000420251	chr6:30028960-30028961|-	TA	chr6:30028896-30028897|-	TC	YRDominant		PCSK4	ENST00000586616	chr19:1490330-1490331|-	CG	chr19:1490348-1490349|-	CC	YRDominant
TMEM116	ENST00000550831	chr12:112450968-112450969|-	CA	chr12:112450958-112450959|-	CC	YRDominant		NFE2L3	ENST00000056233	chr7:26191828-26191829|+	CA	chr7:26191881-26191882|+	CC	YRDominant
PSMB5	ENST00000555895	chr14:23504112-23504113|-	TA	chr14:23504108-23504109|-	TC	YRDominant		POP7	ENST00000303151	chr7:100303755-100303756|+	CG	chr7:100303753-100303754|+	CC	YRDominant
BAIAP2L1	ENST00000005260	chr7:98030329-98030330|-	CA	chr7:98030401-98030402|-	CC	YRDominant		ZC3H3	ENST00000262577	chr8:144623573-144623574|-	TA	chr8:144623616-144623617|-	CC	YRDominant
STK38	ENST00000229812	chr6:36515229-36515230|-	CG	chr6:36515217-36515218|-	TC	YRDominant		RAB7A	ENST00000265062	chr3:128445035-128445036|+	CA	chr3:128445034-128445035|+	CC	YRDominant
UTP20	ENST00000261637	chr12:101673904-101673905|+	CA	chr12:101673892-101673893|+	CC	YRDominant		AMACR	ENST00000335606	chr5:34008154-34008155|-	CA	chr5:34008155-34008156|-	TC	YRDominant
SLC30A9	ENST00000264451	chr4:41992531-41992532|+	CG	chr4:41992536-41992537|+	CC	YRDominant		NSUN5	ENST00000428206	chr7:72722812-72722813|-	CA	chr7:72722813-72722814|-	CC	YRDominant
MMADHC	ENST00000303319	chr2:150444228-150444229|-	TG	chr2:150444234-150444235|-	CC	YRDominant		ARPC1A	ENST00000432884	chr7:98923532-98923533|+	CG	chr7:98923522-98923523|+	TC	YRDominant
HIST1H2BO	ENST00000303806	chr6:27861202-27861203|+	CA	chr6:27861199-27861200|+	CC	YRDominant		AC132192.1	ENST00000596206	chr11:9482204-9482205|-	TG	chr11:9482169-9482170|-	CC	YRDominant
SLC5A6	ENST00000310574	chr2:27435130-27435131|-	CA	chr2:27435132-27435133|-	TC	YRDominant		ZNF665	ENST00000600412	chr19:53696608-53696609|-	CA	chr19:53696592-53696593|-	TC	YRDominant
XAB2	ENST00000358368	chr19:7694422-7694423|-	CA	chr19:7694437-7694438|-	TC	YRDominant		C17orf85	ENST00000158149	chr17:3749539-3749540|-	CA	chr17:3749470-3749471|-	CC	YRDominant
PYGO2	ENST00000368457	chr1:154934206-154934207|-	CA	chr1:154934221-154934222|-	TC	YRDominant		REEP4	ENST00000306306	chr8:21999419-21999420|-	CA	chr8:21999454-21999455|-	CC	YRDominant
ERBB2	ENST00000406381	chr17:37844445-37844446|+	CA	chr17:37844349-37844350|+	TC	YRDominant		DMTF1	ENST00000331242	chr7:86781768-86781769|+	CA	chr7:86781767-86781768|+	TC	YRDominant
NIFK-AS1	ENST00000419902	chr2:122407687-122407688|+	TG	chr2:122407703-122407704|+	CC	YRDominant		RINL	ENST00000340740	chr19:39368906-39368907|-	CA	chr19:39368912-39368913|-	TC	YRDominant
PHF14	ENST00000423760	chr7:11013498-11013499|+	CA	chr7:11013534-11013535|+	TC	YRDominant		ZNF254	ENST00000342944	chr19:24216308-24216309|+	CA	chr19:24216264-24216265|+	TC	YRDominant
HSF2	ENST00000452194	chr6:122720796-122720797|+	CG	chr6:122720799-122720800|+	TC	YRDominant		HLA-DRB5	ENST00000374975	chr6:32498063-32498064|-	CA	chr6:32498053-32498054|-	CC	YRDominant
RBM11	ENST00000468643	chr21:15588485-15588486|+	CA	chr21:15588478-15588479|+	CC	YRDominant		APEX2	ENST00000374987	chrX:55026802-55026803|+	CA	chrX:55026815-55026816|+	CC	YRDominant
RP11-158I13.2	ENST00000505973	chr2:27805872-27805873|+	CA	chr2:27805945-27805946|+	CC	YRDominant		SAAL1	ENST00000524803	chr11:18127609-18127610|-	CA	chr11:18127613-18127614|-	CC	YRDominant
CXCL2	ENST00000508487	chr4:74965025-74965026|-	CG	chr4:74965019-74965020|-	CC	YRDominant		TMEM126A	ENST00000528105	chr11:85359010-85359011|+	CA	chr11:85359009-85359010|+	CC	YRDominant
ZNF512	ENST00000556601	chr2:27805872-27805873|+	CA	chr2:27805945-27805946|+	CC	YRDominant		RP11-773H22.4	ENST00000588211	chr18:12991143-12991144|-	CG	chr18:12991139-12991140|-	TC	YRDominant
RP11-49I11.1	ENST00000568654	chr18:33767352-33767353|-	CA	chr18:33767412-33767413|-	CC	YRDominant		CTD-2017D11.1	ENST00000594934	chr19:24216308-24216309|+	CA	chr19:24216264-24216265|+	TC	YRDominant
RP11-147L13.2	ENST00000577698	chr17:66244008-66244009|-	CA	chr17:66244056-66244057|-	CC	YRDominant		PIGP	ENST00000360525	chr21:38445331-38445332|-	CA	chr21:38445481-38445482|-	CC	YRDominant
ZNF841	ENST00000389534	chr19:52599011-52599012|-	CG	chr19:52599039-52599040|-	TC	YRDominant		VPS25	ENST00000253794	chr17:40925466-40925467|+	TA	chr17:40925456-40925457|+	CC	YRDominant
ZNF432	ENST00000598446	chr19:52599011-52599012|-	CG	chr19:52599039-52599040|-	TC	YRDominant		PSMB7	ENST00000259457	chr9:127177717-127177718|-	TG	chr9:127177712-127177713|-	TC	YRDominant
CLASRP	ENST00000221455	chr19:45542307-45542308|+	CA	chr19:45542318-45542319|+	CC	YRDominant		DCUN1D5	ENST00000260247	chr11:102962888-102962889|-	TG	chr11:102962891-102962892|-	TC	YRDominant
HINT3	ENST00000229633	chr6:126277919-126277920|+	TA	chr6:126277915-126277916|+	CC	YRDominant		DYNC1LI1	ENST00000273130	chr3:32612349-32612350|-	CA	chr3:32612330-32612331|-	CC	YRDominant
AKIRIN2	ENST00000257787	chr6:88411974-88411975|-	CA	chr6:88411944-88411945|-	TC	YRDominant		COPG1	ENST00000314797	chr3:128968448-128968449|+	CA	chr3:128968468-128968469|+	TC	YRDominant
BARD1	ENST00000260947	chr2:215674385-215674386|-	CG	chr2:215674424-215674425|-	TC	YRDominant		MRPL20	ENST00000344843	chr1:1342626-1342627|-	TG	chr1:1342673-1342674|-	CC	YRDominant
KIAA1551	ENST00000312561	chr12:32112348-32112349|+	CA	chr12:32112345-32112346|+	CC	YRDominant		MRPL52	ENST00000355151	chr14:23299108-23299109|+	TA	chr14:23299112-23299113|+	CC	YRDominant
PDSS2	ENST00000369037	chr6:107780630-107780631|-	CA	chr6:107780674-107780675|-	CC	YRDominant		ALDH5A1	ENST00000357578	chr6:24495196-24495197|+	TG	chr6:24495201-24495202|+	CC	YRDominant
UEVLD	ENST00000396197	chr11:18610263-18610264|-	CA	chr11:18610229-18610230|-	CC	YRDominant		MOCS2	ENST00000361377	chr5:52405584-52405585|-	TG	chr5:52405567-52405568|-	CC	YRDominant
SS18	ENST00000415083	chr18:23670588-23670589|-	CA	chr18:23670589-23670590|-	CC	YRDominant		S100A11	ENST00000478109	chr1:152020518-152020519|-	TG	chr1:152020516-152020517|-	CC	YRDominant
ZSCAN30	ENST00000420878	chr18:32870161-32870162|-	CA	chr18:32870156-32870157|-	CC	YRDominant		TEX22	ENST00000548638	chr14:105864877-105864878|+	CG	chr14:105864919-105864920|+	CC	YRDominant
NAF1	ENST00000422287	chr4:164088009-164088010|-	TG	chr4:164088027-164088028|-	CC	YRDominant		EIF1B	ENST00000232905	chr3:40351354-40351355|+	CA	chr3:40351362-40351363|+	CC	YRDominant
GSTK1	ENST00000473649	chr7:142960533-142960534|+	CA	chr7:142960589-142960590|+	TC	YRDominant		AAMP	ENST00000248450	chr2:219134865-219134866|-	CA	chr2:219134879-219134880|-	TC	YRDominant
PPOX	ENST00000495483	chr1:161136435-161136436|+	CA	chr1:161136453-161136454|+	CC	YRDominant		PHGDH	ENST00000369409	chr1:120254558-120254559|+	CA	chr1:120254556-120254557|+	CC	YRDominant
RP11-158H5.7	ENST00000586922	chr18:32870161-32870162|-	CA	chr18:32870156-32870157|-	CC	YRDominant		EXOSC2	ENST00000372358	chr9:133569166-133569167|+	CA	chr9:133569155-133569156|+	CC	YRDominant
RP11-252A24.2	ENST00000566802	chr16:74402057-74402058|-	CG	chr16:74402065-74402066|-	CC	YRDominant		RP5-1056L3.1	ENST00000416470	chr1:19923366-19923367|-	CA	chr1:19923393-19923394|-	TC	YRDominant
MED28	ENST00000237380	chr4:17616268-17616269|+	CA	chr4:17616258-17616259|+	TC	YRDominant		TEX264	ENST00000457573	chr3:51705329-51705330|+	CA	chr3:51705267-51705268|+	CC	YRDominant
RFX5	ENST00000290524	chr1:151319724-151319725|-	CA	chr1:151319725-151319726|-	CC	YRDominant		RP11-533E19.7	ENST00000610272	chr1:179851806-179851807|-	CA	chr1:179851745-179851746|-	CC	YRDominant
SPATA5L1	ENST00000305560	chr15:45694533-45694534|+	CA	chr15:45694547-45694548|+	CC	YRDominant		APTX	ENST00000495360	chr9:33025111-33025112|-	TG	chr9:33025120-33025121|-	CC	YRDominant
RNFT1	ENST00000305783	chr17:58042097-58042098|-	CG	chr17:58042098-58042099|-	CC	YRDominant		CLIP2	ENST00000223398	chr7:73703742-73703743|+	TG	chr7:73703735-73703736|+	cc	YRDominant
FBXL3	ENST00000355619	chr13:77601293-77601294|-	TA	chr13:77601299-77601300|-	CC	YRDominant		ZSWIM3	ENST00000255152	chr20:44486255-44486256|+	CA	chr20:44486273-44486274|+	CC	YRDominant
COG2	ENST00000366669	chr1:230778250-230778251|+	TG	chr1:230778248-230778249|+	CC	YRDominant		TEP1	ENST00000262715	chr14:20881536-20881537|-	CA	chr14:20881640-20881641|-	TC	YRDominant
NENF	ENST00000366988	chr1:212606278-212606279|+	CG	chr1:212606261-212606262|+	CC	YRDominant		MRP63	ENST00000309594	chr13:21750834-21750835|+	CA	chr13:21750839-21750840|+	TC	YRDominant
RING1	ENST00000374656	chr6:33176276-33176277|+	CG	chr6:33176283-33176284|+	CC	YRDominant		SNX6	ENST00000396526	chr14:35099345-35099346|-	CG	chr14:35099306-35099307|-	TC	YRDominant
DFNB59	ENST00000409117	chr2:179316061-179316062|+	CA	chr2:179316107-179316108|+	CC	YRDominant		AC097721.2	ENST00000431985	chr2:139259264-139259265|-	CG	chr2:139259266-139259267|-	CC	YRDominant
IPO11	ENST00000424533	chr5:61699858-61699859|+	CA	chr5:61699888-61699889|+	TC	YRDominant		SNHG17	ENST00000436764	chr20:37064017-37064018|-	TA	chr20:37063967-37063968|-	tc	YRDominant
TMEM14B	ENST00000463448	chr6:10748037-10748038|+	CA	chr6:10748000-10748001|+	CC	YRDominant		POLL	ENST00000370162	chr10:103347915-103347916|-	CA	chr10:103347975-103347976|-	TC	YRDominant
RP11-637O19.3	ENST00000480294	chr6:10748037-10748038|+	CA	chr6:10748000-10748001|+	CC	YRDominant		PCNXL4	ENST00000406949	chr14:60558710-60558711|+	CA	chr14:60558637-60558638|+	TC	YRDominant
SYCP2L	ENST00000543878	chr6:10748037-10748038|+	CA	chr6:10748000-10748001|+	CC	YRDominant		SRP14-AS1	ENST00000504245	chr15:40331505-40331506|+	CG	chr15:40331480-40331481|+	CC	YRDominant
RP11-529K1.2	ENST00000562077	chr16:70380663-70380664|-	CA	chr16:70380714-70380715|-	TC	YRDominant		VPS11	ENST00000531528	chr11:118938531-118938532|+	CA	chr11:118938524-118938525|+	CC	YRDominant
RP11-773H22.4	ENST00000588211	chr18:12991143-12991144|-	CG	chr18:12991139-12991140|-	TC	YRDominant		RP11-121M22.1	ENST00000602376	chr11:130184922-130184923|+	CA	chr11:130184933-130184934|+	CC	YRDominant
SAFB2	ENST00000252542	chr19:5622797-5622798|-	CA	chr19:5622812-5622813|-	CC	YRDominant		TAMM41	ENST00000273037	chr3:11888318-11888319|-	TA	chr3:11888320-11888321|-	CC	YRDominant
ZNF430	ENST00000261560	chr19:21203462-21203463|+	TG	chr19:21203458-21203459|+	CC	YRDominant		TRPM7	ENST00000313478	chr15:50978993-50978994|-	CG	chr15:50978952-50978953|-	TC	YRDominant
ATF1	ENST00000262053	chr12:51157883-51157884|+	CA	chr12:51157857-51157858|+	cc	YRDominant		PDSS2	ENST00000369037	chr6:107780759-107780760|-	CA	chr6:107780760-107780761|-	CC	YRDominant
CCT7	ENST00000539919	chr2:73461435-73461436|+	CA	chr2:73461455-73461456|+	CC	YRDominant		RP11-434D11.4	ENST00000509185	chr5:126112360-126112361|-	CA	chr5:126112361-126112362|-	TC	YRDominant
MKRN2	ENST00000170447	chr3:12598585-12598586|+	CA	chr3:12598584-12598585|+	CC	YRDominant		RP11-705O1.8	ENST00000581677	chr18:268171-268172|+	CA	chr18:268096-268097|+	TC	YRDominant
RPL19	ENST00000225430	chr17:37356597-37356598|+	CA	chr17:37356573-37356574|+	TC	YRDominant		PDCD2L	ENST00000246535	chr19:34895316-34895317|+	CA	chr19:34895318-34895319|+	CC	YRDominant
COX6A1	ENST00000229379	chr12:120875915-120875916|+	CA	chr12:120875919-120875920|+	CC	YRDominant		SCAND3	ENST00000452236	chr6:28555056-28555057|-	TG	chr6:28555093-28555094|-	CC	YRDominant
HRSP12	ENST00000254878	chr8:99129393-99129394|-	CA	chr8:99129394-99129395|-	CC	YRDominant		TTC28-AS1	ENST00000454741	chr22:28315544-28315545|+	CA	chr22:28315487-28315488|+	CC	YRDominant
PSPH	ENST00000275605	chr7:56119287-56119288|-	CA	chr7:56119143-56119144|-	TC	YRDominant		MED28	ENST00000237380	chr4:17616268-17616269|+	CA	chr4:17616258-17616259|+	TC	YRDominant
CCDC174	ENST00000303688	chr3:14693268-14693269|+	TG	chr3:14693263-14693264|+	CC	YRDominant		RP11-102M11.2	ENST00000564748	chr3:136471580-136471581|+	CA	chr3:136471547-136471548|+	CC	YRDominant
MPLKIP	ENST00000306984	chr7:40174217-40174218|-	TA	chr7:40174225-40174226|-	CC	YRDominant		ELP6	ENST00000296149	chr3:47555198-47555199|-	CA	chr3:47555180-47555181|-	CC	YRDominant
PDHB	ENST00000383714	chr3:58419558-58419559|-	CA	chr3:58419566-58419567|-	TC	YRDominant		SMC1A	ENST00000322213	chrX:53449602-53449603|-	CA	chrX:53449579-53449580|-	CC	YRDominant
EID2	ENST00000390658	chr19:40030817-40030818|-	CA	chr19:40030759-40030760|-	CC	YRDominant		SLMO2	ENST00000355937	chr20:57617889-57617890|-	CA	chr20:57617840-57617841|-	CC	YRDominant
RP11-441O15.3	ENST00000416191	chr10:101190692-101190693|+	CG	chr10:101190731-101190732|+	CC	YRDominant		POM121	ENST00000395270	chr7:72349927-72349928|+	CA	chr7:72349947-72349948|+	CC	YRDominant
AL672294.1	ENST00000417047	chr1:249153373-249153374|+	CG	chr1:249153361-249153362|+	CC	YRDominant		RP11-135A24.2	ENST00000417447	chr10:32636205-32636206|+	CA	chr10:32636261-32636262|+	CC	YRDominant
AL021546.6	ENST00000551806	chr12:120875915-120875916|+	CA	chr12:120875919-120875920|+	CC	YRDominant		ZSWIM8	ENST00000604729	chr10:75545371-75545372|+	TA	chr10:75545369-75545370|+	CC	YRDominant
LINC00667	ENST00000582008	chr18:5238109-5238110|+	CA	chr18:5238114-5238115|+	CC	YRDominant		DUSP11	ENST00000272444	chr2:74007237-74007238|-	CG	chr2:74007177-74007178|-	TC	YRDominant
COQ10B	ENST00000263960	chr2:198318252-198318253|+	CG	chr2:198318251-198318252|+	CC	YRDominant		SNHG11	ENST00000453698	chr20:37075316-37075317|+	TA	chr20:37075349-37075350|+	TC	YRDominant
SCAMP2	ENST00000268099	chr15:75165705-75165706|-	CA	chr15:75165688-75165689|-	TC	YRDominant		RELT	ENST00000064780	chr11:73087443-73087444|+	CA	chr11:73087442-73087443|+	TC	YRDominant
ZNF708	ENST00000356929	chr19:21512120-21512121|-	CA	chr19:21512154-21512155|-	TC	YRDominant		CORO1A	ENST00000219150	chr16:30194922-30194923|+	CA	chr16:30194925-30194926|+	TC	YRDominant
SCML2	ENST00000251900	chrX:18372797-18372798|-	CA	chrX:18372798-18372799|-	TC	YRDominant		CDCA8	ENST00000373055	chr1:38158152-38158153|+	TG	chr1:38158198-38158199|+	TC	YRDominant
RBM25	ENST00000261973	chr14:73525275-73525276|+	TA	chr14:73525245-73525246|+	CC	YRDominant		AHSA2	ENST00000394457	chr2:61404562-61404563|+	CA	chr2:61404554-61404555|+	cC	YRDominant
NOP58	ENST00000264279	chr2:203130493-203130494|+	CA	chr2:203130485-203130486|+	CC	YRDominant		DCTN4	ENST00000447998	chr5:150138578-150138579|-	CG	chr5:150138567-150138568|-	CC	YRDominant
SNX14	ENST00000346348	chr6:86303558-86303559|-	TA	chr6:86303575-86303576|-	CC	YRDominant		ATP5S	ENST00000554438	chr14:50779113-50779114|+	TA	chr14:50779087-50779088|+	tc	YRDominant
CDC5L	ENST00000371477	chr6:44355446-44355447|+	CA	chr6:44355445-44355446|+	TC	YRDominant		MPHOSPH9	ENST00000606320	chr12:123717682-123717683|-	CG	chr12:123717687-123717688|-	TC	YRDominant
STAU1	ENST00000371828	chr20:47804903-47804904|-	CA	chr20:47804870-47804871|-	TC	YRDominant		RP11-301O19.1	ENST00000610262	chr2:86422654-86422655|+	TA	chr2:86422649-86422650|+	CC	YRDominant
TPT1	ENST00000379056	chr13:45915346-45915347|-	TA	chr13:45915317-45915318|-	CC	YRDominant		GDAP2	ENST00000369443	chr1:118472205-118472206|-	CA	chr1:118472202-118472203|-	TC	YRDominant
TMEM41A	ENST00000382227	chr3:185216822-185216823|-	CA	chr3:185216774-185216775|-	CC	YRDominant		TOR1B	ENST00000259339	chr9:132565462-132565463|+	CA	chr9:132565433-132565434|+	CC	YRDominant
DNAJC9-AS1	ENST00000440197	chr10:75007192-75007193|+	TA	chr10:75007178-75007179|+	CC	YRDominant		C14orf119	ENST00000319074	chr14:23563969-23563970|+	CA	chr14:23563966-23563967|+	TC	YRDominant
GTF2IRD1P1	ENST00000457166	chr7:66309872-66309873|-	CA	chr7:66309861-66309862|-	CC	YRDominant		RAP2B	ENST00000323534	chr3:152880017-152880018|+	TA	chr3:152880013-152880014|+	CC	YRDominant
RP11-319G6.1	ENST00000515247	chr3:139108666-139108667|+	CA	chr3:139108659-139108660|+	CC	YRDominant		MCPH1	ENST00000344683	chr8:6264188-6264189|+	CA	chr8:6264183-6264184|+	TC	YRDominant
RFXAP	ENST00000255476	chr13:37393362-37393363|+	CG	chr13:37393378-37393379|+	TC	YRDominant		GTF2B	ENST00000370500	chr1:89357246-89357247|-	CA	chr1:89357211-89357212|-	TC	YRDominant
BUD13	ENST00000260210	chr11:116643702-116643703|-	CG	chr11:116643703-116643704|-	CC	YRDominant		FGGY	ENST00000371218	chr1:59762765-59762766|+	CA	chr1:59762498-59762499|+	CC	YRDominant
ZBTB9	ENST00000395064	chr6:33422369-33422370|+	CG	chr6:33422358-33422359|+	CC	YRDominant		TPM3P9	ENST00000424846	chr19:53935241-53935242|+	CA	chr19:53935297-53935298|+	TC	YRDominant
ZNF33B	ENST00000486187	chr10:43134000-43134001|-	CG	chr10:43134017-43134018|-	TC	YRDominant		SUMF2	ENST00000434526	chr7:56131978-56131979|+	TG	chr7:56132000-56132001|+	TC	YRDominant
ZNF8	ENST00000196548	chr19:58790349-58790350|+	CA	chr19:58790348-58790349|+	CC	YRDominant		ZNF761	ENST00000454407	chr19:53935241-53935242|+	CA	chr19:53935297-53935298|+	TC	YRDominant
PSMD5	ENST00000210313	chr9:123605241-123605242|-	CA	chr9:123605203-123605204|-	CC	YRDominant		ZNF195	ENST00000528796	chr11:3400375-3400376|-	CA	chr11:3400370-3400371|-	CC	YRDominant
CSNK1A1	ENST00000261798	chr5:148930998-148930999|-	CA	chr5:148931006-148931007|-	CC	YRDominant		RP11-95P2.1	ENST00000573042	chr16:4303800-4303801|-	CG	chr16:4303809-4303810|-	TC	YRDominant
RALGAPB	ENST00000262879	chr20:37101504-37101505|+	CA	chr20:37101508-37101509|+	TC	YRDominant		UBE3D	ENST00000237186	chr6:83775559-83775560|-	CA	chr6:83775551-83775552|-	CC	YRDominant
SNRNP200	ENST00000349783	chr2:96971245-96971246|-	CA	chr2:96971296-96971297|-	TC	YRDominant		FBXO3	ENST00000265651	chr11:33796049-33796050|-	CA	chr11:33796066-33796067|-	cc	YRDominant
DYNC1H1	ENST00000360184	chr14:102430909-102430910|+	CA	chr14:102430958-102430959|+	TC	YRDominant		ATG10	ENST00000282185	chr5:81267857-81267858|+	CG	chr5:81267855-81267856|+	TC	YRDominant
PPDPF	ENST00000370179	chr20:62152117-62152118|+	CA	chr20:62152130-62152131|+	CC	YRDominant		TMED10	ENST00000303575	chr14:75643281-75643282|-	CA	chr14:75643309-75643310|-	CC	YRDominant
PECR	ENST00000442122	chr2:216946489-216946490|-	CA	chr2:216946490-216946491|-	TC	YRDominant		NADSYN1	ENST00000319023	chr11:71164248-71164249|+	CA	chr11:71164276-71164277|+	CC	YRDominant
HNRNPR	ENST00000478691	chr1:23670773-23670774|-	CA	chr1:23670774-23670775|-	CC	YRDominant		BECN1	ENST00000361523	chr17:40976277-40976278|-	TG	chr17:40976289-40976290|-	CC	YRDominant
CARD8	ENST00000517510	chr19:48759154-48759155|-	TA	chr19:48759167-48759168|-	CC	YRDominant		SLAMF6	ENST00000368059	chr1:160493000-160493001|-	CA	chr1:160492997-160492998|-	TC	YRDominant
SARNP	ENST00000546604	chr12:56211505-56211506|-	TA	chr12:56211507-56211508|-	CC	YRDominant		POM121C	ENST00000453279	chr7:75115575-75115576|-	CA	chr7:75115555-75115556|-	CC	YRDominant
TXNL4B	ENST00000562153	chr16:72127513-72127514|-	TA	chr16:72127518-72127519|-	CC	YRDominant		ANK2	ENST00000506722	chr4:113739311-113739312|+	CA	chr4:113739308-113739309|+	TC	YRDominant
AC010642.1	ENST00000591325	chr19:58790349-58790350|+	CA	chr19:58790348-58790349|+	CC	YRDominant		MRPS36	ENST00000256441	chr5:68513586-68513587|+	CA	chr5:68513585-68513586|+	CC	YRDominant
ERP29	ENST00000261735	chr12:112451229-112451230|+	CA	chr12:112451247-112451248|+	TC	YRDominant		SNRPG	ENST00000272348	chr2:70520848-70520849|-	TA	chr2:70520850-70520851|-	CC	YRDominant
HLA-F-AS1	ENST00000399247	chr6:29716832-29716833|-	CA	chr6:29716807-29716808|-	CC	YRDominant		ARF4	ENST00000303436	chr3:57583070-57583071|-	CA	chr3:57583071-57583072|-	CC	YRDominant
PDCD6	ENST00000506909	chr5:271738-271739|+	TA	chr5:271790-271791|+	TC	YRDominant		HSPA4	ENST00000304858	chr5:132387725-132387726|+	TA	chr5:132387775-132387776|+	TC	YRDominant
POLB	ENST00000265421	chr8:42196011-42196012|+	CA	chr8:42196010-42196011|+	CC	YRDominant		SMCHD1	ENST00000320876	chr18:2655724-2655725|+	CA	chr18:2655723-2655724|+	CC	YRDominant
EXPH5	ENST00000265843	chr11:108464493-108464494|-	CA	chr11:108464494-108464495|-	TC	YRDominant		PRMT10	ENST00000322396	chr4:148605313-148605314|-	CA	chr4:148605292-148605293|-	CC	YRDominant
RPL36AL	ENST00000298289	chr14:50087340-50087341|-	TG	chr14:50087342-50087343|-	CC	YRDominant		GNB1L	ENST00000329517	chr22:19842338-19842339|-	CA	chr22:19842374-19842375|-	CC	YRDominant
MRFAP1L1	ENST00000320848	chr4:6711585-6711586|-	CA	chr4:6711586-6711587|-	CC	YRDominant		USP45	ENST00000392738	chr6:99963293-99963294|-	TG	chr6:99963279-99963280|-	CC	YRDominant
CENPQ	ENST00000335783	chr6:49431082-49431083|+	CA	chr6:49431080-49431081|+	CC	YRDominant		RUNX3	ENST00000399916	chr1:25291628-25291629|-	CA	chr1:25291493-25291494|-	TC	YRDominant
ACBD3	ENST00000366812	chr1:226374441-226374442|-	CA	chr1:226374407-226374408|-	TC	YRDominant		C22orf29	ENST00000407472	chr22:19842338-19842339|-	CA	chr22:19842374-19842375|-	CC	YRDominant
ABHD17B	ENST00000377041	chr9:74526108-74526109|-	CA	chr9:74526112-74526113|-	CC	YRDominant		RP5-864K19.4	ENST00000433671	chr1:39325694-39325695|+	TG	chr1:39325696-39325697|+	CC	YRDominant
RP11-301G19.1	ENST00000412872	chr6:68599060-68599061|-	ca	chr6:68599061-68599062|-	cc	YRDominant		CRADD	ENST00000551065	chr12:94071286-94071287|+	CA	chr12:94071267-94071268|+	TC	YRDominant
RP5-864K19.4	ENST00000433671	chr1:39325694-39325695|+	TG	chr1:39325696-39325697|+	CC	YRDominant		LIPE-AS1	ENST00000594624	chr19:42901325-42901326|+	CG	chr19:42901313-42901314|+	CC	YRDominant
RP11-410L14.2	ENST00000521696	chr8:100025437-100025438|-	CA	chr8:100025452-100025453|-	TC	YRDominant		ETHE1	ENST00000292147	chr19:44031352-44031353|-	CA	chr19:44031349-44031350|-	TC	YRDominant
C12orf23	ENST00000548125	chr12:107349684-107349685|+	CA	chr12:107349683-107349684|+	CC	YRDominant		PATL2	ENST00000558573	chr15:45003513-45003514|-	TG	chr15:45003515-45003516|-	TC	YRDominant
RP11-137L10.6	ENST00000600206	chr10:75255902-75255903|+	TG	chr10:75255887-75255888|+	TC	YRDominant		TXN2	ENST00000216185	chr22:36878013-36878014|-	ca	chr22:36878071-36878072|-	CC	YRDominant
DCTN6	ENST00000221114	chr8:30013884-30013885|+	CA	chr8:30013883-30013884|+	CC	YRDominant		CCNH	ENST00000256897	chr5:86708687-86708688|-	TA	chr5:86708717-86708718|-	CC	YRDominant
COPB1	ENST00000249923	chr11:14521356-14521357|-	CA	chr11:14521357-14521358|-	TC	YRDominant		DYNC2LI1	ENST00000260605	chr2:44001177-44001178|+	CA	chr2:44001216-44001217|+	CC	YRDominant
SNIP1	ENST00000296215	chr1:38019890-38019891|-	CA	chr1:38019891-38019892|-	TC	YRDominant		TMEM115	ENST00000266025	chr3:50396945-50396946|-	TG	chr3:50396947-50396948|-	CC	YRDominant
PHACTR4	ENST00000373839	chr1:28696251-28696252|+	CG	chr1:28696229-28696230|+	CC	YRDominant		MAN2C1	ENST00000267978	chr15:75660924-75660925|-	CG	chr15:75660906-75660907|-	CC	YRDominant
TNPO2	ENST00000425528	chr19:12834745-12834746|-	CA	chr19:12834746-12834747|-	TC	YRDominant		ENOPH1	ENST00000273920	chr4:83351737-83351738|+	CA	chr4:83351735-83351736|+	CC	YRDominant
RP11-435B5.4	ENST00000443548	chr1:143467612-143467613|-	CG	chr1:143467613-143467614|-	TC	YRDominant		HIST1H2BC	ENST00000314332	chr6:26124153-26124154|-	CG	chr6:26124154-26124155|-	TC	YRDominant
AATF	ENST00000225402	chr17:35306277-35306278|+	CA	chr17:35306257-35306258|+	CC	YRDominant		ZNF607	ENST00000355202	chr19:38210634-38210635|-	CG	chr19:38210635-38210636|-	TC	YRDominant
GNS	ENST00000258145	chr12:65153215-65153216|-	TG	chr12:65153223-65153224|-	CC	YRDominant		EPC1	ENST00000375110	chr10:32667693-32667694|-	TA	chr10:32667666-32667667|-	CC	YRDominant
PGD	ENST00000270776	chr1:10459125-10459126|+	CA	chr1:10459120-10459121|+	TC	YRDominant		C5orf45	ENST00000403396	chr5:179285805-179285806|-	CA	chr5:179285816-179285817|-	CC	YRDominant
SPATA5	ENST00000274008	chr4:123844255-123844256|+	TG	chr4:123844232-123844233|+	TC	YRDominant		UBAC2-AS1	ENST00000426037	chr13:99852903-99852904|-	CA	chr13:99852929-99852930|-	CC	YRDominant
NUP205	ENST00000285968	chr7:135242675-135242676|+	TG	chr7:135242673-135242674|+	TC	YRDominant		RP11-977G19.10	ENST00000547423	chr12:56709771-56709772|-	CA	chr12:56709772-56709773|-	TC	YRDominant
LARP4	ENST00000293618	chr12:50794722-50794723|+	CA	chr12:50794745-50794746|+	CC	YRDominant		CTD-2162K18.5	ENST00000588906	chr19:37288441-37288442|+	TG	chr19:37288439-37288440|+	TC	YRDominant
C1orf52	ENST00000294661	chr1:85725324-85725325|-	CG	chr1:85725356-85725357|-	TC	YRDominant		CTC-559E9.6	ENST00000591884	chr19:19887404-19887405|+	TG	chr19:19887392-19887393|+	CC	YRDominant
PPIB	ENST00000300026	chr15:64455217-64455218|-	CA	chr15:64455220-64455221|-	CC	YRDominant		NF2	ENST00000338641	chr22:29999629-29999630|+	TA	chr22:29999627-29999628|+	CC	YRDominant
GLYCTK	ENST00000354773	chr3:52321852-52321853|+	CG	chr3:52321850-52321851|+	TC	YRDominant		DDX50	ENST00000373585	chr10:70661035-70661036|+	CA	chr10:70661071-70661072|+	CC	YRDominant
YARS	ENST00000373477	chr1:33283782-33283783|-	CA	chr1:33283753-33283754|-	CC	YRDominant		METTL14	ENST00000388822	chr4:119606554-119606555|+	TA	chr4:119606550-119606551|+	TC	YRDominant
ZNF337-AS1	ENST00000414393	chr20:25604768-25604769|+	CA	chr20:25604778-25604779|+	TC	YRDominant		METTL10	ENST00000466270	chr10:126480427-126480428|-	CA	chr10:126480442-126480443|-	TC	YRDominant
FBXW8	ENST00000455858	chr12:117348769-117348770|+	CA	chr12:117348775-117348776|+	CC	YRDominant		RP11-12J10.3	ENST00000494792	chr10:126480427-126480428|-	CA	chr10:126480442-126480443|-	TC	YRDominant
RP11-756H6.1	ENST00000547552	chr12:57824991-57824992|+	TA	chr12:57824981-57824982|+	CC	YRDominant		CCDC115	ENST00000259229	chr2:131099733-131099734|-	CA	chr2:131100219-131100220|-	CC	YRDominant
ICAM5	ENST00000586480	chr19:10402162-10402163|+	CA	chr19:10402150-10402151|+	TC	YRDominant		DHRS4	ENST00000313250	chr14:24422978-24422979|+	CA	chr14:24422948-24422949|+	TC	YRDominant
DEDD2	ENST00000595337	chr19:42724289-42724290|-	CA	chr19:42724285-42724286|-	TC	YRDominant		CEP104	ENST00000378230	chr1:3773774-3773775|-	CA	chr1:3773775-3773776|-	CC	YRDominant
ZDHHC9	ENST00000357166	chrX:128977828-128977829|-	TG	chrX:128977860-128977861|-	CC	YRDominant		MTR	ENST00000366577	chr1:236958618-236958619|+	TA	chr1:236958616-236958617|+	TC	YRDominant
TAF1C	ENST00000564208	chr16:84220657-84220658|-	CA	chr16:84220659-84220660|-	TC	YRDominant		NOP16	ENST00000389158	chr5:175815979-175815980|-	CA	chr5:175815990-175815991|-	CC	YRDominant
ZSWIM8	ENST00000604729	chr10:75545371-75545372|+	TA	chr10:75545369-75545370|+	CC	YRDominant		SSR1	ENST00000474597	chr6:7313414-7313415|-	CA	chr6:7313432-7313433|-	CC	YRDominant
YWHAE	ENST00000264335	chr17:1303499-1303500|-	CA	chr17:1303500-1303501|-	CC	YRDominant		RP11-219B17.1	ENST00000559824	chr15:60771405-60771406|+	CA	chr15:60771404-60771405|+	CC	YRDominant
NRBF2	ENST00000277746	chr10:64893120-64893121|+	CG	chr10:64893112-64893113|+	TC	YRDominant		AC009120.4	ENST00000569389	chr16:74330628-74330629|-	CA	chr16:74330629-74330630|-	TC	YRDominant
PPP1R8	ENST00000311772	chr1:28157324-28157325|+	CA	chr1:28157365-28157366|+	TC	YRDominant		CTC-453G23.8	ENST00000595201	chr19:48707368-48707369|+	CA	chr19:48707361-48707362|+	CC	YRDominant
ATRX	ENST00000373344	chrX:77041662-77041663|-	TG	chrX:77041701-77041702|-	CC	YRDominant		COG2	ENST00000366669	chr1:230778250-230778251|+	TG	chr1:230778248-230778249|+	CC	YRDominant
XRN2	ENST00000377191	chr20:21283980-21283981|+	CG	chr20:21283982-21283983|+	TC	YRDominant		C6orf99	ENST00000367072	chr6:159291060-159291061|+	CA	chr6:159291063-159291064|+	TC	YRDominant
TSGA10	ENST00000393483	chr2:99771404-99771405|-	TG	chr2:99771347-99771348|-	TC	YRDominant		ZNF326	ENST00000370447	chr1:90460677-90460678|+	TG	chr1:90460690-90460691|+	TC	YRDominant
TMEM33	ENST00000504986	chr4:41937168-41937169|+	CA	chr4:41937238-41937239|+	TC	YRDominant		NCBP1	ENST00000375147	chr9:100396102-100396103|+	CA	chr9:100396047-100396048|+	CC	YRDominant
MADCAM1	ENST00000587541	chr19:489165-489166|+	CA	chr19:489164-489165|+	CC	YRDominant		ZNF724P	ENST00000418100	chr19:23433189-23433190|-	TG	chr19:23433193-23433194|-	CC	YRDominant
FRG1B	ENST00000278882	chr20:29611962-29611963|+	TG	chr20:29612020-29612021|+	CC	YRDominant		FAM134A	ENST00000430297	chr2:220043005-220043006|+	TG	chr2:220042996-220042997|+	CC	YRDominant
C7orf60	ENST00000297145	chr7:112579860-112579861|-	CA	chr7:112579907-112579908|-	CC	YRDominant		CCT6P1	ENST00000443108	chr7:65216055-65216056|+	CA	chr7:65216044-65216045|+	TC	YRDominant
MTPN	ENST00000393085	chr7:135662102-135662103|-	TG	chr7:135662088-135662089|-	CC	YRDominant		RP11-329N22.1	ENST00000452971	chr1:38940672-38940673|+	TG	chr1:38940635-38940636|+	CC	YRDominant
ARGLU1	ENST00000400198	chr13:107220511-107220512|-	CA	chr13:107220446-107220447|-	TC	YRDominant		FUT5	ENST00000252675	chr19:5903766-5903767|-	CG	chr19:5903796-5903797|-	TC	YRDominant
TMA7	ENST00000438607	chr3:48481685-48481686|+	TG	chr3:48481683-48481684|+	TC	YRDominant		ACTR3	ENST00000263238	chr2:114647710-114647711|+	TA	chr2:114647704-114647705|+	TC	YRDominant
MRPL32	ENST00000223324	chr7:42971975-42971976|+	CA	chr7:42971970-42971971|+	TC	YRDominant		GEMIN5	ENST00000285873	chr5:154317758-154317759|-	TA	chr5:154317760-154317761|-	CC	YRDominant
PDCD2L	ENST00000246535	chr19:34895316-34895317|+	CA	chr19:34895318-34895319|+	CC	YRDominant		CRK	ENST00000300574	chr17:1359525-1359526|-	CA	chr17:1359526-1359527|-	CC	YRDominant
DDX11	ENST00000251758	chr12:31226796-31226797|+	TG	chr12:31226799-31226800|+	TC	YRDominant		SERTAD1	ENST00000357949	chr19:40931898-40931899|-	CA	chr19:40931899-40931900|-	TC	YRDominant
BST2	ENST00000252593	chr19:17516369-17516370|-	CG	chr19:17516400-17516401|-	TC	YRDominant		ZNF280C	ENST00000370978	chrX:129402872-129402873|-	CG	chrX:129402873-129402874|-	CC	YRDominant
FAM105B	ENST00000284274	chr5:14664826-14664827|+	CG	chr5:14664823-14664824|+	CC	YRDominant		ZNFX1	ENST00000371754	chr20:47894990-47894991|-	TA	chr20:47894959-47894960|-	CC	YRDominant
PRDX2	ENST00000301522	chr19:12912643-12912644|-	CA	chr19:12912632-12912633|-	TC	YRDominant		NDUFA11	ENST00000418389	chr19:5903766-5903767|-	CG	chr19:5903796-5903797|-	TC	YRDominant
ZC3HC1	ENST00000358303	chr7:129691208-129691209|-	CA	chr7:129691209-129691210|-	CC	YRDominant		SLC39A8	ENST00000502903	chr4:103352401-103352402|-	ca	chr4:103352404-103352405|-	cc	YRDominant
GNG5	ENST00000370645	chr1:84972260-84972261|-	CA	chr1:84972263-84972264|-	CC	YRDominant		AC024592.12	ENST00000592091	chr19:5903766-5903767|-	CG	chr19:5903796-5903797|-	TC	YRDominant
SMARCD1	ENST00000394963	chr12:50478942-50478943|+	TG	chr12:50478950-50478951|+	CC	YRDominant		RRP8	ENST00000254605	chr11:6624842-6624843|-	CA	chr11:6624851-6624852|-	CC	YRDominant
RP11-15A1.7	ENST00000586860	chr19:44506963-44506964|-	CA	chr19:44506974-44506975|-	CC	YRDominant		SLC9A3R1	ENST00000262613	chr17:72744766-72744767|+	CA	chr17:72744765-72744766|+	TC	YRDominant
STX18-AS1	ENST00000610009	chr4:4543875-4543876|+	CA	chr4:4543872-4543873|+	CC	YRDominant		NUP54	ENST00000264883	chr4:77069517-77069518|-	CA	chr4:77069551-77069552|-	CC	YRDominant
NAA38	ENST00000249299	chr7:117824166-117824167|+	CG	chr7:117824217-117824218|+	CC	YRDominant		BX322557.10	ENST00000400362	chr21:46707996-46707997|+	CA	chr21:46707969-46707970|+	CC	YRDominant
GPC2	ENST00000292377	chr7:99774997-99774998|-	CA	chr7:99774992-99774993|-	TC	YRDominant		YTHDC2	ENST00000161863	chr5:112849379-112849380|+	CA	chr5:112849394-112849395|+	CC	YRDominant
LRRC8E	ENST00000306708	chr19:7953394-7953395|+	CA	chr19:7953397-7953398|+	CC	YRDominant		TMEM131	ENST00000186436	chr2:98612387-98612388|-	CA	chr2:98612388-98612389|-	CC	YRDominant
NCBP2	ENST00000321256	chr3:196669303-196669304|-	CA	chr3:196669298-196669299|-	CC	YRDominant		SF3A1	ENST00000215793	chr22:30752879-30752880|-	CA	chr22:30752910-30752911|-	CC	YRDominant
ERN1	ENST00000433197	chr17:62207500-62207501|-	TG	chr17:62207498-62207499|-	CC	YRDominant		CCDC47	ENST00000225726	chr17:61851418-61851419|-	CA	chr17:61851421-61851422|-	CC	YRDominant
TRIM16L	ENST00000449552	chr17:18601310-18601311|+	CG	chr17:18601320-18601321|+	CC	YRDominant		PPP1R8	ENST00000311772	chr1:28157324-28157325|+	CA	chr1:28157365-28157366|+	TC	YRDominant
RP1-274L7.1	ENST00000458525	chrX:129658241-129658242|-	TA	chrX:129658231-129658232|-	TC	YRDominant		CIR1	ENST00000342016	chr2:175260425-175260426|-	CA	chr2:175260442-175260443|-	CC	YRDominant
PCGF1	ENST00000475863	chr2:74734797-74734798|-	TA	chr2:74734801-74734802|-	CC	YRDominant		EFNA4	ENST00000368409	chr1:155036228-155036229|+	TG	chr1:155036217-155036218|+	CC	YRDominant
MRPL11	ENST00000524576	chr11:66234178-66234179|-	TG	chr11:66234182-66234183|-	CC	YRDominant		TMEM41A	ENST00000382227	chr3:185216822-185216823|-	CA	chr3:185216774-185216775|-	CC	YRDominant
STYX	ENST00000354586	chr14:53196923-53196924|+	TG	chr14:53196921-53196922|+	CC	YRDominant		MTX2	ENST00000420864	chr2:177134150-177134151|+	CG	chr2:177134173-177134174|+	CC	YRDominant
SMNDC1	ENST00000369603	chr10:112064677-112064678|-	CG	chr10:112064640-112064641|-	CC	YRDominant		XXbac-BPG181M17.5	ENST00000429234	chr6:32920867-32920868|-	TG	chr6:32920884-32920885|-	CC	YRDominant
ZNF222	ENST00000187879	chr19:44529532-44529533|+	CA	chr19:44529530-44529531|+	TC	YRDominant		MIR210HG	ENST00000500447	chr11:568436-568437|-	cg	chr11:568437-568438|-	tc	YRDominant
FAM173B	ENST00000280330	chr5:10249933-10249934|-	CA	chr5:10249941-10249942|-	CC	YRDominant		EFNA3	ENST00000505139	chr1:155036228-155036229|+	TG	chr1:155036217-155036218|+	CC	YRDominant
ATAD1	ENST00000308448	chr10:89577920-89577921|-	TG	chr10:89577942-89577943|-	TC	YRDominant		ARL13B	ENST00000535334	chr3:93698985-93698986|+	CA	chr3:93699004-93699005|+	TC	YRDominant
PTRHD1	ENST00000328379	chr2:25016209-25016210|-	CA	chr2:25016222-25016223|-	CC	YRDominant		URGCP	ENST00000223341	chr7:43966009-43966010|-	CA	chr7:43966282-43966283|-	CC	YRDominant
KHDC1	ENST00000370384	chr6:74019881-74019882|-	TG	chr6:74019883-74019884|-	CC	YRDominant		RINT1	ENST00000257700	chr7:105172656-105172657|+	CA	chr7:105172660-105172661|+	CC	YRDominant
UBE4B	ENST00000377157	chr1:10093022-10093023|+	CA	chr1:10093015-10093016|+	TC	YRDominant		ITGB7	ENST00000267082	chr12:53601090-53601091|-	CA	chr12:53601065-53601066|-	TC	YRDominant
NIPA2	ENST00000398014	chr15:23034378-23034379|-	CA	chr15:23034411-23034412|-	CC	YRDominant		C12orf73	ENST00000378090	chr12:104350924-104350925|-	CA	chr12:104350960-104350961|-	TC	YRDominant
IRGQ	ENST00000422989	chr19:44100219-44100220|-	CG	chr19:44100223-44100224|-	CC	YRDominant		ZNF397	ENST00000589420	chr18:32821018-32821019|+	TG	chr18:32821009-32821010|+	TC	YRDominant
DSE	ENST00000430252	chr6:116575387-116575388|+	CA	chr6:116575333-116575334|+	TC	YRDominant		PLEK	ENST00000234313	chr2:68592417-68592418|+	CA	chr2:68592398-68592399|+	CC	YRDominant
RP3-486I3.7	ENST00000448740	chr6:116575387-116575388|+	CA	chr6:116575333-116575334|+	TC	YRDominant		PDF	ENST00000288022	chr16:69364484-69364485|-	TA	chr16:69364510-69364511|-	CC	YRDominant
CTB-161K23.1	ENST00000453068	chr7:91763876-91763877|+	TA	chr7:91763901-91763902|+	TC	YRDominant		TMEM254	ENST00000372281	chr10:81838420-81838421|+	TG	chr10:81838423-81838424|+	CC	YRDominant
ZNF121	ENST00000586602	chr19:9695208-9695209|-	CA	chr19:9695206-9695207|-	TC	YRDominant		ZNF321P	ENST00000391777	chr19:53466143-53466144|-	CG	chr19:53466077-53466078|-	CC	YRDominant
ZNF223	ENST00000591793	chr19:44529532-44529533|+	CA	chr19:44529530-44529531|+	TC	YRDominant		ZNF169	ENST00000395395	chr9:97021601-97021602|+	CG	chr9:97021604-97021605|+	TC	YRDominant
SEPT7P9	ENST00000475691	chr10:38691779-38691780|-	TA	chr10:38691781-38691782|-	CC	YRDominant		ZNF816	ENST00000434371	chr19:53466143-53466144|-	CG	chr19:53466077-53466078|-	CC	YRDominant
HIST1H2AD	ENST00000341023	chr6:26199520-26199521|-	CA	chr6:26199521-26199522|-	TC	YRDominant		TM2D2	ENST00000456397	chr8:38854027-38854028|-	CA	chr8:38854016-38854017|-	TC	YRDominant
PRRC2C	ENST00000367742	chr1:171454689-171454690|+	CG	chr1:171454680-171454681|+	TC	YRDominant		NHLRC3	ENST00000470258	chr13:39612592-39612593|+	CA	chr13:39612611-39612612|+	TC	YRDominant
BMS1	ENST00000374518	chr10:43278242-43278243|+	TG	chr10:43278254-43278255|+	CC	YRDominant		SDCBP2-AS1	ENST00000609470	chr20:1306064-1306065|+	CA	chr20:1306082-1306083|+	CC	YRDominant
HIST1H3D	ENST00000377831	chr6:26199520-26199521|-	CA	chr6:26199521-26199522|-	TC	YRDominant		ACTR10	ENST00000254286	chr14:58666871-58666872|+	cg	chr14:58666868-58666869|+	cc	YRDominant
CHCHD2	ENST00000395422	chr7:56174168-56174169|-	CA	chr7:56174171-56174172|-	CC	YRDominant		ZBTB39	ENST00000300101	chr12:57400233-57400234|-	TG	chr12:57400270-57400271|-	cc	YRDominant
SSR1	ENST00000474597	chr6:7313414-7313415|-	CA	chr6:7313296-7313297|-	TC	YRDominant		ZBTB8OS	ENST00000341885	chr1:33116052-33116053|-	CA	chr1:33116053-33116054|-	CC	YRDominant
ZNF500	ENST00000219478	chr16:4817162-4817163|-	CA	chr16:4817157-4817158|-	CC	YRDominant		ERCC8	ENST00000381118	chr5:60240896-60240897|-	CA	chr5:60240897-60240898|-	CC	YRDominant
HELQ	ENST00000295488	chr4:84376975-84376976|-	TG	chr4:84376915-84376916|-	TC	YRDominant		XIST	ENST00000429829	chrX:73072548-73072549|-	CA	chrX:73072516-73072517|-	CC	YRDominant
ANAPC16	ENST00000299381	chr10:73975824-73975825|+	CG	chr10:73975794-73975795|+	TC	YRDominant		FAM133B	ENST00000438306	chr7:92219658-92219659|-	CA	chr7:92219667-92219668|-	CC	YRDominant
UBA6	ENST00000322244	chr4:68566837-68566838|-	CA	chr4:68566867-68566868|-	TC	YRDominant		POLR3GL	ENST00000446572	chr1:145470370-145470371|-	TA	chr1:145470374-145470375|-	CC	YRDominant
KLHDC10	ENST00000335420	chr7:129710347-129710348|+	CA	chr7:129710375-129710376|+	CC	YRDominant		RP11-284F21.7	ENST00000448869	chr1:156631231-156631232|-	CA	chr1:156631232-156631233|-	CC	YRDominant
INCA1	ENST00000355025	chr17:4900814-4900815|-	TA	chr17:4900816-4900817|-	TC	YRDominant		BTN2A2	ENST00000469230	chr6:26383353-26383354|+	CA	chr6:26383332-26383333|+	TC	YRDominant
EYA3	ENST00000373871	chr1:28415120-28415121|-	TA	chr1:28415146-28415147|-	CC	YRDominant		CERS4	ENST00000558331	chr19:8274253-8274254|+	CA	chr19:8274252-8274253|+	CC	YRDominant
DNM1L	ENST00000452533	chr12:32832253-32832254|+	CA	chr12:32832252-32832253|+	TC	YRDominant		TMEM230	ENST00000202834	chr20:5093732-5093733|-	CA	chr20:5093703-5093704|-	CC	YRDominant
CTD-2213F21.3	ENST00000548096	chr14:32030573-32030574|-	CA	chr14:32030560-32030561|-	TC	YRDominant		PSMA5	ENST00000271308	chr1:109969058-109969059|-	TA	chr1:109969061-109969062|-	CC	YRDominant
FBXL19-AS1	ENST00000563777	chr16:30934593-30934594|-	TG	chr16:30934497-30934498|-	TC	YRDominant		CD53	ENST00000271324	chr1:111415769-111415770|+	CA	chr1:111415762-111415763|+	CC	YRDominant
RP1-283E3.4	ENST00000577672	chr1:1655936-1655937|+	CA	chr1:1655941-1655942|+	CC	YRDominant		LRRC58	ENST00000295628	chr3:120068200-120068201|-	CA	chr3:120068195-120068196|-	CC	YRDominant
CTB-113I20.2	ENST00000606089	chr5:133340577-133340578|+	CG	chr5:133340580-133340581|+	TC	YRDominant		PRDX2	ENST00000301522	chr19:12912643-12912644|-	CA	chr19:12912632-12912633|-	TC	YRDominant
RP11-6J24.6	ENST00000609131	chr9:4679435-4679436|-	CA	chr9:4679459-4679460|-	CC	YRDominant		TIFA	ENST00000361717	chr4:113207055-113207056|-	TA	chr4:113207059-113207060|-	TC	YRDominant
RIOK2	ENST00000283109	chr5:96518945-96518946|-	TA	chr5:96518948-96518949|-	CC	YRDominant		UBR2	ENST00000372899	chr6:42531768-42531769|+	TA	chr6:42531730-42531731|+	CC	YRDominant
HPS1	ENST00000325103	chr10:100206673-100206674|-	TG	chr10:100206675-100206676|-	CC	YRDominant		IDI1	ENST00000381344	chr10:1095057-1095058|-	CA	chr10:1095306-1095307|-	CC	YRDominant
AMPD2	ENST00000342115	chr1:110162458-110162459|+	ca	chr1:110162457-110162458|+	cc	YRDominant		MTIF2	ENST00000403721	chr2:55496328-55496329|-	CA	chr2:55496363-55496364|-	TC	YRDominant
RBM10	ENST00000377604	chrX:47004211-47004212|+	CA	chrX:47004235-47004236|+	CC	YRDominant		MRPS31P5	ENST00000416599	chr13:52768544-52768545|-	CA	chr13:52768534-52768535|-	CC	YRDominant
AKIRIN1	ENST00000432648	chr1:39456959-39456960|+	CA	chr1:39456967-39456968|+	CC	YRDominant		RNPC3	ENST00000533099	chr1:104068322-104068323|+	CA	chr1:104068341-104068342|+	CC	YRDominant
HSD17B4	ENST00000515235	chr5:118788191-118788192|+	CA	chr5:118788206-118788207|+	CC	YRDominant		ZNF559-ZNF177	ENST00000541595	chr19:9435072-9435073|+	CA	chr19:9434999-9435000|+	CC	YRDominant
DGCR2	ENST00000537045	chr22:19109936-19109937|-	ca	chr22:19109922-19109923|-	TC	YRDominant		ZNF559	ENST00000586255	chr19:9434872-9434873|+	CA	chr19:9434999-9435000|+	CC	YRDominant
TEPP	ENST00000562915	chr16:58019053-58019054|+	CG	chr16:58019063-58019064|+	CC	YRDominant		ZNF177	ENST00000602738	chr19:9435072-9435073|+	CA	chr19:9434999-9435000|+	CC	YRDominant
RSL1D1	ENST00000571133	chr16:11945398-11945399|-	CA	chr16:11945390-11945391|-	CC	YRDominant		APPBP2	ENST00000083182	chr17:58603600-58603601|-	CA	chr17:58603549-58603550|-	CC	YRDominant
RP11-230C9.3	ENST00000604792	chr6:157101614-157101615|-	CA	chr6:157101567-157101568|-	CC	YRDominant		EDRF1	ENST00000481600	chr10:127408277-127408278|+	CG	chr10:127408280-127408281|+	TC	YRDominant
ZBTB17	ENST00000375733	chr1:16302573-16302574|-	TA	chr1:16302599-16302600|-	CC	YRDominant		HEATR5B	ENST00000233099	chr2:37311420-37311421|-	CA	chr2:37311421-37311422|-	CC	YRDominant
SLC38A2	ENST00000256689	chr12:46766555-46766556|-	CA	chr12:46766556-46766557|-	CC	YRDominant		PSMB4	ENST00000290541	chr1:151372039-151372040|+	CA	chr1:151372038-151372039|+	TC	YRDominant
FEM1A	ENST00000269856	chr19:4791756-4791757|+	TA	chr19:4791754-4791755|+	CC	YRDominant		LSM1	ENST00000311351	chr8:38034210-38034211|-	CA	chr8:38034249-38034250|-	CC	YRDominant
ARMC1	ENST00000276569	chr8:66546411-66546412|-	CA	chr8:66546390-66546391|-	CC	YRDominant		PMAIP1	ENST00000316660	chr18:57567227-57567228|+	CA	chr18:57567226-57567227|+	TC	YRDominant
CREB3L2	ENST00000330387	chr7:137686831-137686832|-	CA	chr7:137686810-137686811|-	TC	YRDominant		FBXL3	ENST00000355619	chr13:77601293-77601294|-	TA	chr13:77601299-77601300|-	CC	YRDominant
SMARCB1	ENST00000344921	chr22:24129166-24129167|+	CA	chr22:24129178-24129179|+	CC	YRDominant		EYA3	ENST00000373871	chr1:28415120-28415121|-	TA	chr1:28415153-28415154|-	TC	YRDominant
DCLRE1B	ENST00000369563	chr1:114447947-114447948|+	CG	chr1:114447959-114447960|+	CC	YRDominant		PRKAR2A-AS1	ENST00000416209	chr3:48885369-48885370|+	CA	chr3:48885386-48885387|+	CC	YRDominant
CYB5R4	ENST00000369681	chr6:84569394-84569395|+	CG	chr6:84569427-84569428|+	CC	YRDominant		ATXN1	ENST00000436367	chr6:16761690-16761691|-	CA	chr6:16761691-16761692|-	TC	YRDominant
ALG6	ENST00000371108	chr1:63833338-63833339|+	CA	chr1:63833337-63833338|+	CC	YRDominant		CNOT4	ENST00000541284	chr7:135194828-135194829|-	TA	chr7:135194813-135194814|-	TC	YRDominant
MMP11	ENST00000465385	chr22:24110259-24110260|+	CA	chr22:24110232-24110233|+	TC	YRDominant		RP11-547D23.1	ENST00000554235	chr14:53620134-53620135|+	TG	chr14:53620132-53620133|+	TC	YRDominant
TATDN1	ENST00000522927	chr8:125551268-125551269|-	TA	chr8:125551234-125551235|-	TC	YRDominant		ARMC1	ENST00000276569	chr8:66546411-66546412|-	CA	chr8:66546390-66546391|-	CC	YRDominant
ZNF260	ENST00000523638	chr19:37019578-37019579|-	CG	chr19:37019581-37019582|-	CC	YRDominant		EDEM2	ENST00000540582	chr20:33865802-33865803|-	CA	chr20:33865924-33865925|-	TC	YRDominant
TDP1	ENST00000554976	chr14:90421285-90421286|+	TA	chr14:90421280-90421281|+	TC	YRDominant		RP11-96O20.4	ENST00000564080	chr15:45879573-45879574|+	CG	chr15:45879550-45879551|+	TC	YRDominant
SRSF1	ENST00000582730	chr17:56084603-56084604|-	CA	chr17:56084604-56084605|-	CC	YRDominant		MMP24-AS1	ENST00000566203	chr20:33865802-33865803|-	CA	chr20:33865924-33865925|-	TC	YRDominant
EIF3K	ENST00000593149	chr19:39109866-39109867|+	CA	chr19:39109833-39109834|+	CC	YRDominant		RABGAP1L	ENST00000251507	chr1:174128718-174128719|+	CA	chr1:174128654-174128655|+	tc	YRDominant
C14orf119	ENST00000319074	chr14:23563969-23563970|+	CA	chr14:23563966-23563967|+	TC	YRDominant		PPP1CC	ENST00000335007	chr12:111180756-111180757|-	CA	chr12:111180753-111180754|-	TC	YRDominant
KIAA0947	ENST00000296564	chr5:5422789-5422790|+	TG	chr5:5422828-5422829|+	TC	YRDominant		PCGF3	ENST00000362003	chr4:699572-699573|+	CA	chr4:699666-699667|+	CC	YRDominant
TMEM99	ENST00000301665	chr17:38975430-38975431|+	CA	chr17:38975429-38975430|+	TC	YRDominant		LRIF1	ENST00000369763	chr1:111506543-111506544|-	CG	chr1:111506514-111506515|-	TC	YRDominant
ISG20L2	ENST00000313146	chr1:156698236-156698237|-	CG	chr1:156698227-156698228|-	TC	YRDominant		CMC1	ENST00000466830	chr3:28283106-28283107|+	TA	chr3:28283112-28283113|+	CC	YRDominant
PPP1CC	ENST00000335007	chr12:111180756-111180757|-	CA	chr12:111180753-111180754|-	TC	YRDominant		MFN1	ENST00000471841	chr3:179065551-179065552|+	CA	chr3:179065510-179065511|+	CC	YRDominant
KIAA1279	ENST00000361983	chr10:70748558-70748559|+	CA	chr10:70748570-70748571|+	CC	YRDominant		RP11-115C21.2	ENST00000500118	chr8:6264051-6264052|-	TG	chr8:6264055-6264056|-	TC	YRDominant
ZDHHC4	ENST00000396706	chr7:6617092-6617093|+	TA	chr7:6617087-6617088|+	TC	YRDominant		SNAPC2	ENST00000221573	chr19:7985251-7985252|+	CA	chr19:7985236-7985237|+	CC	YRDominant
RP4-633O19A.1	ENST00000424761	chr22:36784437-36784438|+	CG	chr22:36784420-36784421|+	CC	YRDominant		MED14	ENST00000324817	chrX:40594744-40594745|-	CG	chrX:40594793-40594794|-	CC	YRDominant
RP11-274J16.5	ENST00000428958	chr9:95857858-95857859|-	TA	chr9:95857828-95857829|-	CC	YRDominant		APTX	ENST00000379825	chr9:33001590-33001591|-	TG	chr9:33001540-33001541|-	TC	YRDominant
ANAPC7	ENST00000455511	chr12:110841468-110841469|-	CA	chr12:110841513-110841514|-	CC	YRDominant		MEGF8	ENST00000334370	chr19:42829794-42829795|+	TG	chr19:42829742-42829743|+	CC	YRDominant
RP11-212D19.4	ENST00000544347	chr11:114271390-114271391|+	TG	chr11:114271426-114271427|+	TC	YRDominant		KCNC3	ENST00000391818	chr19:50836711-50836712|-	CA	chr19:50836707-50836708|-	TC	YRDominant
RBM7	ENST00000544582	chr11:114271390-114271391|+	TG	chr11:114271426-114271427|+	TC	YRDominant		OAS1	ENST00000551241	chr12:113344777-113344778|+	CA	chr12:113344820-113344821|+	TC	YRDominant
STARD6	ENST00000581310	chr18:51884227-51884228|-	CG	chr18:51884144-51884145|-	CC	YRDominant		IGF2BP3	ENST00000258729	chr7:23510095-23510096|-	CA	chr7:23510096-23510097|-	TC	YRDominant
SRD5A1	ENST00000274192	chr5:6633514-6633515|+	CA	chr5:6633553-6633554|+	CC	YRDominant		PYURF	ENST00000273968	chr4:89444924-89444925|-	TG	chr4:89444926-89444927|-	CC	YRDominant
C14orf93	ENST00000299088	chr14:23479339-23479340|-	CA	chr14:23479351-23479352|-	CC	YRDominant		NDUFS4	ENST00000296684	chr5:52856468-52856469|+	CA	chr5:52856467-52856468|+	TC	YRDominant
GLE1	ENST00000309971	chr9:131266997-131266998|+	CA	chr9:131267003-131267004|+	CC	YRDominant		C7orf60	ENST00000297145	chr7:112579860-112579861|-	CA	chr7:112579876-112579877|-	CC	YRDominant
HIST1H2BC	ENST00000314332	chr6:26124153-26124154|-	CG	chr6:26124154-26124155|-	TC	YRDominant		PLEKHF2	ENST00000315367	chr8:96146146-96146147|+	CA	chr8:96146149-96146150|+	CC	YRDominant
PLEKHF2	ENST00000315367	chr8:96146146-96146147|+	CA	chr8:96146149-96146150|+	CC	YRDominant		XPNPEP1	ENST00000322238	chr10:111683150-111683151|-	CA	chr10:111683268-111683269|-	cc	YRDominant
TTC8	ENST00000345383	chr14:89290994-89290995|+	CA	chr14:89291028-89291029|+	CC	YRDominant		TMED9	ENST00000332598	chr5:177019203-177019204|+	CA	chr5:177019245-177019246|+	CC	YRDominant
GOT1	ENST00000370508	chr10:101190380-101190381|-	CA	chr10:101190381-101190382|-	CC	YRDominant		STK38L	ENST00000389032	chr12:27397229-27397230|+	CG	chr12:27397223-27397224|+	TC	YRDominant
FBXO42	ENST00000375592	chr1:16678920-16678921|-	TG	chr1:16678958-16678959|-	CC	YRDominant		DDX17	ENST00000396821	chr22:38902312-38902313|-	CA	chr22:38902313-38902314|-	CC	YRDominant
ZNF304	ENST00000391705	chr19:57862664-57862665|+	CA	chr19:57862667-57862668|+	TC	YRDominant		TESPA1	ENST00000449076	chr12:55378542-55378543|-	CA	chr12:55378543-55378544|-	TC	YRDominant
CTA-217C2.1	ENST00000426282	chr22:45559653-45559654|-	CG	chr22:45559683-45559684|-	CC	YRDominant		ZNF575	ENST00000458714	chr19:44029843-44029844|+	ca	chr19:44029532-44029533|+	CC	YRDominant
AC004854.4	ENST00000443162	chr7:44888048-44888049|+	CA	chr7:44888066-44888067|+	TC	YRDominant		CTD-2651B20.6	ENST00000563103	chr15:45492697-45492698|-	TG	chr15:45492634-45492635|-	cc	YRDominant
CHD4	ENST00000544040	chr12:6716550-6716551|-	CA	chr12:6716551-6716552|-	CC	YRDominant		ZDHHC4	ENST00000396706	chr7:6617092-6617093|+	TA	chr7:6617087-6617088|+	TC	YRDominant
RP11-166B2.8	ENST00000574364	chr16:11945485-11945486|+	CA	chr16:11945512-11945513|+	TC	YRDominant		PRKAA1	ENST00000397128	chr5:40798278-40798279|-	CA	chr5:40798274-40798275|-	TC	YRDominant
RP11-51J9.5	ENST00000607315	chr8:30013760-30013761|-	TG	chr8:30013763-30013764|-	TC	YRDominant		RP11-644K8.1	ENST00000452342	chr2:20251897-20251898|+	CA	chr2:20251900-20251901|+	CC	YRDominant
APBB3	ENST00000357560	chr5:139944142-139944143|-	CA	chr5:139944163-139944164|-	TC	YRDominant		BCORL1	ENST00000218147	chrX:129116610-129116611|+	CA	chrX:129116607-129116608|+	CC	YRDominant
THAP7-AS1	ENST00000436079	chr22:21356163-21356164|+	CG	chr22:21356162-21356163|+	CC	YRDominant		DHTKD1	ENST00000263035	chr10:12110952-12110953|+	TG	chr10:12110950-12110951|+	TC	YRDominant
ZNF562	ENST00000448622	chr19:9785715-9785716|-	TA	chr19:9785759-9785760|-	TC	YRDominant		ANLN	ENST00000265748	chr7:36429470-36429471|+	CG	chr7:36429469-36429470|+	CC	YRDominant
CSRNP2	ENST00000228515	chr12:51477378-51477379|-	TA	chr12:51477381-51477382|-	TC	YRDominant		RNF169	ENST00000299563	chr11:74459911-74459912|+	CA	chr11:74459907-74459908|+	CC	YRDominant
EIF1B	ENST00000232905	chr3:40351293-40351294|+	CA	chr3:40351265-40351266|+	cc	YRDominant		ZNF66	ENST00000344519	chr19:20959109-20959110|+	TG	chr19:20959105-20959106|+	TC	YRDominant
RNF11	ENST00000242719	chr1:51701944-51701945|+	CA	chr1:51701959-51701960|+	CC	YRDominant		RAD23B	ENST00000358015	chr9:110045564-110045565|+	CA	chr9:110045563-110045564|+	TC	YRDominant
C19orf43	ENST00000242784	chr19:12845555-12845556|-	CA	chr19:12845495-12845496|-	TC	YRDominant		TSNAX	ENST00000366639	chr1:231664420-231664421|+	CA	chr1:231664419-231664420|+	CC	YRDominant
TOR1A	ENST00000351698	chr9:132586412-132586413|-	CA	chr9:132586405-132586406|-	TC	YRDominant		CSNK1D	ENST00000398519	chr17:80231306-80231307|-	CA	chr17:80231307-80231308|-	TC	YRDominant
PYROXD2	ENST00000370575	chr10:100174919-100174920|-	TG	chr10:100174917-100174918|-	CC	YRDominant		TSPAN14	ENST00000429989	chr10:82214076-82214077|+	TA	chr10:82214082-82214083|+	CC	YRDominant
STAG2	ENST00000371157	chrX:123095633-123095634|+	CA	chrX:123095557-123095558|+	tc	YRDominant		HNRNPU	ENST00000444376	chr1:245027793-245027794|-	CG	chr1:245027810-245027811|-	TC	YRDominant
YIPF3	ENST00000372422	chr6:43484663-43484664|-	TG	chr6:43484658-43484659|-	TC	YRDominant		ZNF320	ENST00000597909	chr19:53400867-53400868|-	CA	chr19:53400887-53400888|-	TC	YRDominant
PSAP	ENST00000394936	chr10:73611005-73611006|-	CA	chr10:73611008-73611009|-	CC	YRDominant		RP11-137L10.6	ENST00000600206	chr10:75255902-75255903|+	TG	chr10:75255887-75255888|+	TC	YRDominant
ANKMY1	ENST00000403283	chr2:241500456-241500457|-	CA	chr2:241500484-241500485|-	CC	YRDominant		TSNAX-DISC1	ENST00000602567	chr1:231664420-231664421|+	CA	chr1:231664419-231664420|+	CC	YRDominant
RP11-378J18.3	ENST00000413074	chr1:222763303-222763304|+	CA	chr1:222763313-222763314|+	CC	YRDominant		YTHDF3-AS1	ENST00000603538	chr8:64080961-64080962|-	CG	chr8:64080952-64080953|-	TC	YRDominant
SP1	ENST00000426431	chr12:53774602-53774603|+	CG	chr12:53774593-53774594|+	CC	YRDominant		SLC1A4	ENST00000234256	chr2:65216532-65216533|+	CA	chr2:65216488-65216489|+	CC	YRDominant
SRGAP3	ENST00000490889	chr3:9404637-9404638|-	TG	chr3:9404666-9404667|-	TC	YRDominant		RAB20	ENST00000267328	chr13:111214038-111214039|-	CA	chr13:111214052-111214053|-	CC	YRDominant
RP11-380O24.1	ENST00000491930	chr3:9404637-9404638|-	TG	chr3:9404666-9404667|-	TC	YRDominant		ZNF283	ENST00000324461	chr19:44331569-44331570|+	TG	chr19:44331443-44331444|+	CC	YRDominant
C5orf28	ENST00000500337	chr5:43483934-43483935|-	CA	chr5:43483992-43483993|-	TC	YRDominant		ZCCHC17	ENST00000344147	chr1:31769878-31769879|+	CG	chr1:31769841-31769842|+	TC	YRDominant
SRP19	ENST00000505459	chr5:112197001-112197002|+	CA	chr5:112197013-112197014|+	cc	YRDominant		CTSA	ENST00000354880	chr20:44519973-44519974|+	CA	chr20:44519972-44519973|+	CC	YRDominant
CTC-487M23.8	ENST00000512790	chr5:112197001-112197002|+	CA	chr5:112197013-112197014|+	cc	YRDominant		MCL1	ENST00000369026	chr1:150552085-150552086|-	CA	chr1:150552074-150552075|-	TC	YRDominant
MEGF8	ENST00000334370	chr19:42829794-42829795|+	TG	chr19:42829742-42829743|+	CC	YRDominant		RCN2	ENST00000394885	chr15:77224112-77224113|+	CA	chr15:77224089-77224090|+	CC	YRDominant
CDK5RAP2	ENST00000359309	chr9:123342436-123342437|-	TA	chr9:123342447-123342448|-	CC	YRDominant		CSNK2A1	ENST00000400227	chr20:524433-524434|-	CA	chr20:524424-524425|-	TC	YRDominant
CCNH	ENST00000256897	chr5:86708687-86708688|-	TA	chr5:86708717-86708718|-	CC	YRDominant		RP11-206L10.9	ENST00000429505	chr1:714188-714189|+	TA	chr1:714186-714187|+	CC	YRDominant
2007-03-01	ENST00000259050	chr2:160569016-160569017|+	TG	chr2:160569020-160569021|+	TC	YRDominant		FBXW8	ENST00000455858	chr12:117348769-117348770|+	CA	chr12:117348754-117348755|+	TC	YRDominant
FBXO3	ENST00000265651	chr11:33796049-33796050|-	CA	chr11:33796050-33796051|-	CC	YRDominant		AC079922.3	ENST00000457336	chr2:113403233-113403234|-	CA	chr2:113403282-113403283|-	CC	YRDominant
EPN1	ENST00000270460	chr19:56186593-56186594|+	TG	chr19:56186591-56186592|+	TC	YRDominant		WAC-AS1	ENST00000527986	chr10:28821939-28821940|-	CA	chr10:28821592-28821593|-	TC	YRDominant
GSG2	ENST00000325418	chr17:3627196-3627197|+	TG	chr17:3627210-3627211|+	CC	YRDominant		ZNF180	ENST00000221327	chr19:45004561-45004562|-	CA	chr19:45004574-45004575|-	CC	YRDominant
ZNF721	ENST00000338977	chr4:492944-492945|-	CA	chr4:492945-492946|-	CC	YRDominant		AFF4	ENST00000265343	chr5:132299220-132299221|-	CA	chr5:132299217-132299218|-	TC	YRDominant
TMEM203	ENST00000343666	chr9:140100099-140100100|-	TG	chr9:140100101-140100102|-	CC	YRDominant		TCF12	ENST00000267811	chr15:57210908-57210909|+	TA	chr15:57210906-57210907|+	TC	YRDominant
ZNF107	ENST00000344930	chr7:64126553-64126554|+	CA	chr7:64126512-64126513|+	CC	YRDominant		SCYL1	ENST00000270176	chr11:65292591-65292592|+	TA	chr11:65292544-65292545|+	cc	YRDominant
IARS2	ENST00000366922	chr1:220267473-220267474|+	TA	chr1:220267470-220267471|+	TC	YRDominant		PRKRA	ENST00000325748	chr2:179315883-179315884|-	CA	chr2:179315838-179315839|-	CC	YRDominant
TTC4	ENST00000371281	chr1:55181542-55181543|+	CA	chr1:55181541-55181542|+	TC	YRDominant		CSTF2T	ENST00000331173	chr10:53459364-53459365|-	CG	chr10:53459365-53459366|-	TC	YRDominant
SEC24A	ENST00000398844	chr5:133984474-133984475|+	CA	chr5:133984496-133984497|+	CC	YRDominant		STOML2	ENST00000356493	chr9:35103122-35103123|-	CG	chr9:35103148-35103149|-	TC	YRDominant
C1orf213	ENST00000458053	chr1:23695481-23695482|+	CA	chr1:23695688-23695689|+	CC	YRDominant		PRRC2C	ENST00000367742	chr1:171454689-171454690|+	CG	chr1:171454680-171454681|+	TC	YRDominant
C10orf10	ENST00000496638	chr10:45474256-45474257|-	CA	chr10:45474257-45474258|-	TC	YRDominant		LIX1L	ENST00000369308	chr1:145477035-145477036|+	CA	chr1:145477066-145477067|+	CC	YRDominant
TMEM126A	ENST00000528105	chr11:85359010-85359011|+	CA	chr11:85359009-85359010|+	CC	YRDominant		RP1-120G22.11	ENST00000455744	chr1:6266073-6266074|-	CA	chr1:6266094-6266095|-	TC	YRDominant
TMEM97	ENST00000226230	chr17:26646233-26646234|+	CA	chr17:26646227-26646228|+	TC	YRDominant		ZNF33B	ENST00000486187	chr10:43134000-43134001|-	CG	chr10:43134017-43134018|-	TC	YRDominant
USP40	ENST00000251722	chr2:234475427-234475428|-	CA	chr2:234475409-234475410|-	CC	YRDominant		RP11-410L14.2	ENST00000521696	chr8:100025437-100025438|-	CA	chr8:100025450-100025451|-	CC	YRDominant
ACP1	ENST00000272067	chr2:264946-264947|+	CG	chr2:264948-264949|+	CC	YRDominant		ZNF805	ENST00000535550	chr19:57752074-57752075|+	CA	chr19:57752051-57752052|+	CC	YRDominant
CISD2	ENST00000273986	chr4:103790197-103790198|+	CA	chr4:103790196-103790197|+	CC	YRDominant		RP11-529K1.2	ENST00000562077	chr16:70380663-70380664|-	CA	chr16:70380714-70380715|-	TC	YRDominant
PSMB4	ENST00000290541	chr1:151372039-151372040|+	CA	chr1:151372038-151372039|+	TC	YRDominant		RP11-435O5.5	ENST00000604104	chr9:98268469-98268470|+	CA	chr9:98268468-98268469|+	CC	YRDominant
FYCO1	ENST00000296137	chr3:46037315-46037316|-	CA	chr3:46037313-46037314|-	CC	YRDominant		SP110	ENST00000258381	chr2:231084703-231084704|-	CA	chr2:231084689-231084690|-	CC	YRDominant
PPID	ENST00000307720	chr4:159644543-159644544|-	CA	chr4:159644544-159644545|-	TC	YRDominant		ZNF443	ENST00000301547	chr19:12551832-12551833|-	TA	chr19:12551836-12551837|-	TC	YRDominant
MED29	ENST00000315588	chr19:39882037-39882038|+	CA	chr19:39882049-39882050|+	TC	YRDominant		FRMD8	ENST00000317568	chr11:65154127-65154128|+	CG	chr11:65154130-65154131|+	CC	YRDominant
MGST3	ENST00000367888	chr1:165600445-165600446|+	CA	chr1:165600442-165600443|+	CC	YRDominant		SUZ12	ENST00000322652	chr17:30264036-30264037|+	CA	chr17:30264053-30264054|+	CC	YRDominant
KIAA1919	ENST00000368847	chr6:111580530-111580531|+	CG	chr6:111580532-111580533|+	CC	YRDominant		UBE2A	ENST00000371558	chrX:118708525-118708526|+	CA	chrX:118708524-118708525|+	CC	YRDominant
PAFAH2	ENST00000374282	chr1:26324459-26324460|-	TG	chr1:26324570-26324571|-	TC	YRDominant		ZNF207	ENST00000394670	chr17:30677182-30677183|+	CA	chr17:30677181-30677182|+	CC	YRDominant
CNPPD1	ENST00000409789	chr2:220042847-220042848|-	TA	chr2:220042875-220042876|-	CC	YRDominant		NIF3L1	ENST00000416651	chr2:201754161-201754162|+	CG	chr2:201754160-201754161|+	TC	YRDominant
ARPC1A	ENST00000432884	chr7:98923532-98923533|+	CG	chr7:98923522-98923523|+	TC	YRDominant		MRPS16	ENST00000416782	chr10:75012401-75012402|-	CA	chr10:75012330-75012331|-	TC	YRDominant
ZNF778	ENST00000433976	chr16:89284128-89284129|+	CG	chr16:89284110-89284111|+	CC	YRDominant		ZNF251	ENST00000524394	chr8:145980909-145980910|-	CA	chr8:145980915-145980916|-	CC	YRDominant
SNHG17	ENST00000436764	chr20:37064017-37064018|-	TA	chr20:37063967-37063968|-	tc	YRDominant		SMURF2P1	ENST00000579301	chr17:28927918-28927919|+	CA	chr17:28927750-28927751|+	CC	YRDominant
TOR2A	ENST00000458505	chr9:130497572-130497573|-	CA	chr9:130497573-130497574|-	CC	YRDominant		CTD-3105H18.16	ENST00000595562	chr19:12551832-12551833|-	TA	chr19:12551836-12551837|-	TC	YRDominant
RP11-114N19.3	ENST00000557775	chr14:81636750-81636751|-	ca	chr14:81636753-81636754|-	tc	YRDominant		FAM13B	ENST00000033079	chr5:137368767-137368768|-	ca	chr5:137368715-137368716|-	CC	YRDominant
MCM3	ENST00000596288	chr6:52149539-52149540|-	CG	chr6:52149520-52149521|-	CC	YRDominant		FANCM	ENST00000267430	chr14:45605142-45605143|+	TG	chr14:45605132-45605133|+	TC	YRDominant
RABGAP1L	ENST00000251507	chr1:174128718-174128719|+	CA	chr1:174128654-174128655|+	tc	YRDominant		GPC2	ENST00000292377	chr7:99774997-99774998|-	CA	chr7:99774992-99774993|-	TC	YRDominant
FUT5	ENST00000252675	chr19:5903766-5903767|-	CG	chr19:5903796-5903797|-	TC	YRDominant		SNIP1	ENST00000296215	chr1:38019890-38019891|-	CA	chr1:38019891-38019892|-	TC	YRDominant
ZNF330	ENST00000262990	chr4:142142056-142142057|+	TA	chr4:142142075-142142076|+	TC	YRDominant		PTTG1IP	ENST00000330938	chr21:46293622-46293623|-	CA	chr21:46293623-46293624|-	CC	YRDominant
EIF2B2	ENST00000266126	chr14:75469636-75469637|+	TG	chr14:75469643-75469644|+	TC	YRDominant		CD55	ENST00000367064	chr1:207495028-207495029|+	TA	chr1:207495022-207495023|+	TC	YRDominant
JTB	ENST00000271843	chr1:153950133-153950134|-	TA	chr1:153950104-153950105|-	CC	YRDominant		CD164	ENST00000368961	chr6:109703613-109703614|-	TA	chr6:109703607-109703608|-	TC	YRDominant
ZBTB39	ENST00000300101	chr12:57400300-57400301|-	TG	chr12:57400293-57400294|-	TC	YRDominant		REPS1	ENST00000450536	chr6:139309418-139309419|-	CA	chr6:139309421-139309422|-	CC	YRDominant
HADHB	ENST00000317799	chr2:26467806-26467807|+	TA	chr2:26467790-26467791|+	TC	YRDominant		AC093388.3	ENST00000457407	chr2:191399322-191399323|+	CA	chr2:191399555-191399556|+	CC	YRDominant
EID2B	ENST00000326282	chr19:40023470-40023471|-	TA	chr19:40023462-40023463|-	TC	YRDominant		SZRD1	ENST00000475078	chr1:16679061-16679062|+	CG	chr1:16679098-16679099|+	TC	YRDominant
2006-09-01	ENST00000360156	chrX:118827158-118827159|-	CA	chrX:118827153-118827154|-	TC	YRDominant		RP11-1060J15.4	ENST00000536317	chr12:27863685-27863686|-	CA	chr12:27863679-27863680|-	CC	YRDominant
CEP350	ENST00000367607	chr1:179923944-179923945|+	CA	chr1:179923935-179923936|+	CC	YRDominant		RP11-343H19.1	ENST00000561663	chr16:56763909-56763910|-	CA	chr16:56763865-56763866|-	TC	YRDominant
LIX1L	ENST00000369308	chr1:145477035-145477036|+	CA	chr1:145477066-145477067|+	CC	YRDominant		RPF2	ENST00000607388	chr6:111303286-111303287|+	TA	chr6:111303238-111303239|+	CC	YRDominant
VEGFA	ENST00000372067	chr6:43737947-43737948|+	CG	chr6:43737946-43737947|+	TC	YRDominant		RP11-6J24.6	ENST00000609131	chr9:4679435-4679436|-	CA	chr9:4679459-4679460|-	CC	YRDominant
2002-09-01	ENST00000391973	chr2:242254684-242254685|+	CA	chr2:242254700-242254701|+	CC	YRDominant		RP11-452L6.7	ENST00000569782	chr16:31519840-31519841|+	TG	chr16:31519846-31519847|+	TC	YRDominant
NDE1	ENST00000396355	chr16:15737109-15737110|+	CA	chr16:15737137-15737138|+	cc	YRDominant		ZNF586	ENST00000599802	chr19:58281037-58281038|+	CA	chr19:58281022-58281023|+	CC	YRDominant
NDUFA11	ENST00000418389	chr19:5903766-5903767|-	CG	chr19:5903796-5903797|-	TC	YRDominant		CDC7	ENST00000234626	chr1:91966436-91966437|+	TA	chr1:91966446-91966447|+	TC	YRDominant
BLOC1S3	ENST00000433642	chr19:45682030-45682031|+	TG	chr19:45682024-45682025|+	CC	YRDominant		UBA2	ENST00000246548	chr19:34919323-34919324|+	CG	chr19:34919263-34919264|+	CC	YRDominant
AC098820.3	ENST00000453157	chr2:217363474-217363475|-	CG	chr2:217363420-217363421|-	CC	YRDominant		AKIRIN2	ENST00000257787	chr6:88411974-88411975|-	CA	chr6:88411944-88411945|-	TC	YRDominant
ARRDC3	ENST00000508948	chr5:90676742-90676743|-	CA	chr5:90676773-90676774|-	CC	YRDominant		RMND5A	ENST00000283632	chr2:86947421-86947422|+	CA	chr2:86947420-86947421|+	CC	YRDominant
RP11-1041F24.1	ENST00000550035	chr12:92073896-92073897|+	cg	chr12:92073900-92073901|+	tc	YRDominant		ZNF227	ENST00000313040	chr19:44716720-44716721|+	CA	chr19:44716722-44716723|+	TC	YRDominant
AC024592.12	ENST00000592091	chr19:5903766-5903767|-	CG	chr19:5903796-5903797|-	TC	YRDominant		C3orf38	ENST00000318887	chr3:88198885-88198886|+	CG	chr3:88198906-88198907|+	TC	YRDominant
TERC	ENST00000602385	chr3:169482847-169482848|-	CG	chr3:169482848-169482849|-	CC	YRDominant		ZFYVE19	ENST00000355341	chr15:41099286-41099287|+	CG	chr15:41099289-41099290|+	TC	YRDominant
RP11-152N13.5	ENST00000457147	chr10:75012565-75012566|+	CA	chr10:75012535-75012536|+	CC	YRDominant		HIST1H2BE	ENST00000356530	chr6:26183988-26183989|+	CA	chr6:26183987-26183988|+	TC	YRDominant
MRPS7	ENST00000245539	chr17:73257784-73257785|+	CA	chr17:73257748-73257749|+	CC	YRDominant		EXOC8	ENST00000366645	chr1:231473597-231473598|-	CA	chr1:231473593-231473594|-	CC	YRDominant
EIF3B	ENST00000360876	chr7:2394509-2394510|+	CG	chr7:2394498-2394499|+	CC	YRDominant		DAK	ENST00000394900	chr11:61100702-61100703|+	CA	chr11:61100693-61100694|+	TC	YRDominant
POLR3C	ENST00000369294	chr1:145610925-145610926|-	CG	chr1:145610926-145610927|-	CC	YRDominant		AAR2	ENST00000397286	chr20:34824399-34824400|+	CG	chr20:34824397-34824398|+	TC	YRDominant
SFXN2	ENST00000369893	chr10:104474392-104474393|+	CA	chr10:104474375-104474376|+	CC	YRDominant		ANKMY1	ENST00000403283	chr2:241500456-241500457|-	CA	chr2:241500484-241500485|-	CC	YRDominant
RNF34	ENST00000392464	chr12:121837931-121837932|+	CA	chr12:121837930-121837931|+	CC	YRDominant		REV3L	ENST00000422377	chr6:111804849-111804850|-	CA	chr6:111804941-111804942|-	CC	YRDominant
SNX13	ENST00000428135	chr7:17980082-17980083|-	CG	chr7:17980113-17980114|-	TC	YRDominant		ZNF230	ENST00000429154	chr19:44507127-44507128|+	TA	chr19:44507116-44507117|+	CC	YRDominant
CTC1	ENST00000449476	chr17:8151356-8151357|-	CA	chr17:8151324-8151325|-	CC	YRDominant		RP5-1125A11.1	ENST00000432859	chr20:32580887-32580888|-	TA	chr20:32580899-32580900|-	TC	YRDominant
RP4-734P14.4	ENST00000461548	chr20:2489572-2489573|-	TA	chr20:2489568-2489569|-	TC	YRDominant		C7orf49	ENST00000459937	chr7:134855445-134855446|-	CA	chr7:134855449-134855450|-	TC	YRDominant
ZNF805	ENST00000535550	chr19:57752074-57752075|+	CA	chr19:57752051-57752052|+	CC	YRDominant		CTD-2007H13.3	ENST00000513175	chr5:98264891-98264892|+	TG	chr5:98264889-98264890|+	TC	YRDominant
RP11-392P7.6	ENST00000542078	chr12:13080667-13080668|+	ca	chr12:13080759-13080760|+	cc	YRDominant		SLC37A4	ENST00000525102	chr11:118901493-118901494|-	CA	chr11:118901583-118901584|-	CC	YRDominant
CTC-559E9.6	ENST00000591884	chr19:19887404-19887405|+	TG	chr19:19887392-19887393|+	CC	YRDominant		TCP11L1	ENST00000527661	chr11:33061117-33061118|+	CA	chr11:33061130-33061131|+	CC	YRDominant
IRAK4	ENST00000431837	chr12:44152769-44152770|+	TA	chr12:44152782-44152783|+	TC	YRDominant		CTD-2184C24.2	ENST00000529171	chr14:60715700-60715701|-	TG	chr14:60715704-60715705|-	CC	YRDominant
RSBN1L-AS1	ENST00000440088	chr7:77325571-77325572|-	CA	chr7:77325582-77325583|-	TC	YRDominant		RP11-440D17.3	ENST00000609975	chr2:96192467-96192468|-	CA	chr2:96192468-96192469|-	CC	YRDominant
SAYSD1	ENST00000229903	chr6:39082885-39082886|-	CA	chr6:39082886-39082887|-	CC	YRDominant		DHX15	ENST00000336812	chr4:24586152-24586153|-	TG	chr4:24586162-24586163|-	CC	YRDominant
HARS2	ENST00000230771	chr5:140071052-140071053|+	TA	chr5:140071078-140071079|+	CC	YRDominant		CCDC134	ENST00000255784	chr22:42196682-42196683|+	CA	chr22:42196673-42196674|+	TC	YRDominant
TOMM70A	ENST00000284320	chr3:100120282-100120283|-	CA	chr3:100120252-100120253|-	CC	YRDominant		AAGAB	ENST00000261880	chr15:67546994-67546995|-	TG	chr15:67546996-67546997|-	CC	YRDominant
FRS2	ENST00000299293	chr12:69864168-69864169|+	CA	chr12:69864190-69864191|+	CC	YRDominant		MAN2B2	ENST00000285599	chr4:6576900-6576901|+	CG	chr4:6576889-6576890|+	cc	YRDominant
GRHPR	ENST00000318158	chr9:37422692-37422693|+	TA	chr9:37422660-37422661|+	CC	YRDominant		DALRD3	ENST00000313778	chr3:49058937-49058938|-	CA	chr3:49058884-49058885|-	CC	YRDominant
ZFYVE16	ENST00000338008	chr5:79703914-79703915|+	CA	chr5:79703910-79703911|+	TC	YRDominant		LOH12CR1	ENST00000314565	chr12:12510051-12510052|+	CA	chr12:12510110-12510111|+	CC	YRDominant
MTRF1L	ENST00000367230	chr6:153323823-153323824|-	TA	chr6:153323844-153323845|-	TC	YRDominant		MBLAC2	ENST00000316610	chr5:89770478-89770479|-	TG	chr5:89770476-89770477|-	TC	YRDominant
SEMA6C	ENST00000368914	chr1:151119139-151119140|-	CA	chr1:151119140-151119141|-	CC	YRDominant		HADHB	ENST00000317799	chr2:26467806-26467807|+	TA	chr2:26467790-26467791|+	TC	YRDominant
SDC4	ENST00000372733	chr20:43977063-43977064|-	CA	chr20:43977064-43977065|-	CC	YRDominant		POLR2A	ENST00000322644	chr17:7387684-7387685|+	TG	chr17:7387687-7387688|+	TC	YRDominant
ARHGAP12	ENST00000375250	chr10:32217741-32217742|-	CA	chr10:32217744-32217745|-	CC	YRDominant		UXT	ENST00000333119	chrX:47518535-47518536|-	CG	chrX:47518532-47518533|-	TC	YRDominant
CEP104	ENST00000378230	chr1:3773774-3773775|-	CA	chr1:3773775-3773776|-	CC	YRDominant		DYNC1I2	ENST00000340296	chr2:172543993-172543994|+	CA	chr2:172543978-172543979|+	TC	YRDominant
HADHA	ENST00000380649	chr2:26467471-26467472|-	CA	chr2:26467477-26467478|-	CC	YRDominant		EIF3I	ENST00000373586	chr1:32688033-32688034|+	CA	chr1:32688032-32688033|+	TC	YRDominant
MAPK1IP1L	ENST00000395468	chr14:55518371-55518372|+	TG	chr14:55518369-55518370|+	CC	YRDominant		PIM2	ENST00000376509	chrX:48776300-48776301|-	CA	chrX:48776301-48776302|-	TC	YRDominant
DROSHA	ENST00000511367	chr5:31532199-31532200|-	CG	chr5:31532193-31532194|-	CC	YRDominant		TPRN	ENST00000409012	chr9:140095192-140095193|-	CA	chr9:140095189-140095190|-	TC	YRDominant
AC009120.4	ENST00000569389	chr16:74330628-74330629|-	CA	chr16:74330629-74330630|-	TC	YRDominant		RP11-441O15.3	ENST00000416191	chr10:101190692-101190693|+	CG	chr10:101190691-101190692|+	CC	YRDominant
AC003006.7	ENST00000594684	chr19:58193374-58193375|+	CA	chr19:58193373-58193374|+	TC	YRDominant		LINC00476	ENST00000433656	chr9:98637742-98637743|-	TA	chr9:98637868-98637869|-	CC	YRDominant
ZNF551	ENST00000596085	chr19:58193374-58193375|+	CA	chr19:58193373-58193374|+	TC	YRDominant		RP11-541P9.3	ENST00000458002	chr5:162864294-162864295|-	CA	chr5:162864295-162864296|-	TC	YRDominant
RP11-11N7.4	ENST00000610145	chr1:245027992-245027993|+	CG	chr1:245028098-245028099|+	CC	YRDominant		ZNF33A	ENST00000469037	chr10:38299620-38299621|+	TG	chr10:38299580-38299581|+	CC	YRDominant
PLSCR1	ENST00000342435	chr3:146262512-146262513|-	CA	chr3:146262506-146262507|-	TC	YRDominant		MRPL11	ENST00000524576	chr11:66234156-66234157|-	CA	chr11:66234182-66234183|-	CC	YRDominant
TTC37	ENST00000358746	chr5:94890680-94890681|-	CA	chr5:94890672-94890673|-	CC	YRDominant		MLH1	ENST00000536378	chr3:37035302-37035303|+	CA	chr3:37035266-37035267|+	CC	YRDominant
AP000320.7	ENST00000362077	chr21:35445844-35445845|+	CG	chr21:35445846-35445847|+	CC	YRDominant		TMPO	ENST00000556029	chr12:98909394-98909395|+	TA	chr12:98909463-98909464|+	TC	YRDominant
TJAP1	ENST00000372444	chr6:43445307-43445308|+	CA	chr6:43445317-43445318|+	CC	YRDominant		MSH3	ENST00000265081	chr5:79950470-79950471|+	CA	chr5:79950504-79950505|+	TC	YRDominant
SLC5A3	ENST00000608209	chr21:35445844-35445845|+	CG	chr21:35445846-35445847|+	CC	YRDominant		CPSF2	ENST00000298875	chr14:92588328-92588329|+	CA	chr14:92588327-92588328|+	CC	YRDominant
PPIH	ENST00000304979	chr1:43124093-43124094|+	CG	chr1:43124098-43124099|+	TC	YRDominant		LIG3	ENST00000378526	chr17:33307530-33307531|+	CG	chr17:33307527-33307528|+	TC	YRDominant
MBOAT1	ENST00000541730	chr6:20212663-20212664|-	CA	chr6:20212697-20212698|-	CC	YRDominant		TXLNG	ENST00000380122	chrX:16804588-16804589|+	TG	chrX:16804554-16804555|+	CC	YRDominant
LMAN2	ENST00000303127	chr5:176778661-176778662|-	CG	chr5:176778662-176778663|-	CC	YRDominant		CARKD	ENST00000470164	chr13:111267891-111267892|+	CA	chr13:111267945-111267946|+	CC	YRDominant
MRPL4	ENST00000307422	chr19:10362658-10362659|+	TA	chr19:10362656-10362657|+	CC	YRDominant		ITPKC	ENST00000263370	chr19:41222897-41222898|+	TA	chr19:41222908-41222909|+	CC	YRDominant
EMC3-AS1	ENST00000326237	chr3:10028599-10028600|+	TG	chr3:10028586-10028587|+	CC	YRDominant		ETAA1	ENST00000272342	chr2:67624471-67624472|+	CA	chr2:67624448-67624449|+	CC	YRDominant
MTR	ENST00000366577	chr1:236958591-236958592|+	CA	chr1:236958616-236958617|+	TC	YRDominant		PPID	ENST00000307720	chr4:159644543-159644544|-	CA	chr4:159644544-159644545|-	TC	YRDominant
RP11-276E15.4	ENST00000440009	chr9:115512844-115512845|-	CA	chr9:115512885-115512886|-	cc	YRDominant		AP000769.1	ENST00000309775	chr11:65222756-65222757|+	TG	chr11:65222724-65222725|+	TC	YRDominant
CTDSP1	ENST00000443891	chr2:219262955-219262956|+	cg	chr2:219262957-219262958|+	cc	YRDominant		HDHD1	ENST00000381077	chrX:7066156-7066157|-	CA	chrX:7066174-7066175|-	CC	YRDominant
TMEM44-AS1	ENST00000453671	chr3:194304719-194304720|+	CG	chr3:194304722-194304723|+	TC	YRDominant		TRAPPC6B	ENST00000469361	chr14:39639536-39639537|-	CA	chr14:39639537-39639538|-	TC	YRDominant
C22orf46	ENST00000472110	chr22:42084940-42084941|+	CG	chr22:42084954-42084955|+	CC	YRDominant		LYN	ENST00000520220	chr8:56792393-56792394|+	CA	chr8:56792392-56792393|+	CC	YRDominant
SLC37A4	ENST00000525102	chr11:118901581-118901582|-	TA	chr11:118901583-118901584|-	CC	YRDominant		SLC35C2	ENST00000317734	chr20:44993006-44993007|-	TG	chr20:44993028-44993029|-	CC	YRDominant
CNR2	ENST00000536471	chr1:24285598-24285599|-	CA	chr1:24285599-24285600|-	CC	YRDominant		ATP5H	ENST00000344546	chr17:73043058-73043059|-	TA	chr17:73043063-73043064|-	TC	YRDominant
SNORD3A	ENST00000584923	chr17:19091405-19091406|+	ca	chr17:19091404-19091405|+	cc	YRDominant		CEP350	ENST00000367607	chr1:179923944-179923945|+	CA	chr1:179923935-179923936|+	CC	YRDominant
DCUN1D5	ENST00000260247	chr11:102962823-102962824|-	CA	chr11:102962891-102962892|-	TC	YRDominant		C9orf16	ENST00000372994	chr9:130922592-130922593|+	TA	chr9:130922601-130922602|+	CC	YRDominant
SOD1	ENST00000270142	chr21:33032005-33032006|+	TG	chr21:33031971-33031972|+	CC	YRDominant		DHX35	ENST00000373325	chr20:37591002-37591003|+	TA	chr20:37590989-37590990|+	CC	YRDominant
TMEM68	ENST00000334667	chr8:56685936-56685937|-	CA	chr8:56685957-56685958|-	CC	YRDominant		ATP6V1G1	ENST00000374050	chr9:117350103-117350104|+	CA	chr9:117350100-117350101|+	TC	YRDominant
C9orf85	ENST00000486911	chr9:74526554-74526555|+	CA	chr9:74526609-74526610|+	CC	YRDominant		SERF2	ENST00000381359	chr15:44069283-44069284|+	CG	chr15:44069291-44069292|+	TC	YRDominant
RP11-303E16.7	ENST00000501068	chr16:81110923-81110924|+	TA	chr16:81110921-81110922|+	CC	YRDominant		GTPBP8	ENST00000485330	chr3:112709848-112709849|+	TG	chr3:112709830-112709831|+	TC	YRDominant
CTC-329D1.2	ENST00000507521	chr5:139780985-139780986|-	CA	chr5:139780986-139780987|-	CC	YRDominant		LACTB2	ENST00000522447	chr8:71581449-71581450|-	CA	chr8:71581419-71581420|-	CC	YRDominant
EMC2	ENST00000220853	chr8:109455865-109455866|+	CG	chr8:109455855-109455856|+	CC	YRDominant		PKHD1L1	ENST00000534623	chr8:110535047-110535048|+	CA	chr8:110535078-110535079|+	CC	YRDominant
DPP9	ENST00000262960	chr19:4723853-4723854|-	CA	chr19:4723848-4723849|-	TC	YRDominant		IQCC	ENST00000537469	chr1:32671243-32671244|+	TA	chr1:32671266-32671267|+	CC	YRDominant
CCT6A	ENST00000275603	chr7:56119457-56119458|+	CA	chr7:56119465-56119466|+	CC	YRDominant		RBM22	ENST00000199814	chr5:150080583-150080584|-	CA	chr5:150080584-150080585|-	CC	YRDominant
IL18	ENST00000280357	chr11:112034811-112034812|-	TG	chr11:112034815-112034816|-	CC	YRDominant		SPATA5	ENST00000274008	chr4:123844255-123844256|+	TG	chr4:123844232-123844233|+	TC	YRDominant
ATAD5	ENST00000321990	chr17:29158987-29158988|+	CG	chr17:29158980-29158981|+	CC	YRDominant		MAT2A	ENST00000306434	chr2:85766290-85766291|+	CG	chr2:85766289-85766290|+	TC	YRDominant
RAD1	ENST00000325577	chr5:34915608-34915609|-	CA	chr5:34915603-34915604|-	CC	YRDominant		LZIC	ENST00000377223	chr1:10003317-10003318|-	CA	chr1:10003243-10003244|-	CC	YRDominant
LRP10	ENST00000359591	chr14:23340998-23340999|+	CA	chr14:23340992-23340993|+	CC	YRDominant		DNAJC27-AS1	ENST00000434897	chr2:25195042-25195043|+	TA	chr2:25195040-25195041|+	TC	YRDominant
ZNF493	ENST00000392288	chr19:21579934-21579935|+	CA	chr19:21579970-21579971|+	CC	YRDominant		PIK3C3	ENST00000262039	chr18:39535200-39535201|+	TG	chr18:39535210-39535211|+	CC	YRDominant
TWF1	ENST00000395510	chr12:44200118-44200119|-	CA	chr12:44200119-44200120|-	CC	YRDominant		2006-03-01	ENST00000274140	chr5:10354003-10354004|+	CA	chr5:10354002-10354003|+	CC	YRDominant
ZSCAN32	ENST00000396852	chr16:3450968-3450969|-	TG	chr16:3450992-3450993|-	TC	YRDominant		PNKP	ENST00000322344	chr19:50370832-50370833|-	CA	chr19:50370833-50370834|-	TC	YRDominant
ST20-MTHFS	ENST00000479961	chr15:80216100-80216101|-	CG	chr15:80216103-80216104|-	CC	YRDominant		ZKSCAN1	ENST00000324306	chr7:99613225-99613226|+	CA	chr7:99613214-99613215|+	CC	YRDominant
ST20	ENST00000485386	chr15:80216100-80216101|-	CG	chr15:80216103-80216104|-	CC	YRDominant		PRDX6	ENST00000340385	chr1:173446524-173446525|+	CA	chr1:173446521-173446522|+	CC	YRDominant
ADAP2	ENST00000583688	chr17:29233371-29233372|+	CG	chr17:29233374-29233375|+	CC	YRDominant		RAB18	ENST00000356940	chr10:27793240-27793241|+	TG	chr10:27793268-27793269|+	CC	YRDominant
C11orf57	ENST00000532163	chr11:111945033-111945034|+	CA	chr11:111945022-111945023|+	CC	YRDominant		TRAPPC2	ENST00000359680	chrX:13752671-13752672|-	TG	chrX:13752693-13752694|-	TC	YRDominant
CNOT3	ENST00000221232	chr19:54641477-54641478|+	CA	chr19:54641479-54641480|+	TC	YRDominant		DPYD	ENST00000370192	chr1:98386552-98386553|-	CA	chr1:98386582-98386583|-	CC	YRDominant
EDEM3	ENST00000318130	chr1:184723986-184723987|-	CG	chr1:184723988-184723989|-	TC	YRDominant		KIAA1432	ENST00000414202	chr9:5629108-5629109|+	CA	chr9:5629105-5629106|+	cC	YRDominant
GNL3L	ENST00000336470	chrX:54556662-54556663|+	TA	chrX:54556678-54556679|+	TC	YRDominant		UBXN2A	ENST00000446425	chr2:24150185-24150186|+	CA	chr2:24150158-24150159|+	TC	YRDominant
TPD52L2	ENST00000346249	chr20:62496681-62496682|+	CA	chr20:62496680-62496681|+	CC	YRDominant		AC098820.3	ENST00000453157	chr2:217363474-217363475|-	CG	chr2:217363505-217363506|-	CC	YRDominant
GPBP1L1	ENST00000355105	chr1:46152198-46152199|-	CA	chr1:46152216-46152217|-	CC	YRDominant		PMF1-BGLAP	ENST00000490491	chr1:156182797-156182798|+	CA	chr1:156182796-156182797|+	TC	YRDominant
TRAPPC13	ENST00000399438	chr5:64920606-64920607|+	TG	chr5:64920245-64920246|+	CC	YRDominant		LY75-CD302	ENST00000504764	chr2:160761255-160761256|-	CA	chr2:160761215-160761216|-	CC	YRDominant
PSMC2	ENST00000435765	chr7:102985302-102985303|+	TA	chr7:102985298-102985299|+	TC	YRDominant		RP11-37B2.1	ENST00000519655	chr8:90769931-90769932|-	CA	chr8:90769875-90769876|-	CC	YRDominant
SNHG11	ENST00000453698	chr20:37075316-37075317|+	TA	chr20:37075349-37075350|+	TC	YRDominant		CTD-2213F21.3	ENST00000548096	chr14:32030573-32030574|-	CA	chr14:32030560-32030561|-	TC	YRDominant
C11orf85	ENST00000530735	chr11:64739563-64739564|-	CA	chr11:64739556-64739557|-	CC	YRDominant		LY75	ENST00000553424	chr2:160761255-160761256|-	CA	chr2:160761215-160761216|-	CC	YRDominant
TUBGCP4	ENST00000564079	chr15:43663298-43663299|+	CA	chr15:43663301-43663302|+	TC	YRDominant		PMF1	ENST00000565805	chr1:156182797-156182798|+	CA	chr1:156182796-156182797|+	TC	YRDominant
RP1-223E5.4	ENST00000566170	chr6:13615433-13615434|-	CG	chr6:13615427-13615428|-	TC	YRDominant		IL12RB1	ENST00000600835	chr19:18209736-18209737|-	ca	chr19:18209737-18209738|-	tc	YRDominant
RP11-578F21.12	ENST00000566178	chr15:29077478-29077479|+	CA	chr15:29077485-29077486|+	CC	YRDominant		RP11-51J9.5	ENST00000607315	chr8:30013760-30013761|-	TG	chr8:30013763-30013764|-	TC	YRDominant
ARF4	ENST00000303436	chr3:57583070-57583071|-	CA	chr3:57583071-57583072|-	CC	YRDominant		RP11-147L13.2	ENST00000577698	chr17:66244008-66244009|-	CA	chr17:66244009-66244010|-	CC	YRDominant
YTHDC2	ENST00000161863	chr5:112849379-112849380|+	CA	chr5:112849394-112849395|+	CC	YRDominant		PAF1	ENST00000221265	chr19:39881790-39881791|-	CA	chr19:39881791-39881792|-	TC	YRDominant
ARPC3	ENST00000228825	chr12:110888129-110888130|-	CA	chr12:110888148-110888149|-	CC	YRDominant		CTSC	ENST00000227266	chr11:88070903-88070904|-	CA	chr11:88070904-88070905|-	TC	YRDominant
NKTR	ENST00000232978	chr3:42642151-42642152|+	CA	chr3:42642166-42642167|+	CC	YRDominant		TAF4	ENST00000252996	chr20:60640936-60640937|-	CA	chr20:60640924-60640925|-	CC	YRDominant
TMEM62	ENST00000260403	chr15:43425795-43425796|+	CA	chr15:43425694-43425695|+	tc	YRDominant		BTBD1	ENST00000261721	chr15:83735987-83735988|-	CA	chr15:83735957-83735958|-	CC	YRDominant
PWP2	ENST00000291576	chr21:45527214-45527215|+	TG	chr21:45527247-45527248|+	TC	YRDominant		MED29	ENST00000315588	chr19:39882046-39882047|+	CG	chr19:39882049-39882050|+	TC	YRDominant
ALKBH4	ENST00000292566	chr7:102105303-102105304|-	CA	chr7:102105309-102105310|-	CC	YRDominant		GDE1	ENST00000353258	chr16:19533419-19533420|-	CA	chr16:19533444-19533445|-	CC	YRDominant
JAGN1	ENST00000307768	chr3:9932335-9932336|+	CA	chr3:9932293-9932294|+	TC	YRDominant		IFI44	ENST00000370747	chr1:79115516-79115517|+	CA	chr1:79115515-79115516|+	CC	YRDominant
ZFYVE19	ENST00000355341	chr15:41099286-41099287|+	CG	chr15:41099289-41099290|+	TC	YRDominant		THNSL1	ENST00000376356	chr10:25305586-25305587|+	CA	chr10:25305585-25305586|+	CC	YRDominant
C6orf99	ENST00000367072	chr6:159291060-159291061|+	CA	chr6:159291063-159291064|+	TC	YRDominant		CKAP2	ENST00000378037	chr13:53029595-53029596|+	TG	chr13:53029593-53029594|+	TC	YRDominant
ZUFSP	ENST00000368576	chr6:116989934-116989935|-	TG	chr6:116989957-116989958|-	TC	YRDominant		MRPL23	ENST00000397297	chr11:1968573-1968574|+	CG	chr11:1968561-1968562|+	CC	YRDominant
SMG7-AS1	ENST00000421703	chr1:183441110-183441111|-	CA	chr1:183441113-183441114|-	CC	YRDominant		RP11-534L6.2	ENST00000440750	chr10:49880517-49880518|-	TG	chr10:49880520-49880521|-	TC	YRDominant
RP11-466F5.8	ENST00000423121	chr1:165738261-165738262|+	TA	chr1:165738186-165738187|+	TC	YRDominant		RP11-195C7.1	ENST00000456125	chr1:176176908-176176909|+	TA	chr1:176176832-176176833|+	TC	YRDominant
ATF5	ENST00000423777	chr19:50432461-50432462|+	CA	chr19:50432458-50432459|+	CC	YRDominant		GBA2	ENST00000489025	chr9:35749224-35749225|-	CA	chr9:35749003-35749004|-	TC	YRDominant
ADAL	ENST00000428046	chr15:43622875-43622876|+	CA	chr15:43622900-43622901|+	CC	YRDominant		AP001816.1	ENST00000527564	chr4:102268942-102268943|+	CA	chr4:102268941-102268942|+	CC	YRDominant
PFDN4	ENST00000441080	chr20:52824636-52824637|+	CA	chr20:52824633-52824634|+	TC	YRDominant		CINP	ENST00000559514	chr14:102829206-102829207|-	TA	chr14:102829208-102829209|-	TC	YRDominant
RP11-50E11.3	ENST00000443374	chr10:52384710-52384711|+	CA	chr10:52384438-52384439|+	CC	YRDominant		STARD6	ENST00000581310	chr18:51884227-51884228|-	CG	chr18:51884144-51884145|-	CC	YRDominant
HNRNPU	ENST00000444376	chr1:245027793-245027794|-	CG	chr1:245027810-245027811|-	TC	YRDominant		MADCAM1	ENST00000587541	chr19:489165-489166|+	CA	chr19:489164-489165|+	CC	YRDominant
LL22NC03-86G7.1	ENST00000458178	chr22:22292666-22292667|+	CA	chr22:22292702-22292703|+	CC	YRDominant		STK38	ENST00000229812	chr6:36515229-36515230|-	CG	chr6:36515230-36515231|-	CC	YRDominant
GAK	ENST00000511163	chr4:926104-926105|-	TA	chr4:926106-926107|-	CC	YRDominant		AHSA1	ENST00000216479	chr14:77924438-77924439|+	TA	chr14:77924433-77924434|+	TC	YRDominant
SLC24A1	ENST00000537259	chr15:65903687-65903688|+	CA	chr15:65903686-65903687|+	CC	YRDominant		VPS4B	ENST00000238497	chr18:61089637-61089638|-	CA	chr18:61089632-61089633|-	TC	YRDominant
ZNF559-ZNF177	ENST00000541595	chr19:9434872-9434873|+	CA	chr19:9434999-9435000|+	CC	YRDominant		FLCN	ENST00000285071	chr17:17140504-17140505|-	CA	chr17:17140490-17140491|-	CC	YRDominant
C15orf57	ENST00000560305	chr15:40857190-40857191|-	TA	chr15:40857240-40857241|-	CC	YRDominant		HIST1H2BO	ENST00000303806	chr6:27861202-27861203|+	CA	chr6:27861199-27861200|+	CC	YRDominant
ZNF559	ENST00000586255	chr19:9434872-9434873|+	CA	chr19:9434999-9435000|+	CC	YRDominant		SIX5	ENST00000317578	chr19:46272473-46272474|-	CA	chr19:46272470-46272471|-	TC	YRDominant
AC005256.1	ENST00000586506	chr19:1747875-1747876|+	ca	chr19:1748245-1748246|+	CC	YRDominant		PTRHD1	ENST00000328379	chr2:25016209-25016210|-	CA	chr2:25016222-25016223|-	CC	YRDominant
CEP76	ENST00000590143	chr18:12702721-12702722|-	CA	chr18:12702722-12702723|-	TC	YRDominant		ZNF726	ENST00000334589	chr19:24097687-24097688|+	TG	chr19:24097721-24097722|+	CC	YRDominant
ZNF177	ENST00000602738	chr19:9434872-9434873|+	CA	chr19:9434999-9435000|+	CC	YRDominant		ZNF564	ENST00000339282	chr19:12662287-12662288|-	TG	chr19:12662289-12662290|-	CC	YRDominant
ATP6V1F	ENST00000249289	chr7:128502914-128502915|+	CA	chr7:128502922-128502923|+	TC	YRDominant		WDR37	ENST00000358220	chr10:1095443-1095444|+	CA	chr10:1095488-1095489|+	CC	YRDominant
ANKRD10	ENST00000267339	chr13:111567399-111567400|-	CA	chr13:111567364-111567365|-	TC	YRDominant		DPP7	ENST00000371579	chr9:140009164-140009165|-	CA	chr9:140009137-140009138|-	CC	YRDominant
ATG10	ENST00000282185	chr5:81267857-81267858|+	CG	chr5:81267855-81267856|+	TC	YRDominant		RP11-45M22.4	ENST00000427497	chr17:17140504-17140505|-	CA	chr17:17140490-17140491|-	CC	YRDominant
FAM131A	ENST00000340957	chr3:184053724-184053725|+	CG	chr3:184053723-184053724|+	CC	YRDominant		ZNF709	ENST00000428311	chr19:12662287-12662288|-	TG	chr19:12662289-12662290|-	CC	YRDominant
ATP5H	ENST00000344546	chr17:73043058-73043059|-	TA	chr17:73043063-73043064|-	TC	YRDominant		ATP2B1	ENST00000428670	chr12:90102607-90102608|-	CA	chr12:90102591-90102592|-	CC	YRDominant
GDE1	ENST00000353258	chr16:19533419-19533420|-	CA	chr16:19533444-19533445|-	CC	YRDominant		ODF2	ENST00000434106	chr9:131218436-131218437|+	CA	chr9:131218435-131218436|+	CC	YRDominant
ZNF770	ENST00000356321	chr15:35280492-35280493|-	CA	chr15:35280451-35280452|-	CC	YRDominant		SMIM7	ENST00000465250	chr19:16770942-16770943|-	TG	chr19:16770949-16770950|-	CC	YRDominant
JMJD4	ENST00000366758	chr1:227922980-227922981|-	TG	chr1:227923099-227923100|-	CC	YRDominant		FAM115A	ENST00000479870	chr7:143599254-143599255|-	CA	chr7:143599266-143599267|-	CC	YRDominant
IER5	ENST00000367577	chr1:181057835-181057836|+	TG	chr1:181057833-181057834|+	CC	YRDominant		CEP76	ENST00000590143	chr18:12702721-12702722|-	CA	chr18:12702722-12702723|-	TC	YRDominant
SRSF11	ENST00000370950	chr1:70671406-70671407|+	CA	chr1:70671436-70671437|+	CC	YRDominant		CTC-429P9.4	ENST00000595505	chr19:16770942-16770943|-	TG	chr19:16770949-16770950|-	CC	YRDominant
EIF2S2	ENST00000374980	chr20:32700019-32700020|-	TA	chr20:32700021-32700022|-	CC	YRDominant		ZNF616	ENST00000600228	chr19:52643190-52643191|-	CA	chr19:52643186-52643187|-	CC	YRDominant
SH3BGR	ENST00000380637	chr21:40817770-40817771|+	CA	chr21:40817829-40817830|+	CC	YRDominant		C5orf15	ENST00000231512	chr5:133304320-133304321|-	CA	chr5:133304279-133304280|-	TC	YRDominant
ZNF561	ENST00000444802	chr19:9731883-9731884|-	CG	chr19:9731907-9731908|-	TC	YRDominant		CCRN4L	ENST00000280614	chr4:139936934-139936935|+	CA	chr4:139937037-139937038|+	CC	YRDominant
SMIM7	ENST00000465250	chr19:16770942-16770943|-	TG	chr19:16770944-16770945|-	TC	YRDominant		MRPL17	ENST00000288937	chr11:6704550-6704551|-	CA	chr11:6704564-6704565|-	CC	YRDominant
AZI2	ENST00000479665	chr3:28390515-28390516|-	CG	chr3:28390478-28390479|-	CC	YRDominant		MRFAP1L1	ENST00000320848	chr4:6711585-6711586|-	CA	chr4:6711586-6711587|-	CC	YRDominant
PGAP2	ENST00000528216	chr11:3819127-3819128|+	TA	chr11:3819145-3819146|+	CC	YRDominant		CD46	ENST00000322875	chr1:207925456-207925457|+	TG	chr1:207925423-207925424|+	CC	YRDominant
CTC-429P9.4	ENST00000595505	chr19:16770942-16770943|-	TG	chr19:16770944-16770945|-	TC	YRDominant		FLII	ENST00000327031	chr17:18162036-18162037|-	ta	chr17:18162038-18162039|-	cc	YRDominant
HEATR5B	ENST00000233099	chr2:37311420-37311421|-	CA	chr2:37311514-37311515|-	TC	YRDominant		CD97	ENST00000357355	chr19:14492255-14492256|+	CA	chr19:14492223-14492224|+	CC	YRDominant
EXOC4	ENST00000253861	chr7:132937854-132937855|+	CA	chr7:132937833-132937834|+	CC	YRDominant		DPH5	ENST00000370105	chr1:101491309-101491310|-	CA	chr1:101491339-101491340|-	CC	YRDominant
CTDSPL2	ENST00000260327	chr15:44719412-44719413|+	CA	chr15:44719395-44719396|+	TC	YRDominant		PPDPF	ENST00000370179	chr20:62152117-62152118|+	CA	chr20:62152130-62152131|+	CC	YRDominant
NUP54	ENST00000264883	chr4:77069586-77069587|-	TG	chr4:77069551-77069552|-	CC	YRDominant		RNF34	ENST00000392464	chr12:121837931-121837932|+	CA	chr12:121837930-121837931|+	CC	YRDominant
TAMM41	ENST00000273037	chr3:11888318-11888319|-	TA	chr3:11888345-11888346|-	CC	YRDominant		CYP20A1	ENST00000431118	chr2:204103740-204103741|+	TG	chr2:204103699-204103700|+	CC	YRDominant
ZNF646	ENST00000300850	chr16:31085748-31085749|+	CA	chr16:31085740-31085741|+	CC	YRDominant		CTD-3184A7.4	ENST00000449500	chr20:62258603-62258604|+	CA	chr20:62258612-62258613|+	CC	YRDominant
CCDC101	ENST00000317058	chr16:28565261-28565262|+	CA	chr16:28565240-28565241|+	TC	YRDominant		COL9A2	ENST00000488463	chr1:40781087-40781088|-	CA	chr1:40781079-40781080|-	CC	YRDominant
SMC1A	ENST00000322213	chrX:53449602-53449603|-	CA	chrX:53449579-53449580|-	CC	YRDominant		ORAOV1	ENST00000538554	chr11:69490114-69490115|-	TG	chr11:69490110-69490111|-	TC	YRDominant
WDR33	ENST00000322313	chr2:128568735-128568736|-	CG	chr2:128568732-128568733|-	TC	YRDominant		KIAA0391	ENST00000557565	chr14:35591757-35591758|+	TA	chr14:35591880-35591881|+	CC	YRDominant
FLII	ENST00000327031	chr17:18162036-18162037|-	ta	chr17:18162038-18162039|-	cc	YRDominant		TIPIN	ENST00000562124	chr15:66679015-66679016|-	CA	chr15:66679044-66679045|-	TC	YRDominant
LARP7	ENST00000344442	chr4:113558298-113558299|+	CA	chr4:113558301-113558302|+	CC	YRDominant		ZNF675	ENST00000601935	chr19:23869984-23869985|-	CG	chr19:23869982-23869983|-	CC	YRDominant
PHF20	ENST00000374012	chr20:34359947-34359948|+	CA	chr20:34359956-34359957|+	TC	YRDominant		ZW10	ENST00000200135	chr11:113644413-113644414|-	CA	chr11:113644399-113644400|-	TC	YRDominant
TPRN	ENST00000409012	chr9:140095192-140095193|-	CA	chr9:140095195-140095196|-	CC	YRDominant		GNS	ENST00000258145	chr12:65153215-65153216|-	TG	chr12:65153183-65153184|-	TC	YRDominant
RP5-827C21.4	ENST00000451795	chr1:234509139-234509140|-	CA	chr1:234509149-234509150|-	CC	YRDominant		PWP2	ENST00000291576	chr21:45527214-45527215|+	TG	chr21:45527247-45527248|+	TC	YRDominant
PIK3CG	ENST00000496166	chr7:106505728-106505729|+	CA	chr7:106505713-106505714|+	CC	YRDominant		CHRNA5	ENST00000299565	chr15:78857861-78857862|+	CA	chr15:78857860-78857861|+	CC	YRDominant
IFT81	ENST00000552912	chr12:110562161-110562162|+	CG	chr12:110562191-110562192|+	TC	YRDominant		TMEM70	ENST00000312184	chr8:74888429-74888430|+	CA	chr8:74888559-74888560|+	CC	YRDominant
ORAI3	ENST00000562699	chr16:30960388-30960389|+	CA	chr16:30960385-30960386|+	TC	YRDominant		KIF24	ENST00000345050	chr9:34329237-34329238|-	CA	chr9:34329224-34329225|-	CC	YRDominant
CCDC43	ENST00000588687	chr17:42767123-42767124|-	CA	chr17:42767131-42767132|-	CC	YRDominant		ZNF546	ENST00000347077	chr19:40502966-40502967|+	CA	chr19:40502959-40502960|+	CC	YRDominant
RP11-435O5.5	ENST00000604104	chr9:98268469-98268470|+	CA	chr9:98268468-98268469|+	CC	YRDominant		APBB3	ENST00000357560	chr5:139944180-139944181|-	CA	chr5:139944163-139944164|-	TC	YRDominant
LACTB2	ENST00000522447	chr8:71581399-71581400|-	TG	chr8:71581419-71581420|-	CC	YRDominant		NRAS	ENST00000369535	chr1:115259366-115259367|-	TG	chr1:115259372-115259373|-	CC	YRDominant
PSENEN	ENST00000587708	chr19:36235970-36235971|+	CA	chr19:36235969-36235970|+	CC	YRDominant		ALG6	ENST00000371108	chr1:63833338-63833339|+	CA	chr1:63833337-63833338|+	CC	YRDominant
RNASEH2A	ENST00000221486	chr19:12917418-12917419|+	CG	chr19:12917457-12917458|+	TC	YRDominant		ITCH	ENST00000374864	chr20:32951078-32951079|+	TA	chr20:32951076-32951077|+	TC	YRDominant
CALCOCO2	ENST00000258947	chr17:46908406-46908407|+	TG	chr17:46908404-46908405|+	CC	YRDominant		FAM50B	ENST00000380274	chr6:3849606-3849607|+	CA	chr6:3849611-3849612|+	CC	YRDominant
CENPH	ENST00000283006	chr5:68485391-68485392|+	TA	chr5:68485409-68485410|+	CC	YRDominant		RFC1	ENST00000381897	chr4:39367981-39367982|-	TG	chr4:39367973-39367974|-	CC	YRDominant
STAG3L5P-PVRIG2P-PILRB	ENST00000310771	chr7:99933736-99933737|+	CA	chr7:99933754-99933755|+	CC	YRDominant		METTL5	ENST00000409837	chr2:170681414-170681415|-	CG	chr2:170681419-170681420|-	CC	YRDominant
INSIG1	ENST00000340368	chr7:155089587-155089588|+	TG	chr7:155089613-155089614|+	CC	YRDominant		SPON2	ENST00000505653	chr4:1195335-1195336|-	CA	chr4:1195338-1195339|-	CC	YRDominant
HIST1H1C	ENST00000343677	chr6:26056702-26056703|-	TG	chr6:26056698-26056699|-	TC	YRDominant		RPL32P3	ENST00000510078	chr3:129118281-129118282|-	CA	chr3:129118259-129118260|-	TC	YRDominant
PUS10	ENST00000407787	chr2:61244565-61244566|-	CA	chr2:61244566-61244567|-	CC	YRDominant		LYRM2	ENST00000520897	chr6:90348200-90348201|-	TG	chr6:90348203-90348204|-	CC	YRDominant
STAG3L5P	ENST00000473757	chr7:99933736-99933737|+	CA	chr7:99933754-99933755|+	CC	YRDominant		C11orf57	ENST00000532163	chr11:111945033-111945034|+	CA	chr11:111945022-111945023|+	CC	YRDominant
KCTD21-AS1	ENST00000523626	chr11:77850801-77850802|+	TA	chr11:77850797-77850798|+	TC	YRDominant		ANAPC5	ENST00000536837	chr12:121837699-121837700|-	CG	chr12:121837715-121837716|-	TC	YRDominant
RP11-712L6.5	ENST00000524964	chr11:126174215-126174216|-	CA	chr11:126174208-126174209|-	TC	YRDominant		CTD-2537I9.16	ENST00000596646	chr19:55987829-55987830|-	CA	chr19:55987818-55987819|-	TC	YRDominant
C16orf45	ENST00000565913	chr16:15670979-15670980|+	ta	chr16:15670976-15670977|+	cc	YRDominant		ZSCAN32	ENST00000396852	chr16:3450968-3450969|-	TG	chr16:3450936-3450937|-	TC	YRDominant
PILRB	ENST00000610247	chr7:99933736-99933737|+	CA	chr7:99933754-99933755|+	CC	YRDominant		MRPS35	ENST00000081029	chr12:27863764-27863765|+	CG	chr12:27863767-27863768|+	CC	YRDominant
CDH24	ENST00000397359	chr14:23526722-23526723|-	TG	chr14:23526724-23526725|-	CC	YRDominant		DUSP2	ENST00000288943	chr2:96811178-96811179|-	CG	chr2:96811179-96811180|-	CC	YRDominant
LL22NC03-63E9.3	ENST00000407120	chr22:22901749-22901750|+	CA	chr22:22901811-22901812|+	CC	YRDominant		IER2	ENST00000292433	chr19:13261224-13261225|+	TA	chr19:13261264-13261265|+	TC	YRDominant
MED1	ENST00000394287	chr17:37607507-37607508|-	CG	chr17:37607509-37607510|-	TC	YRDominant		PPIB	ENST00000300026	chr15:64455217-64455218|-	CA	chr15:64455220-64455221|-	CC	YRDominant
RNF149	ENST00000424632	chr2:101925151-101925152|-	CA	chr2:101925148-101925149|-	TC	YRDominant		RMI1	ENST00000325875	chr9:86595711-86595712|+	TA	chr9:86595748-86595749|+	TC	YRDominant
MLH1	ENST00000536378	chr3:37035302-37035303|+	CA	chr3:37035266-37035267|+	CC	YRDominant		CEP192	ENST00000325971	chr18:12991403-12991404|+	CA	chr18:12991375-12991376|+	CC	YRDominant
RP11-568N6.1	ENST00000561559	chr2:64751219-64751220|-	CA	chr2:64751261-64751262|-	CC	YRDominant		PEX14	ENST00000356607	chr1:10535017-10535018|+	CA	chr1:10535014-10535015|+	CC	YRDominant
ST6GAL1	ENST00000169298	chr3:186648314-186648315|+	CG	chr3:186648324-186648325|+	CC	YRDominant		MGST3	ENST00000367888	chr1:165600445-165600446|+	CA	chr1:165600442-165600443|+	CC	YRDominant
ZNF180	ENST00000221327	chr19:45004561-45004562|-	CA	chr19:45004574-45004575|-	CC	YRDominant		TXNDC12	ENST00000371626	chr1:52521836-52521837|-	TA	chr1:52521845-52521846|-	TC	YRDominant
PRCC	ENST00000271526	chr1:156737330-156737331|+	CA	chr1:156737329-156737330|+	CC	YRDominant		VEGFA	ENST00000372067	chr6:43737947-43737948|+	CG	chr6:43737946-43737947|+	TC	YRDominant
ZKSCAN8	ENST00000330236	chr6:28109686-28109687|+	TA	chr6:28109667-28109668|+	CC	YRDominant		C9orf43	ENST00000374165	chr9:116173097-116173098|+	CA	chr9:116173021-116173022|+	CC	YRDominant
RBM39	ENST00000361162	chr20:34330157-34330158|-	CA	chr20:34330140-34330141|-	CC	YRDominant		MTPN	ENST00000393085	chr7:135662100-135662101|-	TA	chr7:135662088-135662089|-	CC	YRDominant
COA6	ENST00000366615	chr1:234509201-234509202|+	TA	chr1:234509197-234509198|+	CC	YRDominant		ADNP	ENST00000396029	chr20:49547915-49547916|-	TA	chr20:49547960-49547961|-	CC	YRDominant
DCAF6	ENST00000367843	chr1:167905933-167905934|+	TA	chr1:167905927-167905928|+	TC	YRDominant		TOR2A	ENST00000458505	chr9:130497572-130497573|-	CA	chr9:130497573-130497574|-	CC	YRDominant
CDK1	ENST00000395284	chr10:62538235-62538236|+	CG	chr10:62538207-62538208|+	CC	YRDominant		ZNF771	ENST00000566625	chr16:30418926-30418927|+	TG	chr16:30418953-30418954|+	CC	YRDominant
ZNF433	ENST00000419886	chr19:12146528-12146529|-	CG	chr19:12146493-12146494|-	CC	YRDominant		ZNF699	ENST00000591998	chr19:9420505-9420506|-	CG	chr19:9420412-9420413|-	cc	YRDominant
RP1-125I3.2	ENST00000455431	chr1:26186039-26186040|+	TA	chr1:26186106-26186107|+	TC	YRDominant		CDC5L	ENST00000371477	chr6:44355451-44355452|+	CA	chr6:44355445-44355446|+	TC	YRDominant
CLN5	ENST00000485938	chr13:77566302-77566303|+	CG	chr13:77566307-77566308|+	CC	YRDominant		COMMD3-BMI1	ENST00000602390	chr10:22605343-22605344|+	CA	chr10:22605342-22605343|+	TC	YRDominant
ZNF7	ENST00000525266	chr8:146052963-146052964|+	CG	chr8:146052984-146052985|+	CC	YRDominant		PSMA4	ENST00000044462	chr15:78832785-78832786|+	CA	chr15:78832784-78832785|+	CC	YRDominant
CAPN10-AS1	ENST00000567819	chr2:241526026-241526027|-	CG	chr2:241526016-241526017|-	TC	YRDominant		CLASRP	ENST00000221455	chr19:45542307-45542308|+	CA	chr19:45542318-45542319|+	CC	YRDominant
ZNF675	ENST00000601935	chr19:23869941-23869942|-	CA	chr19:23869942-23869943|-	TC	YRDominant		DAD1	ENST00000250498	chr14:23058102-23058103|-	CA	chr14:23058039-23058040|-	TC	YRDominant
SNRPC	ENST00000244520	chr6:34725290-34725291|+	TA	chr6:34725308-34725309|+	CC	YRDominant		XXYLT1	ENST00000310380	chr3:194991887-194991888|-	CA	chr3:194991894-194991895|-	CC	YRDominant
TRPC4AP	ENST00000252015	chr20:33680637-33680638|-	TA	chr20:33680604-33680605|-	CC	YRDominant		EDEM3	ENST00000318130	chr1:184723986-184723987|-	CG	chr1:184723988-184723989|-	TC	YRDominant
C16orf80	ENST00000262498	chr16:58163284-58163285|-	CA	chr16:58163285-58163286|-	CC	YRDominant		LAMTOR4	ENST00000341942	chr7:99746655-99746656|+	CA	chr7:99746540-99746541|+	CC	YRDominant
SSU72	ENST00000291386	chr1:1510242-1510243|-	CG	chr1:1510225-1510226|-	CC	YRDominant		SNX14	ENST00000346348	chr6:86303558-86303559|-	TA	chr6:86303575-86303576|-	CC	YRDominant
ORC5	ENST00000297431	chr7:103848428-103848429|-	CA	chr7:103848455-103848456|-	CC	YRDominant		JMJD4	ENST00000366758	chr1:227922980-227922981|-	TG	chr1:227923099-227923100|-	CC	YRDominant
HSPA4	ENST00000304858	chr5:132387725-132387726|+	TA	chr5:132387736-132387737|+	CC	YRDominant		CD72	ENST00000396757	chr9:35619541-35619542|-	CA	chr9:35619542-35619543|-	CC	YRDominant
DDIT4	ENST00000307365	chr10:74033681-74033682|+	CG	chr10:74033826-74033827|+	TC	YRDominant		BTN2A1	ENST00000469185	chr6:26458182-26458183|+	CA	chr6:26458155-26458156|+	TC	YRDominant
LSM1	ENST00000311351	chr8:38034210-38034211|-	CA	chr8:38034211-38034212|-	TC	YRDominant		RP11-546B15.1	ENST00000563846	chr15:42500598-42500599|+	CA	chr15:42500551-42500552|+	CC	YRDominant
TMEM39A	ENST00000319172	chr3:119182460-119182461|-	CA	chr3:119182461-119182462|-	TC	YRDominant		SRSF1	ENST00000582730	chr17:56084603-56084604|-	CA	chr17:56084604-56084605|-	CC	YRDominant
MIOS	ENST00000340080	chr7:7606667-7606668|+	CG	chr7:7606666-7606667|+	CC	YRDominant		IGFLR1	ENST00000588992	chr19:36233349-36233350|-	CA	chr19:36233350-36233351|-	CC	YRDominant
HMGN2	ENST00000361427	chr1:26798910-26798911|+	CA	chr1:26798941-26798942|+	TC	YRDominant		AC003006.7	ENST00000594684	chr19:58193374-58193375|+	CA	chr19:58193373-58193374|+	TC	YRDominant
BECN1	ENST00000361523	chr17:40976277-40976278|-	TG	chr17:40976289-40976290|-	CC	YRDominant		CTD-2619J13.19	ENST00000595059	chr19:58951823-58951824|+	CG	chr19:58951822-58951823|+	CC	YRDominant
FAM204A	ENST00000369183	chr10:120101831-120101832|-	CG	chr10:120101814-120101815|-	CC	YRDominant		ZNF551	ENST00000596085	chr19:58193374-58193375|+	CA	chr19:58193373-58193374|+	TC	YRDominant
EXOSC1	ENST00000370902	chr10:99205762-99205763|-	TG	chr10:99205764-99205765|-	CC	YRDominant		CTDSPL2	ENST00000260327	chr15:44719412-44719413|+	CA	chr15:44719396-44719397|+	CC	YRDominant
TUSC3	ENST00000382020	chr8:15397771-15397772|+	CA	chr8:15397770-15397771|+	TC	YRDominant		CISD2	ENST00000273986	chr4:103790197-103790198|+	CA	chr4:103790196-103790197|+	CC	YRDominant
TUBA3FP	ENST00000422086	chr22:21368563-21368564|-	TA	chr22:21368565-21368566|-	TC	YRDominant		LL22NC03-86G7.1	ENST00000458178	chr22:22292704-22292705|+	TG	chr22:22292702-22292703|+	CC	YRDominant
ALG3	ENST00000445626	chr3:183967272-183967273|-	CA	chr3:183967268-183967269|-	TC	YRDominant		ZNF260	ENST00000523638	chr19:37019571-37019572|-	CA	chr19:37019581-37019582|-	CC	YRDominant
CTD-2006C1.2	ENST00000476474	chr19:12098470-12098471|+	CA	chr19:12098507-12098508|+	TC	YRDominant		GLIPR1	ENST00000266659	chr12:75874597-75874598|+	CA	chr12:75874596-75874597|+	TC	YRDominant
CTC-338M12.4	ENST00000511331	chr5:180673526-180673527|+	CA	chr5:180673506-180673507|+	CC	YRDominant		ARPC4-TTLL3	ENST00000397256	chr3:9834810-9834811|+	TG	chr3:9834801-9834802|+	CC	YRDominant
CTC-308K20.1	ENST00000518818	chr5:172386321-172386322|-	CA	chr5:172386322-172386323|-	TC	YRDominant		ARRDC3	ENST00000508948	chr5:90676781-90676782|-	TA	chr5:90676773-90676774|-	CC	YRDominant
AP5B1	ENST00000532090	chr11:65548405-65548406|-	TG	chr11:65548424-65548425|-	CC	YRDominant		MFSD9	ENST00000258436	chr2:103353336-103353337|-	CG	chr2:103353337-103353338|-	TC	YRDominant
DMTF1	ENST00000331242	chr7:86781768-86781769|+	CA	chr7:86781771-86781772|+	TC	YRDominant		ZNF24	ENST00000261332	chr18:32924383-32924384|-	CG	chr18:32924379-32924380|-	TC	YRDominant
YTHDF3-AS1	ENST00000603538	chr8:64080961-64080962|-	CG	chr8:64080952-64080953|-	TC	YRDominant		TNFRSF10B	ENST00000276431	chr8:22926543-22926544|-	CA	chr8:22926540-22926541|-	CC	YRDominant
FAHD2A	ENST00000233379	chr2:96068455-96068456|+	CG	chr2:96068473-96068474|+	TC	YRDominant		FUOM	ENST00000278025	chr10:135171522-135171523|-	cg	chr10:135171524-135171525|-	cc	YRDominant
PTGES3	ENST00000262033	chr12:57082005-57082006|-	CA	chr12:57082067-57082068|-	CC	YRDominant		CCDC58	ENST00000291458	chr3:122102077-122102078|-	TG	chr3:122102074-122102075|-	CC	YRDominant
MUL1	ENST00000264198	chr1:20834566-20834567|-	CA	chr1:20834559-20834560|-	CC	YRDominant		C3orf17	ENST00000314400	chr3:112738512-112738513|-	CG	chr3:112738517-112738518|-	CC	YRDominant
GOLPH3L	ENST00000271732	chr1:150669629-150669630|-	TG	chr1:150669617-150669618|-	TC	YRDominant		AP1S2	ENST00000329235	chrX:15872935-15872936|-	TA	chrX:15872937-15872938|-	CC	YRDominant
YIPF5	ENST00000274496	chr5:143550215-143550216|-	CG	chr5:143550216-143550217|-	CC	YRDominant		PDHB	ENST00000383714	chr3:58419565-58419566|-	CG	chr3:58419566-58419567|-	TC	YRDominant
KPNB1	ENST00000290158	chr17:45727401-45727402|+	CA	chr17:45727323-45727324|+	CC	YRDominant		RBM18	ENST00000417201	chr9:125027108-125027109|-	CA	chr9:125027099-125027100|-	CC	YRDominant
XXYLT1	ENST00000310380	chr3:194991887-194991888|-	CA	chr3:194991894-194991895|-	CC	YRDominant		AC004980.7	ENST00000418663	chr7:76178649-76178650|+	CA	chr7:76178669-76178670|+	CC	YRDominant
ZNF77	ENST00000314531	chr19:2944968-2944969|-	TA	chr19:2944958-2944959|-	TC	YRDominant		AC093391.2	ENST00000419808	chr2:136742760-136742761|+	CA	chr2:136742718-136742719|+	TC	YRDominant
ATRIP	ENST00000320211	chr3:48488182-48488183|+	CA	chr3:48488181-48488182|+	CC	YRDominant		SLC24A1	ENST00000537259	chr15:65903687-65903688|+	CA	chr15:65903686-65903687|+	CC	YRDominant
GLI4	ENST00000340042	chr8:144349649-144349650|+	CG	chr8:144349637-144349638|+	CC	YRDominant		JPX	ENST00000602772	chrX:73164176-73164177|+	TG	chrX:73164158-73164159|+	CC	YRDominant
BRE	ENST00000344773	chr2:28113629-28113630|+	CA	chr2:28113641-28113642|+	TC	YRDominant		NAA38	ENST00000249299	chr7:117824247-117824248|+	TG	chr7:117824217-117824218|+	CC	YRDominant
MEF2D	ENST00000348159	chr1:156470616-156470617|-	CA	chr1:156470635-156470636|-	CC	YRDominant		TRAF7	ENST00000326181	chr16:2205775-2205776|+	CG	chr16:2205777-2205778|+	TC	YRDominant
PEX14	ENST00000356607	chr1:10535017-10535018|+	CA	chr1:10535031-10535032|+	CC	YRDominant		TDP1	ENST00000554976	chr14:90421285-90421286|+	TA	chr14:90421280-90421281|+	TC	YRDominant
PUM1	ENST00000373747	chr1:31538539-31538540|-	TG	chr1:31538771-31538772|-	CC	YRDominant		GATM	ENST00000561148	chr15:45694424-45694425|-	CG	chr15:45694425-45694426|-	CC	YRDominant
RP4-686C3.7	ENST00000418739	chr20:2644921-2644922|+	TA	chr20:2644969-2644970|+	CC	YRDominant		EMC2	ENST00000220853	chr8:109455865-109455866|+	CG	chr8:109455855-109455856|+	CC	YRDominant
MZT2B	ENST00000425361	chr2:130939272-130939273|+	CG	chr2:130939271-130939272|+	CC	YRDominant		GIMAP2	ENST00000223293	chr7:150382847-150382848|+	CA	chr7:150382797-150382798|+	TC	YRDominant
ZNF192P1	ENST00000440790	chr6:28129570-28129571|+	TG	chr6:28129561-28129562|+	CC	YRDominant		AATF	ENST00000225402	chr17:35306277-35306278|+	CA	chr17:35306257-35306258|+	CC	YRDominant
AC005076.5	ENST00000446309	chr7:86781646-86781647|-	CA	chr7:86781613-86781614|-	CC	YRDominant		PRPF38A	ENST00000257181	chr1:52870273-52870274|+	TA	chr1:52870287-52870288|+	TC	YRDominant
SERF2	ENST00000448830	chr15:44084527-44084528|+	CA	chr15:44084523-44084524|+	CC	YRDominant		GPN1	ENST00000264718	chr2:27851916-27851917|+	CA	chr2:27851915-27851916|+	CC	YRDominant
RP11-195C7.1	ENST00000456125	chr1:176176800-176176801|+	CA	chr1:176176832-176176833|+	TC	YRDominant		KIAA0947	ENST00000296564	chr5:5422794-5422795|+	TG	chr5:5422828-5422829|+	TC	YRDominant
SLC25A26	ENST00000464350	chr3:66271437-66271438|+	CA	chr3:66271434-66271435|+	CC	YRDominant		MMGT1	ENST00000305963	chrX:135056163-135056164|-	cA	chrX:135056164-135056165|-	cc	YRDominant
HEPH	ENST00000519389	chrX:65382439-65382440|+	CA	chrX:65382471-65382472|+	CC	YRDominant		PPP2R1A	ENST00000322088	chr19:52693329-52693330|+	CA	chr19:52693324-52693325|+	TC	YRDominant
ALG10B	ENST00000551464	chr12:38710573-38710574|+	TA	chr12:38710581-38710582|+	CC	YRDominant		FCER2	ENST00000346664	chr19:7766963-7766964|-	CA	chr19:7767000-7767001|-	TC	YRDominant
SNAI3-AS1	ENST00000563261	chr16:88729738-88729739|+	TG	chr16:88729740-88729741|+	TC	YRDominant		EIF3B	ENST00000360876	chr7:2394500-2394501|+	TG	chr7:2394498-2394499|+	CC	YRDominant
RP11-366L5.1	ENST00000567327	chr2:182756347-182756348|-	TA	chr2:182756379-182756380|-	cc	YRDominant		MRPL50	ENST00000374865	chr9:104160880-104160881|-	CA	chr9:104160883-104160884|-	TC	YRDominant
ZNF468	ENST00000595646	chr19:53360871-53360872|-	CA	chr19:53360839-53360840|-	TC	YRDominant		METTL8	ENST00000375258	chr2:172290499-172290500|-	TA	chr2:172290487-172290488|-	TC	YRDominant
ZNF28	ENST00000596559	chr19:53360871-53360872|-	CA	chr19:53360839-53360840|-	TC	YRDominant		SLC25A17	ENST00000435456	chr22:41215349-41215350|-	TG	chr22:41215385-41215386|-	TC	YRDominant
PPM1H	ENST00000228705	chr12:63328929-63328930|-	CA	chr12:63328930-63328931|-	TC	YRDominant		RP11-67L3.4	ENST00000443284	chr1:55353122-55353123|+	CA	chr1:55353040-55353041|+	CC	YRDominant
DNAJB6	ENST00000262177	chr7:157129706-157129707|+	TG	chr7:157129697-157129698|+	CC	YRDominant		C5orf28	ENST00000500337	chr5:43483945-43483946|-	TG	chr5:43483992-43483993|-	TC	YRDominant
TBC1D19	ENST00000264866	chr4:26585705-26585706|+	CA	chr4:26585702-26585703|+	TC	YRDominant		NUDT16	ENST00000537561	chr3:131100637-131100638|+	CA	chr3:131100617-131100618|+	CC	YRDominant
PRELID1	ENST00000303204	chr5:176730807-176730808|+	CG	chr5:176730806-176730807|+	CC	YRDominant		CCT7	ENST00000539919	chr2:73461435-73461436|+	CA	chr2:73461455-73461456|+	CC	YRDominant
C3orf17	ENST00000314400	chr3:112738512-112738513|-	CG	chr3:112738517-112738518|-	CC	YRDominant		SNAI3-AS1	ENST00000563261	chr16:88729761-88729762|+	CA	chr16:88729740-88729741|+	TC	YRDominant
LOH12CR1	ENST00000314565	chr12:12510051-12510052|+	CA	chr12:12510115-12510116|+	TC	YRDominant		AC027763.2	ENST00000572385	chr17:6915621-6915622|-	TA	chr17:6915649-6915650|-	CC	YRDominant
RPUSD2	ENST00000315616	chr15:40861536-40861537|+	TA	chr15:40861494-40861495|+	CC	YRDominant		AC084219.4	ENST00000592946	chr19:44617389-44617390|-	TG	chr19:44617391-44617392|-	CC	YRDominant
PRKRA	ENST00000325748	chr2:179315883-179315884|-	CA	chr2:179315838-179315839|-	CC	YRDominant		HIST1H2BN	ENST00000606613	chr6:27806346-27806347|+	CA	chr6:27806337-27806338|+	TC	YRDominant
MPI	ENST00000352410	chr15:75182392-75182393|+	TA	chr15:75182396-75182397|+	CC	YRDominant		AP001437.1	ENST00000608783	chr21:38738488-38738489|-	CA	chr21:38738463-38738464|-	CC	YRDominant
CD97	ENST00000357355	chr19:14492227-14492228|+	CA	chr19:14492223-14492224|+	CC	YRDominant		ZNF8	ENST00000196548	chr19:58790349-58790350|+	CA	chr19:58790348-58790349|+	CC	YRDominant
ZSCAN25	ENST00000394152	chr7:99214575-99214576|+	CA	chr7:99214622-99214623|+	CC	YRDominant		CANX	ENST00000247461	chr5:179125967-179125968|+	CA	chr5:179125982-179125983|+	CC	YRDominant
MACC1	ENST00000400331	chr7:20257026-20257027|-	CA	chr7:20256976-20256977|-	TC	YRDominant		TRIP4	ENST00000261884	chr15:64680041-64680042|+	CA	chr15:64680049-64680050|+	TC	YRDominant
RP1-101K10.6	ENST00000442269	chr6:153304917-153304918|+	CA	chr6:153304916-153304917|+	CC	YRDominant		CENPE	ENST00000265148	chr4:104119533-104119534|-	TG	chr4:104119506-104119507|-	CC	YRDominant
RP11-308B16.2	ENST00000502209	chr5:12574844-12574845|-	ca	chr5:12574868-12574869|-	cc	YRDominant		CCNA2	ENST00000274026	chr4:122745080-122745081|-	CA	chr4:122745086-122745087|-	CC	YRDominant
CTC-453G23.8	ENST00000595201	chr19:48707368-48707369|+	CA	chr19:48707361-48707362|+	CC	YRDominant		HIST1H2AK	ENST00000330180	chr6:27806152-27806153|-	CA	chr6:27806061-27806062|-	TC	YRDominant
CTD-2639E6.9	ENST00000599784	chr19:49467258-49467259|+	CA	chr19:49467262-49467263|+	TC	YRDominant		IDH1	ENST00000345146	chr2:209119836-209119837|-	CA	chr2:209119809-209119810|-	CC	YRDominant
TTC17	ENST00000039989	chr11:43380515-43380516|+	CA	chr11:43380492-43380493|+	CC	YRDominant		INPP5D	ENST00000359570	chr2:233925051-233925052|+	CA	chr2:233925050-233925051|+	TC	YRDominant
BLVRB	ENST00000263368	chr19:40971651-40971652|-	CA	chr19:40971652-40971653|-	CC	YRDominant		IFI16	ENST00000368131	chr1:158979696-158979697|+	CA	chr1:158979695-158979696|+	CC	YRDominant
PYURF	ENST00000273968	chr4:89444920-89444921|-	CG	chr4:89444926-89444927|-	CC	YRDominant		TAF12	ENST00000373824	chr1:28969574-28969575|-	CG	chr1:28969537-28969538|-	TC	YRDominant
NIFK	ENST00000285814	chr2:122494467-122494468|-	CG	chr2:122494502-122494503|-	CC	YRDominant		HLA-F-AS1	ENST00000399247	chr6:29716795-29716796|-	CG	chr6:29716807-29716808|-	CC	YRDominant
PNRC2	ENST00000334351	chr1:24286312-24286313|+	CA	chr1:24286311-24286312|+	CC	YRDominant		RAP2C-AS1	ENST00000441399	chrX:131352265-131352266|+	CG	chrX:131352259-131352260|+	CC	YRDominant
HNRNPUL1	ENST00000352456	chr19:41768487-41768488|+	CG	chr19:41768495-41768496|+	TC	YRDominant		RBM17	ENST00000446108	chr10:6131016-6131017|+	CG	chr10:6131013-6131014|+	CC	YRDominant
NCAPG2	ENST00000356309	chr7:158497496-158497497|-	CG	chr7:158497497-158497498|-	CC	YRDominant		DNAJC24	ENST00000465995	chr11:31391386-31391387|+	CG	chr11:31391410-31391411|+	TC	YRDominant
LEKR1	ENST00000356539	chr3:156544141-156544142|+	CA	chr3:156544140-156544141|+	TC	YRDominant		NDUFB9	ENST00000522532	chr8:125551363-125551364|+	CA	chr8:125551362-125551363|+	TC	YRDominant
NPM3	ENST00000370110	chr10:103543151-103543152|-	TA	chr10:103543154-103543155|-	TC	YRDominant		AC010642.1	ENST00000591325	chr19:58790349-58790350|+	CA	chr19:58790348-58790349|+	CC	YRDominant
TXN	ENST00000374517	chr9:113018786-113018787|-	TG	chr9:113018841-113018842|-	cc	YRDominant		DEDD2	ENST00000595337	chr19:42724289-42724290|-	CA	chr19:42724285-42724286|-	TC	YRDominant
TMEM38B	ENST00000374692	chr9:108456900-108456901|+	CA	chr9:108456869-108456870|+	TC	YRDominant		PSME2	ENST00000216802	chr14:24616504-24616505|-	CA	chr14:24616433-24616434|-	TC	YRDominant
SLC3A2	ENST00000377892	chr11:62623632-62623633|+	CA	chr11:62623553-62623554|+	CC	YRDominant		COX8A	ENST00000314133	chr11:63742091-63742092|+	CA	chr11:63742090-63742091|+	CC	YRDominant
STT3A	ENST00000392708	chr11:125462761-125462762|+	CG	chr11:125462741-125462742|+	CC	YRDominant		VPS39	ENST00000318006	chr15:42500501-42500502|-	CG	chr15:42500502-42500503|-	CC	YRDominant
MED15	ENST00000445987	chr22:20850322-20850323|+	CA	chr22:20850321-20850322|+	TC	YRDominant		THEMIS2	ENST00000328928	chr1:28199054-28199055|+	CA	chr1:28199057-28199058|+	TC	YRDominant
RP11-159F24.3	ENST00000505645	chr5:43484060-43484061|+	CA	chr5:43484059-43484060|+	CC	YRDominant		TFB2M	ENST00000366514	chr1:246729562-246729563|-	TA	chr1:246729564-246729565|-	TC	YRDominant
NDUFB9	ENST00000522532	chr8:125551363-125551364|+	CA	chr8:125551362-125551363|+	TC	YRDominant		CEP170	ENST00000366543	chr1:243418631-243418632|-	TA	chr1:243418548-243418549|-	TC	YRDominant
KATNBL1P6	ENST00000562413	chr6:147124943-147124944|-	CA	chr6:147124945-147124946|-	CC	YRDominant		POLR3C	ENST00000369294	chr1:145610925-145610926|-	CG	chr1:145610926-145610927|-	CC	YRDominant
AC009005.2	ENST00000588290	chr19:572244-572245|-	TA	chr19:572215-572216|-	tc	YRDominant		APRT	ENST00000378364	chr16:88878345-88878346|-	CA	chr16:88878336-88878337|-	TC	YRDominant
MRPS35	ENST00000081029	chr12:27863764-27863765|+	CG	chr12:27863767-27863768|+	CC	YRDominant		AP000640.2	ENST00000534120	chr11:59436800-59436801|+	TA	chr11:59436700-59436701|+	TC	YRDominant
HLTF	ENST00000310053	chr3:148804311-148804312|-	TG	chr3:148804288-148804289|-	TC	YRDominant		KMT2A	ENST00000534358	chr11:118307211-118307212|+	CA	chr11:118307196-118307197|+	TC	YRDominant
RP11-111M22.3	ENST00000572035	chr11:76155661-76155662|-	TA	chr11:76155724-76155725|-	TC	YRDominant		AP000721.4	ENST00000535431	chr11:63742091-63742092|+	CA	chr11:63742090-63742091|+	CC	YRDominant
PNPO	ENST00000225573	chr17:46018936-46018937|+	CA	chr17:46018911-46018912|+	CC	YRDominant		C19orf40	ENST00000588258	chr19:33463177-33463178|+	TA	chr19:33463153-33463154|+	CC	YRDominant
DUSP3	ENST00000226004	chr17:41856312-41856313|-	CG	chr17:41856321-41856322|-	CC	YRDominant		ZFP36	ENST00000597629	chr19:39897486-39897487|+	CA	chr19:39897509-39897510|+	TC	YRDominant
P4HA1	ENST00000263556	chr10:74856623-74856624|-	TG	chr10:74856621-74856622|-	CC	YRDominant		RP11-47A8.5	ENST00000607967	chr10:104403957-104403958|-	CA	chr10:104404165-104404166|-	CC	YRDominant
PTPN9	ENST00000306726	chr15:75871812-75871813|-	CG	chr15:75871809-75871810|-	CC	YRDominant		PIGV	ENST00000078527	chr1:27114681-27114682|+	CG	chr1:27114678-27114679|+	CC	YRDominant
ZKSCAN1	ENST00000324306	chr7:99613225-99613226|+	CA	chr7:99613224-99613225|+	TC	YRDominant		MKRN2	ENST00000170447	chr3:12598585-12598586|+	CA	chr3:12598634-12598635|+	CC	YRDominant
PGBD4	ENST00000397766	chr15:34394317-34394318|+	CA	chr15:34394229-34394230|+	CC	YRDominant		DDX11	ENST00000251758	chr12:31226812-31226813|+	CA	chr12:31226799-31226800|+	TC	YRDominant
TMEM247	ENST00000432241	chr2:46656356-46656357|+	CA	chr2:46656355-46656356|+	TC	YRDominant		KAT6A	ENST00000265713	chr8:41909504-41909505|-	CA	chr8:41909505-41909506|-	TC	YRDominant
ZNF695	ENST00000479214	chr1:247171354-247171355|-	TG	chr1:247171358-247171359|-	CC	YRDominant		PIGF	ENST00000281382	chr2:46844146-46844147|-	CA	chr2:46844139-46844140|-	TC	YRDominant
ZNF263	ENST00000538765	chr16:3313801-3313802|+	TG	chr16:3313799-3313800|+	CC	YRDominant		IL21R	ENST00000337929	chr16:27413503-27413504|+	CA	chr16:27413344-27413345|+	TC	YRDominant
USP43	ENST00000570827	chr17:9548066-9548067|+	TA	chr17:9548084-9548085|+	CC	YRDominant		DDRGK1	ENST00000354488	chr20:3185325-3185326|-	TA	chr20:3185327-3185328|-	CC	YRDominant
CTD-2033A16.3	ENST00000575838	chr16:69760917-69760918|+	CA	chr16:69760916-69760917|+	TC	YRDominant		NAT6	ENST00000354862	chr3:50336766-50336767|-	CA	chr3:50336805-50336806|-	CC	YRDominant
ZNF850	ENST00000589390	chr19:37263708-37263709|-	TG	chr19:37263737-37263738|-	CC	YRDominant		BLOC1S3	ENST00000433642	chr19:45682030-45682031|+	TG	chr19:45682013-45682014|+	CC	YRDominant
SLC25A16	ENST00000609923	chr10:70287244-70287245|-	TA	chr10:70287216-70287217|-	CC	YRDominant		RP11-424N24.2	ENST00000607510	chr3:44380191-44380192|-	CA	chr3:44380160-44380161|-	CC	YRDominant
CRK	ENST00000300574	chr17:1359525-1359526|-	CA	chr17:1359526-1359527|-	CC	YRDominant		PGPEP1	ENST00000269919	chr19:18451449-18451450|+	CA	chr19:18451407-18451408|+	CC	YRDominant
PTPRH	ENST00000586852	chr19:55718621-55718622|-	CA	chr19:55718590-55718591|-	TC	YRDominant		PGD	ENST00000270776	chr1:10459125-10459126|+	CA	chr1:10459132-10459133|+	CC	YRDominant
SPAG7	ENST00000206020	chr17:4871107-4871108|-	CA	chr17:4871089-4871090|-	CC	YRDominant		CWC25	ENST00000225428	chr17:36981573-36981574|-	TA	chr17:36981589-36981590|-	TC	YRDominant
TARDBP	ENST00000240185	chr1:11072710-11072711|+	CA	chr1:11072709-11072710|+	CC	YRDominant		STX6	ENST00000258301	chr1:180992029-180992030|-	CG	chr1:180991997-180991998|-	CC	YRDominant
TAF4	ENST00000252996	chr20:60640936-60640937|-	CA	chr20:60640924-60640925|-	CC	YRDominant		PTGES3	ENST00000262033	chr12:57082005-57082006|-	CA	chr12:57082067-57082068|-	CC	YRDominant
USP37	ENST00000258399	chr2:219433047-219433048|-	CA	chr2:219433053-219433054|-	TC	YRDominant		PHF3	ENST00000262043	chr6:64345654-64345655|+	TA	chr6:64345729-64345730|+	CC	YRDominant
LONP2	ENST00000285737	chr16:48278216-48278217|+	TG	chr16:48278214-48278215|+	TC	YRDominant		CAD	ENST00000264705	chr2:27440274-27440275|+	TA	chr2:27440272-27440273|+	CC	YRDominant
ALDH16A1	ENST00000293350	chr19:49956515-49956516|+	CG	chr19:49956518-49956519|+	TC	YRDominant		EFTUD1	ENST00000268206	chr15:82555016-82555017|-	CG	chr15:82555009-82555010|-	TC	YRDominant
LNX2	ENST00000316334	chr13:28194744-28194745|-	CG	chr13:28194737-28194738|-	CC	YRDominant		JTB	ENST00000271843	chr1:153950133-153950134|-	TA	chr1:153950104-153950105|-	CC	YRDominant
PLEKHA5	ENST00000317589	chr12:19282666-19282667|+	CG	chr12:19282665-19282666|+	TC	YRDominant		MGMT	ENST00000306010	chr10:131265507-131265508|+	CG	chr10:131265585-131265586|+	CC	YRDominant
DUSP19	ENST00000354221	chr2:183943511-183943512|+	CA	chr2:183943514-183943515|+	TC	YRDominant		LRCH4	ENST00000310300	chr7:100183751-100183752|-	CA	chr7:100183752-100183753|-	TC	YRDominant
ANGEL2	ENST00000360506	chr1:213189117-213189118|-	TA	chr1:213189151-213189152|-	TC	YRDominant		SIAH2	ENST00000312960	chr3:150481267-150481268|-	CG	chr3:150481268-150481269|-	TC	YRDominant
TMEM9	ENST00000367333	chr1:201140685-201140686|-	cA	chr1:201140688-201140689|-	tc	YRDominant		CENPQ	ENST00000335783	chr6:49431082-49431083|+	CA	chr6:49431072-49431073|+	TC	YRDominant
LINC00441	ENST00000433480	chr13:48877829-48877830|-	CG	chr13:48877832-48877833|-	CC	YRDominant		IARS2	ENST00000366922	chr1:220267473-220267474|+	TA	chr1:220267470-220267471|+	TC	YRDominant
RP11-644K8.1	ENST00000452342	chr2:20251897-20251898|+	CA	chr2:20251900-20251901|+	CC	YRDominant		LACE1	ENST00000368977	chr6:108616160-108616161|+	TA	chr6:108616176-108616177|+	TC	YRDominant
IMP4	ENST00000460766	chr2:131100469-131100470|+	CA	chr2:131100466-131100467|+	CC	YRDominant		ENSA	ENST00000369016	chr1:150602071-150602072|-	CA	chr1:150602072-150602073|-	CC	YRDominant
ZBTB17	ENST00000494020	chr1:16279396-16279397|-	ca	chr1:16279389-16279390|-	tc	YRDominant		PQBP1	ENST00000376563	chrX:48755213-48755214|+	CA	chrX:48755212-48755213|+	CC	YRDominant
ZNF585B	ENST00000534363	chr19:37709038-37709039|-	TA	chr19:37709014-37709015|-	CC	YRDominant		YPEL5	ENST00000379519	chr2:30369840-30369841|+	TA	chr2:30369834-30369835|+	CC	YRDominant
PGPEP1	ENST00000269919	chr19:18451449-18451450|+	CA	chr19:18451448-18451449|+	CC	YRDominant		PTPLB	ENST00000383657	chr3:123303925-123303926|-	CG	chr3:123303920-123303921|-	TC	YRDominant
CPQ	ENST00000220763	chr8:97657537-97657538|+	CA	chr8:97657598-97657599|+	CC	YRDominant		ZCWPW1	ENST00000398027	chr7:100026297-100026298|-	CG	chr7:100026298-100026299|-	CC	YRDominant
PFDN1	ENST00000261813	chr5:139682674-139682675|-	CG	chr5:139682686-139682687|-	CC	YRDominant		RP4-677H15.4	ENST00000422107	chr1:70686987-70686988|-	CA	chr1:70686992-70686993|-	CC	YRDominant
MTBP	ENST00000305949	chr8:121457660-121457661|+	TG	chr8:121457658-121457659|+	TC	YRDominant		RP11-50E11.3	ENST00000443374	chr10:52384710-52384711|+	CA	chr10:52384712-52384713|+	TC	YRDominant
RAB18	ENST00000356940	chr10:27793240-27793241|+	TG	chr10:27793268-27793269|+	CC	YRDominant		HMSD	ENST00000481726	chr18:61616534-61616535|+	CA	chr18:61616532-61616533|+	CC	YRDominant
ALDH5A1	ENST00000357578	chr6:24495196-24495197|+	TG	chr6:24495201-24495202|+	CC	YRDominant		TMF1	ENST00000543976	chr3:69101419-69101420|-	CA	chr3:69101428-69101429|-	CC	YRDominant
RFWD2	ENST00000367669	chr1:176176655-176176656|-	TA	chr1:176176592-176176593|-	TC	YRDominant		RP11-588H23.3	ENST00000548687	chr12:70861878-70861879|+	ca	chr12:70861858-70861859|+	cc	YRDominant
PHTF1	ENST00000369604	chr1:114302094-114302095|-	CA	chr1:114302095-114302096|-	TC	YRDominant		CSNK1A1	ENST00000261798	chr5:148930998-148930999|-	CA	chr5:148931006-148931007|-	CC	YRDominant
LSM2	ENST00000375661	chr6:31774623-31774624|-	CA	chr6:31774730-31774731|-	TC	YRDominant		HPS6	ENST00000299238	chr10:103825122-103825123|+	CA	chr10:103825144-103825145|+	CC	YRDominant
ECHDC3	ENST00000379215	chr10:11784380-11784381|+	cg	chr10:11784401-11784402|+	CC	YRDominant		NDUFV3	ENST00000460259	chr21:44299821-44299822|+	CA	chr21:44299820-44299821|+	TC	YRDominant
AHSA2	ENST00000394457	chr2:61404562-61404563|+	CA	chr2:61404554-61404555|+	cC	YRDominant		RP13-270P17.3	ENST00000609924	chr18:3247313-3247314|-	CA	chr18:3247341-3247342|-	TC	YRDominant
DDX17	ENST00000396821	chr22:38902312-38902313|-	CA	chr22:38902313-38902314|-	CC	YRDominant		SNX19	ENST00000265909	chr11:130786338-130786339|-	CA	chr11:130786342-130786343|-	CC	YRDominant
POP1	ENST00000401707	chr8:99129520-99129521|+	CA	chr8:99129539-99129540|+	TC	YRDominant		TMEM141	ENST00000290079	chr9:139685795-139685796|+	CA	chr9:139685776-139685777|+	CC	YRDominant
GAS2L1	ENST00000407647	chr22:29702587-29702588|+	TA	chr22:29702650-29702651|+	CC	YRDominant		MTBP	ENST00000305949	chr8:121457660-121457661|+	TG	chr8:121457658-121457659|+	TC	YRDominant
FAM133B	ENST00000438306	chr7:92219658-92219659|-	CA	chr7:92219667-92219668|-	CC	YRDominant		PIBF1	ENST00000326291	chr13:73356302-73356303|+	TG	chr13:73356306-73356307|+	TC	YRDominant
CXorf40B	ENST00000462691	chrX:149106691-149106692|-	CA	chrX:149106695-149106696|-	TC	YRDominant		ISYNA1	ENST00000338128	chr19:18548940-18548941|-	CG	chr19:18548942-18548943|-	CC	YRDominant
FAM63B	ENST00000559228	chr15:59063521-59063522|+	TG	chr15:59063511-59063512|+	CC	YRDominant		TMEM183A	ENST00000367242	chr1:202976523-202976524|+	CG	chr1:202976522-202976523|+	CC	YRDominant
RP11-110I1.13	ENST00000607709	chr11:118938336-118938337|-	TA	chr11:118938374-118938375|-	CC	YRDominant		DFFA	ENST00000377038	chr1:10532582-10532583|-	CG	chr1:10532583-10532584|-	TC	YRDominant
JUND	ENST00000252818	chr19:18392239-18392240|-	CA	chr19:18392254-18392255|-	CC	YRDominant		KLF12	ENST00000377666	chr13:74708540-74708541|-	CA	chr13:74708522-74708523|-	CC	YRDominant
GGNBP2	ENST00000304718	chr17:34900812-34900813|+	CA	chr17:34900767-34900768|+	CC	YRDominant		ZNF304	ENST00000391705	chr19:57862669-57862670|+	TG	chr19:57862667-57862668|+	TC	YRDominant
RRAGC	ENST00000373001	chr1:39325346-39325347|-	CA	chr1:39325361-39325362|-	cc	YRDominant		IFITM2	ENST00000399815	chr11:308414-308415|+	CA	chr11:308384-308385|+	CC	YRDominant
RP4-677H15.4	ENST00000422107	chr1:70686987-70686988|-	CA	chr1:70686992-70686993|-	CC	YRDominant		ZNRD1-AS1	ENST00000420251	chr6:30028947-30028948|-	TG	chr6:30028896-30028897|-	TC	YRDominant
ANO6	ENST00000425752	chr12:45609647-45609648|+	CA	chr12:45609880-45609881|+	TC	YRDominant		AP001347.6	ENST00000428809	chr21:15399763-15399764|+	CA	chr21:15399762-15399763|+	TC	YRDominant
KXD1	ENST00000539106	chr19:18668602-18668603|+	TA	chr19:18668585-18668586|+	CC	YRDominant		RP11-216L13.17	ENST00000456614	chr9:139685795-139685796|+	CA	chr9:139685776-139685777|+	CC	YRDominant
APPBP2	ENST00000083182	chr17:58603580-58603581|-	CA	chr17:58603586-58603587|-	CC	YRDominant		LAMTOR1	ENST00000545249	chr11:71814342-71814343|-	CA	chr11:71814310-71814311|-	TC	YRDominant
SOS2	ENST00000216373	chr14:50698295-50698296|-	CA	chr14:50698297-50698298|-	CC	YRDominant		RITA1	ENST00000548278	chr12:113623367-113623368|+	TG	chr12:113623369-113623370|+	CC	YRDominant
CDC7	ENST00000234626	chr1:91966436-91966437|+	TA	chr1:91966448-91966449|+	TC	YRDominant		NQO1	ENST00000561500	chr16:69760293-69760294|-	CG	chr16:69760296-69760297|-	TC	YRDominant
CANX	ENST00000247461	chr5:179125967-179125968|+	CA	chr5:179125982-179125983|+	CC	YRDominant		DGUOK	ENST00000264093	chr2:74154021-74154022|+	TG	chr2:74154058-74154059|+	TC	YRDominant
PEX1	ENST00000248633	chr7:92157823-92157824|-	CG	chr7:92157833-92157834|-	CC	YRDominant		SAP30	ENST00000296504	chr4:174292088-174292089|+	TG	chr4:174292116-174292117|+	TC	YRDominant
FAM96A	ENST00000300030	chr15:64386098-64386099|-	CG	chr15:64386056-64386057|-	CC	YRDominant		TMEM39A	ENST00000319172	chr3:119182460-119182461|-	CA	chr3:119182461-119182462|-	TC	YRDominant
MIDN	ENST00000300952	chr19:1248554-1248555|+	TA	chr19:1248579-1248580|+	CC	YRDominant		LIMK2	ENST00000444929	chr22:31608240-31608241|+	CA	chr22:31608285-31608286|+	TC	YRDominant
BLM	ENST00000355112	chr15:91260654-91260655|+	TA	chr15:91260702-91260703|+	TC	YRDominant		MRPS7	ENST00000245539	chr17:73257784-73257785|+	CA	chr17:73257748-73257749|+	CC	YRDominant
MCL1	ENST00000369026	chr1:150552085-150552086|-	CA	chr1:150552073-150552074|-	CC	YRDominant		TADA3	ENST00000301964	chr3:9834411-9834412|-	CA	chr3:9834430-9834431|-	TC	YRDominant
TMEM69	ENST00000372025	chr1:46153024-46153025|+	CG	chr1:46153007-46153008|+	CC	YRDominant		FGD6	ENST00000343958	chr12:95611239-95611240|-	TA	chr12:95611221-95611222|-	CC	YRDominant
TTC14	ENST00000382584	chr3:180319985-180319986|+	CA	chr3:180319959-180319960|+	TC	YRDominant		DZIP3	ENST00000361582	chr3:108308568-108308569|+	CA	chr3:108308565-108308566|+	CC	YRDominant
POM121	ENST00000395270	chr7:72349927-72349928|+	CA	chr7:72349947-72349948|+	CC	YRDominant		CHMP5	ENST00000419016	chr9:33265073-33265074|+	CA	chr9:33264873-33264874|+	CC	YRDominant
AC093391.2	ENST00000419808	chr2:136742760-136742761|+	CA	chr2:136742718-136742719|+	TC	YRDominant		KLHL7-AS1	ENST00000419813	chr7:23145298-23145299|-	CA	chr7:23145266-23145267|-	TC	YRDominant
NFE4	ENST00000420058	chr7:102613793-102613794|+	ca	chr7:102613792-102613793|+	cc	YRDominant		DCTN3	ENST00000447983	chr9:34620491-34620492|-	TG	chr9:34620486-34620487|-	CC	YRDominant
TROVE2	ENST00000432079	chr1:193028764-193028765|+	TG	chr1:193028748-193028749|+	TC	YRDominant		WRAP53	ENST00000467699	chr17:7591794-7591795|+	CA	chr17:7591802-7591803|+	TC	YRDominant
LRCH3	ENST00000438796	chr3:197518134-197518135|+	TG	chr3:197518129-197518130|+	CC	YRDominant		UGDH-AS1	ENST00000504032	chr4:39529373-39529374|+	CA	chr4:39529681-39529682|+	CC	YRDominant
RP11-67L3.4	ENST00000443284	chr1:55353122-55353123|+	CA	chr1:55353040-55353041|+	CC	YRDominant		ENDOV	ENST00000518137	chr17:78388988-78388989|+	CG	chr17:78388982-78388983|+	CC	YRDominant
ZNF33A	ENST00000469037	chr10:38299620-38299621|+	TG	chr10:38299580-38299581|+	CC	YRDominant		TVP23C	ENST00000519970	chr17:15466869-15466870|-	TA	chr17:15466872-15466873|-	TC	YRDominant
RP11-196G11.1	ENST00000533518	chr16:31106117-31106118|-	CA	chr16:31106118-31106119|-	CC	YRDominant		TVP23C-CDRT4	ENST00000522212	chr17:15466869-15466870|-	TA	chr17:15466872-15466873|-	TC	YRDominant
TMF1	ENST00000543976	chr3:69101419-69101420|-	CA	chr3:69101428-69101429|-	CC	YRDominant		TASP1	ENST00000539805	chr20:13619574-13619575|-	TA	chr20:13619569-13619570|-	CC	YRDominant
PMM1	ENST00000216259	chr22:41985845-41985846|-	CA	chr22:41985843-41985844|-	TC	YRDominant		EIF3G	ENST00000253108	chr19:10230593-10230594|-	CG	chr19:10230574-10230575|-	TC	YRDominant
LAMB1	ENST00000222399	chr7:107643611-107643612|-	TA	chr7:107643605-107643606|-	CC	YRDominant		ZFR	ENST00000265069	chr5:32444818-32444819|-	CA	chr5:32444845-32444846|-	TC	YRDominant
LNPEP	ENST00000231368	chr5:96271092-96271093|+	CA	chr5:96271067-96271068|+	TC	YRDominant		RAB33B	ENST00000305626	chr4:140374969-140374970|+	CA	chr4:140374968-140374969|+	CC	YRDominant
MTERFD3	ENST00000240050	chr12:107380935-107380936|-	CA	chr12:107380914-107380915|-	CC	YRDominant		TTF1	ENST00000334270	chr9:135282220-135282221|-	CA	chr9:135282226-135282227|-	CC	YRDominant
ABCB7	ENST00000253577	chrX:74376089-74376090|-	TG	chrX:74376116-74376117|-	CC	YRDominant		SNRNP48	ENST00000342415	chr6:7590453-7590454|+	CA	chr6:7590420-7590421|+	CC	YRDominant
SFSWAP	ENST00000261674	chr12:132195639-132195640|+	TG	chr12:132195633-132195634|+	CC	YRDominant		KCTD18	ENST00000359878	chr2:201374790-201374791|-	CA	chr2:201374791-201374792|-	TC	YRDominant
UTP6	ENST00000261708	chr17:30228684-30228685|-	TG	chr17:30228699-30228700|-	CC	YRDominant		PRKCD	ENST00000394729	chr3:53195226-53195227|+	CA	chr3:53195230-53195231|+	TC	YRDominant
SNRNP40	ENST00000263694	chr1:31769634-31769635|-	CG	chr1:31769569-31769570|-	CC	YRDominant		TOMM6	ENST00000398884	chr6:41755432-41755433|+	CA	chr6:41755453-41755454|+	CC	YRDominant
NDUFS3	ENST00000263774	chr11:47600569-47600570|+	CG	chr11:47600623-47600624|+	CC	YRDominant		AL672294.1	ENST00000417047	chr1:249153356-249153357|+	CA	chr1:249153361-249153362|+	CC	YRDominant
SLC18B1	ENST00000275227	chr6:133119775-133119776|-	CA	chr6:133119769-133119770|-	CC	YRDominant		EMC8	ENST00000435200	chr16:85833149-85833150|-	TG	chr16:85833144-85833145|-	TC	YRDominant
APIP	ENST00000278359	chr11:34937876-34937877|-	CA	chr11:34937910-34937911|-	CC	YRDominant		CAHM	ENST00000604200	chr6:163834967-163834968|-	cg	chr6:163834934-163834935|-	CC	YRDominant
MMGT1	ENST00000305963	chrX:135056187-135056188|-	tg	chrX:135056164-135056165|-	cc	YRDominant		HSPA13	ENST00000285667	chr21:15755463-15755464|-	CA	chr21:15755464-15755465|-	TC	YRDominant
ABCC5	ENST00000334444	chr3:183736078-183736079|-	TA	chr3:183736098-183736099|-	CC	YRDominant		STAG3L5P-PVRIG2P-PILRB	ENST00000310771	chr7:99933736-99933737|+	CA	chr7:99933754-99933755|+	CC	YRDominant
HMG20A	ENST00000336216	chr15:77712756-77712757|+	CA	chr15:77713036-77713037|+	CC	YRDominant		RNF41	ENST00000345093	chr12:56615714-56615715|-	CA	chr12:56615649-56615650|-	TC	YRDominant
SPRYD4	ENST00000338146	chr12:56862401-56862402|+	TG	chr12:56862397-56862398|+	TC	YRDominant		ZNF493	ENST00000392288	chr19:21579934-21579935|+	CA	chr19:21579941-21579942|+	TC	YRDominant
DPP8	ENST00000341861	chr15:65809587-65809588|-	ca	chr15:65809588-65809589|-	tc	YRDominant		STAG3L5P	ENST00000473757	chr7:99933736-99933737|+	CA	chr7:99933754-99933755|+	CC	YRDominant
NUCKS1	ENST00000367142	chr1:205719309-205719310|-	CA	chr1:205719306-205719307|-	CC	YRDominant		PILRB	ENST00000610247	chr7:99933736-99933737|+	CA	chr7:99933754-99933755|+	CC	YRDominant
TUBGCP2	ENST00000368563	chr10:135122656-135122657|-	CG	chr10:135122659-135122660|-	CC	YRDominant		PPIL4	ENST00000253329	chr6:149867161-149867162|-	TA	chr6:149867171-149867172|-	CC	YRDominant
ERMAP	ENST00000372514	chr1:43291283-43291284|+	CA	chr1:43291281-43291282|+	CC	YRDominant		CALCOCO2	ENST00000258947	chr17:46908406-46908407|+	TG	chr17:46908404-46908405|+	CC	YRDominant
ZKSCAN3	ENST00000377255	chr6:28317726-28317727|+	TA	chr6:28317768-28317769|+	CC	YRDominant		FDXR	ENST00000293195	chr17:72869092-72869093|-	CA	chr17:72869093-72869094|-	CC	YRDominant
CIT	ENST00000392521	chr12:120315110-120315111|-	CA	chr12:120315111-120315112|-	TC	YRDominant		METTL2A	ENST00000311506	chr17:60501260-60501261|+	TG	chr17:60501256-60501257|+	CC	YRDominant
CEP19	ENST00000409690	chr3:196439112-196439113|-	TG	chr3:196439120-196439121|-	CC	YRDominant		VPS33B	ENST00000333371	chr15:91565802-91565803|-	TA	chr15:91565789-91565790|-	TC	YRDominant
RP11-235C23.5	ENST00000421614	chr9:108320371-108320372|-	TG	chr9:108320323-108320324|-	TC	YRDominant		NAPEPLD	ENST00000341533	chr7:102789679-102789680|-	cg	chr7:102789693-102789694|-	CC	YRDominant
ZNF30	ENST00000439785	chr19:35417947-35417948|+	CA	chr19:35417806-35417807|+	CC	YRDominant		ACSS2	ENST00000360596	chr20:33464374-33464375|+	TA	chr20:33464382-33464383|+	CC	YRDominant
ACOT13	ENST00000537591	chr6:24667304-24667305|+	CA	chr6:24667354-24667355|+	CC	YRDominant		APOOL	ENST00000373173	chrX:84258886-84258887|+	CG	chrX:84258884-84258885|+	TC	YRDominant
CRADD	ENST00000551065	chr12:94071153-94071154|+	CA	chr12:94071267-94071268|+	TC	YRDominant		EXOC1	ENST00000381295	chr4:56719915-56719916|+	CG	chr4:56719901-56719902|+	CC	YRDominant
RP1-118J21.25	ENST00000566366	chr1:40254613-40254614|+	tg	chr1:40254611-40254612|+	cc	YRDominant		ZNF841	ENST00000389534	chr19:52599011-52599012|-	CG	chr19:52599039-52599040|-	TC	YRDominant
RP11-121M22.1	ENST00000602376	chr11:130184922-130184923|+	CA	chr11:130184933-130184934|+	CC	YRDominant		AC021188.4	ENST00000421534	chr2:96987659-96987660|-	CA	chr2:96987663-96987664|-	CC	YRDominant
RP11-379H18.1	ENST00000605778	chr7:35734821-35734822|+	CA	chr7:35734858-35734859|+	CC	YRDominant		DANCR	ENST00000444958	chr4:53578708-53578709|+	CA	chr4:53578711-53578712|+	TC	YRDominant
POLR2K	ENST00000353107	chr8:101162863-101162864|+	CG	chr8:101162862-101162863|+	CC	YRDominant		TMEM33	ENST00000504986	chr4:41937168-41937169|+	CA	chr4:41937238-41937239|+	TC	YRDominant
RFESD	ENST00000380005	chr5:94982600-94982601|+	CA	chr5:94982597-94982598|+	CC	YRDominant		RP11-712L6.5	ENST00000524964	chr11:126174215-126174216|-	CA	chr11:126174208-126174209|-	TC	YRDominant
YIPF4	ENST00000238831	chr2:32502978-32502979|+	TG	chr2:32502987-32502988|+	CC	YRDominant		ZNF432	ENST00000598446	chr19:52599011-52599012|-	CG	chr19:52599039-52599040|-	TC	YRDominant
UBA2	ENST00000246548	chr19:34919285-34919286|+	CG	chr19:34919303-34919304|+	CC	YRDominant		LINC00528	ENST00000600723	chr22:18260087-18260088|+	CA	chr22:18260084-18260085|+	CC	YRDominant
AAMP	ENST00000248450	chr2:219134859-219134860|-	TG	chr2:219134879-219134880|-	TC	YRDominant		RP11-563N4.1	ENST00000608489	chr2:32390807-32390808|-	CA	chr2:32390745-32390746|-	CC	YRDominant
ACTR10	ENST00000254286	chr14:58666871-58666872|+	cg	chr14:58666868-58666869|+	cc	YRDominant		TRMT12	ENST00000521443	chr8:125463060-125463061|+	CA	chr8:125463064-125463065|+	TC	YRDominant
TMEM128	ENST00000254742	chr4:4249947-4249948|-	CA	chr4:4249943-4249944|-	TC	YRDominant		FAHD2A	ENST00000233379	chr2:96068455-96068456|+	CG	chr2:96068454-96068455|+	CC	YRDominant
MRPS36	ENST00000256441	chr5:68513586-68513587|+	CA	chr5:68513585-68513586|+	CC	YRDominant		COX5B	ENST00000258424	chr2:98262530-98262531|+	TG	chr2:98262500-98262501|+	CC	YRDominant
GRPEL1	ENST00000264954	chr4:7069799-7069800|-	CG	chr4:7069809-7069810|-	CC	YRDominant		PRELID1	ENST00000303204	chr5:176730807-176730808|+	CG	chr5:176730806-176730807|+	CC	YRDominant
EIF4H	ENST00000265753	chr7:73588708-73588709|+	CG	chr7:73588685-73588686|+	CC	YRDominant		MRPL12	ENST00000333676	chr17:79670399-79670400|+	CA	chr17:79670445-79670446|+	TC	YRDominant
MRPS21	ENST00000309092	chr1:150266304-150266305|+	TA	chr1:150266287-150266288|+	CC	YRDominant		GLI4	ENST00000340042	chr8:144349649-144349650|+	CG	chr8:144349648-144349649|+	TC	YRDominant
DMXL1	ENST00000311085	chr5:118406895-118406896|+	CA	chr5:118407076-118407077|+	CC	YRDominant		CDK5RAP2	ENST00000359309	chr9:123342436-123342437|-	TA	chr9:123342447-123342448|-	CC	YRDominant
PAK2	ENST00000327134	chr3:196466727-196466728|+	CG	chr3:196466729-196466730|+	TC	YRDominant		UAP1	ENST00000367926	chr1:162531270-162531271|+	TA	chr1:162531268-162531269|+	CC	YRDominant
MED12	ENST00000333646	chrX:70338372-70338373|+	CA	chrX:70338389-70338390|+	CC	YRDominant		TIAL1	ENST00000369093	chr10:121356139-121356140|-	CA	chr10:121356152-121356153|-	cc	YRDominant
SYNCRIP	ENST00000355238	chr6:86352603-86352604|-	CA	chr6:86352620-86352621|-	CC	YRDominant		MDN1	ENST00000369393	chr6:90529503-90529504|-	CA	chr6:90529471-90529472|-	CC	YRDominant
CDAN1	ENST00000356231	chr15:43029325-43029326|-	CA	chr15:43029291-43029292|-	CC	YRDominant		RBM15	ENST00000369784	chr1:110880907-110880908|+	ca	chr1:110881149-110881150|+	cc	YRDominant
TAF8	ENST00000372982	chr6:42018271-42018272|+	CA	chr6:42018296-42018297|+	CC	YRDominant		MCM8	ENST00000378896	chr20:5931317-5931318|+	CA	chr20:5931282-5931283|+	TC	YRDominant
PBX2	ENST00000375050	chr6:32157955-32157956|-	CA	chr6:32157956-32157957|-	TC	YRDominant		PLA2G6	ENST00000402064	chr22:38577720-38577721|-	CA	chr22:38577780-38577781|-	CC	YRDominant
GFOD1	ENST00000379278	chr6:13486432-13486433|-	CG	chr6:13486378-13486379|-	TC	YRDominant		RP3-323P24.3	ENST00000439622	chrX:57148084-57148085|+	TG	chrX:57148118-57148119|+	CC	YRDominant
MST4	ENST00000394334	chrX:131157359-131157360|+	CA	chrX:131157301-131157302|+	CC	YRDominant		GPR55	ENST00000444078	chr2:231789956-231789957|-	ca	chr2:231789959-231789960|-	cc	YRDominant
KRBA2	ENST00000396267	chr17:8280021-8280022|-	CG	chr17:8280000-8280001|-	TC	YRDominant		C2orf69	ENST00000491721	chr2:200776131-200776132|+	CA	chr2:200776015-200776016|+	CC	YRDominant
RP11-191L9.4	ENST00000423737	chr22:48027519-48027520|+	ca	chr22:48027480-48027481|+	cc	YRDominant		NLRP1	ENST00000544378	chr17:5487828-5487829|-	TG	chr17:5487831-5487832|-	TC	YRDominant
PLK1S1	ENST00000424111	chr20:21106722-21106723|+	CA	chr20:21106690-21106691|+	TC	YRDominant		HOMER2	ENST00000560374	chr15:83654908-83654909|-	TA	chr15:83654898-83654899|-	TC	YRDominant
EMC8	ENST00000435200	chr16:85833149-85833150|-	TG	chr16:85833144-85833145|-	TC	YRDominant		SLC25A10	ENST00000571730	chr17:79670399-79670400|+	CA	chr17:79670445-79670446|+	TC	YRDominant
CTD-3184A7.4	ENST00000449500	chr20:62258603-62258604|+	CA	chr20:62258612-62258613|+	CC	YRDominant		RP11-793H13.11	ENST00000602306	chr12:53894998-53894999|-	CA	chr12:53894974-53894975|-	CC	YRDominant
EARS2	ENST00000449606	chr16:23568670-23568671|-	CA	chr16:23568623-23568624|-	CC	YRDominant		GTPBP10	ENST00000222511	chr7:89976028-89976029|+	CA	chr7:89976039-89976040|+	CC	YRDominant
SZRD1	ENST00000475078	chr1:16679061-16679062|+	CG	chr1:16679098-16679099|+	TC	YRDominant		FANCL	ENST00000233741	chr2:58468469-58468470|-	TG	chr2:58468471-58468472|-	TC	YRDominant
GPR158	ENST00000482641	chr10:25755113-25755114|+	ca	chr10:25755118-25755119|+	tc	YRDominant		NT5C	ENST00000245552	chr17:73127802-73127803|-	CG	chr17:73127847-73127848|-	CC	YRDominant
LGALS8-AS1	ENST00000487567	chr1:236687825-236687826|-	TA	chr1:236687827-236687828|-	CC	YRDominant		COMMD9	ENST00000263401	chr11:36310973-36310974|-	TG	chr11:36310978-36310979|-	TC	YRDominant
TIPARP-AS1	ENST00000492937	chr3:156392232-156392233|-	CG	chr3:156392167-156392168|-	CC	YRDominant		ZC3H18	ENST00000301011	chr16:88636818-88636819|+	CA	chr16:88636861-88636862|+	CC	YRDominant
CPEB2-AS1	ENST00000500394	chr4:15003619-15003620|-	CA	chr4:15003659-15003660|-	CC	YRDominant		PAK2	ENST00000327134	chr3:196466727-196466728|+	CG	chr3:196466729-196466730|+	TC	YRDominant
INTS8	ENST00000523731	chr8:95835517-95835518|+	CA	chr8:95835516-95835517|+	CC	YRDominant		ZSCAN16	ENST00000340487	chr6:28092399-28092400|+	TG	chr6:28092395-28092396|+	TC	YRDominant
RP3-473L9.4	ENST00000552663	chr12:111807067-111807068|+	CA	chr12:111807064-111807065|+	CC	YRDominant		NUDT13	ENST00000349051	chr10:74870279-74870280|+	TG	chr10:74870274-74870275|+	TC	YRDominant
RP11-16B13.1	ENST00000554123	chr14:60558548-60558549|-	TA	chr14:60558561-60558562|-	CC	YRDominant		PKN2	ENST00000370521	chr1:89150027-89150028|+	CA	chr1:89150005-89150006|+	CC	YRDominant
ATP5S	ENST00000554438	chr14:50779113-50779114|+	TA	chr14:50779087-50779088|+	tc	YRDominant		RFESD	ENST00000380005	chr5:94982600-94982601|+	CA	chr5:94982597-94982598|+	CC	YRDominant
AL583828.1	ENST00000558378	chr6:13486432-13486433|-	CG	chr6:13486378-13486379|-	TC	YRDominant		ATP8A1	ENST00000381668	chr4:42659109-42659110|-	CA	chr4:42659110-42659111|-	CC	YRDominant
RP11-22P6.3	ENST00000566956	chr16:28891217-28891218|-	CA	chr16:28891235-28891236|-	CC	YRDominant		IP6K1	ENST00000395238	chr3:49823974-49823975|-	TA	chr3:49823984-49823985|-	CC	YRDominant
RP11-725P16.2	ENST00000608279	chr2:133104906-133104907|-	CA	chr2:133104842-133104843|-	CC	YRDominant		ANAPC7	ENST00000455511	chr12:110841468-110841469|-	CA	chr12:110841513-110841514|-	CC	YRDominant
CCDC117	ENST00000249064	chr22:29168718-29168719|+	CG	chr22:29168704-29168705|+	TC	YRDominant		MDM2	ENST00000462284	chr12:69201953-69201954|+	TA	chr12:69202010-69202011|+	CC	YRDominant
TMEM127	ENST00000258439	chr2:96931750-96931751|-	CA	chr2:96931713-96931714|-	TC	YRDominant		C22orf46	ENST00000472110	chr22:42084966-42084967|+	CA	chr22:42084954-42084955|+	CC	YRDominant
FNBP1L	ENST00000260506	chr1:93913693-93913694|+	CA	chr1:93913686-93913687|+	TC	YRDominant		GIN1	ENST00000512248	chr5:102455841-102455842|-	TA	chr5:102455789-102455790|-	TC	YRDominant
DIDO1	ENST00000266070	chr20:61569246-61569247|-	CA	chr20:61569247-61569248|-	TC	YRDominant		DDIT3	ENST00000551116	chr12:57914293-57914294|-	CA	chr12:57914294-57914295|-	TC	YRDominant
HMGCR	ENST00000287936	chr5:74633076-74633077|+	CA	chr5:74633045-74633046|+	CC	YRDominant		ATXN2L	ENST00000568266	chr16:28835506-28835507|+	CA	chr16:28835445-28835446|+	CC	YRDominant
CHMP4C	ENST00000297265	chr8:82644728-82644729|+	TG	chr8:82644717-82644718|+	CC	YRDominant		ACP2	ENST00000256997	chr11:47270348-47270349|-	TA	chr11:47270323-47270324|-	TC	YRDominant
WDFY2	ENST00000298125	chr13:52158597-52158598|+	TG	chr13:52158592-52158593|+	CC	YRDominant		CENPU	ENST00000281453	chr4:185655228-185655229|-	CG	chr4:185655243-185655244|-	CC	YRDominant
[truncated: 2,420 more rows]
