# Supplementary material for: Dual-initiation promoters with intertwined canonical and TCT/TOP transcription start sites diversify transcript processing
Source: Nat Commun. 2020 Jan 10;11:168. doi: 10.1038/s41467-019-13687-0 (PMC6954239; doi:10.1038/s41467-019-13687-0)
Supplement: Supplementary file 12 — Supplementary Data 10 [file 41467_2019_13687_MOESM12_ESM.txt]

CTSS_Coord	DMSO_Control	CHX_Treated
chr10:1001170:1001171:-	0.22747056	0
chr10:1001244:1001245:-	0	0.21999781
chr10:1001669:1001670:-	0.22747056	0
chr10:1003975:1003976:-	0.22747056	0
chr10:1004008:1004009:+	0.22747056	0
chr10:1004021:1004022:-	0	0.21999781
chr10:10079428:10079429:-	0	0.21999781
chr10:10079516:10079517:-	0	0.21999781
chr10:1008103:1008104:+	0.22747056	0
chr10:100836:100837:+	0.22747056	0.21999781
chr10:1008443:1008444:+	0.22747056	0
chr10:1008490:1008491:+	0.22747056	0
chr10:10090499:10090500:-	0.22747056	0
chr10:10096394:10096395:+	0	0.21999781
chr10:1011412:1011413:+	0	0.21999781
chr10:1011552:1011553:+	0	0.21999781
chr10:1011658:1011659:+	0	0.21999781
chr10:1011663:1011664:+	0.40672523	0.57899082
chr10:1011665:1011666:+	0	0.40510601
chr10:1011855:1011856:-	0.22747056	0
chr10:1012351:1012352:+	0	0.21999781
chr10:1012437:1012438:+	0	0.21999781
chr10:10126481:10126482:-	0.22747056	0
chr10:1013944:1013945:+	0.40672523	0.21999781
chr10:1014125:1014126:+	0	0.40510601
chr10:1014161:1014162:+	0	0.21999781
chr10:101436:101437:+	0.22747056	0
chr10:101437:101438:+	0	0.21999781
chr10:101439:101440:+	0.22747056	0
chr10:1014414:1014415:+	0.22747056	0.21999781
chr10:1014547:1014548:+	0	0.21999781
chr10:1014551:1014552:+	0	0.21999781
chr10:1014613:1014614:+	0	0.21999781
chr10:1014614:1014615:+	0	0.21999781
chr10:1014639:1014640:+	0.22747056	0
chr10:1014686:1014687:+	0.22747056	0
chr10:1014736:1014737:-	0.22747056	0
chr10:1014824:1014825:+	0.22747056	0
chr10:1014837:1014838:+	0	0.21999781
chr10:1014869:1014870:+	0	0.21999781
chr10:1014923:1014924:+	0	0.21999781
chr10:10153258:10153259:+	0	0.21999781
chr10:101544:101545:+	0.22747056	0
chr10:10155376:10155377:+	0	0.21999781
chr10:10155408:10155409:+	0.40672523	0.21999781
chr10:10155409:10155410:+	0	0.21999781
chr10:10155410:10155411:+	0.72723880	0.21999781
chr10:10155432:10155433:+	0	0.21999781
chr10:10155433:10155434:+	0.22747056	0
chr10:101580:101581:-	0	0.21999781
chr10:10162013:10162014:-	0.22747056	0
chr10:101620:101621:+	0.22747056	0
chr10:10162830:10162831:-	0.22747056	0
chr10:101640:101641:+	0.22747056	0
chr10:101646:101647:+	0.22747056	0
chr10:101722:101723:+	0.22747056	0
chr10:10175962:10175963:-	0.40672523	0
chr10:10176135:10176136:+	0	0.21999781
chr10:10176189:10176190:+	0.22747056	0
chr10:10176193:10176194:+	0.22747056	0.21999781
chr10:10176199:10176200:+	0	0.21999781
chr10:10176202:10176203:+	0	0.21999781
chr10:10176208:10176209:+	0	0.21999781
chr10:10176212:10176213:+	0	0.40510601
chr10:10176221:10176222:+	0	0.21999781
chr10:10176224:10176225:+	0	0.21999781
chr10:10176226:10176227:+	0.22747056	0.40510601
chr10:10176229:10176230:+	0.22747056	0
chr10:10176233:10176234:+	0.57138860	0.74596594
chr10:10176235:10176236:+	0.57138860	1.22120736
chr10:10176236:10176237:+	0.57138860	0
chr10:10176237:10176238:+	0	0.21999781
chr10:10176238:10176239:+	0	0.74596594
chr10:10176239:10176240:+	0.87684725	1.37362857
chr10:10176241:10176242:+	0.22747056	0
chr10:10176242:10176243:+	1.30032816	1.52378952
chr10:10176243:10176244:+	0.22747056	0
chr10:10176244:10176245:+	0	0.57899082
chr10:10176246:10176247:+	0.22747056	0.57899082
chr10:10176247:10176248:+	0	0.21999781
chr10:10176248:10176249:+	0	0.21999781
chr10:10176249:10176250:+	3.60532422	5.79395308
chr10:10176251:10176252:+	0.40672523	1.06615903
chr10:10176252:10176253:+	0.57138860	0
chr10:10176254:10176255:+	0.40672523	1.37362857
chr10:10176255:10176256:+	0.22747056	0.21999781
chr10:10176256:10176257:+	0.22747056	0
chr10:10176261:10176262:+	0.40672523	0.21999781
chr10:10176264:10176265:+	0	0.21999781
chr10:10176270:10176271:+	0	0.21999781
chr10:10176272:10176273:+	0	1.06615903
chr10:10176276:10176277:+	0	0.57899082
chr10:10176277:10176278:+	0	0.21999781
chr10:10176278:10176279:+	0	0.21999781
chr10:10176279:10176280:+	0.72723880	0.74596594
chr10:10176284:10176285:+	0.22747056	0
chr10:10176295:10176296:+	0.22747056	0.21999781
chr10:10176296:10176297:+	0.22747056	0
chr10:10176297:10176298:+	0.22747056	0
chr10:10176298:10176299:+	0	0.40510601
chr10:10176299:10176300:+	0.22747056	0.21999781
chr10:10176300:10176301:+	0	0.21999781
chr10:10176302:10176303:+	0	0.21999781
chr10:10176303:10176304:+	0	0.21999781
chr10:10176305:10176306:+	0.22747056	0
chr10:10176306:10176307:+	0	0.40510601
chr10:10176307:10176308:+	0	0.21999781
chr10:10176311:10176312:+	0.22747056	0.74596594
chr10:10176316:10176317:+	0	0.21999781
chr10:10176323:10176324:+	0	0.74596594
chr10:10176324:10176325:+	0.22747056	0
chr10:10176329:10176330:+	0	0.21999781
chr10:10176330:10176331:+	0	0.40510601
chr10:10176331:10176332:+	0.40672523	0.21999781
chr10:10176332:10176333:+	0	0.57899082
chr10:10176333:10176334:+	0.22747056	0
chr10:10176334:10176335:+	0	0.90798429
chr10:10176335:10176336:+	0.22747056	0.40510601
chr10:10176336:10176337:+	0.22747056	0
chr10:10176337:10176338:+	1.56783324	1.06615903
chr10:10176338:10176339:+	0.40672523	0.74596594
chr10:10176339:10176340:+	1.16260982	1.67197066
chr10:10176340:10176341:+	0.40672523	0
chr10:10176341:10176342:+	0.72723880	2.24874250
chr10:10176342:10176343:+	1.69825323	2.52941233
chr10:10176343:10176344:+	4.37399553	11.01210641
chr10:10176344:10176345:+	1.30032816	1.52378952
chr10:10176345:10176346:+	1.16260982	4.27084257
chr10:10176346:10176347:+	0	0.21999781
chr10:10176347:10176348:+	2.92038673	4.65768321
chr10:10176348:10176349:+	0	0.21999781
chr10:10176350:10176351:+	2.32503178	0.90798429
chr10:10176351:10176352:+	0.40672523	0.40510601
chr10:10176353:10176354:+	0	0.21999781
chr10:10176359:10176360:+	0	0.21999781
chr10:10176360:10176361:+	0.22747056	0
chr10:10176361:10176362:+	0.22747056	0.21999781
chr10:10176362:10176363:+	0	0.40510601
chr10:10176363:10176364:+	0.57138860	0
chr10:10176369:10176370:+	0.22747056	0
chr10:10176370:10176371:+	0	0.21999781
chr10:10176377:10176378:+	0.22747056	0
chr10:10176384:10176385:+	0.22747056	0
chr10:10176386:10176387:+	0.22747056	0
chr10:10176387:10176388:+	0	0.21999781
chr10:10176389:10176390:+	0.57138860	1.06615903
chr10:10176390:10176391:+	0	0.21999781
chr10:10176392:10176393:+	0.72723880	1.22120736
chr10:10176396:10176397:+	0	0.57899082
chr10:10176401:10176402:+	0.40672523	0.40510601
chr10:10176403:10176404:+	0.22747056	0.21999781
chr10:10176404:10176405:+	0.40672523	1.06615903
chr10:10176405:10176406:+	0	0.21999781
chr10:10176406:10176407:+	0	0.21999781
chr10:10176408:10176409:+	0.22747056	0
chr10:10176415:10176416:+	0.22747056	0.90798429
chr10:10176418:10176419:+	0.22747056	0.57899082
chr10:10176421:10176422:+	0	0.57899082
chr10:10176422:10176423:+	0	0.40510601
chr10:10176423:10176424:+	0.22747056	0
chr10:10176425:10176426:+	0.72723880	2.24874250
chr10:10176426:10176427:+	0	0.40510601
chr10:10176427:10176428:+	0.22747056	0
chr10:10176450:10176451:+	0	0.21999781
chr10:10176452:10176453:+	0	0.21999781
chr10:10176461:10176462:+	0	0.21999781
chr10:10176492:10176493:+	0	0.21999781
chr10:10176493:10176494:+	0	0.21999781
chr10:10176500:10176501:+	0	0.21999781
chr10:10176502:10176503:+	0.22747056	0
chr10:10176504:10176505:+	0	0.21999781
chr10:10176527:10176528:+	0.22747056	0
chr10:10176581:10176582:+	0	0.21999781
chr10:10176644:10176645:+	0.22747056	0
chr10:101787:101788:+	0.22747056	0
chr10:10178832:10178833:-	0	0.21999781
chr10:10179756:10179757:-	0	0.21999781
chr10:10179825:10179826:-	0.40672523	0
chr10:10185600:10185601:+	0.22747056	0
chr10:10186004:10186005:+	0.22747056	0
chr10:10186142:10186143:+	0	0.21999781
chr10:10186235:10186236:-	0.22747056	0
chr10:101889:101890:+	0.57138860	0
chr10:10189857:10189858:-	0.22747056	0
chr10:101904:101905:+	0.22747056	0.40510601
chr10:101905:101906:+	0.22747056	0.21999781
chr10:101906:101907:+	0	0.40510601
chr10:101907:101908:+	0.22747056	0.57899082
chr10:101908:101909:+	0	0.21999781
chr10:101909:101910:+	0.72723880	0.21999781
chr10:101910:101911:+	1.56783324	0.57899082
chr10:101911:101912:+	0	0.21999781
chr10:101913:101914:+	0.40672523	0.21999781
chr10:101915:101916:+	0.22747056	0
chr10:101916:101917:+	0.22747056	0.57899082
chr10:101917:101918:+	1.30032816	1.37362857
chr10:101918:101919:+	0	0.40510601
chr10:101919:101920:+	0.22747056	0
chr10:101920:101921:+	0.22747056	0.40510601
chr10:101921:101922:+	2.44625885	2.38963540
chr10:101922:101923:+	0	0.40510601
chr10:101923:101924:+	3.03653558	2.80592009
chr10:101924:101925:+	0.57138860	0.74596594
chr10:101925:101926:+	1.16260982	0.57899082
chr10:101926:101927:+	12.06096712	9.39779050
chr10:101927:101928:+	0.40672523	0.57899082
chr10:101928:101929:+	0	0.21999781
chr10:101929:101930:+	1.02166260	0.40510601
chr10:101930:101931:+	0.22747056	0
chr10:101932:101933:+	0.40672523	0.21999781
chr10:101934:101935:+	0.40672523	0.74596594
chr10:101936:101937:+	0	0.21999781
chr10:101938:101939:+	0.22747056	0
chr10:101942:101943:+	0	0.40510601
chr10:101948:101949:+	0.40672523	0
chr10:101965:101966:+	0.22747056	0
chr10:101975:101976:+	0	0.21999781
chr10:101980:101981:+	0.22747056	0
chr10:1019872:1019873:+	0.22747056	0
chr10:10200500:10200501:-	0	0.21999781
chr10:10202565:10202566:+	0.22747056	0
chr10:10203230:10203231:+	0	0.21999781
chr10:10205333:10205334:+	0	0.21999781
chr10:102069:102070:+	0.22747056	0
chr10:102073:102074:+	0.72723880	0.57899082
chr10:102104:102105:+	0.22747056	0
chr10:102121:102122:+	0	0.21999781
chr10:10213396:10213397:+	0.22747056	0
chr10:10213784:10213785:+	0.22747056	0
chr10:102140:102141:+	0.22747056	0
chr10:102143:102144:+	0	0.21999781
chr10:102147:102148:+	0.22747056	0
chr10:10215082:10215083:+	0.22747056	0
chr10:102177:102178:+	0	0.21999781
chr10:102178:102179:+	0.87684725	0.74596594
chr10:102179:102180:+	0	0.21999781
chr10:102180:102181:+	0.22747056	0.21999781
chr10:102194:102195:+	0	0.21999781
chr10:102197:102198:+	0.22747056	0
chr10:10220506:10220507:+	0	0.21999781
chr10:10228054:10228055:+	0	0.21999781
chr10:10231099:10231100:+	0.22747056	0
chr10:10231100:10231101:+	0.22747056	0
chr10:10231113:10231114:+	0.22747056	0
chr10:10231155:10231156:+	0	0.40510601
chr10:10234414:10234415:+	0.22747056	0
chr10:10235031:10235032:+	0.22747056	0
chr10:10235809:10235810:+	0.22747056	0
chr10:10239902:10239903:+	0	0.21999781
chr10:10239978:10239979:+	0.22747056	0
chr10:10239980:10239981:+	0.22747056	0
chr10:10240186:10240187:+	0.22747056	0
chr10:10240307:10240308:+	0.22747056	0
chr10:10240308:10240309:+	0	0.21999781
chr10:10240411:10240412:+	0	0.21999781
chr10:10240412:10240413:+	0.22747056	0
chr10:10240413:10240414:+	0.22747056	0.21999781
chr10:10240427:10240428:+	0	0.21999781
chr10:10240432:10240433:+	0	0.21999781
chr10:10240794:10240795:+	0.22747056	0
chr10:10240910:10240911:+	0.22747056	0
chr10:10241081:10241082:+	0.22747056	0
chr10:10241202:10241203:+	0	0.21999781
chr10:10241313:10241314:+	0	0.21999781
chr10:10241489:10241490:+	0	0.21999781
chr10:10241509:10241510:+	0	0.21999781
chr10:10241720:10241721:+	0	0.21999781
chr10:10241721:10241722:+	0	0.90798429
chr10:10241726:10241727:+	0	0.21999781
chr10:10241742:10241743:+	0	0.40510601
chr10:10241863:10241864:+	0	0.21999781
chr10:10241977:10241978:+	0	0.21999781
chr10:10241984:10241985:+	0.22747056	0
chr10:10242346:10242347:+	0.22747056	0
chr10:10242779:10242780:+	0	0.21999781
chr10:10243252:10243253:+	0.22747056	0
chr10:10243464:10243465:+	0	0.21999781
chr10:10243548:10243549:+	0.22747056	0
chr10:10243616:10243617:+	0	0.40510601
chr10:10243754:10243755:+	0.40672523	0
chr10:10243858:10243859:+	0	0.21999781
chr10:10243929:10243930:+	0.22747056	0
chr10:10243966:10243967:+	0.22747056	0
chr10:10243997:10243998:+	0.22747056	0
chr10:10244030:10244031:+	0.22747056	0
chr10:10244046:10244047:+	0.22747056	0
chr10:10244051:10244052:+	0	0.21999781
chr10:10244079:10244080:-	0.22747056	0
chr10:10244098:10244099:+	0.22747056	0
chr10:10244105:10244106:+	0.22747056	0
chr10:10244217:10244218:+	0.22747056	0
chr10:10244268:10244269:+	0	0.21999781
chr10:10244271:10244272:+	0	0.21999781
chr10:10244274:10244275:+	0.22747056	0
chr10:10244277:10244278:+	0	0.21999781
chr10:10244279:10244280:+	0.22747056	0.21999781
chr10:10244280:10244281:+	0.22747056	0
chr10:10244282:10244283:+	0	0.21999781
chr10:10244307:10244308:+	0	0.21999781
chr10:10244322:10244323:+	0	0.21999781
chr10:102538:102539:-	0.22747056	0.21999781
chr10:102543:102544:-	0	0.21999781
chr10:102544:102545:-	0	0.21999781
chr10:10254513:10254514:-	0.22747056	0
chr10:10254541:10254542:-	0	0.21999781
chr10:10254544:10254545:-	0.22747056	0
chr10:10254546:10254547:-	0.22747056	0
chr10:10254557:10254558:-	0.22747056	0
chr10:10254568:10254569:-	0.22747056	0
chr10:10254574:10254575:-	0	0.21999781
chr10:102548:102549:+	0.22747056	0
chr10:10255893:10255894:+	0.22747056	0
chr10:102587:102588:-	0.22747056	0
chr10:10261153:10261154:+	0.22747056	0
chr10:10261181:10261182:+	0.22747056	0
chr10:102619:102620:+	0.22747056	0
chr10:10263586:10263587:+	0.22747056	0
chr10:10276346:10276347:+	0.22747056	0
chr10:10276569:10276570:+	0	0.21999781
chr10:10276621:10276622:+	0.22747056	0
chr10:10276742:10276743:+	0	0.21999781
chr10:10278905:10278906:+	0.22747056	0
chr10:10278915:10278916:+	0	0.21999781
chr10:10278917:10278918:+	0.22747056	0
chr10:10278918:10278919:+	0.57138860	0
chr10:10278922:10278923:+	0	0.21999781
chr10:10278923:10278924:+	0.22747056	0
chr10:10278925:10278926:+	0.72723880	0.40510601
chr10:10278926:10278927:+	0.87684725	0
chr10:10278927:10278928:+	0	0.21999781
chr10:10278928:10278929:+	0.22747056	0.21999781
chr10:10278929:10278930:+	1.82676811	1.22120736
chr10:10278930:10278931:+	0	0.21999781
chr10:10278931:10278932:+	2.07878662	1.67197066
chr10:10278932:10278933:+	1.56783324	1.06615903
chr10:10278933:10278934:+	5.42943077	3.87919350
chr10:10278934:10278935:+	3.93827689	3.87919350
chr10:10278935:10278936:+	0.40672523	0
chr10:10278936:10278937:+	3.38004666	1.22120736
chr10:10278937:10278938:+	0	0.21999781
chr10:10278938:10278939:+	2.56633811	1.67197066
chr10:10278939:10278940:+	31.92182697	45.16693007
chr10:10278940:10278941:+	0.40672523	0
chr10:10278942:10278943:+	0	0.40510601
chr10:10278943:10278944:+	0	0.21999781
chr10:10278944:10278945:+	1.43528434	0.21999781
chr10:10278945:10278946:+	3.26632463	5.04021868
chr10:10278946:10278947:+	1.02166260	0.40510601
chr10:10278947:10278948:+	1.69825323	1.37362857
chr10:10278948:10278949:+	0.22747056	0.21999781
chr10:10278949:10278950:+	0	0.21999781
chr10:10278951:10278952:+	0.72723880	0
chr10:10278952:10278953:+	4.37399553	5.79395308
chr10:10278953:10278954:+	0.57138860	0
chr10:10278954:10278955:+	1.02166260	1.37362857
chr10:10278955:10278956:+	0.22747056	0
chr10:10278957:10278958:+	0.40672523	1.06615903
chr10:10278960:10278961:+	0.22747056	0
chr10:10278964:10278965:+	0.22747056	0
chr10:10278965:10278966:+	0.57138860	0.74596594
chr10:10280644:10280645:-	0.40672523	0
chr10:10283249:10283250:+	0.22747056	0
chr10:10283252:10283253:+	0	0.21999781
chr10:10283253:10283254:+	0.22747056	0
chr10:10283269:10283270:+	0.22747056	0
chr10:10283299:10283300:-	0	0.21999781
chr10:10284236:10284237:+	0	0.21999781
chr10:10285045:10285046:-	0.22747056	0
chr10:10285105:10285106:-	0	0.21999781
chr10:10285113:10285114:-	0	0.21999781
chr10:10285434:10285435:+	0	0.21999781
chr10:10285454:10285455:+	0	0.21999781
chr10:10285468:10285469:+	0	0.21999781
chr10:10287881:10287882:+	0.22747056	0
chr10:10288291:10288292:-	0	0.21999781
chr10:10288366:10288367:+	0	0.21999781
chr10:10288446:10288447:+	0	0.21999781
chr10:10288466:10288467:+	0.22747056	0
chr10:10288578:10288579:+	0	0.90798429
chr10:10288580:10288581:+	0	0.40510601
chr10:10288659:10288660:+	0	0.40510601
chr10:10289069:10289070:+	0	0.21999781
chr10:10289513:10289514:+	0	0.21999781
chr10:10289533:10289534:+	0	0.21999781
chr10:10289564:10289565:+	0	0.21999781
chr10:10289569:10289570:+	0	0.40510601
chr10:10289633:10289634:+	0	0.21999781
chr10:10289663:10289664:+	0	0.21999781
chr10:10289741:10289742:+	0	0.21999781
chr10:10289748:10289749:+	0	0.21999781
chr10:10289788:10289789:+	0	0.21999781
chr10:10289809:10289810:+	0	0.40510601
chr10:10289813:10289814:+	0.40672523	0
chr10:10289816:10289817:+	0	0.57899082
chr10:10289820:10289821:+	0	0.21999781
chr10:10289821:10289822:+	0.22747056	0.21999781
chr10:10289827:10289828:+	0.40672523	0
chr10:10289853:10289854:+	0	0.21999781
chr10:10289855:10289856:+	0	0.40510601
chr10:10289864:10289865:+	0.22747056	0
chr10:10289888:10289889:+	0.22747056	0
chr10:10289981:10289982:+	0	0.21999781
chr10:10290758:10290759:+	0.22747056	0
chr10:10290781:10290782:+	0	0.21999781
chr10:10290997:10290998:+	0	0.40510601
chr10:10291025:10291026:+	0	0.21999781
chr10:10291068:10291069:+	0	0.21999781
chr10:10291088:10291089:+	0	0.21999781
chr10:10291247:10291248:+	0	0.21999781
chr10:10291301:10291302:+	0	0.21999781
chr10:10291361:10291362:+	0.22747056	0
chr10:10291372:10291373:+	0.22747056	0
chr10:10291557:10291558:+	0	0.21999781
chr10:10291565:10291566:+	0.22747056	0
chr10:10291628:10291629:+	0.22747056	0
chr10:10291629:10291630:+	0.40672523	0
chr10:10291630:10291631:+	0	0.21999781
chr10:10291651:10291652:+	0.22747056	0
chr10:10291796:10291797:+	0	0.21999781
chr10:10291888:10291889:+	0	0.21999781
chr10:10293035:10293036:-	0.40672523	0
chr10:10293078:10293079:-	0.22747056	0
chr10:10293286:10293287:+	0	0.21999781
chr10:10293732:10293733:-	0	0.21999781
chr10:10294239:10294240:-	0	0.21999781
chr10:10294371:10294372:-	0.22747056	0
chr10:10294401:10294402:-	0.22747056	0.21999781
chr10:10294402:10294403:-	0.72723880	0.40510601
chr10:10294403:10294404:-	0	0.21999781
chr10:10294404:10294405:-	0.72723880	0.40510601
chr10:1029440:1029441:-	0.22747056	0
chr10:10294414:10294415:-	0	0.21999781
chr10:10294417:10294418:-	0.40672523	0
chr10:10294420:10294421:-	0.22747056	0.21999781
chr10:10294437:10294438:-	0.40672523	0
chr10:10294447:10294448:-	0.22747056	0
chr10:10294469:10294470:-	0.22747056	0
chr10:10294472:10294473:-	0.22747056	0
chr10:10294480:10294481:-	0	0.40510601
chr10:10294486:10294487:-	0	0.21999781
chr10:10294488:10294489:-	0.57138860	0
chr10:10294489:10294490:-	0.22747056	0
chr10:10294490:10294491:-	0.57138860	0
chr10:10294491:10294492:-	0.40672523	0
chr10:10294596:10294597:-	0.40672523	0
chr10:10294597:10294598:-	0.22747056	0
chr10:10294598:10294599:-	0.22747056	0
chr10:10294599:10294600:-	0.40672523	0.40510601
chr10:10294600:10294601:-	0	0.21999781
chr10:10294645:10294646:-	0.22747056	0
chr10:10294652:10294653:-	0	0.21999781
chr10:10294693:10294694:-	0.57138860	0.21999781
chr10:10294850:10294851:-	0.22747056	0
chr10:10294888:10294889:-	0	0.21999781
chr10:10294894:10294895:-	0.22747056	0
chr10:10294895:10294896:-	0	0.21999781
chr10:10294898:10294899:-	0.22747056	0
chr10:10294937:10294938:-	0.57138860	0
chr10:10294974:10294975:-	0.22747056	0
chr10:10294978:10294979:-	0	0.21999781
chr10:10295034:10295035:-	0	0.21999781
chr10:10295205:10295206:-	0.22747056	0
chr10:10295253:10295254:-	0	0.21999781
chr10:10295254:10295255:-	0.87684725	0
chr10:10295258:10295259:-	0.22747056	0
chr10:10295261:10295262:-	0.22747056	0
chr10:10295273:10295274:-	0.22747056	0
chr10:10295358:10295359:-	0	0.21999781
chr10:10295366:10295367:-	0	0.21999781
chr10:10295369:10295370:-	4.58870141	1.52378952
chr10:10295370:10295371:-	1.82676811	0
chr10:10295372:10295373:-	0	0.57899082
chr10:10295376:10295377:-	0	0.21999781
chr10:10295846:10295847:-	0.22747056	0
chr10:10295931:10295932:-	0	0.21999781
chr10:10295975:10295976:-	0.22747056	0
chr10:10296064:10296065:-	0	0.21999781
chr10:10296084:10296085:-	0.22747056	0
chr10:10296126:10296127:-	0.40672523	0
chr10:10296143:10296144:-	0.22747056	0
chr10:10296199:10296200:-	0	0.21999781
chr10:10296272:10296273:-	0	0.21999781
chr10:10296278:10296279:-	0	0.21999781
chr10:10296293:10296294:-	0.22747056	0
chr10:10296296:10296297:-	0.40672523	0
chr10:10296329:10296330:-	0.22747056	0
chr10:10296335:10296336:-	0	0.40510601
chr10:10296350:10296351:-	1.43528434	0.21999781
chr10:10296351:10296352:-	1.43528434	0.90798429
chr10:10296352:10296353:+	0	0.21999781
chr10:10296353:10296354:-	0.40672523	0
chr10:10296354:10296355:-	0.22747056	0
chr10:10296358:10296359:-	0.22747056	0
chr10:10296360:10296361:-	1.02166260	0.74596594
chr10:10296361:10296362:-	0.22747056	0
chr10:10296363:10296364:-	0.22747056	0
chr10:10296380:10296381:-	0.22747056	0
chr10:10296404:10296405:-	0.22747056	0
chr10:10296405:10296406:-	0.40672523	0
chr10:10296407:10296408:-	0.57138860	0
chr10:10296428:10296429:-	0	0.21999781
chr10:10296431:10296432:-	0.22747056	0
chr10:10296432:10296433:-	2.44625885	1.81839301
chr10:10296433:10296434:-	0.22747056	0
chr10:10296434:10296435:-	2.20257305	0
chr10:10296435:10296436:-	0.22747056	0
chr10:10296436:10296437:-	0	0.21999781
chr10:10296439:10296440:-	0.22747056	0
chr10:10296445:10296446:-	0.22747056	0
chr10:10296449:10296450:-	0.40672523	0
chr10:10296461:10296462:+	0	0.21999781
chr10:10296462:10296463:-	1.02166260	0
chr10:10296489:10296490:+	0	0.21999781
chr10:10296492:10296493:+	0.22747056	0
chr10:10296494:10296495:-	1.56783324	0.57899082
chr10:10296495:10296496:-	0.22747056	0.21999781
chr10:10296497:10296498:-	0.57138860	0.21999781
chr10:10296502:10296503:-	0.22747056	0
chr10:10296505:10296506:-	0.40672523	0
chr10:10296506:10296507:-	0.40672523	0
chr10:10296508:10296509:-	0.22747056	0.21999781
chr10:10296510:10296511:-	0	0.21999781
chr10:10296522:10296523:-	0.22747056	0
chr10:10296525:10296526:-	9.05629799	2.94277928
chr10:10296526:10296527:-	0.72723880	0
chr10:10296527:10296528:-	0.40672523	0
chr10:10296528:10296529:-	1.02166260	0.57899082
chr10:10296529:10296530:-	0.40672523	0.40510601
chr10:10296531:10296532:-	0	0.21999781
chr10:10296545:10296546:-	0.40672523	0
chr10:10296548:10296549:-	0.87684725	0.74596594
chr10:10296550:10296551:-	0	0.21999781
chr10:10296564:10296565:-	0.22747056	0
chr10:10296574:10296575:-	0.22747056	0
chr10:10296587:10296588:-	0	0.21999781
chr10:10296590:10296591:-	0.40672523	0.21999781
chr10:10296600:10296601:+	0	0.21999781
chr10:10296619:10296620:-	0.22747056	0
chr10:10296623:10296624:+	0.22747056	0
chr10:10296624:10296625:+	0.22747056	0
chr10:10296625:10296626:+	1.16260982	0
chr10:10296626:10296627:+	0.22747056	0
chr10:10296627:10296628:+	0.22747056	0
chr10:10296628:10296629:-	0.22747056	0
chr10:10296629:10296630:+	0.22747056	0.57899082
chr10:10296643:10296644:+	0.57138860	0
chr10:10296692:10296693:-	0.22747056	0
chr10:10296693:10296694:+	0.57138860	0
chr10:10296693:10296694:-	0	0.21999781
chr10:10296694:10296695:+	0.57138860	0.21999781
chr10:10296694:10296695:-	0.22747056	0
chr10:10296698:10296699:-	0.22747056	0
chr10:10296699:10296700:+	0.22747056	0
chr10:10296699:10296700:-	0.87684725	0
chr10:10296701:10296702:+	0.40672523	0.21999781
chr10:10296702:10296703:-	0.40672523	0.40510601
chr10:10296704:10296705:+	0.57138860	0.21999781
chr10:10296722:10296723:+	0.40672523	0
chr10:10296723:10296724:-	0.22747056	0
chr10:10296726:10296727:-	0.72723880	0.74596594
chr10:10296727:10296728:-	0	0.21999781
chr10:10296728:10296729:-	0.57138860	0.21999781
chr10:10296729:10296730:-	0	0.40510601
chr10:10298078:10298079:-	0.40672523	0
chr10:10298079:10298080:-	0.22747056	0
chr10:10298086:10298087:-	0.40672523	0.21999781
chr10:10298091:10298092:-	0.72723880	0.57899082
chr10:10298111:10298112:-	0.22747056	0
chr10:10298117:10298118:-	0.22747056	0
chr10:10298118:10298119:-	0.57138860	0
chr10:10298123:10298124:-	0.22747056	0
chr10:10298159:10298160:-	0.22747056	0
chr10:10298166:10298167:-	0.22747056	0
chr10:10298167:10298168:-	0.22747056	0
chr10:10298168:10298169:-	0.72723880	0.21999781
chr10:10298170:10298171:-	0	0.21999781
chr10:10298172:10298173:-	0.22747056	0
chr10:10298173:10298174:-	5.32578686	1.37362857
chr10:10298174:10298175:-	0.40672523	0
chr10:10298175:10298176:-	0.57138860	0.57899082
chr10:10298176:10298177:-	0.72723880	0
chr10:10298177:10298178:-	3.26632463	1.96323509
chr10:10298178:10298179:-	1.02166260	0.21999781
chr10:10298180:10298181:-	6.04364048	0.57899082
chr10:10298181:10298182:-	0.57138860	0.74596594
chr10:10298182:10298183:-	0.22747056	0.21999781
chr10:10298183:10298184:-	0.22747056	0
chr10:10298185:10298186:-	0.22747056	0
chr10:10298202:10298203:-	0.40672523	0
chr10:10298203:10298204:-	0	0.21999781
chr10:10298292:10298293:-	0.22747056	0
chr10:10298355:10298356:-	0.22747056	0
chr10:10298418:10298419:-	0	0.21999781
chr10:10299460:10299461:-	0	0.21999781
chr10:10315433:10315434:-	0.22747056	0
chr10:10315459:10315460:-	0	0.21999781
chr10:10315551:10315552:-	0	0.40510601
chr10:10315832:10315833:+	0	0.21999781
chr10:10315855:10315856:-	0	0.21999781
chr10:10315909:10315910:+	0	0.21999781
chr10:10316088:10316089:-	0	0.21999781
chr10:10316126:10316127:+	0	0.21999781
chr10:10316208:10316209:+	0.22747056	0
chr10:10316269:10316270:+	0.22747056	0
chr10:10316285:10316286:-	0	0.21999781
chr10:10316293:10316294:+	0.40672523	0.57899082
chr10:10316312:10316313:+	0.22747056	0
chr10:10316314:10316315:+	0	0.21999781
chr10:10316841:10316842:+	0.22747056	0
chr10:10317475:10317476:+	0	0.21999781
chr10:10317507:10317508:+	0	0.21999781
chr10:10317509:10317510:+	0	0.21999781
chr10:10317511:10317512:+	0.22747056	0
chr10:10317526:10317527:+	0.22747056	0.57899082
chr10:10317528:10317529:+	0.40672523	0
chr10:10317529:10317530:+	0.22747056	0.74596594
chr10:10317532:10317533:+	0.22747056	0.21999781
chr10:10317534:10317535:+	0	0.40510601
chr10:10317539:10317540:+	0.22747056	0
chr10:10317548:10317549:+	0	0.74596594
chr10:10317552:10317553:+	0.40672523	0.21999781
chr10:10317554:10317555:+	0.22747056	0.21999781
chr10:10317555:10317556:+	0	0.21999781
chr10:10317557:10317558:+	0.57138860	0.21999781
chr10:10317558:10317559:+	0	0.74596594
chr10:10317559:10317560:+	0.40672523	0
chr10:10317560:10317561:+	1.16260982	1.81839301
chr10:10317561:10317562:+	0.57138860	1.22120736
chr10:10317562:10317563:+	0.72723880	0.21999781
chr10:10317563:10317564:+	0.40672523	0.21999781
chr10:10317566:10317567:+	0	1.67197066
chr10:10317567:10317568:+	0	0.40510601
chr10:10317568:10317569:+	0	0.40510601
chr10:10317569:10317570:+	0.22747056	0
chr10:10317570:10317571:+	0.40672523	0.57899082
chr10:10317571:10317572:+	0	0.40510601
chr10:10317572:10317573:+	0.22747056	0.40510601
chr10:10317574:10317575:+	0.22747056	0
chr10:10317577:10317578:+	0.22747056	0.21999781
chr10:10317578:10317579:+	1.16260982	0.21999781
chr10:10317579:10317580:+	1.69825323	0.74596594
chr10:10317580:10317581:+	0.22747056	0.21999781
chr10:10317581:10317582:+	1.02166260	0
chr10:10317582:10317583:+	0.22747056	0
chr10:10317585:10317586:+	0.87684725	0.90798429
chr10:10317588:10317589:+	0.40672523	0.21999781
chr10:10317589:10317590:+	0	0.21999781
chr10:10317590:10317591:+	0.22747056	0
chr10:10317592:10317593:+	0.22747056	0
chr10:10317593:10317594:+	0	0.21999781
chr10:10317598:10317599:+	0.22747056	0
chr10:10317602:10317603:+	0	0.40510601
chr10:10317607:10317608:+	0.22747056	0.21999781
chr10:10317611:10317612:+	1.30032816	1.81839301
chr10:10317612:10317613:+	0	0.40510601
chr10:10317613:10317614:+	0	0.57899082
chr10:10317614:10317615:+	0	0.40510601
chr10:10317617:10317618:+	0.22747056	0.74596594
chr10:10317623:10317624:+	0	0.21999781
chr10:10317626:10317627:+	0	0.40510601
chr10:10317629:10317630:+	0	0.21999781
chr10:10317632:10317633:+	0	0.21999781
chr10:10317633:10317634:+	0.22747056	0
chr10:10317637:10317638:+	0	0.21999781
chr10:10317646:10317647:+	0.40672523	0.21999781
chr10:10317649:10317650:+	0.22747056	0.21999781
chr10:10317717:10317718:+	0	0.21999781
chr10:10317804:10317805:+	0	0.21999781
chr10:10317841:10317842:+	0	0.21999781
chr10:10317872:10317873:-	0.22747056	0
chr10:10317890:10317891:-	0.22747056	0
chr10:10317896:10317897:-	0.22747056	0.57899082
chr10:10317897:10317898:-	0.22747056	0
chr10:10318000:10318001:+	0	0.21999781
chr10:10318017:10318018:+	0.22747056	0
chr10:10318587:10318588:+	0.22747056	0
chr10:10324046:10324047:+	0.22747056	0
chr10:10326182:10326183:+	0	0.21999781
chr10:10326294:10326295:+	0.40672523	0.21999781
chr10:10326608:10326609:+	0.22747056	0
chr10:10330132:10330133:+	0	0.21999781
chr10:10330293:10330294:+	0	0.21999781
chr10:10330462:10330463:+	0	0.21999781
chr10:10337833:10337834:+	0.22747056	0
chr10:10338058:10338059:+	0.22747056	0
chr10:10340484:10340485:+	0.22747056	0
chr10:10342748:10342749:+	0	0.21999781
chr10:10345829:10345830:+	0	0.21999781
chr10:10345944:10345945:+	0.22747056	0
chr10:10346032:10346033:+	0	0.21999781
chr10:10346351:10346352:+	0.22747056	0
chr10:10346577:10346578:+	0.22747056	0
chr10:10346636:10346637:+	0	0.40510601
chr10:10346655:10346656:+	0.22747056	0
chr10:10346666:10346667:+	0.72723880	0
chr10:10346730:10346731:+	0.22747056	0
chr10:10346736:10346737:+	0.22747056	0
chr10:10346798:10346799:+	0.40672523	0
chr10:10346808:10346809:+	0	0.21999781
chr10:10346847:10346848:+	0.22747056	0
chr10:10346971:10346972:+	0.22747056	0
chr10:10347011:10347012:+	0.22747056	0
chr10:10347012:10347013:+	0.40672523	0
chr10:10347013:10347014:+	0.22747056	0
chr10:10347127:10347128:+	0	0.21999781
chr10:10347968:10347969:+	0.22747056	0
chr10:10347971:10347972:+	0	0.21999781
chr10:10350064:10350065:+	0.22747056	0
chr10:10352388:10352389:+	0.22747056	0
chr10:10352394:10352395:+	0	0.21999781
chr10:10352396:10352397:+	0.22747056	0
chr10:10352400:10352401:+	0	0.57899082
chr10:10352415:10352416:+	0.22747056	0
chr10:10352416:10352417:+	0.22747056	0
chr10:10352417:10352418:+	0	0.21999781
chr10:10352418:10352419:+	0	0.21999781
chr10:10352428:10352429:+	0	0.21999781
chr10:10352437:10352438:+	0.22747056	0.57899082
chr10:10352440:10352441:+	0	0.21999781
chr10:10352444:10352445:+	0.57138860	0
chr10:10352447:10352448:+	0	0.21999781
chr10:10352451:10352452:+	0	0.40510601
chr10:10352457:10352458:+	0.40672523	0.40510601
chr10:10352458:10352459:+	0	0.40510601
chr10:10352459:10352460:+	0.40672523	0.40510601
chr10:10352460:10352461:+	3.15183393	4.78565142
chr10:10352461:10352462:+	0.40672523	0.21999781
chr10:10352464:10352465:+	0.22747056	0
chr10:10352465:10352466:+	0	0.21999781
chr10:10352467:10352468:+	2.20257305	1.22120736
chr10:10352468:10352469:+	0.22747056	0
chr10:10352469:10352470:+	3.03653558	2.24874250
chr10:10352470:10352471:+	14.67038970	11.92005866
chr10:10352471:10352472:+	11.07737738	11.46729890
chr10:10352472:10352473:+	1.02166260	1.22120736
chr10:10352473:10352474:+	1.02166260	0.74596594
chr10:10352474:10352475:+	0.40672523	0.57899082
chr10:10352475:10352476:+	0.22747056	0.21999781
chr10:10352476:10352477:+	1.16260982	1.06615903
chr10:10352478:10352479:+	0.40672523	0.40510601
chr10:10352480:10352481:+	0.40672523	0
chr10:10352481:10352482:+	3.15183393	3.87919350
chr10:10352482:10352483:+	1.16260982	0.57899082
chr10:10352485:10352486:+	0.57138860	0.74596594
chr10:10352486:10352487:+	0.22747056	0.21999781
chr10:10352487:10352488:+	0	0.21999781
chr10:10352489:10352490:+	0.22747056	0
chr10:10352491:10352492:+	2.07878662	1.37362857
chr10:10352492:10352493:+	0	0.40510601
chr10:10352494:10352495:+	2.20257305	3.07878220
chr10:10352495:10352496:+	0	0.40510601
chr10:10352496:10352497:+	1.43528434	2.80592009
chr10:10352497:10352498:+	0.40672523	0.74596594
chr10:10352499:10352500:+	0.87684725	0.40510601
chr10:10352500:10352501:+	0	0.21999781
chr10:10352502:10352503:+	0	0.21999781
chr10:10352503:10352504:+	1.95356151	2.66815117
chr10:10352508:10352509:+	0.57138860	0.40510601
chr10:10352511:10352512:+	0	0.21999781
chr10:10352513:10352514:+	0.22747056	0
chr10:10352515:10352516:+	0	0.21999781
chr10:10352526:10352527:+	0.40672523	0
chr10:10352527:10352528:+	2.68534339	2.66815117
chr10:10352530:10352531:+	0.40672523	0.57899082
chr10:10352540:10352541:+	0	0.21999781
chr10:10353018:10353019:+	0.22747056	0
chr10:10353181:10353182:-	0	0.21999781
chr10:10353190:10353191:+	0.40672523	0.21999781
chr10:10353196:10353197:+	0.22747056	0.21999781
chr10:10353217:10353218:+	0	0.57899082
chr10:10353219:10353220:+	0.22747056	0
chr10:10353221:10353222:+	0.40672523	0.21999781
chr10:10353223:10353224:+	0.87684725	0.40510601
chr10:10353225:10353226:+	0.40672523	0.21999781
chr10:10353227:10353228:+	0.22747056	0.57899082
chr10:10353230:10353231:+	0	0.40510601
chr10:10353233:10353234:+	0.22747056	0.21999781
chr10:10353237:10353238:+	0.22747056	0
chr10:10353238:10353239:+	0.22747056	0
chr10:10353239:10353240:+	0.22747056	0
chr10:10353243:10353244:+	0.22747056	0.57899082
chr10:10353250:10353251:+	0.40672523	0.90798429
chr10:10353251:10353252:+	0.22747056	0.21999781
chr10:10353254:10353255:+	0.57138860	0
chr10:10353260:10353261:+	0.87684725	0.57899082
chr10:10353261:10353262:+	0	0.21999781
chr10:10353264:10353265:+	0.40672523	0
chr10:10353267:10353268:+	0	0.21999781
chr10:10353275:10353276:+	0.22747056	0.21999781
chr10:10353279:10353280:+	0	0.21999781
chr10:10353280:10353281:+	0.57138860	0.40510601
chr10:10353282:10353283:+	0.22747056	0.90798429
chr10:10353283:10353284:+	1.16260982	0.57899082
chr10:10353284:10353285:+	0.22747056	0.57899082
chr10:10353285:10353286:+	0.40672523	0.57899082
chr10:10353288:10353289:+	0.72723880	1.37362857
chr10:10353289:10353290:+	0	0.21999781
chr10:10353292:10353293:+	0.22747056	0
chr10:10353296:10353297:+	0	0.40510601
chr10:10353298:10353299:+	0.22747056	0
chr10:10353307:10353308:+	0.22747056	0
chr10:10353318:10353319:+	0	0.40510601
chr10:10353345:10353346:+	0.22747056	0
chr10:10355009:10355010:+	0	0.21999781
chr10:10356804:10356805:+	0	0.21999781
chr10:10356881:10356882:+	0	0.21999781
chr10:10356934:10356935:+	0.22747056	0
chr10:10359659:10359660:+	0	0.21999781
chr10:10359792:10359793:+	0.22747056	0
chr10:10362174:10362175:+	0	0.21999781
chr10:10365243:10365244:+	0.22747056	0.21999781
chr10:103786:103787:-	0	0.21999781
chr10:10383186:10383187:+	0.22747056	0
chr10:10390101:10390102:+	0.22747056	0
chr10:103982:103983:+	0	0.21999781
chr10:10398682:10398683:+	0.22747056	0
chr10:10405790:10405791:-	0	0.21999781
chr10:104113:104114:+	0.22747056	0
chr10:10412936:10412937:+	0	0.21999781
chr10:10413102:10413103:+	0	0.21999781
chr10:10420690:10420691:+	0.22747056	0
chr10:10421731:10421732:+	0	0.21999781
chr10:10423193:10423194:+	0.22747056	0
chr10:10423590:10423591:+	0.40672523	0
chr10:10433270:10433271:+	0.57138860	0
chr10:10443452:10443453:+	0.22747056	0
chr10:10443505:10443506:+	0	0.21999781
chr10:10447924:10447925:+	0	0.40510601
chr10:10448633:10448634:+	0.22747056	0
chr10:10449191:10449192:+	0.22747056	0
chr10:10455264:10455265:+	0.22747056	0
chr10:104554:104555:+	0.22747056	0
chr10:10456857:10456858:+	0	0.21999781
chr10:10456905:10456906:+	0	0.21999781
chr10:10457364:10457365:+	0	0.21999781
chr10:10458812:10458813:+	0	0.21999781
chr10:10458857:10458858:+	0	0.21999781
chr10:10460761:10460762:+	0.22747056	0
chr10:10460784:10460785:+	0.22747056	0
chr10:10460798:10460799:+	0	0.21999781
chr10:10460822:10460823:+	0.22747056	0.21999781
chr10:10460880:10460881:+	0	0.21999781
chr10:104627:104628:+	0.22747056	0
chr10:10478390:10478391:-	0.22747056	0
chr10:10478778:10478779:-	0.22747056	0
chr10:10483890:10483891:+	0.57138860	0
chr10:10495629:10495630:+	0.22747056	0
chr10:10501647:10501648:+	0.22747056	0
chr10:10509807:10509808:+	0	0.21999781
chr10:10509831:10509832:+	0	0.21999781
chr10:10509835:10509836:+	0	0.21999781
chr10:10509852:10509853:+	0	0.21999781
chr10:10509854:10509855:+	0	0.21999781
chr10:10509869:10509870:+	0.22747056	0
chr10:10509932:10509933:+	0.22747056	0.57899082
chr10:10509935:10509936:+	0.22747056	0
chr10:10511115:10511116:+	0	0.21999781
chr10:10511118:10511119:+	0.40672523	0
chr10:10511353:10511354:+	0	0.21999781
chr10:10511381:10511382:+	0.22747056	0
chr10:10511383:10511384:+	0	0.21999781
chr10:10511442:10511443:+	0.22747056	0
chr10:105247:105248:+	0.22747056	0
chr10:10526957:10526958:+	0.22747056	0
chr10:10526962:10526963:+	0.40672523	0.21999781
chr10:10526974:10526975:+	0	0.21999781
chr10:10526982:10526983:+	0	0.21999781
chr10:10527021:10527022:+	0	0.21999781
chr10:10527027:10527028:+	0.22747056	0
chr10:10527028:10527029:+	0.22747056	0
chr10:10527037:10527038:+	0	0.40510601
chr10:10527048:10527049:+	0.22747056	0.21999781
chr10:10527049:10527050:+	0.40672523	0
chr10:10527076:10527077:+	0.22747056	0
chr10:10527111:10527112:+	0.22747056	0.21999781
chr10:10527148:10527149:+	0	0.21999781
chr10:10527191:10527192:+	0.22747056	0
chr10:10527232:10527233:+	0.22747056	0.40510601
chr10:10527274:10527275:+	0	0.21999781
chr10:10527310:10527311:+	0.22747056	0
chr10:10527483:10527484:+	0.22747056	0
chr10:10527484:10527485:+	0	0.21999781
chr10:10527560:10527561:+	0.22747056	0
chr10:10527571:10527572:+	0.22747056	0
chr10:10527572:10527573:+	0	0.21999781
chr10:10527587:10527588:+	0	0.21999781
chr10:10527628:10527629:+	0.22747056	0
chr10:10527631:10527632:+	0	0.21999781
chr10:10527649:10527650:+	0.22747056	0
chr10:10527656:10527657:+	0.22747056	0.21999781
chr10:10527659:10527660:+	0.22747056	0.21999781
chr10:10527660:10527661:+	0.22747056	0.21999781
chr10:10527667:10527668:+	0	0.21999781
chr10:10527675:10527676:+	1.30032816	0.40510601
chr10:10527681:10527682:-	0	0.21999781
chr10:1053250:1053251:+	0	0.21999781
chr10:10533171:10533172:-	0.22747056	0
chr10:10533255:10533256:-	0.22747056	0
chr10:10551603:10551604:-	0	0.21999781
chr10:1057101:1057102:-	0	0.21999781
chr10:10572766:10572767:-	0.22747056	0
chr10:10573105:10573106:-	0.22747056	0.21999781
chr10:10573106:10573107:-	0.22747056	0.21999781
chr10:10573108:10573109:-	1.69825323	0.90798429
chr10:10573111:10573112:-	0.40672523	0
chr10:10573128:10573129:-	0	0.21999781
chr10:10573136:10573137:-	0.22747056	0
chr10:10588326:10588327:-	0.22747056	0
chr10:1059128:1059129:+	0.22747056	0
chr10:10602188:10602189:+	0.57138860	0
chr10:10602198:10602199:+	0	0.21999781
chr10:10602202:10602203:+	0.22747056	0
chr10:10602224:10602225:+	0.22747056	0
chr10:10602256:10602257:+	0.22747056	0
chr10:10602278:10602279:+	0.22747056	0
chr10:10602305:10602306:+	0.22747056	0
chr10:10602308:10602309:+	0	0.21999781
chr10:10602371:10602372:+	0	0.21999781
chr10:10602382:10602383:+	0.22747056	0
chr10:10602416:10602417:+	0.22747056	0
chr10:10602632:10602633:+	0	0.21999781
chr10:10606863:10606864:+	0	0.21999781
chr10:10607992:10607993:+	0	0.21999781
chr10:10608605:10608606:-	0	0.21999781
chr10:10609285:10609286:+	0	0.21999781
chr10:10618954:10618955:+	0	0.21999781
chr10:1063012:1063013:-	0.22747056	0
chr10:10639339:10639340:-	0	0.21999781
chr10:1064166:1064167:-	0.40672523	0
chr10:1064255:1064256:+	0	0.21999781
chr10:10666735:10666736:+	0	0.40510601
chr10:10671419:10671420:+	0	0.21999781
chr10:10680047:10680048:-	0.22747056	0
chr10:10680104:10680105:-	0.22747056	0
chr10:10681141:10681142:-	0	0.21999781
chr10:10694851:10694852:+	0.40672523	0.21999781
chr10:10694852:10694853:+	1.02166260	1.06615903
chr10:10694855:10694856:+	0.22747056	0
chr10:10694858:10694859:+	0.72723880	0.74596594
chr10:10694859:10694860:+	0.22747056	0.21999781
chr10:10694860:10694861:+	0.40672523	0.57899082
chr10:10694861:10694862:+	2.92038673	3.07878220
chr10:10694863:10694864:+	1.02166260	0.40510601
chr10:10694865:10694866:+	0.22747056	0.40510601
chr10:10694869:10694870:+	0.57138860	0.90798429
chr10:10694870:10694871:+	0.87684725	0.90798429
chr10:10694871:10694872:+	0.57138860	0.40510601
chr10:10694872:10694873:+	0	0.40510601
chr10:10694873:10694874:+	1.95356151	0.40510601
chr10:10694874:10694875:+	0.57138860	0.40510601
chr10:10694875:10694876:+	1.02166260	0.57899082
chr10:10694876:10694877:+	0	0.40510601
chr10:10694878:10694879:+	0	0.57899082
chr10:10694879:10694880:+	0.57138860	0.74596594
chr10:10694881:10694882:+	0.87684725	0.40510601
chr10:10694882:10694883:+	2.44625885	2.24874250
chr10:10694883:10694884:+	1.16260982	1.22120736
chr10:10694884:10694885:+	0.22747056	0
chr10:10694885:10694886:+	6.74537670	6.28904860
chr10:10694886:10694887:+	0.57138860	0.90798429
chr10:10694887:10694888:+	0.72723880	0.57899082
chr10:10694888:10694889:+	2.80334013	1.52378952
chr10:10694889:10694890:+	0.87684725	0.90798429
chr10:10694890:10694891:+	1.02166260	0.21999781
chr10:10694891:10694892:+	2.44625885	2.10664389
chr10:10694892:10694893:+	1.95356151	1.67197066
chr10:10694893:10694894:+	5.01246924	5.79395308
chr10:10694895:10694896:+	1.30032816	0.21999781
chr10:10694896:10694897:+	1.95356151	1.52378952
chr10:10694897:10694898:+	0.40672523	0.40510601
chr10:10694898:10694899:+	0.22747056	0
chr10:10694899:10694900:+	0.40672523	0.40510601
chr10:10694900:10694901:+	1.02166260	0.40510601
chr10:10694901:10694902:+	6.94324798	6.04218727
chr10:10694902:10694903:+	0.87684725	0
chr10:10694903:10694904:+	0	0.21999781
chr10:10694904:10694905:+	0.40672523	0
chr10:10694905:10694906:+	11.43692208	3.21397667
chr10:10694908:10694909:+	7.04177547	5.54427082
chr10:10694909:10694910:+	2.92038673	1.81839301
chr10:10694910:10694911:+	2.68534339	1.81839301
chr10:10694911:10694912:+	0	0.21999781
chr10:10694912:10694913:+	0.72723880	0
chr10:10694915:10694916:+	3.38004666	2.66815117
chr10:10694916:10694917:+	0.22747056	0.21999781
chr10:10694917:10694918:+	1.02166260	0.74596594
chr10:10694921:10694922:+	0.57138860	0.21999781
chr10:10694922:10694923:+	1.69825323	1.37362857
chr10:10694923:10694924:+	0.22747056	0.21999781
chr10:10694924:10694925:+	0.57138860	0.57899082
chr10:10694926:10694927:+	0.22747056	0.21999781
chr10:10694927:10694928:+	0.87684725	0.74596594
chr10:10694928:10694929:+	1.69825323	1.52378952
chr10:10694929:10694930:+	7.14003789	5.79395308
chr10:10694930:10694931:+	0.87684725	0
chr10:10694931:10694932:+	1.69825323	1.22120736
chr10:10694932:10694933:+	4.04804257	4.52923740
chr10:10694933:10694934:+	0.22747056	0
chr10:10694934:10694935:+	0.57138860	0.40510601
chr10:10694935:10694936:+	0	0.21999781
chr10:10694936:10694937:+	3.49303563	1.06615903
chr10:10694937:10694938:+	0	0.40510601
chr10:10694939:10694940:+	0.22747056	0.40510601
chr10:10694941:10694942:+	0.22747056	0
chr10:10694942:10694943:+	0	0.21999781
chr10:10694944:10694945:+	0.40672523	0.21999781
chr10:10694945:10694946:+	0.22747056	0.21999781
chr10:10694947:10694948:+	1.43528434	0.21999781
chr10:10694950:10694951:+	2.20257305	0.74596594
chr10:10694956:10694957:+	0.22747056	0
chr10:10694958:10694959:+	0.57138860	0.21999781
chr10:10694962:10694963:+	0	0.21999781
chr10:10695056:10695057:+	0.22747056	0
chr10:10696401:10696402:+	0.22747056	0
chr10:10696951:10696952:+	0.22747056	0
chr10:10702383:10702384:+	0.22747056	0
chr10:10702444:10702445:+	0	0.21999781
chr10:10702494:10702495:+	0	0.21999781
chr10:10702495:10702496:+	0.40672523	0
chr10:10702596:10702597:+	0.22747056	0
chr10:10703026:10703027:+	0.22747056	0
chr10:10703061:10703062:+	0.22747056	0
chr10:10704711:10704712:+	0	0.21999781
chr10:10704712:10704713:+	0.40672523	0.90798429
chr10:10704713:10704714:+	0.22747056	0
chr10:10704721:10704722:+	0.22747056	0
chr10:10704725:10704726:+	0.22747056	0
chr10:10704735:10704736:+	0	0.21999781
chr10:10704739:10704740:+	0	0.21999781
chr10:10704741:10704742:+	0	0.40510601
chr10:10704742:10704743:+	0.22747056	0
chr10:10704743:10704744:+	0	0.21999781
chr10:10704754:10704755:+	0	0.21999781
chr10:10704760:10704761:+	0	0.21999781
chr10:10704761:10704762:+	0.22747056	0
chr10:10704764:10704765:+	0.22747056	0.40510601
chr10:10704765:10704766:+	0	0.40510601
chr10:10704767:10704768:+	0	0.21999781
chr10:10704769:10704770:+	0	0.21999781
chr10:10704771:10704772:+	0	0.40510601
chr10:10704773:10704774:+	0	0.40510601
chr10:10704774:10704775:+	0	0.40510601
chr10:10704775:10704776:+	0.57138860	1.67197066
chr10:10704776:10704777:+	0.57138860	0.40510601
chr10:10704777:10704778:+	0.22747056	0
chr10:10704779:10704780:+	0.57138860	2.52941233
chr10:10704780:10704781:+	0.72723880	1.22120736
chr10:10704781:10704782:+	0.40672523	0.40510601
chr10:10704782:10704783:+	1.16260982	1.52378952
chr10:10704783:10704784:+	0	0.40510601
chr10:10704784:10704785:+	0	0.21999781
chr10:10704788:10704789:+	2.32503178	3.87919350
chr10:10704790:10704791:+	0.87684725	1.06615903
chr10:10704791:10704792:+	0	0.21999781
chr10:10704792:10704793:+	0	0.21999781
chr10:10704795:10704796:+	0	0.40510601
chr10:10704796:10704797:+	0.40672523	0.40510601
chr10:10704799:10704800:+	0	0.21999781
chr10:10704814:10704815:+	0.40672523	1.22120736
chr10:10704815:10704816:+	0	0.21999781
chr10:10704816:10704817:+	0.40672523	2.10664389
chr10:10704817:10704818:+	0	0.40510601
chr10:10704818:10704819:+	0.57138860	0.90798429
chr10:10704820:10704821:+	0	0.21999781
chr10:10704821:10704822:+	0	0.57899082
chr10:10704973:10704974:+	0	0.21999781
chr10:10705021:10705022:+	0.22747056	0
chr10:10707223:10707224:+	0	0.21999781
chr10:107097:107098:+	0.22747056	0.21999781
chr10:10714130:10714131:-	0.22747056	0
chr10:107145:107146:+	0.22747056	0
chr10:10717220:10717221:+	0.22747056	0
chr10:10724397:10724398:+	0	0.21999781
chr10:10725820:10725821:-	0	0.21999781
chr10:10730452:10730453:+	0.22747056	0
chr10:10730504:10730505:+	0.22747056	0
chr10:107320:107321:+	0.22747056	0
chr10:10732637:10732638:+	0.22747056	0
chr10:107328:107329:+	0.22747056	0
chr10:10732905:10732906:+	0.22747056	0
chr10:10732951:10732952:+	0.22747056	0
chr10:10733222:10733223:+	0	0.21999781
chr10:107338:107339:+	0	0.21999781
chr10:107370:107371:+	0.22747056	0
chr10:107371:107372:+	0.40672523	0
chr10:10737938:10737939:+	0.22747056	0
chr10:10739628:10739629:-	0.22747056	0
chr10:10739938:10739939:+	0	0.21999781
chr10:107407:107408:+	0.22747056	0
chr10:10741220:10741221:+	0	0.21999781
chr10:107412:107413:+	0.22747056	0
chr10:10741504:10741505:+	0	0.21999781
chr10:10741627:10741628:+	0.22747056	0
chr10:10746334:10746335:+	0	0.21999781
chr10:107472:107473:+	0.22747056	0
chr10:10748418:10748419:+	0.22747056	0
chr10:10749198:10749199:+	0	0.21999781
chr10:10749305:10749306:+	0	0.21999781
chr10:10749307:10749308:+	0	0.57899082
chr10:10749496:10749497:+	0	0.21999781
chr10:10749525:10749526:+	0	0.21999781
chr10:10749835:10749836:+	0.22747056	0
chr10:10750069:10750070:+	0	0.21999781
chr10:107509:107510:+	0.22747056	0
chr10:10751061:10751062:+	0	0.40510601
chr10:10751707:10751708:+	0.22747056	0
chr10:10752104:10752105:+	0	0.21999781
chr10:10752193:10752194:+	0	0.21999781
chr10:10752433:10752434:+	0.40672523	0
chr10:10752576:10752577:+	0	0.21999781
chr10:10752580:10752581:+	0	0.40510601
chr10:10752606:10752607:+	0.22747056	0
chr10:10752608:10752609:+	0	0.21999781
chr10:10752881:10752882:+	0.22747056	0
chr10:10754287:10754288:+	0.22747056	0
chr10:10754292:10754293:+	0	0.40510601
chr10:10754327:10754328:+	0	0.21999781
chr10:10754336:10754337:+	0	0.21999781
chr10:10754450:10754451:+	0	0.21999781
chr10:10754455:10754456:+	0.22747056	0
chr10:10754672:10754673:+	0	0.21999781
chr10:10754677:10754678:+	0	0.21999781
chr10:10754690:10754691:+	0	0.40510601
chr10:10754695:10754696:+	0.22747056	0
chr10:10754697:10754698:+	0.57138860	0.90798429
chr10:10754698:10754699:+	0.57138860	1.22120736
chr10:10754699:10754700:+	0.22747056	0
chr10:10754700:10754701:+	0.87684725	0.74596594
chr10:10754701:10754702:+	6.84445019	8.45855208
chr10:10754702:10754703:+	0.57138860	0.40510601
chr10:10754703:10754704:+	2.80334013	5.16684716
chr10:10754704:10754705:+	0.22747056	0.40510601
chr10:10754705:10754706:+	0.40672523	0.40510601
chr10:10754706:10754707:+	1.02166260	2.24874250
chr10:10754707:10754708:+	0.72723880	1.06615903
chr10:10754709:10754710:+	0.87684725	1.96323509
chr10:10754713:10754714:+	0	0.21999781
chr10:10754717:10754718:+	0.22747056	0
chr10:10754718:10754719:+	0	0.21999781
chr10:10754720:10754721:+	0.22747056	0.21999781
chr10:10759504:10759505:+	0	0.21999781
chr10:107605:107606:+	0	0.21999781
chr10:10761287:10761288:+	0.22747056	0
chr10:10761288:10761289:+	0.22747056	0
chr10:10761306:10761307:+	0.22747056	0
chr10:107615:107616:+	0.40672523	0
chr10:10761868:10761869:+	0.22747056	0
chr10:107620:107621:+	0.72723880	0
chr10:107621:107622:+	0.57138860	0.21999781
chr10:10762325:10762326:+	0.22747056	0
chr10:10762456:10762457:+	0.22747056	0
chr10:10767223:10767224:+	0.22747056	1.06615903
chr10:10767452:10767453:+	0	0.21999781
chr10:10767507:10767508:+	0.22747056	0
chr10:10767514:10767515:+	0.22747056	0
chr10:10767516:10767517:+	0.57138860	0.21999781
chr10:10767517:10767518:+	0.22747056	0.57899082
chr10:10767518:10767519:+	0	0.40510601
chr10:10767519:10767520:+	0	0.21999781
chr10:10767522:10767523:+	0.22747056	0
chr10:10767529:10767530:+	0	0.21999781
chr10:10767530:10767531:+	0	0.21999781
chr10:10767531:10767532:+	0.22747056	0
chr10:10767533:10767534:+	0.22747056	0
chr10:10767537:10767538:+	0.22747056	0
chr10:10767538:10767539:+	0	0.21999781
chr10:10767539:10767540:+	0.22747056	0
chr10:10767540:10767541:+	0	0.21999781
chr10:10767541:10767542:+	0.87684725	0.40510601
chr10:10767542:10767543:+	9.33667449	14.15112523
chr10:10767543:10767544:+	0.87684725	0.90798429
chr10:10767544:10767545:+	0.22747056	1.06615903
chr10:10767545:10767546:+	0.87684725	1.22120736
chr10:10767549:10767550:+	1.30032816	0.40510601
chr10:10767550:10767551:+	2.92038673	3.61511921
chr10:10767551:10767552:+	0.57138860	0.90798429
chr10:10767553:10767554:+	1.30032816	1.67197066
chr10:10767555:10767556:+	0	0.21999781
chr10:10767558:10767559:+	0	0.74596594
chr10:10767561:10767562:+	0.40672523	0.21999781
chr10:10767562:10767563:+	0.22747056	0.21999781
chr10:10767563:10767564:+	0.22747056	0.21999781
chr10:10767564:10767565:+	1.69825323	4.52923740
chr10:10767565:10767566:+	0.72723880	0.40510601
chr10:10767566:10767567:+	0.40672523	0
chr10:10767567:10767568:+	1.02166260	0.57899082
chr10:10767568:10767569:+	0.40672523	0
chr10:10767569:10767570:+	0.22747056	0.40510601
chr10:10767572:10767573:+	1.69825323	1.06615903
chr10:10767575:10767576:+	0	0.21999781
chr10:10767579:10767580:+	0.22747056	0
chr10:10767580:10767581:+	2.92038673	4.27084257
chr10:10767581:10767582:+	10.98714139	15.13929189
chr10:10767582:10767583:+	1.02166260	1.22120736
chr10:10767583:10767584:+	0.40672523	0.21999781
chr10:10767584:10767585:+	1.30032816	2.52941233
chr10:10767585:10767586:+	0	0.21999781
chr10:10767586:10767587:+	0.40672523	0.40510601
chr10:10767588:10767589:+	2.44625885	3.07878220
chr10:10767589:10767590:+	2.07878662	2.24874250
chr10:10767599:10767600:+	1.02166260	0
chr10:10767600:10767601:+	4.15723734	4.91315819
chr10:10767603:10767604:+	0.72723880	0.57899082
chr10:10767604:10767605:+	1.43528434	2.10664389
chr10:10767605:10767606:+	1.56783324	1.96323509
chr10:10767606:10767607:+	0.40672523	0
chr10:10767608:10767609:+	1.02166260	1.96323509
chr10:10767609:10767610:+	0.40672523	0
chr10:10767610:10767611:+	0.22747056	0
chr10:10767612:10767613:+	0	0.21999781
chr10:10767615:10767616:+	0.22747056	0
chr10:10767616:10767617:+	0.40672523	0.57899082
chr10:10767618:10767619:+	0	0.40510601
chr10:10767620:10767621:+	0.40672523	0
chr10:10767657:10767658:+	0	0.21999781
chr10:10769022:10769023:+	0.22747056	0
chr10:10769041:10769042:+	0.22747056	0.21999781
chr10:10769073:10769074:+	0.22747056	0
chr10:10769122:10769123:+	0.22747056	0
chr10:10781385:10781386:+	0.22747056	0
chr10:10781408:10781409:+	0.22747056	0
chr10:10781541:10781542:+	0.22747056	0
chr10:10781548:10781549:+	0.22747056	0
chr10:10781552:10781553:+	0	0.21999781
chr10:10781581:10781582:+	0	0.21999781
chr10:10781618:10781619:+	0	0.21999781
chr10:10782747:10782748:+	0.22747056	0
chr10:10782754:10782755:+	0.22747056	0
chr10:10782777:10782778:+	0.40672523	0
chr10:10782794:10782795:+	0.22747056	0
chr10:10783291:10783292:+	0.22747056	0
chr10:10783293:10783294:+	0.22747056	0
chr10:10783323:10783324:+	0	0.21999781
chr10:10783328:10783329:+	0	0.40510601
chr10:10786080:10786081:+	0.22747056	0.21999781
chr10:10788696:10788697:+	0	0.21999781
chr10:10788708:10788709:+	0	0.21999781
chr10:10788709:10788710:+	0.40672523	0
chr10:10788721:10788722:+	0.22747056	0
chr10:10788748:10788749:+	0	0.40510601
chr10:10788756:10788757:+	0	0.21999781
chr10:10788807:10788808:+	0	0.21999781
chr10:10788813:10788814:+	0.22747056	0
chr10:10788992:10788993:+	0.22747056	0
chr10:10789000:10789001:+	0.22747056	0
chr10:10789007:10789008:+	0.22747056	0
chr10:10789009:10789010:+	0	0.21999781
chr10:10789010:10789011:+	0.22747056	0
chr10:10789011:10789012:+	0	0.21999781
chr10:10789027:10789028:+	0.22747056	0
chr10:10789054:10789055:+	0	0.21999781
chr10:10789096:10789097:+	0.22747056	0
chr10:10789223:10789224:+	0	0.40510601
chr10:10789226:10789227:+	0.22747056	0
chr10:10789247:10789248:+	0.22747056	0
chr10:10789256:10789257:+	0.22747056	0
chr10:10789257:10789258:+	0.57138860	0
chr10:10789286:10789287:+	0	0.21999781
chr10:10789287:10789288:+	0.22747056	0
chr10:10789291:10789292:+	0.22747056	0
chr10:10789292:10789293:+	0	0.21999781
chr10:10789293:10789294:+	0.40672523	0.40510601
chr10:10789309:10789310:+	0	0.21999781
chr10:10789319:10789320:+	0.22747056	0
chr10:10791813:10791814:+	0.22747056	0
chr10:10791871:10791872:+	0	0.21999781
chr10:10791942:10791943:+	0	0.21999781
chr10:108013:108014:-	0.22747056	0
chr10:108015:108016:-	0.22747056	0
chr10:10803519:10803520:+	0.40672523	0
chr10:108043:108044:-	0.40672523	0.40510601
chr10:1081412:1081413:+	0	0.21999781
chr10:1081631:1081632:+	0.22747056	0
chr10:10816526:10816527:+	0.22747056	0
chr10:108176:108177:-	0	0.21999781
chr10:108178:108179:-	0.22747056	0
chr10:108189:108190:-	0	0.21999781
chr10:10820785:10820786:-	0	0.21999781
chr10:10820912:10820913:-	0	0.21999781
chr10:10820983:10820984:-	0	0.21999781
chr10:10821000:10821001:-	0	0.21999781
chr10:10821003:10821004:-	0.22747056	0
chr10:10821004:10821005:-	0.22747056	0
chr10:10821012:10821013:-	0	0.21999781
chr10:10821016:10821017:-	0.22747056	0
chr10:10821018:10821019:-	0.22747056	0.21999781
chr10:108210:108211:-	0.22747056	0
chr10:10821105:10821106:+	0.22747056	0
chr10:10821108:10821109:+	0	0.21999781
chr10:10821132:10821133:-	0	0.21999781
chr10:10821133:10821134:+	0	0.21999781
chr10:10821136:10821137:-	0.22747056	0
chr10:10821138:10821139:-	0	0.21999781
chr10:10821166:10821167:-	0.22747056	0
chr10:10821333:10821334:+	0	0.21999781
chr10:108237:108238:-	0	0.21999781
chr10:10825293:10825294:+	0	0.21999781
chr10:10825316:10825317:-	0.22747056	0.21999781
chr10:108261:108262:-	0.22747056	0
chr10:10826559:10826560:+	0.22747056	0
chr10:10826647:10826648:-	0	0.21999781
chr10:10826684:10826685:-	0	0.21999781
chr10:10826689:10826690:-	0.40672523	0
chr10:10826692:10826693:-	1.56783324	1.37362857
chr10:10826693:10826694:-	0.40672523	0.40510601
chr10:10826697:10826698:-	0.22747056	0
chr10:10826729:10826730:-	0.22747056	0
chr10:10826732:10826733:-	0	0.21999781
chr10:10826738:10826739:-	0.40672523	0
chr10:10826739:10826740:-	0.72723880	0.40510601
chr10:10826740:10826741:-	0.40672523	0.21999781
chr10:10826742:10826743:-	0.22747056	0
chr10:10826745:10826746:-	0.40672523	0.21999781
chr10:10826759:10826760:-	0	0.21999781
chr10:10826774:10826775:-	0.22747056	0
chr10:10826815:10826816:-	0.22747056	0
chr10:10826827:10826828:-	0.22747056	0
chr10:10826832:10826833:-	0	0.21999781
chr10:10826835:10826836:-	0	0.21999781
chr10:10826846:10826847:-	0.22747056	0
chr10:10826857:10826858:-	0	0.21999781
chr10:10826866:10826867:-	0	0.21999781
chr10:10826880:10826881:-	0	0.21999781
chr10:10826883:10826884:-	0	0.21999781
chr10:10826884:10826885:-	0	0.21999781
chr10:10826915:10826916:-	0.22747056	0
chr10:10826917:10826918:-	0	0.21999781
chr10:10826918:10826919:-	0.22747056	0
chr10:10826921:10826922:-	0.22747056	0
chr10:10826924:10826925:-	0	0.21999781
chr10:10826925:10826926:-	0.22747056	0
chr10:10826929:10826930:-	0.22747056	0.21999781
chr10:10826937:10826938:-	0.22747056	0
chr10:10826942:10826943:-	0.22747056	0
chr10:10826943:10826944:-	0.22747056	0
chr10:10826946:10826947:-	0.22747056	0
chr10:10826953:10826954:-	0	0.21999781
chr10:10826954:10826955:-	0.40672523	0
chr10:10826957:10826958:-	0.22747056	0
chr10:10826961:10826962:-	0.22747056	0
chr10:10826962:10826963:-	0.22747056	0
chr10:10826983:10826984:-	0	0.21999781
chr10:10827001:10827002:-	0	0.40510601
chr10:10827004:10827005:-	0	0.21999781
chr10:10827038:10827039:-	0.22747056	0
chr10:10827051:10827052:-	0.40672523	0.40510601
chr10:10827111:10827112:-	0	0.21999781
chr10:10827112:10827113:-	0.22747056	0
chr10:10827151:10827152:-	0	0.21999781
chr10:10827152:10827153:-	0.22747056	0
chr10:10827160:10827161:-	0	0.21999781
chr10:10827162:10827163:-	0	0.21999781
chr10:10827200:10827201:-	0.22747056	0
chr10:10827289:10827290:-	0	0.40510601
chr10:10827298:10827299:-	0.22747056	0
chr10:10827324:10827325:-	0.22747056	0
chr10:10827368:10827369:-	0.22747056	0.21999781
chr10:10827369:10827370:-	0	0.21999781
chr10:10827393:10827394:-	0	0.57899082
chr10:10827425:10827426:-	0	0.40510601
chr10:10827449:10827450:-	0.22747056	0.21999781
chr10:10827455:10827456:-	0	0.40510601
chr10:10827472:10827473:-	0	0.21999781
chr10:10827554:10827555:-	0	0.21999781
chr10:10827576:10827577:-	0.22747056	0
chr10:10827616:10827617:-	0.40672523	0
chr10:10827620:10827621:-	0.22747056	0
chr10:10827622:10827623:-	0.40672523	0
chr10:10827674:10827675:-	0	0.21999781
chr10:10827697:10827698:-	0.22747056	0
chr10:10827775:10827776:-	0.22747056	0
chr10:10827793:10827794:-	0.22747056	0
chr10:10827813:10827814:-	0.22747056	0.21999781
chr10:10827821:10827822:-	0	0.21999781
chr10:10827844:10827845:-	0.40672523	0
chr10:10828060:10828061:-	0.22747056	0
chr10:10828201:10828202:-	0.22747056	0
chr10:10828228:10828229:-	0.22747056	0
chr10:10828273:10828274:-	0.22747056	0
chr10:10828532:10828533:-	0	0.21999781
chr10:10828569:10828570:-	0.22747056	0
chr10:10828698:10828699:-	0.22747056	0
chr10:10828705:10828706:-	0.22747056	0
chr10:10828770:10828771:-	0.22747056	0
chr10:10829021:10829022:-	0.22747056	0
chr10:10829022:10829023:-	0.22747056	0
chr10:10829098:10829099:-	0.22747056	0
chr10:10829146:10829147:+	0	0.21999781
chr10:10829254:10829255:-	0	0.21999781
chr10:10829259:10829260:+	0	0.21999781
chr10:10829291:10829292:-	0.22747056	0
chr10:10829488:10829489:-	0.22747056	0
chr10:10829559:10829560:-	0.40672523	0
chr10:10829575:10829576:-	0.22747056	0
chr10:10829599:10829600:-	0.22747056	0
chr10:10829607:10829608:-	0	0.21999781
chr10:10829684:10829685:-	0	0.21999781
chr10:10829696:10829697:-	0	0.21999781
chr10:10829763:10829764:-	0.22747056	0
chr10:10829765:10829766:-	0	0.21999781
chr10:10829784:10829785:-	0.22747056	0
chr10:10829857:10829858:-	0.22747056	0
chr10:10829859:10829860:-	0	0.40510601
chr10:10829863:10829864:-	0.22747056	0
chr10:10829879:10829880:-	0.22747056	0
chr10:10829881:10829882:-	0.22747056	0
chr10:10829922:10829923:-	0.22747056	0.21999781
chr10:10829948:10829949:-	0.22747056	0
chr10:10829963:10829964:-	0.22747056	0
chr10:10830069:10830070:-	0.22747056	0
chr10:10830092:10830093:-	0.22747056	0
chr10:10830127:10830128:-	0.22747056	0
chr10:10830137:10830138:-	0.22747056	0
chr10:10830151:10830152:-	0	0.21999781
chr10:10830152:10830153:-	0	0.21999781
chr10:10830159:10830160:-	0.22747056	0
chr10:10830160:10830161:-	0.22747056	0
chr10:10830163:10830164:-	0	0.21999781
chr10:10830165:10830166:-	0.57138860	0.90798429
chr10:10830166:10830167:-	0.22747056	0
chr10:10830172:10830173:-	0.22747056	0
chr10:10830180:10830181:-	0.22747056	0
chr10:10830184:10830185:-	0	0.21999781
chr10:10830187:10830188:-	0.40672523	0
chr10:10830188:10830189:-	0.22747056	0
chr10:10830190:10830191:-	0.40672523	0.21999781
chr10:10830194:10830195:-	0.87684725	0.40510601
chr10:10830195:10830196:-	0.72723880	0.40510601
chr10:10830200:10830201:-	0.22747056	0
chr10:10830203:10830204:-	0	0.57899082
chr10:10830214:10830215:-	0.22747056	0
chr10:10830217:10830218:-	0	0.21999781
chr10:10830219:10830220:-	0.57138860	0.57899082
chr10:10830220:10830221:-	0.40672523	1.22120736
chr10:10830221:10830222:-	1.69825323	2.66815117
chr10:10830222:10830223:-	10.35138787	20.48777584
chr10:10830223:10830224:-	1.56783324	1.37362857
chr10:10830224:10830225:-	3.49303563	5.41886093
chr10:10830225:10830226:-	0.22747056	0
chr10:10830226:10830227:-	1.30032816	0.74596594
chr10:10830227:10830228:-	0	0.21999781
chr10:10830228:10830229:-	0.22747056	0
chr10:10830231:10830232:-	0	0.21999781
chr10:10830232:10830233:-	0.22747056	0.57899082
chr10:10830248:10830249:-	0.22747056	0.21999781
chr10:10830255:10830256:-	0	0.21999781
chr10:10830256:10830257:-	0.22747056	0
chr10:10830257:10830258:-	1.30032816	1.52378952
chr10:10830258:10830259:-	0.40672523	0.40510601
chr10:10830259:10830260:-	0.22747056	0.21999781
chr10:10830262:10830263:-	0	0.74596594
chr10:10830264:10830265:-	0	0.21999781
chr10:10830265:10830266:-	0	0.40510601
chr10:10830267:10830268:-	0	0.21999781
chr10:10830270:10830271:-	0	0.21999781
chr10:10830271:10830272:-	0	0.40510601
chr10:10830279:10830280:-	0.22747056	0.74596594
chr10:10830281:10830282:-	0.22747056	0.40510601
chr10:10830282:10830283:-	0	0.21999781
chr10:10830285:10830286:-	0	0.21999781
chr10:10830300:10830301:-	0.22747056	0.21999781
chr10:10830302:10830303:-	0.40672523	0
chr10:10830308:10830309:-	0	0.21999781
chr10:10831438:10831439:-	0.22747056	0
chr10:10831442:10831443:-	0	0.21999781
chr10:10831445:10831446:-	0.22747056	0
chr10:10831448:10831449:-	0.22747056	0
chr10:10831483:10831484:-	0.22747056	0
chr10:10831510:10831511:-	0.40672523	0
chr10:10831530:10831531:-	0.22747056	0
chr10:10831586:10831587:+	0	0.21999781
chr10:10831663:10831664:+	0.22747056	0
chr10:10835712:10835713:-	0.22747056	0
chr10:10837837:10837838:+	0	0.40510601
chr10:10837894:10837895:-	0	0.21999781
chr10:10843432:10843433:+	0.40672523	0
chr10:10846074:10846075:-	0.22747056	1.37362857
chr10:10846075:10846076:-	0	0.40510601
chr10:10846076:10846077:-	0.22747056	0
chr10:10846080:10846081:-	0	0.40510601
chr10:1084825:1084826:+	0.22747056	0
chr10:10851972:10851973:-	0.22747056	0
chr10:10860889:10860890:+	0.22747056	0
chr10:10860915:10860916:+	0.57138860	0
chr10:10860927:10860928:+	0.22747056	0
chr10:10860930:10860931:+	0.40672523	0
chr10:10860948:10860949:+	1.02166260	0
chr10:10860955:10860956:+	0.22747056	0
chr10:10860958:10860959:+	0.40672523	0
chr10:10860979:10860980:+	0.40672523	0
chr10:10861033:10861034:+	0.40672523	0
chr10:10861376:10861377:-	0	0.21999781
chr10:1086484:1086485:+	0	0.21999781
chr10:10869383:10869384:+	0	0.21999781
chr10:1087174:1087175:+	0	0.21999781
chr10:1087219:1087220:+	0	0.21999781
chr10:10873863:10873864:-	0.22747056	0
chr10:10875758:10875759:-	0	0.21999781
chr10:10878577:10878578:-	0	0.21999781
chr10:10878718:10878719:-	0.22747056	0
chr10:10880160:10880161:-	0.22747056	0
chr10:10889077:10889078:+	0.22747056	0
chr10:10893673:10893674:+	0	0.21999781
chr10:10894704:10894705:-	0	0.21999781
chr10:10894921:10894922:-	0.22747056	0
chr10:1089623:1089624:+	0.22747056	0
chr10:10909752:10909753:+	0.22747056	0
chr10:10911485:10911486:-	0.40672523	0
chr10:10916906:10916907:-	0	0.21999781
chr10:10916959:10916960:-	0.22747056	0
chr10:10917069:10917070:-	0.22747056	0
chr10:10922807:10922808:-	0	0.21999781
chr10:10923376:10923377:-	0.40672523	0
chr10:10934461:10934462:-	0.22747056	0
chr10:10935278:10935279:-	0.22747056	0
chr10:10935288:10935289:-	0.87684725	1.06615903
chr10:10935290:10935291:-	0.40672523	0.21999781
chr10:10935291:10935292:-	0.40672523	0.40510601
chr10:10935294:10935295:-	0.22747056	0
chr10:10935296:10935297:-	0.22747056	0
chr10:10935300:10935301:-	0	0.21999781
chr10:10935302:10935303:-	0	0.21999781
chr10:10935303:10935304:-	0.57138860	0.74596594
chr10:10935304:10935305:-	0.22747056	0.57899082
chr10:10935306:10935307:-	0	0.40510601
chr10:10935308:10935309:-	0.22747056	0
chr10:10935309:10935310:-	0.40672523	0.21999781
chr10:10935313:10935314:-	0.22747056	0.40510601
chr10:10935319:10935320:-	0	0.21999781
chr10:10935326:10935327:-	0	0.21999781
chr10:10935351:10935352:-	0	0.21999781
chr10:10935469:10935470:-	0.22747056	0
chr10:109365:109366:-	0.22747056	0
chr10:10938138:10938139:-	0	0.21999781
chr10:10938627:10938628:+	0.22747056	0
chr10:10938654:10938655:+	0.40672523	0.40510601
chr10:10938655:10938656:+	0.40672523	0
chr10:10938657:10938658:+	0.40672523	0
chr10:10938678:10938679:+	0	0.21999781
chr10:10938688:10938689:+	0.40672523	0.40510601
chr10:10938689:10938690:+	0.40672523	0
chr10:10938690:10938691:+	0.22747056	0.90798429
chr10:10938692:10938693:+	0	0.21999781
chr10:10938701:10938702:+	0	0.21999781
chr10:10938704:10938705:+	0	0.74596594
chr10:10938706:10938707:+	0.22747056	0
chr10:10938708:10938709:+	0.22747056	0
chr10:10946004:10946005:+	0	0.21999781
chr10:10946177:10946178:+	0	0.21999781
chr10:10946576:10946577:+	0.22747056	0
chr10:10953855:10953856:+	0.22747056	0
chr10:10957152:10957153:+	0.22747056	0
chr10:1096087:1096088:+	0	0.21999781
chr10:1096270:1096271:+	0	0.21999781
chr10:10963108:10963109:+	0	0.40510601
chr10:10963110:10963111:+	0	0.21999781
chr10:10963161:10963162:+	0	0.21999781
chr10:10963180:10963181:+	0	0.21999781
chr10:10963193:10963194:+	0	0.21999781
chr10:10963410:10963411:+	0.22747056	0
chr10:10963449:10963450:+	0.22747056	0
chr10:10963511:10963512:+	0	0.21999781
chr10:10963632:10963633:+	0	0.21999781
chr10:10963687:10963688:+	0	0.21999781
chr10:10963689:10963690:+	0.22747056	0.21999781
chr10:10963954:10963955:+	0	0.40510601
chr10:10963955:10963956:+	0	0.21999781
chr10:10963956:10963957:+	0	0.21999781
chr10:10964289:10964290:+	0	0.21999781
chr10:10964458:10964459:+	0.40672523	0
chr10:10964492:10964493:+	0	0.21999781
chr10:10964544:10964545:+	0	0.21999781
chr10:10964602:10964603:+	0.40672523	0
chr10:10966821:10966822:-	0.40672523	0.21999781
chr10:10966822:10966823:-	0	0.40510601
chr10:10966825:10966826:-	0	0.21999781
chr10:10966834:10966835:-	0.22747056	0
chr10:10966849:10966850:-	0.22747056	0
chr10:10966881:10966882:-	0	0.21999781
chr10:10966905:10966906:-	0.22747056	0.21999781
chr10:10966994:10966995:-	0	0.21999781
chr10:10967009:10967010:-	0	0.21999781
chr10:10967073:10967074:-	0.22747056	0
chr10:10967138:10967139:-	0.22747056	0
chr10:10967162:10967163:-	0.57138860	0
chr10:10967215:10967216:-	0	0.21999781
chr10:10967300:10967301:-	0.22747056	0
chr10:10967382:10967383:-	0.22747056	0
chr10:10967459:10967460:-	0	0.21999781
chr10:10967499:10967500:-	0.22747056	0
chr10:10967548:10967549:-	0	0.21999781
chr10:10967570:10967571:-	0	0.21999781
chr10:10967821:10967822:-	0	0.21999781
chr10:10967991:10967992:+	0.22747056	0
chr10:10974842:10974843:-	0	0.21999781
chr10:10977222:10977223:-	0	0.21999781
chr10:10977560:10977561:-	0	0.21999781
chr10:10977725:10977726:-	0	0.21999781
chr10:10977815:10977816:-	0.40672523	0
chr10:10977823:10977824:-	0	0.21999781
chr10:10977829:10977830:-	0	0.57899082
chr10:10977839:10977840:-	0	0.21999781
chr10:10977856:10977857:-	0.22747056	0.40510601
chr10:10977860:10977861:-	0	0.21999781
chr10:10977861:10977862:-	0	0.21999781
chr10:10977863:10977864:-	0.22747056	0.21999781
chr10:10977870:10977871:-	0.57138860	0.21999781
chr10:10977872:10977873:-	0	0.40510601
chr10:10977874:10977875:-	0	0.21999781
chr10:10977875:10977876:-	0.40672523	0.40510601
chr10:10977877:10977878:-	0.22747056	0
chr10:10977878:10977879:-	0.22747056	0
chr10:10977879:10977880:-	0	0.57899082
chr10:10977892:10977893:-	0.22747056	0.21999781
chr10:109796:109797:-	0.22747056	0
chr10:109843:109844:-	0.22747056	0
chr10:109899:109900:-	0.22747056	0
chr10:1099056:1099057:+	0	0.21999781
chr10:1099105:1099106:+	0.22747056	0.21999781
chr10:1099253:1099254:+	0	0.21999781
chr10:1099320:1099321:+	0	0.21999781
chr10:11004042:11004043:+	0.40672523	0.21999781
chr10:11004043:11004044:+	0.40672523	0
chr10:11004053:11004054:+	0.40672523	0
chr10:11004057:11004058:+	0	0.21999781
chr10:11004062:11004063:+	0.22747056	0
chr10:11004066:11004067:+	0.40672523	0.40510601
chr10:11004069:11004070:+	0.22747056	0
chr10:11004077:11004078:+	0.22747056	0
chr10:11004079:11004080:+	1.02166260	0.40510601
chr10:11004082:11004083:+	0	0.21999781
chr10:11004088:11004089:+	0.22747056	0.40510601
chr10:11004090:11004091:+	1.02166260	1.06615903
chr10:11004092:11004093:+	2.32503178	1.96323509
chr10:11004093:11004094:+	0.57138860	0
chr10:11004094:11004095:+	1.82676811	1.37362857
chr10:11004095:11004096:+	6.94324798	9.63057694
chr10:11004096:11004097:+	0	0.21999781
chr10:11004113:11004114:+	0.72723880	0.21999781
chr10:11004115:11004116:+	0.40672523	1.06615903
chr10:11004117:11004118:+	0.22747056	1.06615903
chr10:11004137:11004138:+	0.40672523	0
chr10:11004140:11004141:+	0	0.21999781
chr10:11004144:11004145:+	0	0.21999781
chr10:11004149:11004150:+	0.22747056	0
chr10:11004150:11004151:+	0.22747056	0.40510601
chr10:11004152:11004153:+	0	0.21999781
chr10:11004155:11004156:+	0.40672523	0.40510601
chr10:11004156:11004157:+	0.22747056	0.40510601
chr10:11004158:11004159:+	0	0.21999781
chr10:11004162:11004163:+	0.22747056	0.57899082
chr10:11004163:11004164:+	0.22747056	0.57899082
chr10:11004164:11004165:+	0.22747056	0.57899082
chr10:11004165:11004166:+	1.02166260	0.74596594
chr10:11004172:11004173:+	0.22747056	0.57899082
chr10:11004176:11004177:+	1.56783324	1.96323509
chr10:11004179:11004180:+	0.72723880	0.40510601
chr10:11004180:11004181:+	0	0.21999781
chr10:11004181:11004182:+	0.22747056	0
chr10:11004182:11004183:+	0.40672523	0
chr10:11004186:11004187:+	0.22747056	0.21999781
chr10:11004187:11004188:+	0.72723880	0.21999781
chr10:11004188:11004189:+	2.32503178	1.06615903
chr10:11004189:11004190:+	0.40672523	0.57899082
chr10:11004190:11004191:+	0.72723880	1.06615903
chr10:11004191:11004192:+	0.87684725	0.40510601
chr10:11004192:11004193:+	5.53269462	3.61511921
chr10:11004193:11004194:+	0.40672523	0
chr10:11004194:11004195:+	0.22747056	0
chr10:11004195:11004196:+	1.02166260	0.57899082
chr10:11004196:11004197:+	0	0.40510601
chr10:11004197:11004198:+	0.22747056	0
chr10:11004200:11004201:+	0.40672523	0.21999781
chr10:11004203:11004204:+	0.57138860	0.74596594
chr10:11004205:11004206:+	0.22747056	0
chr10:11004206:11004207:+	0.40672523	0.40510601
chr10:11004207:11004208:+	0.40672523	0.57899082
chr10:11004208:11004209:+	0.22747056	0
chr10:11004212:11004213:+	0	0.40510601
chr10:11004217:11004218:+	0	0.21999781
chr10:11004220:11004221:+	0	0.21999781
chr10:11004222:11004223:+	0.40672523	0.57899082
chr10:11004230:11004231:+	1.16260982	1.06615903
chr10:11004243:11004244:+	0	0.40510601
chr10:11011558:11011559:-	0.22747056	0
chr10:11013246:11013247:+	0.22747056	0
chr10:11013390:11013391:+	0.22747056	0
chr10:1101569:1101570:+	0	0.21999781
chr10:11018361:11018362:+	0.22747056	0
chr10:11018807:11018808:+	0.22747056	0
chr10:11018812:11018813:+	0.22747056	0
chr10:11018846:11018847:+	0	0.21999781
chr10:11023040:11023041:+	0	0.21999781
chr10:11023056:11023057:+	0.40672523	0
chr10:11023174:11023175:+	0.22747056	0
chr10:11023182:11023183:+	0	0.21999781
chr10:11023184:11023185:+	0	0.21999781
chr10:11023302:11023303:+	0.57138860	0
chr10:11023309:11023310:+	0.22747056	0
chr10:110233:110234:-	0.22747056	0
chr10:1102580:1102581:+	0.22747056	0
chr10:11030940:11030941:+	0.22747056	0
chr10:11045211:11045212:+	0	0.21999781
chr10:11047766:11047767:+	0	0.21999781
chr10:11054681:11054682:+	0.22747056	0
chr10:11054736:11054737:+	0.22747056	0
chr10:110548:110549:-	0	0.21999781
chr10:11058332:11058333:+	0.22747056	0
chr10:11058415:11058416:+	0	0.21999781
chr10:11058502:11058503:+	0.22747056	0
chr10:11059325:11059326:+	0	0.21999781
chr10:11059524:11059525:+	0	0.21999781
chr10:11059813:11059814:+	0	0.21999781
chr10:11061175:11061176:+	0.22747056	0
chr10:11061281:11061282:+	0.22747056	0
chr10:11061485:11061486:+	0	0.21999781
chr10:11061490:11061491:+	0.22747056	0.40510601
chr10:11061690:11061691:+	0.22747056	0
chr10:11061732:11061733:+	0	0.21999781
chr10:11061760:11061761:+	0.22747056	0
chr10:11061761:11061762:+	0	0.21999781
chr10:11061894:11061895:+	0	0.21999781
chr10:11061950:11061951:+	0	0.21999781
chr10:11062173:11062174:+	0	0.40510601
chr10:11062319:11062320:+	0.22747056	0
chr10:11062425:11062426:+	0	0.21999781
chr10:11062445:11062446:+	0.22747056	0.21999781
chr10:11062505:11062506:+	0	0.21999781
chr10:11062512:11062513:+	0.22747056	0
chr10:11062527:11062528:+	0	0.21999781
chr10:11062534:11062535:+	0	0.21999781
chr10:11062546:11062547:+	0.40672523	0
chr10:11071691:11071692:-	0.22747056	0
chr10:1107412:1107413:+	0.22747056	0
chr10:11087451:11087452:+	0	0.21999781
chr10:11099304:11099305:-	0.22747056	0
chr10:11105025:11105026:-	0	0.21999781
chr10:11105144:11105145:-	0.22747056	0
chr10:11105149:11105150:-	0.40672523	0
chr10:11105184:11105185:-	0.22747056	0
chr10:11105191:11105192:-	0.22747056	0.57899082
chr10:11105196:11105197:-	0	0.21999781
chr10:11105203:11105204:-	0.22747056	0
chr10:11105204:11105205:-	0	0.21999781
chr10:11105255:11105256:-	0.22747056	0
chr10:11105346:11105347:-	0.72723880	0.74596594
chr10:11105429:11105430:-	0	0.21999781
chr10:11105511:11105512:-	0.22747056	0.40510601
chr10:11105564:11105565:-	0	0.40510601
chr10:11105571:11105572:-	0.22747056	0
chr10:11105590:11105591:-	0	0.40510601
chr10:11105591:11105592:-	0.40672523	0
chr10:11105595:11105596:-	0.22747056	0.21999781
chr10:11105972:11105973:-	0.22747056	0
chr10:11106128:11106129:-	0	0.21999781
chr10:11106394:11106395:-	0	0.21999781
chr10:11106401:11106402:-	0.22747056	0
chr10:11106818:11106819:+	0.22747056	0
chr10:1110684:1110685:+	0	0.21999781
chr10:11106945:11106946:-	0.22747056	0
chr10:11107639:11107640:-	0.22747056	0
chr10:11108325:11108326:-	0	0.21999781
chr10:11108353:11108354:-	0.22747056	0
chr10:11108942:11108943:-	0	0.21999781
chr10:11109185:11109186:-	0.22747056	0
chr10:11109355:11109356:-	0.22747056	0
chr10:11110429:11110430:-	0.22747056	0
chr10:11110726:11110727:-	0	0.21999781
chr10:11111348:11111349:-	0	0.21999781
chr10:11111431:11111432:+	0.22747056	0
chr10:11112096:11112097:+	0.22747056	0
chr10:11112183:11112184:-	0	0.21999781
chr10:11112253:11112254:-	0.22747056	0
chr10:11112306:11112307:-	0	0.21999781
chr10:11112380:11112381:-	0	0.21999781
chr10:11112428:11112429:-	0	0.40510601
chr10:11112429:11112430:-	0.22747056	0.21999781
chr10:11112430:11112431:-	0	0.57899082
chr10:11112431:11112432:-	0	0.21999781
chr10:11112459:11112460:-	0.22747056	0
chr10:11112469:11112470:-	0.22747056	0.21999781
chr10:11112470:11112471:-	0.22747056	0
chr10:11112475:11112476:-	0.22747056	0
chr10:11112476:11112477:-	0.22747056	0.21999781
chr10:11112484:11112485:-	0	0.21999781
chr10:11112485:11112486:-	0	0.21999781
chr10:11112514:11112515:-	0	0.40510601
chr10:11114302:11114303:-	0.22747056	0
chr10:11114321:11114322:-	0.22747056	0
chr10:11115233:11115234:-	0	0.21999781
chr10:11115238:11115239:-	0.22747056	0
chr10:11115243:11115244:-	0.40672523	0
chr10:11115252:11115253:-	0	0.21999781
chr10:11115263:11115264:-	0.22747056	0
chr10:11115266:11115267:-	0	0.21999781
chr10:11115284:11115285:-	0.22747056	0
chr10:11115293:11115294:-	0	0.21999781
chr10:11115296:11115297:-	0	0.21999781
chr10:11115297:11115298:-	0.40672523	0.57899082
chr10:11115298:11115299:-	0	0.21999781
chr10:11115311:11115312:-	0	0.21999781
chr10:11115325:11115326:-	0.22747056	0.21999781
chr10:11115326:11115327:-	0	0.74596594
chr10:11115335:11115336:-	0.22747056	0.21999781
chr10:11117453:11117454:-	0.22747056	0
chr10:11118657:11118658:-	0.40672523	0
chr10:11121349:11121350:-	0.22747056	0
chr10:11129295:11129296:-	0.22747056	0
chr10:11132546:11132547:-	0	0.21999781
chr10:11133906:11133907:-	0.22747056	0
chr10:11134386:11134387:-	0.22747056	0
chr10:11134703:11134704:-	0.22747056	0
chr10:11140334:11140335:-	0	0.21999781
chr10:11144483:11144484:-	0.40672523	0
chr10:11144500:11144501:-	0	0.21999781
chr10:11144521:11144522:-	0.22747056	0
chr10:11147104:11147105:-	0.22747056	0
chr10:11149094:11149095:-	0.22747056	0
chr10:11149195:11149196:-	0	0.21999781
chr10:11149233:11149234:-	0	0.21999781
chr10:11150509:11150510:-	0.22747056	0
chr10:11156256:11156257:-	0	0.21999781
chr10:11159914:11159915:+	0.22747056	0
chr10:11166929:11166930:-	0.22747056	0
chr10:11167801:11167802:-	0	0.21999781
chr10:11173169:11173170:-	0.22747056	0
chr10:11173887:11173888:-	0.22747056	0
chr10:1117614:1117615:-	0.22747056	0
chr10:11177324:11177325:+	0.22747056	0
chr10:11180346:11180347:+	0.22747056	0
chr10:11189860:11189861:-	0	0.21999781
chr10:11189882:11189883:-	0	0.21999781
chr10:11189894:11189895:-	0.22747056	0.40510601
chr10:11189899:11189900:-	0	0.57899082
chr10:11189901:11189902:-	0.87684725	2.24874250
chr10:11189903:11189904:-	0	0.21999781
chr10:11189906:11189907:-	0	0.21999781
chr10:11189910:11189911:-	0.22747056	0
chr10:11189935:11189936:-	0	0.21999781
chr10:11189951:11189952:-	0.22747056	0
chr10:11190002:11190003:-	0	0.21999781
chr10:11190189:11190190:-	0	0.21999781
chr10:11190216:11190217:-	0.22747056	0
chr10:11190229:11190230:-	0	0.21999781
chr10:11190232:11190233:-	0.22747056	0
chr10:11190278:11190279:-	0	0.21999781
chr10:1119472:1119473:+	0	0.21999781
chr10:11195551:11195552:-	0.22747056	0
chr10:1119662:1119663:+	0.22747056	0
chr10:1119694:1119695:+	0.22747056	0
chr10:1119757:1119758:+	0.22747056	0
chr10:11201668:11201669:-	0.40672523	0
chr10:11204415:11204416:-	0	0.21999781
chr10:1120470:1120471:-	0.22747056	0
chr10:11204719:11204720:-	0.40672523	0
chr10:1121210:1121211:+	0	0.21999781
chr10:11217596:11217597:-	0	0.21999781
chr10:11218606:11218607:-	0.22747056	0
chr10:11218607:11218608:-	0	0.21999781
chr10:11221167:11221168:-	0.22747056	0
chr10:11223559:11223560:-	0.57138860	0
chr10:11224078:11224079:-	0.22747056	0
chr10:11225348:11225349:-	0	0.21999781
chr10:11227302:11227303:-	0.22747056	0
chr10:11227309:11227310:-	0.22747056	0
chr10:11227316:11227317:-	0.40672523	0
chr10:11227330:11227331:-	0.40672523	0.40510601
chr10:11227331:11227332:-	0	0.21999781
chr10:11227333:11227334:-	0	0.21999781
chr10:11227335:11227336:-	0	0.21999781
chr10:11227338:11227339:-	1.30032816	0.40510601
chr10:11227342:11227343:-	0	0.21999781
chr10:11227343:11227344:-	0.40672523	0
chr10:11227345:11227346:-	0	0.21999781
chr10:11227346:11227347:-	0.40672523	0.21999781
chr10:11227348:11227349:-	0	0.40510601
chr10:11227349:11227350:-	0	0.21999781
chr10:11227350:11227351:-	1.16260982	1.52378952
chr10:11227351:11227352:-	0	0.21999781
chr10:11227352:11227353:-	0.40672523	0.21999781
chr10:11227353:11227354:-	2.92038673	4.01031319
chr10:11227354:11227355:-	0	0.21999781
chr10:11227355:11227356:-	0.40672523	0.57899082
chr10:11227356:11227357:-	3.15183393	3.48210810
chr10:11227358:11227359:-	0.40672523	0.74596594
chr10:11227359:11227360:-	0.72723880	1.52378952
chr10:11227362:11227363:-	1.02166260	0.21999781
chr10:11227364:11227365:-	0	0.21999781
chr10:11227367:11227368:-	0.22747056	0
chr10:11227368:11227369:-	0.22747056	0.21999781
chr10:11227369:11227370:-	1.02166260	1.81839301
chr10:11227370:11227371:-	0	0.57899082
chr10:11227372:11227373:-	1.69825323	2.80592009
chr10:11227373:11227374:-	0.40672523	0.74596594
chr10:11227374:11227375:-	0.72723880	0.90798429
chr10:11227375:11227376:-	0.22747056	0.40510601
chr10:11227376:11227377:-	1.56783324	1.96323509
chr10:11227377:11227378:-	4.15723734	3.48210810
chr10:11227378:11227379:-	1.69825323	1.52378952
chr10:11227379:11227380:-	0.22747056	0
chr10:11227380:11227381:-	3.15183393	5.66929797
chr10:11227381:11227382:-	0.40672523	0
chr10:11227382:11227383:-	1.16260982	1.81839301
chr10:11227386:11227387:-	0.22747056	0
chr10:11227387:11227388:-	0.22747056	0.40510601
chr10:11227388:11227389:-	1.56783324	4.14085520
chr10:11227389:11227390:+	0.22747056	0
chr10:11227389:11227390:-	1.30032816	0.90798429
chr10:11227392:11227393:-	1.16260982	1.67197066
chr10:11227393:11227394:-	0	0.21999781
chr10:11227394:11227395:-	1.02166260	1.37362857
chr10:11227395:11227396:-	0.72723880	0.74596594
chr10:11227396:11227397:-	0.22747056	0.40510601
chr10:11227397:11227398:-	0.22747056	0
chr10:11227398:11227399:-	0.22747056	0
chr10:11227400:11227401:-	0.22747056	0.21999781
chr10:11227401:11227402:-	0	0.21999781
chr10:11227402:11227403:-	1.56783324	2.52941233
chr10:11227408:11227409:-	0.22747056	0.21999781
chr10:11227409:11227410:+	0.22747056	0.21999781
chr10:11227410:11227411:-	0.22747056	0.21999781
chr10:11227413:11227414:+	0.22747056	0.21999781
chr10:11227414:11227415:-	0.22747056	0.74596594
chr10:11227419:11227420:-	0.22747056	0.74596594
chr10:11227420:11227421:-	0.57138860	1.96323509
chr10:11227422:11227423:-	0	0.40510601
chr10:11227423:11227424:-	0.40672523	0.74596594
chr10:11227425:11227426:-	0	0.21999781
chr10:11227429:11227430:-	0.22747056	0.21999781
chr10:11227430:11227431:-	0.40672523	0.21999781
chr10:11227432:11227433:-	0	0.21999781
chr10:11227434:11227435:-	0	0.21999781
chr10:11227438:11227439:-	1.02166260	0.90798429
chr10:11227439:11227440:-	0	0.21999781
chr10:11227440:11227441:-	1.56783324	4.01031319
chr10:11227442:11227443:-	1.02166260	3.07878220
chr10:11227444:11227445:-	0.40672523	0.21999781
chr10:11227446:11227447:-	0	0.57899082
chr10:11227447:11227448:+	0.57138860	0
chr10:11227448:11227449:+	0	0.21999781
chr10:11227448:11227449:-	1.02166260	0.74596594
chr10:11227450:11227451:-	0.40672523	1.22120736
chr10:11227451:11227452:+	0	0.21999781
chr10:11227452:11227453:-	0.40672523	0.21999781
chr10:11227455:11227456:+	0.22747056	0
chr10:11227459:11227460:+	0.22747056	0
chr10:11227471:11227472:+	0.22747056	0.21999781
chr10:11227473:11227474:+	0	0.21999781
chr10:11227474:11227475:+	0.22747056	0.40510601
chr10:11227474:11227475:-	0	0.21999781
chr10:11227475:11227476:+	1.30032816	0.57899082
chr10:11227475:11227476:-	0	0.21999781
chr10:11227477:11227478:+	0.72723880	0
chr10:11227478:11227479:+	0.22747056	0
chr10:11227479:11227480:+	1.30032816	1.22120736
chr10:11227480:11227481:+	0	0.21999781
chr10:11227480:11227481:-	0.40672523	0.21999781
chr10:11227481:11227482:+	0.87684725	0.40510601
chr10:11227482:11227483:+	0.22747056	0
chr10:11227487:11227488:-	0.40672523	0
chr10:11227488:11227489:-	0.40672523	0
chr10:11227493:11227494:+	0.40672523	0
chr10:11227494:11227495:+	0.22747056	0
chr10:11227495:11227496:+	0.40672523	0
chr10:11227528:11227529:-	0.22747056	0
chr10:11227979:11227980:+	0.40672523	0.21999781
chr10:11227988:11227989:+	0.40672523	0
chr10:11231115:11231116:+	0.40672523	0
chr10:11231131:11231132:+	0.22747056	0
chr10:11231147:11231148:+	0	0.74596594
chr10:11231149:11231150:+	0	2.52941233
chr10:11231153:11231154:+	0	0.21999781
chr10:11231155:11231156:+	0.22747056	0
chr10:11231156:11231157:+	1.30032816	0.74596594
chr10:11231157:11231158:+	0.87684725	0.21999781
chr10:11231158:11231159:+	1.82676811	0.90798429
chr10:11231159:11231160:+	1.43528434	0.40510601
chr10:11231160:11231161:+	2.44625885	0.57899082
chr10:11231163:11231164:+	0.72723880	0.74596594
chr10:11231165:11231166:+	1.69825323	0.90798429
chr10:11231167:11231168:+	0.22747056	0
chr10:11231168:11231169:+	0.57138860	0
chr10:11231169:11231170:+	1.69825323	1.22120736
chr10:11231170:11231171:+	2.20257305	1.37362857
chr10:11231171:11231172:+	2.68534339	1.81839301
chr10:11231173:11231174:+	1.56783324	1.22120736
chr10:11231174:11231175:+	0.22747056	0.21999781
chr10:11231175:11231176:+	1.30032816	0.40510601
chr10:11231176:11231177:+	2.56633811	1.22120736
chr10:11231177:11231178:+	0.22747056	0
chr10:11231178:11231179:+	0.22747056	0
chr10:11231181:11231182:+	1.30032816	0
chr10:11231182:11231183:+	1.30032816	1.06615903
chr10:11231183:11231184:+	1.95356151	0.74596594
chr10:11231184:11231185:+	0.57138860	0
chr10:11231186:11231187:+	1.16260982	0
chr10:11231187:11231188:+	0.22747056	0
chr10:11231188:11231189:+	1.30032816	1.96323509
chr10:11231192:11231193:+	0.22747056	0.40510601
[truncated: 998,000+ more rows]
