# Supplementary material for: Dual-initiation promoters with intertwined canonical and TCT/TOP transcription start sites diversify transcript processing
Source: Nat Commun. 2020 Jan 10;11:168. doi: 10.1038/s41467-019-13687-0 (PMC6954239; doi:10.1038/s41467-019-13687-0)
Supplement: Supplementary file 13 — Supplementary Data 11 [file 41467_2019_13687_MOESM13_ESM.txt]

#snoRNAGene	mergedEgg	64cells	high	30epiboly	70epiboly	90epiboly	4somite	12somite	22somite	prim5	prim16
chr10|11651398|11651468|CDsnorna	0	0	0	0	0	0	0.319622	0.686215	0.315722	0.927039	2.41002
chr10|17023601|17023734|ENSDART00000115749	246.872	138.031	244.323	175.007	290.013	274.568	245.47	203.463	167.017	150.296	139.953
chr10|17027549|17027682|ENSDART00000131120	0.138265	0	0	0	0.56754	0	0.639244	0	0.315722	0.11588	0
chr10|17031000|17031133|ENSDART00000123230	59.696	24.5388	136.655	126.437	240.637	199.686	183.463	83.7182	49.8841	104.408	92.6137
chr10|23047481|23047614|ENSDART00000115558	179.347	180.974	281.592	198.907	427.358	385.264	417.746	417.218	500.104	297.579	306.417
chr10|30758328|30758424|ENSDART00000118838	162.963	84.3521	208.606	1231.6	435.871	711.925	1898.24	1827.39	2108.39	1729.51	1074.53
chr10|30758756|30758852|ENSDART00000117710	157.207	82.8185	208.606	1209.63	429.061	700.529	1867.87	1791.02	2043.99	1696.36	1053.87
chr10|30759137|30759252|CDsnorna	161.649	84.3521	204.465	1221.2	435.304	704.328	1890.56	1818.47	2103.66	1720.35	1065.4
chr10|30759903|30759999|ENSDART00000116893	162.444	84.3521	206.536	1223.89	436.439	708.669	1891.52	1818.47	2103.66	1721.74	1068.84
chr10|39585378|39585465|CDsnorna	0.0172831	0	1.03527	2.69835	5.6754	8.13938	4.47471	1.71554	2.21006	3.59227	5.33648
chr10|9700561|9700638|CDsnorna	0.172831	1.53368	0	5.3967	1.13508	1.62788	7.03169	8.57768	76.4048	64.5451	78.3257
chr10|9732980|9733060|CDsnorna	116.246	176.373	173.925	291.422	244.61	148.679	178.029	76.856	314.775	267.451	417.794
chr10|9733651|9733731|CDsnorna	117.94	175.606	172.889	293.735	244.042	148.137	178.029	76.5129	314.459	267.103	417.278
chr11|115247|115303|CDsnorna	0	0	0.517633	0	0	0	0	0.343107	0.631445	1.85408	2.23788
chr11|12267416|12267540|HACAsnorna	1.5382	40.6424	2.58817	1.54191	0	4.88363	2.8766	4.4604	12.9446	3.36051	1.5493
chr11|12749384|12749471|CDsnorna	13.3253	37.575	5.69396	11.9498	5.10786	9.22463	12.4653	14.4105	20.2062	6.83691	1.89359
chr11|24566508|24566635|HACAsnorna	20.6706	19.1709	20.7053	101.766	64.6996	141.625	102.918	107.049	71.9847	112.983	91.5808
chr11|24573118|24573247|ENSDART00000125895	5.16766	1.53368	17.0819	39.3188	19.2964	41.7822	44.1078	30.8797	3.47295	34.9957	53.5369
chr11|37953903|37954033|ENSDART00000119133	2.12583	0	1.5529	0	1.13508	6.5115	7.35131	9.95011	3.47295	2.897	3.27074
chr11|38588345|38588483|ENSDART00000119292	0.691325	0.766838	2.07053	1.15644	1.13508	4.88363	6.71206	6.17593	4.10439	10.7768	12.3944
chr11|4028178|4028263|CDsnorna	172.503	100.456	111.809	199.678	100.455	113.951	156.295	105.677	337.191	273.708	333.616
chr11|4031102|4031184|CDsnorna	62.7378	23.772	67.8099	92.9004	119.183	130.773	188.897	184.592	204.272	273.708	410.736
chr11|5565990|5566122|ENSDART00000121225	1.67646	2.30051	1.03527	0.385479	1.13508	1.62788	2.55698	3.43107	4.73584	1.27468	0.688577
chr11|7384284|7384371|ENSDART00000117152	57.5528	26.8393	165.125	764.79	234.962	367.357	419.983	224.392	304.356	543.708	954.024
chr11|7384550|7384644|ENSDART00000118878	463.05	164.87	683.276	2468.22	1088.54	1224.71	2245.35	1151.47	1725.42	1769.95	2282.81
chr11|7384824|7384917|ENSDART00000116945	414.536	153.368	604.596	2161.38	956.873	1075.48	2095.44	1095.54	1671.12	1624.87	1980.52
chr11|7385108|7385202|ENSDART00000117769	666.835	412.559	667.747	2281.65	1105	1214.4	2050.06	1384.09	3091.24	1811.2	2296.92
chr12|20481707|20481837|ENSDART00000119434	4.06154	3.06735	10.8703	21.2013	14.1885	40.6969	38.6743	56.9558	20.2062	29.2017	15.8373
chr12|20484424|20484555|ENSDART00000120070	82.2677	43.7097	105.597	220.108	163.452	216.508	282.866	274.829	510.207	127.815	147.011
chr12|2841702|2841914|ENSDART00000116454	11.9945	3.06735	18.1172	55.8944	50.5111	104.727	84.3802	158.516	229.53	58.4034	79.875
chr12|2848500|2848712|ENSDART00000122552	1.72831	2.30051	10.3527	8.86601	5.6754	16.8214	48.2629	56.2696	123.132	50.5236	13.5994
chr12|40101342|40101469|HACAsnorna	4.00969	3.83419	12.4232	63.2185	35.755	79.7659	93.3296	186.993	110.819	116.343	82.6293
chr12|40104296|40104423|HACAsnorna	4.18252	3.83419	13.4585	63.2185	35.755	80.8512	92.6904	187.68	110.819	116.807	83.1457
chr12|528872|528969|CDsnorna	0.0691325	0	0	4.62574	5.10786	5.42625	13.7437	4.4604	1.57861	4.51931	5.33648
chr12|5796297|5796428|ENSDART00000116380	2.47149	1.53368	4.6587	10.7934	3.97278	7.59676	9.26904	7.89147	3.47295	9.61803	8.60722
chr12|5800638|5800774|ENSDART00000117900	11.1131	0.766838	17.5995	80.5651	45.4032	81.3938	145.748	38.0849	12.9446	21.6695	75.7435
chr12|5805416|5805552|ENSDART00000117984	6.87869	0.766838	8.28213	56.2799	19.2964	26.5886	29.7249	51.4661	16.1018	21.206	29.2645
chr12|5806297|5806433|ENSDART00000127550	6.27378	0.766838	8.28213	55.1235	18.1613	26.046	27.8071	49.7506	12.6289	19.5837	26.6824
chr12|673792|673889|CDsnorna	0.0691325	0	0	4.62574	5.10786	5.42625	12.4653	4.4604	1.57861	4.40343	5.33648
chr13|12868964|12869097|HACAsnorna	14.9672	1.53368	5.17633	8.48053	14.7561	16.2788	19.8166	35.3401	12.3132	21.3219	13.5994
chr13|18458529|18458617|CDsnorna	6.84412	0	4.6587	13.8772	3.40524	4.88363	16.6203	10.9794	42.6225	36.2704	42.0032
chr13|28963836|28963971|ENSDART00000118464	0.933289	0	4.14107	28.5254	20.4315	45.0379	35.7977	21.9589	6.31445	9.38627	27.8874
chr13|50545794|50545927|ENSDART00000122030	10.5946	2.30051	21.223	94.0568	45.4032	62.9445	59.7693	37.0556	21.4691	23.176	44.4132
chr13|50578040|50578173|ENSDART00000129089	10.9229	2.30051	22.2582	98.2971	45.9708	63.4872	61.0478	38.428	23.0477	23.8712	45.6183
chr14|11796348|11796563|ENSDART00000128312	509.818	553.657	606.148	935.942	657.779	820.992	603.127	284.436	620.71	135	71.0956
chr14|11799623|11799838|ENSDART00000124578	246.423	156.435	187.901	259.813	199.774	245.809	161.09	70.6801	153.125	37.1974	18.4194
chr14|11802894|11803109|ENSDART00000125522	514.502	582.797	579.749	952.518	642.456	859.519	604.405	293.7	626.077	131.987	67.997
chr14|11808192|11808407|ENSDART00000127334	512.48	591.232	569.396	900.864	633.943	887.193	603.127	302.278	625.446	139.056	69.3742
chr14|11810686|11810901|ENSDART00000125774	512.445	578.962	584.408	941.339	644.726	858.976	593.538	284.093	632.076	132.914	69.202
chr14|11813179|11813394|ENSDART00000124291	546.908	424.061	417.212	696.175	463.113	603.399	461.534	218.559	461.902	113.33	71.2678
chr14|11815675|11815890|ENSDART00000130969	352.904	217.782	247.946	350.015	283.203	363.016	225.653	108.422	213.744	50.6395	23.4116
chr14|11818170|11818385|ENSDART00000125826	514.398	588.931	587.514	965.239	640.186	866.03	603.446	287.867	629.866	136.043	74.7107
chr14|11823473|11823688|ENSDART00000126504	512.981	606.569	609.772	930.16	657.779	851.922	612.716	285.122	634.918	135.579	66.2756
chr14|11825967|11826182|ENSDART00000130086	545.439	406.424	425.494	679.984	471.626	589.834	479.113	223.363	486.528	115.069	71.6121
chr14|11828462|11828677|ENSDART00000130733	516.092	559.025	565.773	934.4	658.914	853.55	581.393	290.269	626.077	136.738	66.2756
chr14|11830992|11831207|ENSDART00000129406	251.798	75.1501	95.7621	160.359	124.859	162.245	108.991	43.9177	81.7721	21.5536	11.3615
chr14|11833494|11833709|ENSDART00000121988	297.719	107.357	128.373	181.946	157.209	186.121	126.251	58.6714	115.87	28.0429	13.5994
chr14|11835984|11836199|ENSDART00000123740	247.633	148	180.136	253.645	197.504	255.034	163.327	81.6595	162.913	35.2275	19.108
chr14|11880603|11880818|ENSDART00000128770	516.057	605.035	574.055	940.954	620.889	898.045	581.393	290.269	616.921	135.116	71.7842
chr14|11883097|11883312|ENSDART00000122497	271.172	335.108	351.473	582.844	377.982	475.34	400.486	186.307	395.284	95.7167	60.2505
chr14|11885593|11885808|ENSDART00000126576	351.435	218.549	226.206	350.786	283.203	355.962	225.334	103.962	225.741	50.0601	25.4774
chr14|11888088|11888303|ENSDART00000128094	509.006	598.9	614.431	930.546	662.32	855.178	602.807	287.524	621.973	131.292	67.1363
chr14|11890577|11890792|ENSDART00000126847	548.878	393.388	419.283	693.476	472.194	624.019	471.762	238.116	490.948	114.837	67.3084
chr14|11893079|11893294|ENSDART00000123802	298.134	93.5542	124.232	189.27	141.885	198.601	122.096	51.8092	101.978	26.073	14.288
chr14|11895568|11895783|ENSDART00000127775	246.82	139.564	180.654	266.366	198.072	255.034	167.162	78.5716	161.018	35.8069	20.313
chr14|18737056|18737254|ENSDART00000116246	8.58972	2.30051	13.9761	61.2911	60.1593	65.115	129.767	125.92	64.0916	41.9485	37.5275
chr14|18737750|18737882|HACAsnorna	4.26893	0	2.58817	8.48053	6.24294	16.2788	15.3419	24.0175	12.6289	12.3991	11.1894
chr14|32402961|32403099|ENSDART00000119948	2.24681	0	1.5529	3.08383	1.13508	2.1705	1.27849	4.8035	2.8415	2.20172	0.688577
chr14|32408098|32408235|HACAsnorna	1.46907	0	2.07053	1.92739	6.81049	5.42625	14.0634	8.23458	4.73584	3.01288	3.78718
chr14|32410321|32410477|ENSDART00000119943	25.2679	56.746	20.1877	35.8495	28.9446	39.6117	39.6331	45.2902	106.714	20.8584	13.7715
chr14|32729308|32729387|ENSDART00000115559	94.4869	19.9378	74.5392	220.494	141.318	187.748	181.865	101.217	87.1394	131.871	159.75
chr14|32730286|32730349|ENSDART00000121096	32.8207	15.3368	56.9396	151.108	128.264	184.493	252.182	182.533	297.726	346.017	300.564
chr14|32730628|32730706|ENSDART00000116362	5.20222	17.6373	59.5278	245.164	144.155	209.996	242.274	192.14	485.581	214.957	165.259
chr14|34308433|34308567|ENSDART00000117493	55.8245	16.8704	18.1172	26.598	39.7278	90.0758	131.684	441.236	310.355	209.047	61.2834
chr14|6913604|6913687|CDsnorna	84.8602	6.1347	110.773	292.193	144.155	150.85	222.457	141.36	133.866	286.455	502.489
chr14|6917910|6917996|CDsnorna	133.996	32.974	97.315	149.566	109.535	117.75	140.314	161.947	331.508	173.82	137.543
chr14|6919335|6919440|CDsnorna	35.1366	2.30051	81.2684	405.909	124.291	174.183	345.511	227.48	279.414	720.425	1264.57
chr14|6919652|6919758|CDsnorna	51.8494	29.1398	47.1046	108.32	64.1321	93.3316	188.897	195.228	233.95	348.451	276.464
chr15|115863|115962|CDsnorna	101.469	26.0725	28.4698	52.0396	46.5383	53.1773	40.9116	40.8298	50.1999	48.5536	40.6261
chr15|42628633|42628762|ENSDART00000119978	0.380229	0	2.58817	4.24027	6.24294	2.71313	4.15509	4.4604	0.947167	2.66524	1.37715
chr15|44821599|44821644|HACAsnornaSCARNA6	0.812307	1.53368	0	3.85479	9.64819	8.13938	2.23735	3.08797	4.42011	1.39056	1.5493
chr15|44832356|44832655|ENSDART00000120022	1.3308	0	2.07053	2.69835	1.70262	10.8525	6.39244	2.05864	4.10439	2.08584	2.41002
chr15|471471|471533|ENSDART00000120086	0.483928	0	0	1.15644	0	0.542625	0.319622	1.37243	0.631445	1.62232	5.68076
chr15|474847|474980|CDsnorna	0	0	0	1.54191	0	0	0	0	0	0	0
chr15|6545488|6545609|CDsnorna	18.7522	3.83419	28.4698	60.5202	76.618	114.494	169.719	162.29	134.813	147.863	253.913
chr16|19306607|19306747|ENSDART00000119242	0.311096	0	1.5529	3.46931	1.70262	2.71313	3.51584	2.74486	1.57861	2.43348	2.06573
chr16|19308921|19309063|ENSDART00000119849	0.380229	0	0	1.92739	1.13508	0.542625	0.319622	1.02932	0.315722	1.27468	3.95932
chr16|31235544|31235669|HACAsnorna	11.6661	3.83419	1.5529	5.01122	2.27016	9.22463	12.7849	32.9383	33.7823	19.6996	7.91864
chr16|5471639|5471805|HACAsnornaSCARNA1	1.39993	20.7046	0.517633	1.54191	4.54032	7.05413	5.7532	24.7037	67.8803	6.37339	2.41002
chr17|11250270|11250352|ENSDART00000122500	23.2977	2.30051	20.7053	61.2911	40.8629	46.6658	74.1523	85.7768	51.147	33.721	119.985
chr17|11253629|11253711|ENSDART00000122792	22.9693	2.30051	20.7053	60.9056	40.8629	47.2084	74.7916	85.7768	51.147	34.3004	119.468
chr17|11258436|11258518|ENSDART00000127537	12.8587	0.766838	5.69396	26.2126	27.2419	34.1854	29.0856	31.5659	20.2062	39.1674	58.7012
chr17|11261487|11261569|ENSDART00000122772	10.3526	0.766838	17.5995	31.6093	40.8629	32.5575	36.1173	40.8298	16.4176	29.897	40.7982
chr17|11263994|11264077|ENSDART00000126487	136.208	17.6373	115.432	273.69	182.748	147.051	260.172	130.381	171.437	312.296	522.458
chr17|12659990|12660117|HACAsnorna	0.864157	0	4.6587	10.7934	4.54032	4.341	2.23735	5.14661	3.15722	3.82403	7.23006
chr17|24443863|24443951|ENSDART00000117541	70.256	18.4041	184.277	337.294	213.963	346.195	605.045	482.066	724.898	593.189	789.798
chr17|24444777|24444866|CDsnorna	45.0053	63.6475	218.441	476.066	177.073	257.204	331.448	262.134	466.006	436.751	785.15
chr17|24445076|24445165|CDsnorna	65.3303	18.4041	154.772	539.285	147.561	285.421	477.835	298.846	347.295	562.133	1137.53
chr17|24445364|24445432|CDsnorna	18.4757	15.3368	135.62	473.368	179.91	236.585	335.284	237.773	104.188	442.893	800.988
chr17|24445620|24445699|ENSDART00000117544	84.1689	12.2694	196.183	532.346	252.555	341.311	456.101	236.058	293.937	404.536	1076.59
chr17|39899647|39899776|HACAsnorna	2.24681	0	5.17633	8.48053	7.37803	15.1935	12.7849	10.6363	3.78867	6.72103	5.85291
chr18|16380966|16381150|ENSDART00000118674	2.5579	32.2072	36.752	122.197	45.9708	100.928	118.58	89.2079	215.954	34.7639	35.4617
chr18|18228408|18228490|ENSDART00000122798	8.38232	4.60103	42.9636	86.3472	51.0786	66.2003	66.801	38.0849	37.2552	74.3948	177.653
chr18|18230047|18230129|ENSDART00000127527	25.9593	9.20205	65.2218	106.392	78.8881	96.0447	105.156	73.425	108.924	181.468	261.659
chr18|18236641|18236717|ENSDART00000116958	7.2762	0	30.0227	87.1182	70.9426	81.9364	111.548	105.334	104.82	117.039	230.673
chr18|18236981|18237062|ENSDART00000117663	6.46389	1.53368	20.1877	34.3076	32.9173	26.5886	32.2818	32.2521	11.366	44.382	86.0722
chr18|18353511|18353593|ENSDART00000115468	8.38232	4.60103	42.9636	86.3472	51.0786	66.2003	66.801	38.0849	37.2552	74.3948	177.653
chr18|18355117|18355199|ENSDART00000118988	25.9593	9.20205	65.2218	106.392	78.8881	96.0447	105.156	73.425	108.924	181.468	261.659
chr18|18359929|18360018|CDsnorna	7.2762	0	30.0227	87.1182	70.9426	81.9364	111.548	105.334	104.82	117.039	230.673
chr18|18360270|18360351|ENSDART00000118455	6.46389	1.53368	20.1877	34.3076	32.9173	26.5886	32.2818	32.2521	11.366	44.382	86.0722
chr18|19232292|19232362|ENSDART00000116317	9.31561	4.60103	25.364	91.7439	28.377	45.5805	80.8644	51.4661	52.7256	81.927	94.6794
chr18|19232580|19232648|ENSDART00000118390	83.201	16.8704	176.513	621.777	220.206	256.119	463.452	207.237	349.505	727.378	1334.46
chr18|19232920|19232989|ENSDART00000117472	333.409	158.735	336.979	606.743	378.549	387.435	831.976	482.752	1282.15	1377.93	1415.72
chr18|19233461|19233592|ENSDART00000116944	36.1736	6.1347	21.7406	44.3301	41.4305	77.5954	76.7093	176.357	71.669	117.85	77.6371
chr18|19235196|19235294|ENSDART00000116723	36.0526	16.1036	59.0102	286.411	120.886	189.376	326.334	325.609	434.75	270.811	197.966
chr18|19235510|19235578|ENSDART00000115469	315.452	115.792	276.934	493.413	377.414	338.598	645.956	618.622	1027.99	1080.58	1447.22
chr18|19235854|19235952|ENSDART00000115685	60.0762	15.3368	86.4447	182.331	144.155	211.081	325.695	403.837	396.547	355.867	252.364
chr18|44663904|44664035|HACAsnorna	0.535777	0	5.17633	43.9446	39.1603	67.8282	142.232	296.788	296.463	348.798	513.162
chr18|45276215|45276300|CDsnorna	6.22193	2.30051	5.69396	3.85479	2.27016	1.62788	1.91773	2.40175	5.36728	5.44635	11.1894
chr18|47351302|47351447|ENSDART00000116874	2.45421	0	15.0114	102.537	29.5121	106.897	120.817	85.7768	63.7759	73.8154	135.994
chr18|47353812|47353959|ENSDART00000118440	43.951	13.0362	112.844	375.456	230.421	539.37	806.407	949.035	955.376	681.026	394.727
chr18|47356760|47356909|ENSDART00000117194	50.0692	13.8031	112.326	380.082	230.989	552.935	816.634	952.123	962.006	684.966	398.342
chr18|47360539|47360688|ENSDART00000117271	50.1384	13.8031	112.326	373.914	229.286	545.339	806.407	945.604	953.166	677.549	394.555
chr19|12555833|12555961|HACAsnorna	0.380229	0.766838	0	4.62574	0	8.13938	7.03169	17.1554	9.78739	2.897	1.20501
chr19|12659884|12660011|HACAsnorna	20.5324	19.1709	18.1172	100.224	64.6996	139.997	101.64	106.706	71.0375	112.403	90.8922
chr19|12753170|12753306|ENSDART00000121865	0	0.766838	0	0	0	0	0	0	0	0.11588	0.516433
chr19|15451200|15451267|CDsnorna	0	0	0	0.385479	0	0	0	0	0.631445	0	0.172144
chr19|15459452|15459524|ENSDART00000116507	150	19.1709	168.231	313.78	185.586	224.104	411.673	316.688	183.119	714.051	1179.02
chr19|15459913|15460034|HACAsnorna	19.6855	2.30051	47.1046	160.745	93.0766	140.54	171.957	122.146	49.8841	123.18	352.724
chr19|15460191|15460282|CDsnorna	142.102	54.4455	258.817	620.621	322.931	427.589	619.108	555.491	338.139	613.931	835.244
chr19|15460489|15460624|ENSDART00000117226	7.81198	3.06735	13.9761	34.6931	25.5393	55.8904	50.8199	55.2403	18.9433	25.4936	25.9938
chr19|15461341|15461477|ENSDART00000118384	14.6043	7.66838	29.5051	195.052	47.1059	144.881	132.324	90.5803	44.2011	40.5579	60.0784
chr19|16787803|16787858|ENSDART00000120738	6.0491	0	1.03527	1.92739	2.27016	2.1705	6.71206	2.40175	0	0.811159	0.172144
chr19|18416538|18416669|ENSDART00000126313	7.51816	5.36786	10.8703	62.4476	11.9183	43.41	53.6965	97.4425	85.5608	80.1888	40.2818
chr19|18420222|18420353|ENSDART00000125010	2.60975	3.06735	2.07053	18.1175	5.10786	5.96888	9.26904	22.9882	43.5697	18.7725	9.98437
chr19|18423224|18423355|ENSDART00000118898	7.95024	1.53368	15.529	76.7103	21.5665	64.0298	68.3991	123.519	65.0388	103.133	53.5369
chr19|18423807|18423938|ENSDART00000115997	4.68373	4.60103	1.03527	2.31287	2.27016	4.341	6.07282	13.0381	9.15595	10.4292	6.1972
chr19|19361465|19361605|HACAsnorna	0.933289	0	1.5529	9.63697	2.8377	7.59676	5.7532	9.2639	3.78867	3.24464	5.50862
chr19|25242507|25242639|ENSDART00000119609	1.01971	0.766838	4.6587	15.8046	7.37803	11.3951	23.652	24.3606	12.9446	9.73391	8.77936
chr19|25242840|25242990|HACAsnornaSNORA9	2.73074	0	4.6587	23.8997	10.2157	34.1854	22.3735	44.9471	7.89306	21.9013	24.6166
chr19|27949839|27949931|CDsnorna	2.57519	0	4.14107	12.3353	6.81049	5.42625	6.07282	8.57768	7.89306	12.2833	46.9954
chr19|27950080|27950147|ENSDART00000118536	174.612	31.4403	125.267	310.31	151.533	198.601	298.207	212.727	159.124	351.464	565.494
chr19|27950768|27950835|ENSDART00000120202	8.05394	7.66838	61.0807	239.382	57.8891	111.781	97.4847	50.0937	63.7759	101.974	274.226
chr19|27951000|27951067|ENSDART00000119982	3.85414	4.60103	48.1399	130.292	37.4577	65.6577	42.8294	20.2433	39.1496	52.9571	133.24
chr19|27951248|27951315|ENSDART00000119900	20.1521	6.90154	51.2457	76.3248	63.5645	92.2463	84.6999	50.7799	40.7282	80.5365	104.664
chr19|27951482|27951549|ENSDART00000121231	1.14069	1.53368	19.6701	53.1961	14.7561	19.5345	7.03169	6.86215	29.0465	70.8026	138.92
chr19|27953598|27953665|ENSDART00000120389	0.725892	0.766838	13.4585	36.235	7.37803	21.1624	8.94942	4.11729	4.73584	21.0901	59.0455
chr19|27953858|27953925|ENSDART00000119119	7.39718	3.83419	39.3401	102.923	26.1069	39.069	22.3735	13.0381	32.2037	85.5193	185.916
chr19|27954113|27954180|ENSDART00000121091	8.03666	5.36786	36.752	214.326	44.2682	91.1611	91.4119	44.604	59.9872	77.9871	202.442
chr19|27954344|27954427|CDsnorna	37.9711	9.20205	56.9396	105.236	73.2127	97.1299	112.827	44.2608	42.9382	106.957	227.403
chr19|44680638|44680774|ENSDART00000116719	3.62946	0	4.6587	18.8885	20.4315	27.6739	25.2501	29.8503	6.31445	23.0601	24.7888
chr19|44683819|44683955|ENSDART00000118516	6.48118	3.83419	5.69396	18.8885	20.999	31.4723	29.0856	51.123	12.9446	30.0129	33.396
chr19|45290401|45290539|HACAsnorna	0.155548	0	0.517633	1.54191	0	0.542625	1.27849	4.11729	0.947167	0.695279	0.172144
chr19|49366181|49366317|ENSDART00000117056	822.816	459.336	406.86	1466.75	1017.03	1335.94	1561.99	1580.01	2804.88	1561.83	2105.33
chr19|49800527|49800669|ENSDART00000119284	37.6427	3.06735	31.058	99.839	53.9163	130.23	169.4	355.116	327.72	147.051	55.9469
chr19|49801509|49801642|HACAsnorna	0.0691325	0	0	1.92739	2.8377	0	0.639244	0.686215	1.57861	0.927039	0
chr19|8384647|8384777|HACAsnorna	3.59489	0	5.17633	35.8495	11.9183	26.046	21.0951	28.821	7.57734	10.3133	17.3866
chr19|8387119|8387253|HACAsnorna	0.795024	0	2.58817	3.08383	0.56754	5.96888	4.15509	13.0381	8.20878	7.76395	4.47575
chr19|8447930|8448069|ENSDART00000115647	0.0864157	0	1.03527	0.385479	0.56754	2.71313	0.639244	1.02932	0.315722	0.579399	0
chr1|15200419|15200634|ENSDART00000118424	125.977	146.466	133.032	216.254	154.939	204.57	205.197	213.07	514.943	130.365	94.163
chr1|15669619|15669834|ENSDART00000121956	51.2272	150.3	182.725	295.277	125.426	290.305	235.561	156.457	177.752	62.5751	34.7732
chr1|15672052|15672267|ENSDART00000127373	3.19738	1.53368	0.517633	1.54191	0	0	1.27849	1.71554	3.15722	0.23176	0
chr1|15674481|15674696|ENSDART00000128842	20.3077	42.9429	77.645	110.247	40.2954	123.176	106.434	75.1405	63.4602	25.7253	13.7715
chr1|15677291|15677506|ENSDART00000128221	39.1982	64.4144	89.0329	117.186	83.4284	150.85	98.7632	80.6302	83.035	29.3176	12.5665
chr1|15679313|15679528|ENSDART00000125076	74.4558	43.7097	72.9863	119.884	86.2661	99.8431	100.361	42.2022	53.6728	23.4077	22.8952
chr1|15681061|15681276|ENSDART00000127530	58.3824	67.4817	117.503	143.398	107.265	187.748	125.292	96.4132	98.8211	39.6309	16.5259
chr1|15683110|15683325|ENSDART00000124288	0.155548	0	0	0.385479	0.56754	0.542625	0	1.37243	1.57861	0.23176	0.344289
chr1|2032390|2032528|ENSDART00000116379	1.15797	0	0	1.92739	1.13508	3.25575	0.319622	1.37243	2.21006	0.695279	1.5493
chr1|34341177|34341308|ENSDART00000119932	32.0948	13.0362	25.8817	169.611	65.2671	106.897	134.561	141.703	207.114	120.863	117.747
chr1|34341628|34341699|ENSDART00000117407	242.31	40.6424	324.556	1292.12	517.597	682.08	808.324	437.462	459.376	1211.99	3323.76
chr1|34343818|34343952|ENSDART00000120701	0.933289	0	0.517633	3.85479	4.54032	4.88363	5.11395	7.89147	6.94589	3.59227	2.58217
chr1|34344612|34344684|ENSDART00000115565	121.431	18.4041	285.734	884.674	307.607	510.068	586.826	361.978	328.667	749.511	1439.13
chr1|34345193|34345264|ENSDART00000118605	233.789	43.7097	324.556	1292.51	518.732	677.196	814.397	438.148	462.533	1208.16	3340.81
chr1|45500596|45500725|HACAsnorna	37.1933	4.60103	67.2923	228.974	155.506	266.972	422.54	481.723	372.552	290.858	350.142
chr1|54235549|54235679|HACAsnorna	4.96026	0	0	4.62574	6.24294	3.79838	3.51584	10.9794	5.36728	8.11159	4.82004
chr1|6994305|6994393|ENSDART00000128555	93.3635	59.8133	192.56	650.688	249.718	383.094	595.456	580.538	1713.11	806.639	767.075
chr1|6994944|6995031|ENSDART00000122820	73.678	20.7046	94.2092	276.388	192.396	245.809	444.275	407.268	441.38	482.987	402.646
chr1|6995629|6995717|ENSDART00000130915	50.2766	16.1036	65.7394	148.409	124.291	100.928	411.034	256.987	17.9962	253.893	397.481
chr1|6996311|6996405|CDsnorna	589.562	254.59	303.851	543.525	400.116	452.007	599.611	462.852	935.801	722.163	690.643
chr20|10676706|10676976|ENSDART00000119138	3.14553	1.53368	1.03527	4.24027	1.13508	2.1705	2.23735	4.8035	5.683	2.08584	0.860722
chr20|23069172|23069309|ENSDART00000120028	12.9105	3.06735	18.6348	113.716	40.2954	143.253	103.877	125.92	56.5143	69.7597	71.7842
chr20|23069581|23069703|ENSDART00000120885	5.42691	3.06735	21.7406	84.0344	17.0262	78.6807	55.9339	42.5453	8.84023	16.6867	41.6589
chr20|2764486|2764573|CDsnorna	33.2355	9.96889	71.951	323.031	97.617	153.02	241.954	179.102	139.234	309.863	747.451
chr20|2765990|2766064|CDsnorna	207.882	83.5853	200.842	739.348	317.823	403.171	634.13	400.063	897.283	1019.97	1463.05
chr20|29521207|29521343|ENSDART00000118825	822.833	459.336	406.86	1466.75	1017.03	1335.94	1561.99	1580.01	2804.88	1561.83	2105.33
chr20|30398570|30398791|ENSDART00000118284	16.6437	9.96889	60.0454	77.8667	121.454	257.747	311.951	175.671	184.066	58.867	56.1191
chr20|30399114|30399335|ENSDART00000117810	18.251	11.5026	65.7394	97.1406	124.291	260.46	333.046	209.639	243.422	66.1674	60.767
chr20|30399772|30399992|ENSDART00000116011	16.9548	9.96889	65.7394	94.0568	124.859	265.344	332.727	207.237	234.897	65.3562	58.1848
chr20|30400593|30400814|ENSDART00000116250	16.9893	9.96889	37.2696	76.3248	72.0776	141.083	178.029	161.604	208.692	49.7124	40.1096
chr20|3361450|3361665|ENSDART00000127574	68.0264	221.616	136.138	257.5	199.774	182.322	168.121	115.97	231.74	52.8412	37.8718
chr20|3362412|3362627|ENSDART00000126232	11.597	121.927	45.5517	62.0621	85.1311	64.0298	62.6459	43.9177	109.871	19.2361	14.6323
chr20|3363328|3363543|ENSDART00000127880	8.41689	39.1087	35.1991	53.967	46.5383	55.8904	36.7565	21.6158	45.7797	12.0515	7.23006
chr20|3364291|3364506|ENSDART00000124006	47.062	169.471	117.503	247.477	187.856	144.881	148.305	92.2959	202.378	50.6395	34.9453
chr20|3365255|3365470|ENSDART00000124796	29.7616	119.627	48.1399	55.5089	77.753	55.8904	59.1301	45.2902	113.66	21.5536	13.9437
chr20|3366235|3366450|ENSDART00000130213	81.9912	36.0414	39.8578	79.0231	64.6996	46.6658	45.706	20.2433	43.8854	12.6309	12.9108
chr20|3367199|3367414|ENSDART00000122828	1.48635	12.2694	1.5529	1.54191	6.24294	2.1705	2.23735	3.43107	9.15595	1.62232	1.03287
chr20|3368358|3368572|ENSDART00000121471	23.2458	80.518	25.8817	38.1624	52.7813	38.5264	34.5192	28.4779	59.0401	11.2403	8.60722
chr20|3369321|3369536|ENSDART00000129051	50.2421	197.844	96.2798	169.225	161.181	151.392	131.045	98.4718	202.378	45.1931	29.0924
chr20|3370301|3370516|ENSDART00000121528	61.0095	32.2072	39.8578	63.2185	59.0242	52.092	42.1901	19.214	44.8326	12.7468	9.81223
chr20|3371457|3371671|ENSDART00000118930	27.8604	115.026	82.8213	176.549	148.696	84.1069	96.5259	52.1523	143.338	30.9399	23.7559
chr20|3372421|3372636|ENSDART00000129764	42.8276	138.798	78.6802	148.409	106.698	121.005	105.475	80.6302	150.284	31.4034	22.7231
chr20|3373388|3373603|ENSDART00000127439	7.36262	96.6215	47.1046	86.7327	58.4567	73.2544	66.4814	44.9471	79.562	19.0043	14.6323
chr20|38649014|38649145|HACAsnorna	1.6419	4.60103	16.0466	18.503	22.1341	33.1001	44.4275	9.2639	27.1521	6.02575	7.91864
chr20|47560940|47561062|HACAsnorna	0.691325	2.30051	1.03527	3.85479	3.97278	12.4804	6.07282	16.8123	18.3119	7.06867	2.58217
chr21|10383396|10383525|ENSDART00000124481	20.2558	4.60103	16.0466	33.5366	40.8629	104.727	169.08	273.457	99.1368	151.571	94.8515
chr21|10385246|10385313|ENSDART00000128460	75.8557	8.43521	113.362	503.821	248.015	314.18	587.465	530.444	696.799	858.438	1345.48
chr21|10386779|10386870|CDsnorna	13.671	21.4715	27.9522	121.811	91.374	124.804	163.647	73.7681	82.7193	119.124	209.844
chr21|10388764|10388855|CDsnorna	24.3865	8.43521	20.1877	38.9333	29.5121	41.7822	78.9467	136.214	103.241	150.064	73.8499
chr21|10389373|10389507|HACAsnorna	15.0709	4.60103	15.0114	124.895	84.5635	138.369	107.713	180.131	56.5143	64.7768	42.6918
chr21|10391149|10391232|CDsnorna	8.84897	3.06735	28.4698	70.1571	45.9708	48.8363	41.2312	58.6714	125.973	86.3305	74.5385
chr21|10391932|10392012|CDsnorna	85.7762	106.59	99.9032	208.544	91.374	187.748	237.479	309.826	752.366	387.966	400.752
chr21|17882354|17882442|CDsnorna	51.0198	15.3368	119.056	319.562	150.398	149.765	276.473	212.727	224.794	368.15	771.895
chr21|25466842|25466928|CDsnorna	240.65	180.207	241.217	477.223	300.796	358.675	426.695	268.31	443.274	713.704	1197.09
chr21|25467625|25467698|CDsnorna	2.28137	0.766838	11.9056	38.5479	14.7561	23.8755	17.8988	9.95011	6.63017	13.9056	72.4728
chr21|25467932|25468000|ENSDART00000115624	40.4944	10.7357	114.915	561.642	230.421	318.521	646.276	552.403	604.293	1271.9	2168.67
chr21|36398414|36398544|ENSDART00000120649	2.12583	0	1.5529	0	1.13508	6.5115	7.35131	9.95011	3.47295	2.897	3.27074
chr21|39237095|39237170|ENSDART00000117473	51.7284	15.3368	151.667	415.161	149.831	211.624	383.546	228.509	488.738	318.438	502.834
chr21|39237319|39237394|ENSDART00000116664	143.122	76.6838	251.052	562.028	364.361	505.727	922.749	534.561	740.053	819.966	1177.12
chr21|42109592|42109715|CDsnorna	23.9544	19.9378	116.467	711.979	291.716	349.451	544.636	215.815	589.769	86.794	183.334
chr21|42111385|42111462|ENSDART00000118563	215.832	70.5491	159.949	467.971	249.15	256.119	381.629	330.412	428.119	478.004	759.845
chr21|42113442|42113617|CDsnorna	74.7669	6.1347	122.161	577.833	372.874	552.393	690.384	459.421	371.605	216.464	223.616
chr21|42115336|42115413|ENSDART00000116744	273.713	95.8547	193.595	550.078	298.526	314.723	421.901	393.201	518.1	627.605	918.39
chr21|42115636|42115773|ENSDART00000115986	41.2721	5.36786	27.4346	62.833	52.2137	63.4872	90.7727	170.867	157.861	88.9957	62.3163
chr21|42116073|42116150|ENSDART00000115579	173.92	69.7822	113.362	292.193	180.478	172.012	218.622	208.266	313.197	361.313	528.139
chr21|42116387|42116463|ENSDART00000115799	126.046	40.6424	87.9976	267.137	148.696	175.268	225.653	224.735	311.302	387.502	456.699
chr21|42119421|42119554|ENSDART00000119226	12.0636	3.06735	25.8817	65.9169	55.619	175.811	140.953	183.562	32.5194	138.592	131.863
chr21|461403|461502|CDsnorna	0.674042	0	0	1.15644	0	2.1705	1.91773	3.08797	0.315722	2.3176	0.172144
chr21|5438116|5438194|ENSDART00000118656	105.289	9.20205	142.867	332.283	219.071	301.157	497.971	458.391	586.612	1008.73	1194.68
chr21|5439271|5439350|ENSDART00000118653	156.361	15.3368	119.056	276.003	172.532	221.391	355.739	264.536	319.195	629.691	788.077
chr21|5741588|5741713|HACAsnorna	38.8525	57.5128	28.9875	121.426	58.4567	89.5332	179.628	274.829	249.736	128.627	211.738
chr21|5743521|5743646|HACAsnorna	50.8297	81.2848	45.5517	252.103	97.0494	191.547	271.998	434.717	565.774	288.309	287.825
chr22|20457853|20457921|ENSDART00000116997	8.07123	1.53368	34.1638	112.174	72.0776	110.153	122.415	67.249	59.3558	141.489	244.961
chr22|27403633|27403763|ENSDART00000119404	0.103699	0	1.03527	0.770957	0.56754	0	0.319622	0.686215	0.315722	1.04292	0.860722
chr22|33732775|33732914|ENSDART00000117232	0.466645	0	0	0	0	0	0.319622	1.02932	0.315722	0.695279	0.516433
chr22|39558041|39558172|ENSDART00000116695	11.6316	1.53368	11.9056	31.6093	49.9436	86.8201	77.3485	140.331	24.6263	60.6051	70.5792
chr22|39559487|39559611|ENSDART00000118095	10.681	1.53368	10.8703	29.6819	47.1059	79.7659	72.2346	126.95	22.4163	53.7682	66.1034
chr22|39566217|39566305|CDsnorna	570.931	263.025	505.21	1188.82	797.394	810.14	1382.05	1004.96	2772.99	2794.44	2934.89
chr23|10296302|10296430|HACAsnorna	17.335	1.53368	5.17633	5.3967	5.10786	8.68201	15.9811	14.0674	14.5232	5.56223	1.72144
chr23|1106707|1106841|HACAsnorna	5.6343	1.53368	6.2116	18.8885	17.5938	34.728	49.5414	98.4718	23.9949	45.1931	15.6651
chr23|18044243|18044316|ENSDART00000117743	7.79469	13.0362	48.1399	159.588	99.8871	152.478	277.112	284.779	307.829	351.579	325.869
chr23|18044789|18044865|ENSDART00000115697	47.7706	71.3159	77.1273	158.432	108.968	126.432	182.504	249.439	333.719	244.043	227.919
chr23|20001644|20001778|ENSDART00000117202	7.50088	1.53368	6.2116	14.2627	8.51311	21.1624	19.8166	44.9471	23.9949	31.7511	17.7309
chr23|20002509|20002643|ENSDART00000115751	5.37506	0	4.6587	15.4191	9.64819	16.2788	19.4969	41.516	17.3647	28.8541	15.6651
chr23|2440263|2440391|HACAsnorna	0.501211	1.53368	1.5529	2.31287	0.56754	2.1705	3.51584	5.14661	2.52578	5.67811	3.44289
chr23|2446991|2447125|HACAsnorna	2.07398	0	1.5529	8.09505	6.81049	9.22463	12.1456	16.126	9.78739	19.0043	16.0094
chr23|2449578|2449707|HACAsnorna	2.09126	0	1.5529	8.48053	7.94557	9.22463	11.826	14.0674	7.57734	20.0472	15.6651
chr23|2454054|2454181|HACAsnorna	4.87384	0	2.07053	8.86601	7.37803	18.9919	33.8799	72.7388	34.4137	34.6481	16.8701
chr23|24893575|24893713|ENSDART00000115681	0.190115	0	1.03527	4.24027	2.27016	8.68201	3.19622	7.20525	4.73584	4.51931	3.0986
chr23|25411909|25411987|CDsnorna	0.0864157	0	0	9.25149	7.37803	10.8525	13.1045	6.17593	9.15595	9.50215	5.50862
chr23|31671851|31671927|ENSDART00000118159	73.9718	6.90154	196.183	284.483	287.175	291.932	490.62	430.257	372.868	482.987	673.429
chr23|31672157|31672242|ENSDART00000116993	3.37021	2.30051	69.8805	278.701	124.859	241.468	554.225	685.528	530.414	752.408	866.747
chr23|31674165|31674295|HACAsnorna	5.37506	0.766838	19.6701	33.5366	24.9718	55.3478	47.3041	39.4573	17.9962	26.6524	18.4194
chr23|41430193|41430280|CDsnorna	0	0	0	1.92739	0	0	0.958866	2.40175	1.89433	4.17167	2.75431
chr24|12741671|12741805|HACAsnorna	3.80229	0	12.9408	16.1901	22.7016	31.4723	16.6203	8.57768	0.631445	3.93991	4.6479
chr24|17533354|17533481|HACAsnorna	0.777741	0	6.2116	6.93862	5.10786	20.0771	8.31017	13.0381	0.631445	8.57511	9.12365
chr24|17534391|17534525|HACAsnorna	1.00242	0	1.5529	6.55314	2.27016	5.96888	2.55698	1.71554	1.57861	3.93991	5.50862
chr24|22232802|22232930|HACAsnorna	5.25407	0.766838	20.1877	57.0508	20.999	27.6739	15.3419	14.4105	5.683	7.30043	35.4617
chr24|24353858|24353932|CDsnorna	232.475	111.958	77.645	65.9169	57.3216	52.6347	57.8516	70.6801	738.475	294.682	292.99
chr24|24354138|24354214|CDsnorna	117.664	17.6373	104.044	378.155	92.5091	134.028	388.341	188.023	346.347	535.365	1009.63
chr24|24354554|24354632|CDsnorna	117.473	16.1036	92.1387	355.026	82.2934	123.176	357.977	189.052	347.295	535.481	1018.23
chr24|24354810|24354890|CDsnorna	116.523	19.1709	98.8679	364.663	87.4012	125.346	357.657	184.249	336.244	518.33	989.141
chr24|473160|473231|CDsnorna	0	0	2.58817	7.3241	11.3508	8.13938	10.8672	6.51904	16.1018	11.0086	10.5008
chr25|24301460|24301578|HACAsnorna	0.311096	0	0.517633	7.70957	1.13508	3.25575	11.5064	17.1554	14.839	4.51931	4.47575
chr25|247702|247827|ENSDART00000115914	79.5716	32.2072	25.8817	60.9056	52.2137	137.827	244.191	556.177	882.128	370.352	122.05
chr25|248517|248642|ENSDART00000115901	79.8308	32.2072	25.8817	60.9056	52.2137	137.284	243.872	555.491	883.707	370.584	122.222
chr25|3372117|3372344|ENSDART00000119159	3.54304	2.30051	6.2116	67.8443	34.0524	47.751	88.8549	36.0263	29.6779	6.60515	29.781
chr25|3375224|3375451|ENSDART00000119311	4.6146	2.30051	7.7645	76.3248	40.2954	49.3789	103.558	40.1436	31.5722	7.99571	34.601
chr2|14508414|14508527|HACAsnorna	5.96268	2.30051	11.3879	4.24027	11.3508	7.59676	9.58866	3.43107	5.683	5.33047	5.50862
chr2|14552857|14552970|HACAsnorna	3.73316	0	2.58817	3.46931	1.13508	2.71313	2.8766	1.02932	2.8415	1.85408	1.89359
chr2|14564283|14564415|HACAsnorna	71.8287	38.3419	53.3162	18.8885	53.3488	22.7903	25.2501	12.3519	20.522	26.6524	27.0267
chr2|14571980|14572107|HACAsnorna	25.4062	40.6424	25.364	20.4304	31.2147	9.22463	19.4969	12.3519	16.7333	15.5279	16.0094
chr2|14577850|14577907|CDsnorna	6.18736	0	4.6587	5.01122	4.54032	2.71313	6.07282	0.686215	4.10439	1.96996	2.06573
chr2|14578009|14578155|HACAsnorna	15.6758	9.96889	13.9761	6.93862	13.621	4.88363	5.11395	4.11729	2.8415	5.56223	9.12365
chr2|14594966|14595093|HACAsnorna	24.11	35.2745	20.7053	18.503	29.5121	8.68201	18.8577	12.3519	13.2603	15.1803	15.3208
chr2|14619953|14620099|HACAsnorna	15.382	9.96889	13.9761	6.93862	13.621	4.88363	5.11395	4.11729	2.8415	5.56223	8.60722
chr2|14651205|14651327|HACAsnorna	16.056	17.6373	9.83503	5.78218	14.7561	12.4804	5.11395	2.40175	5.683	8.22747	5.68076
chr2|14656925|14657038|HACAsnorna	37.4353	29.9067	33.1285	13.8772	40.2954	11.9378	19.1773	8.23458	11.366	16.5708	17.0423
chr2|14671644|14671701|CDsnorna	47.2348	52.145	53.8339	25.4416	47.1059	18.4493	21.0951	8.92079	20.522	20.3948	26.5102
chr2|16543808|16543884|ENSDART00000117017	42.9832	11.5026	44.5165	139.929	57.3216	64.5724	137.757	141.36	189.749	216.579	148.216
chr2|26647490|26647593|CDsnorna	466.351	197.844	450.341	864.243	574.918	704.87	1296.39	1208.77	2634.7	2464.65	3242.17
chr2|26647818|26647924|ENSDART00000120758	219.254	103.523	455	1188.05	687.859	962.075	1368.94	1002.22	1972.95	1415.94	1953.49
chr2|26648833|26648926|CDsnorna	4.14795	0	12.9408	25.4416	12.4859	21.705	25.5698	20.9295	12.9446	39.2833	45.6183
chr2|26649202|26649273|ENSDART00000115786	32.1812	3.83419	46.587	72.47	65.2671	106.897	97.1651	66.2197	33.4666	105.682	201.409
chr2|26649506|26649597|CDsnorna	69.893	13.0362	61.5983	115.644	64.1321	77.0528	183.143	103.275	172.384	224.343	365.807
chr2|26649936|26650069|HACAsnornaSNORA47	0.155548	3.83419	2.58817	6.16766	5.6754	11.3951	7.67093	19.5571	16.1018	8.22747	6.36934
chr2|29895961|29896051|ENSDART00000115725	32.9244	30.6735	64.7041	18.503	85.1311	147.594	294.692	274.829	287.307	437.33	653.632
chr2|32226017|32226140|ENSDART00000119306	10.5081	2.30051	72.9863	392.417	230.421	312.552	364.05	246.351	527.572	186.682	221.722
chr2|32226375|32226467|CDsnorna	53.595	16.1036	140.796	537.357	253.691	436.271	534.728	475.204	944.641	473.833	479.25
chr2|32226736|32226863|HACAsnorna	21.1027	10.7357	41.4107	115.258	123.724	261.003	296.29	475.204	187.539	177.644	68.6856
chr2|32384198|32384334|ENSDART00000118996	9.43659	6.1347	6.2116	8.86601	17.5938	39.6117	45.706	71.0232	92.1909	36.5021	18.4194
chr2|32385006|32385140|ENSDART00000121229	3.33565	1.53368	25.8817	37.006	35.1875	75.4249	62.6459	70.337	55.5671	44.8455	29.0924
chr2|37535496|37535585|CDsnorna	135.534	78.9843	210.159	500.351	156.074	214.337	245.15	189.738	342.243	468.039	827.326
chr2|37551625|37551741|CDsnorna	18.3547	22.2383	41.9283	70.1571	52.2137	119.378	61.6871	42.5453	67.2489	16.5708	14.6323
chr2|37565244|37565360|CDsnorna	18.3028	24.5388	41.4107	70.9281	52.7813	123.719	62.3263	41.8591	68.196	16.8026	14.6323
chr2|37575127|37575243|CDsnorna	15.4857	23.772	41.4107	66.6878	48.8085	113.409	61.0478	40.1436	62.513	15.6438	14.8044
chr2|44824582|44824876|ENSDART00000115804	1.8493	1.53368	1.5529	5.01122	2.27016	10.8525	9.26904	4.8035	15.7861	2.43348	4.30361
chr2|44832769|44832902|HACAsnorna	0.639476	2.30051	0	3.08383	1.13508	6.5115	4.15509	2.74486	9.47167	1.1588	1.03287
chr2|44832903|44832968|CDsnorna	1.57277	0	0.517633	3.85479	1.70262	7.59676	6.07282	5.48972	12.9446	2.20172	3.61503
chr2|44835775|44836096|ENSDART00000118923	0.259247	0	0	0.770957	0	0.542625	0.639244	0.343107	4.10439	0.347639	0.516433
chr2|56959598|56959686|CDsnorna	440.513	222.383	400.648	710.823	527.245	465.03	769.65	686.901	1037.78	1318.71	1693.38
chr2|56967610|56967683|CDsnorna	170.567	34.5077	285.734	760.935	357.55	422.163	611.757	511.916	197.642	929.009	1278.52
chr2|7504899|7504970|ENSDART00000117380	8.5033	3.83419	71.4334	175.393	68.6724	109.61	93.9689	57.9851	36.9395	79.9571	212.598
chr2|7505279|7505350|ENSDART00000119035	59.9206	67.4817	140.279	160.745	114.643	157.361	202.64	174.299	233.319	266.755	420.549
chr2|7505552|7505731|ENSDART00000119386	21.915	5.36786	38.8225	161.901	85.1311	189.919	202.96	207.237	101.663	132.914	159.922
chr2|7507734|7507924|ENSDART00000119099	1.98756	2.30051	9.83503	11.1789	9.08065	10.8525	7.35131	3.43107	4.42011	1.27468	6.54149
chr2|7508210|7508282|ENSDART00000117487	37.6945	13.8031	143.384	337.294	135.642	201.314	246.109	180.131	193.854	306.966	609.391
chr2|8441727|8441865|HACAsnornaSCARNA24	0.483928	0.766838	0.517633	2.31287	1.13508	9.76726	7.67093	7.54836	5.683	4.63519	5.16433
chr2|9535754|9535890|ENSDART00000117609	4.0961	1.53368	5.69396	41.6317	21.5665	30.387	39.9528	49.4075	21.7848	34.9957	16.1816
chr2|9536198|9536328|ENSDART00000116406	11.3723	15.3368	23.2935	74.7829	44.2682	42.3248	87.2568	143.076	147.758	54.1159	32.0189
chr3|18641593|18641684|CDsnorna	54.8394	17.6373	25.364	54.738	26.6744	37.9838	38.9939	25.3899	42.3068	38.588	35.4617
chr3|18642812|18642899|CDsnorna	85.0503	20.7046	71.951	116.8	77.1855	105.812	89.4942	87.1493	116.502	199.661	222.066
chr3|18651040|18651122|CDsnorna	14.1895	0.766838	18.6348	35.8495	42.5655	45.0379	42.5097	15.0967	11.9974	39.8627	79.875
chr3|19171616|19171715|ENSDART00000118771	37.6772	21.4715	35.1991	120.655	47.1059	60.774	88.8549	68.2784	158.177	84.7082	109.14
chr3|30018522|30018659|ENSDART00000118613	7.62186	3.83419	13.4585	88.6601	62.997	121.005	134.561	229.539	94.401	84.7082	74.5385
chr3|30019753|30019851|ENSDART00000119350	28.5172	2.30051	114.915	589.011	145.858	205.112	319.302	246.008	193.222	243	554.305
chr3|30020925|30021018|CDsnorna	212.997	43.7097	331.285	967.166	525.542	616.422	918.274	680.725	875.182	725.639	1754.32
chr3|30845901|30845991|ENSDART00000115479	32.9935	4.60103	94.2092	541.598	234.394	454.72	866.176	710.232	290.465	1393.69	890.331
chr3|33558309|33558446|ENSDART00000117269	37.7291	7.66838	43.4812	80.1796	74.9153	134.571	155.336	252.87	187.539	130.712	81.9407
chr3|33559869|33560006|ENSDART00000115767	36.744	7.66838	42.9636	78.2522	73.2127	134.028	154.377	251.841	187.223	129.785	80.7357
chr3|34244170|34244368|ENSDART00000119003	0.120982	0	0.517633	0.770957	0	1.08525	2.55698	1.71554	0.315722	0.11588	0.860722
chr3|37782599|37782684|ENSDART00000118593	53.2148	31.4403	244.84	1094.37	445.519	645.724	918.274	698.91	483.371	1029.71	2121.51
chr3|37782984|37783071|ENSDART00000117429	58.0195	15.3368	177.031	760.549	234.962	349.993	447.471	227.823	135.445	461.897	1187.45
chr3|37783257|37783342|ENSDART00000117520	106.205	55.9791	195.665	650.688	287.743	386.349	486.465	252.87	260.155	533.742	1139.6
chr3|37783642|37783727|ENSDART00000117039	60.3181	31.4403	272.275	1124.83	469.356	576.811	962.382	674.549	507.366	854.266	2258.36
chr3|55408004|55408088|CDsnorna	6.01453	3.06735	23.2935	69.3862	13.0534	31.4723	19.8166	6.17593	10.7346	18.1931	59.7341
chr3|55409967|55410039|CDsnorna	3.75044	0.766838	6.72923	11.1789	7.37803	15.1935	9.26904	17.4985	27.7836	70.1073	41.4868
chr3|55410211|55410296|CDsnorna	214.034	49.8444	114.915	193.896	78.3206	94.9594	167.162	146.164	258.261	282.631	370.11
chr3|55412839|55412920|CDsnorna	17.8016	0	12.4232	54.3525	26.1069	22.2476	65.8421	39.4573	83.9821	66.7468	119.468
chr3|56348579|56348714|ENSDART00000117075	29.1567	6.90154	35.7167	35.0786	80.5907	177.439	256.017	403.151	261.734	169.3	81.08
chr3|6727638|6727774|ENSDART00000120391	6.36019	0	7.7645	15.0337	14.7561	14.1083	17.2596	20.9295	12.6289	14.3691	20.313
chr4|104040|104177|ENSDART00000120228	38.3686	23.772	104.044	387.406	143.02	490.533	472.082	614.848	1052.3	526.21	488.546
chr4|106935|107072|ENSDART00000120184	36.381	23.772	101.974	379.697	143.588	480.766	468.566	600.438	1034.31	516.36	479.766
chr4|16719026|16719165|HACAsnorna	0.224681	0	0	0.770957	0.56754	1.62788	4.15509	3.77418	3.15722	1.39056	0.344289
chr4|43692319|43692425|CDsnorna	33.9268	75.1501	84.8918	48.1848	95.3468	55.8904	46.3452	43.5746	47.9898	47.1631	44.4132
chr4|61298830|61298960|HACAsnorna	15.8141	138.798	43.4812	27.369	11.9183	18.9919	15.6615	6.17593	14.839	6.95279	4.99219
chr4|8698932|8699032|CDsnorna	0.120982	0	2.58817	5.01122	4.54032	7.59676	3.51584	1.37243	1.57861	3.24464	2.58217
chr5|13743587|13743671|CDsnorna	0	0	0	1.15644	0	1.08525	1.27849	5.48972	0	1.85408	0
chr5|16185171|16185254|CDsnorna	0.224681	0	0	0.385479	0.56754	0.542625	3.51584	1.02932	0.947167	1.04292	0.688577
chr5|2061979|2062106|ENSDART00000117331	5.06396	0	6.2116	57.4363	15.8911	27.6739	16.6203	16.4692	11.366	12.9785	19.9687
chr5|2064597|2064725|ENSDART00000118475	15.261	3.83419	50.7281	199.678	99.8871	310.924	278.391	258.36	139.234	337.79	337.231
chr5|2065456|2065584|ENSDART00000118495	5.21951	7.66838	13.4585	27.7545	10.7833	33.1001	42.8294	45.6333	47.3584	49.7124	30.6417
chr5|2069400|2069528|ENSDART00000118650	15.261	3.06735	51.2457	198.907	98.752	308.754	276.473	256.987	138.602	334.893	333.099
chr5|2071609|2071737|ENSDART00000116280	6.0491	8.43521	13.4585	30.0673	12.4859	39.6117	43.149	45.9764	49.2527	51.6824	35.1174
chr5|20764366|20764458|CDsnorna	0	0	0	0	1.70262	0	0	1.02932	4.10439	1.27468	0.344289
chr5|20792394|20792523|ENSDART00000121407	1.69375	1.53368	8.79976	27.369	13.0534	20.6198	11.1868	15.4398	8.20878	13.5579	16.8701
chr5|34503102|34503229|ENSDART00000119294	3.90599	1.53368	2.07053	11.9498	12.4859	20.0771	13.1045	20.2433	8.20878	7.53219	11.0172
chr5|34503657|34503784|ENSDART00000121113	11.8044	3.06735	2.58817	16.1901	6.81049	30.9296	33.5603	98.8149	106.398	38.8197	17.3866
chr5|34504369|34504496|ENSDART00000119337	10.4909	3.83419	5.17633	12.3353	6.24294	28.2165	38.9939	107.049	126.605	42.2961	15.493
chr5|34902453|34902524|ENSDART00000117168	7.10337	3.06735	32.0933	124.51	56.1865	67.8282	48.5826	12.3519	12.9446	34.9957	215.525
chr5|34902805|34902881|ENSDART00000115962	19.3571	13.0362	127.855	370.06	140.182	249.608	470.803	308.11	449.273	453.554	616.449
chr5|34903423|34903495|ENSDART00000115680	306.05	76.6838	253.64	716.99	359.253	446.581	784.992	544.168	903.597	1510.03	2030.61
chr5|34904484|34904556|ENSDART00000117288	40.4944	55.2123	193.077	446.77	134.507	181.237	264.327	125.234	218.164	316.584	910.299
chr5|64413986|64414120|ENSDART00000120395	0.518494	0	0	0.385479	0	1.08525	1.27849	1.02932	0.315722	1.39056	0.516433
chr5|64414276|64414403|HACAsnorna	66.0734	31.4403	101.456	216.254	169.695	366.815	485.506	551.03	529.466	333.154	212.082
chr5|64414538|64414614|ENSDART00000116668	44.4868	1.53368	129.408	307.612	181.045	247.437	351.904	320.805	407.282	431.536	557.748
chr5|64414949|64415084|ENSDART00000117470	1.34808	3.06735	3.1058	6.55314	3.97278	7.05413	9.26904	8.23458	3.78867	3.47639	3.61503
chr5|64415258|64415385|HACAsnorna	32.6133	3.83419	27.4346	115.258	86.2661	157.904	151.82	314.629	105.451	171.966	121.19
chr5|64416412|64416536|ENSDART00000118162	26.184	117.326	56.422	153.421	86.2661	158.447	258.255	421.679	702.798	195.489	170.079
chr5|64416660|64416798|HACAsnorna	0.777741	0	2.07053	8.48053	2.27016	10.3099	3.83546	6.51904	5.36728	2.66524	3.0986
chr5|64643217|64643316|ENSDART00000119036	836.936	233.885	379.425	604.431	292.851	437.899	266.565	185.621	269.943	177.76	147.011
chr5|72043491|72043624|ENSDART00000118106	4.04425	1.53368	20.7053	172.309	56.1865	168.756	236.84	277.231	78.2991	176.137	107.074
chr5|9827903|9827979|CDsnorna	5.56517	3.06735	7.7645	11.1789	3.40524	6.5115	5.7532	2.74486	1.57861	4.98283	7.23006
chr5|9991099|9991175|CDsnorna	5.56517	3.06735	7.7645	11.1789	3.40524	6.5115	5.7532	2.74486	1.57861	4.98283	7.23006
chr6|13111497|13111585|CDsnorna	20.3077	6.1347	76.0921	186.186	91.9416	156.276	219.9	144.448	111.766	319.365	526.59
chr6|13114671|13114758|CDsnorna	45.0053	16.1036	230.864	557.402	281.5	314.723	472.721	256.644	197.642	552.515	1431.38
chr6|13114985|13115076|CDsnorna	7.95024	15.3368	30.5404	146.096	53.3488	110.153	82.7821	26.4193	50.8313	116.923	521.253
chr6|28803354|28803444|ENSDART00000116431	97.667	92.0205	45.0341	89.0456	72.6452	101.471	196.887	235.715	659.544	349.494	278.185
chr6|28810644|28810741|ENSDART00000116469	50.6569	4.60103	52.281	101.381	61.2944	87.9053	121.776	85.4337	90.6123	127.352	161.127
chr6|39571185|39571284|CDsnorna	31.6973	32.2072	75.0568	287.953	152.668	232.786	320.581	239.489	414.859	153.888	155.791
chr6|39577547|39577593|CDsnorna	0.293813	0	1.03527	3.46931	1.70262	3.25575	0.958866	2.05864	1.57861	0.811159	1.89359
chr6|39580659|39580809|CDsnorna	1.67646	9.96889	5.69396	17.3465	25.5393	49.3789	58.1712	60.73	128.815	28.1588	14.6323
chr6|40586912|40587014|CDsnorna	0	0	0	0	0	0	0.958866	1.02932	1.89433	1.7382	1.20501
chr6|57429157|57429251|CDsnorna	9.57486	6.90154	17.0819	28.5254	22.1341	29.8444	41.5509	20.2433	42.6225	49.7124	88.4822
chr6|7633978|7634117|ENSDART00000118875	10.7155	2.30051	7.24686	23.1287	20.999	44.4953	43.4686	109.794	46.0955	43.9185	27.371
chr6|7634602|7634744|ENSDART00000125354	1.60733	2.30051	1.5529	7.70957	1.13508	17.364	30.6837	51.123	24.6263	17.1502	13.083
chr6|7635087|7635229|ENSDART00000118661	2.41964	0	5.17633	14.6482	21.5665	31.4723	23.652	30.8797	5.05156	14.8326	28.2317
chr6|7674621|7674763|HACAsnorna	3.62946	0.766838	5.69396	3.85479	6.24294	14.6509	7.03169	16.4692	0.631445	4.63519	1.37715
chr6|8053481|8053572|ENSDART00000117314	0.777741	9.20205	55.9044	132.219	44.2682	81.3938	152.779	111.853	219.111	217.391	244.617
chr6|8053840|8053924|ENSDART00000120957	82.0085	40.6424	100.421	157.661	102.725	171.47	186.979	170.524	412.965	246.129	196.417
chr6|8055115|8055209|CDsnorna	57.8294	31.4403	115.95	299.517	144.155	191.004	307.796	182.19	210.587	510.219	572.38
chr6|8058242|8058327|ENSDART00000120691	73.5052	32.974	88.5153	295.662	95.9143	164.415	231.087	215.815	473.584	333.154	370.283
chr7|25239471|25239575|ENSDART00000118155	57.2418	21.4715	61.0807	234.371	226.449	192.632	232.685	152.34	174.91	150.644	241.863
chr7|25241951|25242066|ENSDART00000116303	30.7467	12.2694	46.587	199.678	223.611	190.462	242.593	173.612	209.324	160.378	193.835
chr7|25243801|25243912|ENSDART00000116034	0.743175	0.766838	2.07053	21.5868	14.1885	21.1624	15.9811	28.1348	20.2062	26.3047	36.4946
chr7|26209524|26209589|ENSDART00000120643	794.765	835.086	789.908	1950.14	1123.16	1171.53	2295.85	2033.6	5357.18	4330.43	4949.32
chr7|26210100|26210171|ENSDART00000116530	183.616	87.4195	375.284	1922.38	744.046	675.026	1474.1	1539.52	2225.53	1752.1	2503.67
chr7|26211329|26211386|CDsnorna	14.0166	10.7357	98.3503	548.536	153.236	253.949	324.416	307.767	386.76	611.382	772.24
chr7|26211555|26211644|CDsnorna	79.416	21.4715	152.702	403.211	182.18	368.985	408.477	220.618	215.954	341.961	1239.44
chr7|26212023|26212104|CDsnorna	98.2546	15.3368	490.199	1549.24	697.507	911.068	1631.03	1257.49	1744.68	1777.02	3168.83
chr7|26212272|26212337|ENSDART00000117938	220.291	90.4868	260.887	374.685	495.463	635.957	1065.62	1041.33	904.229	1659.51	1447.39
chr7|26212500|26212570|ENSDART00000115768	149.257	219.316	431.188	1303.3	484.68	613.709	1084.16	806.645	1873.18	1123.69	1680.13
chr7|26212721|26212809|CDsnorna	152.42	27.6062	170.819	607.129	304.769	404.256	674.083	655.678	1457.69	1590.1	1595.43
chr7|26212938|26213065|ENSDART00000119184	6.36019	4.60103	58.4925	313.78	53.9163	196.973	206.795	113.225	76.7205	88.0687	179.719
chr7|26213231|26213299|CDsnorna	168.528	88.1863	347.849	1908.51	753.126	578.981	1213.92	1556.33	2249.84	1762.88	2526.56
chr7|26213438|26213512|ENSDART00000116784	176.461	63.6475	537.303	947.121	538.028	568.671	968.455	677.637	1351.29	964.931	1043.02
chr7|27638366|27638492|HACAsnorna	1.41722	2.30051	3.1058	5.3967	7.37803	4.341	8.94942	10.6363	10.7346	6.95279	7.05792
chr7|27639242|27639371|HACAsnorna	9.2292	1.53368	49.1752	260.969	105.563	225.19	219.9	156.457	35.0452	154.7	226.886
chr7|27639689|27639828|ENSDART00000117529	3.81957	2.30051	68.3276	589.782	153.236	321.777	359.575	382.908	188.802	177.876	343.944
chr7|27640624|27640758|HACAsnorna	9.19463	3.83419	46.0694	252.489	104.427	229.531	220.539	159.888	39.1496	154.236	224.132
chr7|27641297|27641432|HACAsnorna	56.2048	6.1347	52.281	147.638	104.995	209.453	260.812	381.535	264.575	284.601	146.323
chr7|27641732|27641869|HACAsnorna	80.6777	26.8393	63.6689	157.661	175.938	303.328	391.217	545.884	543.99	285.76	214.664
chr7|28169582|28169710|ENSDART00000117040	20.3595	9.20205	49.6928	115.644	113.508	186.663	209.352	196.257	84.9293	118.082	270.439
chr7|31889364|31889440|CDsnorna	0.0345663	0	0.517633	2.69835	1.13508	3.79838	2.8766	1.37243	1.57861	1.85408	0.516433
chr7|53280997|53281117|HACAsnorna	0.345663	0	0	5.01122	1.13508	8.68201	2.55698	3.43107	0.947167	1.39056	1.89359
chr7|53617871|53617948|CDsnorna	35.0502	8.43521	27.9522	42.0172	18.1613	27.1313	41.8705	45.9764	72.6161	42.412	57.4962
chr7|53620852|53620937|CDsnorna	6.49846	0	4.6587	11.5644	3.97278	7.59676	20.4558	27.1055	51.147	29.897	37.3553
chr7|59994066|59994135|ENSDART00000119020	159.523	95.8547	96.2798	186.186	173.1	170.384	217.663	286.152	412.333	436.867	508.17
chr7|65673388|65673519|ENSDART00000119512	86.8823	6.1347	33.6462	67.4588	59.5917	96.5873	102.599	84.4044	26.8364	59.4463	57.6684
chr7|67001907|67002086|ENSDART00000118968	5.11581	9.20205	8.28213	9.25149	19.8639	62.4019	88.5353	144.448	178.067	40.9056	16.3537
chr7|67012724|67012905|ENSDART00000116857	4.75286	9.96889	14.4937	9.63697	23.8367	67.8282	95.567	147.193	192.275	40.6738	17.0423
chr7|69523113|69523171|CDsnorna	0	0	0	0	0	0	0	0.686215	0	0.11588	0
chr7|69525335|69525417|ENSDART00000119586	24.8013	5.36786	113.879	489.943	113.508	211.624	229.169	144.105	93.7695	426.67	789.454
chr7|69527370|69527453|ENSDART00000118328	2.12583	0	11.3879	33.5366	7.37803	21.705	29.7249	10.6363	10.7346	12.2833	54.5698
chr7|69530133|69530210|ENSDART00000120720	24.11	6.1347	109.738	427.881	91.9416	209.453	224.694	130.381	89.3494	383.446	654.149
chr7|70362944|70363074|HACAsnorna	8.12307	3.06735	12.4232	6.93862	11.9183	26.5886	20.4558	15.4398	5.683	12.0515	11.3615
chr7|70419659|70419736|CDsnorna	22.2088	9.96889	41.9283	41.6317	45.4032	41.2395	54.3358	49.4075	47.6741	86.0987	128.42
chr7|70420897|70420986|CDsnorna	54.1999	13.0362	56.422	65.1459	53.3488	59.6888	83.4214	76.856	170.49	164.318	161.816
chr7|72207161|72207274|HACAsnorna	5.42691	1.53368	39.3401	86.7327	185.018	320.149	694.539	1756.02	1869.08	523.197	353.585
chr7|7229794|7229887|CDsnorna	0.207398	1.53368	1.03527	3.08383	0.56754	3.25575	1.59811	1.02932	1.89433	0.927039	0.172144
chr7|7251632|7251725|CDsnorna	0.207398	8.43521	1.03527	2.31287	0	2.71313	1.59811	1.37243	1.26289	0.579399	0.172144
chr7|7268331|7268424|CDsnorna	0.172831	4.60103	1.5529	2.69835	0.56754	4.341	1.91773	3.43107	5.05156	0.811159	0.516433
chr8|17129389|17129460|ENSDART00000124996	90.6846	64.4144	272.275	634.112	346.2	437.899	672.804	464.91	677.856	793.777	1213.1
chr8|17129647|17129719|ENSDART00000127097	77.2902	69.0154	268.134	651.074	364.928	437.899	686.548	471.086	660.175	788.446	1189.86
chr8|17129853|17129937|CDsnorna	9.83411	0	30.0227	83.2634	49.376	81.3938	129.767	66.5628	51.147	179.15	265.102
chr8|17130070|17130157|CDsnorna	54.0098	26.0725	106.115	244.394	155.506	151.935	266.565	170.181	321.405	302.794	423.819
chr8|17130281|17130364|CDsnorna	53.6296	3.83419	134.067	259.813	136.777	230.073	372.999	155.085	150.915	574.648	1145.45
chr8|17130512|17130597|ENSDART00000117387	38.5587	21.4715	124.232	398.97	96.4819	203.485	154.377	67.5921	66.6174	198.039	641.066
chr8|17130727|17130808|ENSDART00000117793	40.1833	23.0051	126.302	403.211	98.752	203.485	152.779	69.6508	69.7746	197.343	640.893
chr8|17131065|17131147|ENSDART00000117382	56.6541	3.06735	130.444	354.255	246.88	373.326	504.683	374.33	241.212	814.983	1475.79
chr8|17131334|17131417|ENSDART00000116727	132.268	33.7409	355.614	694.633	451.762	598.516	728.419	480.35	460.639	894.245	1766.37
chr8|17131569|17131666|CDsnorna	48.6175	13.8031	78.6802	373.143	89.1038	176.353	208.074	113.569	102.61	182.395	721.801
chr8|17131947|17132018|ENSDART00000116955	110.94	26.8393	184.277	284.483	230.989	277.282	316.426	210.668	162.597	367.803	399.719
chr8|17132207|17132281|ENSDART00000118179	80.4012	13.8031	53.8339	75.9393	77.753	128.602	170.359	256.987	133.235	291.322	108.967
chr8|17132428|17132509|ENSDART00000118677	23.8507	18.4041	85.9271	204.304	145.29	185.578	233.004	136.9	82.7193	133.725	630.565
chr8|38338383|38338479|ENSDART00000118868	13.3426	6.1347	41.4107	25.4416	61.8619	62.9445	80.8644	65.5335	31.2565	82.3906	60.2505
chr8|46448187|46448329|HACAsnorna	0.483928	3.06735	1.03527	5.78218	0.56754	1.08525	3.19622	8.92079	2.21006	1.85408	6.1972
chr9|19527398|19527489|CDsnorna	487.661	57.5128	381.496	1155.67	631.105	768.358	1193.47	860.856	731.529	1714.33	2599.21
chr9|34335679|34335790|CDsnorna	176.634	36.8082	40.893	53.5815	79.4557	67.2855	75.1112	52.4954	80.5092	68.3691	82.6293
chr9|39212754|39212881|ENSDART00000117256	1.01971	0	2.07053	2.31287	2.8377	8.13938	4.15509	7.54836	3.47295	4.51931	3.61503
chr9|39213571|39213698|ENSDART00000119285	5.65159	0	18.6348	23.1287	37.4577	43.41	52.0984	40.8298	14.5232	27.8112	52.1597
