# Supplementary material for: Dual-initiation promoters with intertwined canonical and TCT/TOP transcription start sites diversify transcript processing
Source: Nat Commun. 2020 Jan 10;11:168. doi: 10.1038/s41467-019-13687-0 (PMC6954239; doi:10.1038/s41467-019-13687-0)
Supplement: Supplementary file 14 — Supplementary Data 12 [file 41467_2019_13687_MOESM14_ESM.txt]

chr	start	end	strand	tpm
chr1	3812	3813	+	0.394
chr1	3830	3831	+	0.394
chr1	5159	5160	-	0.803
chr1	5247	5248	+	0.394
chr1	5466	5467	+	0.394
chr1	5533	5534	+	0.394
chr1	14090	14091	+	0.394
chr1	14151	14152	+	0.617
chr1	14152	14153	+	0.394
chr1	14305	14306	+	0.394
chr1	14469	14470	+	0.394
chr1	15887	15888	+	0.617
chr1	15919	15920	+	0.394
chr1	15925	15926	+	0.968
chr1	15948	15949	+	0.394
chr1	15953	15954	+	0.803
chr1	15958	15959	+	1.517
chr1	15961	15962	+	0.617
chr1	15963	15964	+	0.803
chr1	15968	15969	+	0.394
chr1	15970	15971	+	0.968
chr1	15989	15990	+	0.394
chr1	17802	17803	+	0.394
chr1	18113	18114	+	0.617
chr1	18349	18350	+	0.394
chr1	20262	20263	+	0.394
chr1	20611	20612	+	0.394
chr1	23097	23098	+	0.617
chr1	23231	23232	+	0.968
chr1	23247	23248	+	0.394
chr1	23251	23252	+	1.517
chr1	23255	23256	+	4.171
chr1	23257	23258	+	1.259
chr1	23259	23260	+	0.617
chr1	23262	23263	+	1.259
chr1	23265	23266	+	0.394
chr1	23293	23294	+	0.394
chr1	35787	35788	-	0.394
chr1	36406	36407	+	0.394
chr1	36847	36848	+	0.394
chr1	37341	37342	+	0.617
chr1	37451	37452	+	0.394
chr1	37666	37667	+	1.391
chr1	37668	37669	+	1.259
chr1	37671	37672	+	0.803
chr1	37672	37673	+	1.118
chr1	37673	37674	+	0.394
chr1	37682	37683	+	0.617
chr1	37687	37688	+	0.617
chr1	37707	37708	+	0.394
chr1	37760	37761	+	0.394
chr1	40006	40007	+	0.394
chr1	40040	40041	+	0.394
chr1	40049	40050	+	0.394
chr1	40065	40066	+	0.394
chr1	40080	40081	+	0.394
chr1	40087	40088	+	0.803
chr1	40280	40281	+	0.394
chr1	40283	40284	+	1.866
chr1	40290	40291	+	0.617
chr1	40292	40293	+	2.079
chr1	40293	40294	+	1.118
chr1	40295	40296	+	2.475
chr1	40297	40298	+	2.079
chr1	40345	40346	+	0.617
chr1	40973	40974	+	0.394
chr1	43801	43802	-	0.617
chr1	43814	43815	-	0.394
chr1	43833	43834	-	0.394
chr1	44410	44411	+	0.394
chr1	44651	44652	+	0.394
chr1	44664	44665	+	0.394
chr1	46874	46875	+	0.394
chr1	46914	46915	+	0.394
chr1	47285	47286	+	0.394
chr1	48690	48691	-	0.394
chr1	48976	48977	-	0.394
chr1	49201	49202	-	0.394
chr1	49501	49502	-	0.617
chr1	50137	50138	-	0.394
chr1	50428	50429	-	0.394
chr1	50442	50443	-	0.394
chr1	50761	50762	-	0.394
chr1	52205	52206	-	0.394
chr1	53508	53509	-	0.394
chr1	53512	53513	-	1.391
chr1	53513	53514	-	3.261
chr1	53515	53516	-	1.391
chr1	53516	53517	-	6.762
chr1	53517	53518	-	0.394
chr1	53518	53519	-	0.394
chr1	53520	53521	-	0.803
chr1	53522	53523	-	1.754
chr1	53524	53525	-	0.803
chr1	53525	53526	-	0.617
chr1	53533	53534	-	0.394
chr1	53535	53536	-	0.803
chr1	53536	53537	-	0.968
chr1	53537	53538	-	8.117
chr1	53538	53539	-	0.617
chr1	53539	53540	-	0.968
chr1	53541	53542	-	1.259
chr1	53545	53546	-	5.671
chr1	53546	53547	-	0.617
chr1	53547	53548	-	0.968
chr1	53549	53550	-	0.803
chr1	53555	53556	-	0.394
chr1	53582	53583	+	0.394
chr1	53593	53594	+	0.394
chr1	53715	53716	+	0.394
chr1	53733	53734	+	3.421
chr1	53735	53736	+	0.394
chr1	53746	53747	+	0.394
chr1	53748	53749	+	3.342
chr1	53750	53751	+	0.394
chr1	53761	53762	+	5.91
chr1	53769	53770	+	0.394
chr1	54139	54140	-	0.394
chr1	64424	64425	-	0.394
chr1	64440	64441	-	0.394
chr1	64874	64875	-	0.394
chr1	64877	64878	-	0.394
chr1	66557	66558	-	0.617
chr1	66615	66616	-	0.394
chr1	66617	66618	-	0.394
chr1	66640	66641	-	0.394
chr1	66643	66644	-	0.394
chr1	66645	66646	-	0.394
chr1	66646	66647	-	0.394
chr1	66678	66679	-	0.394
chr1	66692	66693	-	0.394
chr1	66695	66696	-	0.394
chr1	66708	66709	-	0.968
chr1	66710	66711	-	0.617
chr1	66714	66715	-	0.394
chr1	66717	66718	-	0.394
chr1	66721	66722	-	1.391
chr1	66722	66723	-	0.617
chr1	66723	66724	-	3.806
chr1	66724	66725	-	0.968
chr1	66726	66727	-	1.259
chr1	66727	66728	-	0.394
chr1	66735	66736	-	1.118
chr1	66742	66743	-	1.118
chr1	66744	66745	-	0.394
chr1	66749	66750	-	0.394
chr1	66752	66753	-	0.617
chr1	66773	66774	-	0.617
chr1	66774	66775	-	0.803
chr1	66776	66777	-	0.394
chr1	75053	75054	-	0.394
chr1	75688	75689	-	0.394
chr1	76855	76856	-	0.803
chr1	76881	76882	-	0.394
chr1	77485	77486	+	0.394
chr1	77653	77654	-	0.394
chr1	79252	79253	+	0.394
chr1	79522	79523	+	0.394
chr1	80783	80784	-	1.517
chr1	80808	80809	-	0.394
chr1	80812	80813	-	0.617
chr1	80841	80842	-	0.617
chr1	80845	80846	-	0.617
chr1	80853	80854	-	1.974
chr1	80855	80856	-	1.754
chr1	80869	80870	-	0.394
chr1	80880	80881	-	0.617
chr1	80884	80885	-	0.394
chr1	83153	83154	-	1.866
chr1	83154	83155	-	0.394
chr1	83155	83156	-	0.803
chr1	83157	83158	-	0.394
chr1	83159	83160	-	1.638
chr1	83163	83164	-	0.803
chr1	83307	83308	-	0.394
chr1	83309	83310	-	0.617
chr1	83414	83415	-	0.617
chr1	83964	83965	-	0.394
chr1	84355	84356	+	0.394
chr1	84993	84994	-	0.394
chr1	86079	86080	-	0.394
chr1	89058	89059	+	0.394
chr1	89067	89068	+	0.394
chr1	89103	89104	+	0.968
chr1	89330	89331	+	0.617
chr1	89536	89537	-	0.394
chr1	89537	89538	-	0.394
chr1	89545	89546	-	0.394
chr1	89549	89550	-	0.394
chr1	89557	89558	-	0.968
chr1	89570	89571	-	1.118
chr1	89572	89573	-	0.394
chr1	89574	89575	-	0.617
chr1	89578	89579	-	1.118
chr1	89579	89580	-	0.394
chr1	89597	89598	-	5.55
chr1	89599	89600	-	2.182
chr1	89600	89601	-	0.394
chr1	89601	89602	-	10.3
chr1	89602	89603	-	0.394
chr1	89603	89604	-	0.394
chr1	89606	89607	-	0.803
chr1	89624	89625	-	0.394
chr1	89645	89646	+	0.394
chr1	89654	89655	+	0.803
chr1	89671	89672	-	0.617
chr1	95246	95247	+	0.803
chr1	96009	96010	+	0.394
chr1	96030	96031	+	0.617
chr1	96084	96085	+	0.394
chr1	96450	96451	+	0.394
chr1	96689	96690	+	0.803
chr1	96781	96782	+	0.394
chr1	97175	97176	+	0.394
chr1	99711	99712	+	0.394
chr1	99717	99718	+	0.617
chr1	99905	99906	+	0.617
chr1	100874	100875	+	0.803
chr1	100882	100883	+	0.394
chr1	100884	100885	+	0.803
chr1	101697	101698	+	0.394
chr1	101899	101900	+	1.391
chr1	101904	101905	+	0.394
chr1	101911	101912	+	1.118
chr1	101914	101915	+	0.617
chr1	101918	101919	+	1.754
chr1	101921	101922	+	0.617
chr1	101925	101926	+	1.391
chr1	101927	101928	+	0.394
chr1	101929	101930	+	1.118
chr1	101931	101932	+	20.233
chr1	101933	101934	+	24.95
chr1	101934	101935	+	0.617
chr1	101935	101936	+	0.803
chr1	101936	101937	+	2.079
chr1	101941	101942	+	30.696
chr1	101942	101943	+	0.394
chr1	101944	101945	+	2.66
chr1	101945	101946	+	0.394
chr1	101947	101948	+	0.394
chr1	101948	101949	+	1.259
chr1	101950	101951	+	10.169
chr1	101951	101952	+	1.118
chr1	101952	101953	+	0.394
chr1	101956	101957	+	4.722
chr1	101960	101961	+	1.118
chr1	101965	101966	+	0.394
chr1	101971	101972	+	2.379
chr1	101974	101975	+	1.259
chr1	101976	101977	+	0.394
chr1	101979	101980	+	0.394
chr1	101984	101985	+	2.282
chr1	101990	101991	+	0.394
chr1	101993	101994	+	0.617
chr1	101994	101995	+	0.394
chr1	101998	101999	+	0.394
chr1	102022	102023	+	0.803
chr1	102146	102147	+	0.394
chr1	102760	102761	-	0.394
chr1	103925	103926	+	0.394
chr1	103965	103966	+	0.394
chr1	105039	105040	+	0.394
chr1	105044	105045	+	0.394
chr1	109142	109143	+	0.394
chr1	110057	110058	+	0.394
chr1	110926	110927	+	0.394
chr1	110930	110931	+	0.394
chr1	111011	111012	+	0.394
chr1	111569	111570	+	0.394
chr1	112020	112021	+	0.394
chr1	112813	112814	+	0.617
chr1	115833	115834	+	0.617
chr1	115971	115972	+	0.394
chr1	116176	116177	+	0.394
chr1	124620	124621	+	0.394
chr1	134691	134692	+	0.617
chr1	134695	134696	+	1.391
chr1	134697	134698	+	0.394
chr1	134698	134699	+	0.394
chr1	134701	134702	+	1.259
chr1	134702	134703	+	0.617
chr1	134703	134704	+	1.391
chr1	134710	134711	+	1.118
chr1	134716	134717	+	0.394
chr1	134720	134721	+	0.803
chr1	134724	134725	+	1.754
chr1	134728	134729	+	0.394
chr1	134732	134733	+	0.394
chr1	134736	134737	+	1.118
chr1	134737	134738	+	0.394
chr1	134738	134739	+	0.617
chr1	135638	135639	+	0.617
chr1	144024	144025	+	0.394
chr1	144342	144343	+	0.394
chr1	145207	145208	+	0.617
chr1	150928	150929	+	0.394
chr1	154942	154943	+	0.394
chr1	155298	155299	+	0.394
chr1	155364	155365	+	0.617
chr1	155827	155828	+	0.394
chr1	155878	155879	+	0.394
chr1	160774	160775	+	0.394
chr1	161050	161051	+	0.394
chr1	161116	161117	+	0.394
chr1	161159	161160	+	0.803
chr1	161174	161175	+	0.394
chr1	161786	161787	+	0.394
chr1	161790	161791	+	0.394
chr1	162579	162580	+	0.394
chr1	162822	162823	+	0.394
chr1	162989	162990	+	0.394
chr1	163050	163051	+	0.394
chr1	163140	163141	+	0.394
chr1	163461	163462	+	0.617
chr1	163589	163590	+	0.617
chr1	163626	163627	+	0.968
chr1	163635	163636	+	0.394
chr1	163692	163693	-	0.394
chr1	164132	164133	+	0.394
chr1	164150	164151	+	0.617
chr1	164160	164161	+	0.617
chr1	164166	164167	+	0.394
chr1	164181	164182	+	0.803
chr1	164187	164188	+	0.803
chr1	164234	164235	+	0.394
chr1	164255	164256	+	0.394
chr1	164286	164287	+	0.394
chr1	164301	164302	+	0.394
chr1	164317	164318	+	0.394
chr1	164323	164324	+	0.617
chr1	164959	164960	+	0.394
chr1	164968	164969	+	0.617
chr1	165037	165038	+	0.617
chr1	165069	165070	+	0.394
chr1	165116	165117	+	0.394
chr1	165534	165535	+	0.394
chr1	165572	165573	+	0.394
chr1	165590	165591	+	0.617
chr1	165611	165612	+	0.394
chr1	166372	166373	+	0.394
chr1	166387	166388	+	0.803
chr1	166398	166399	+	0.394
chr1	166409	166410	+	0.394
chr1	167234	167235	+	0.803
chr1	167276	167277	+	0.617
chr1	167286	167287	+	0.394
chr1	167293	167294	+	0.394
chr1	167294	167295	+	0.394
chr1	167302	167303	+	0.394
chr1	168098	168099	+	0.394
chr1	168104	168105	+	0.803
chr1	168129	168130	+	0.394
chr1	168148	168149	+	0.394
chr1	168160	168161	+	0.394
chr1	168161	168162	+	0.394
chr1	168168	168169	+	0.394
chr1	168542	168543	+	0.394
chr1	168544	168545	+	0.394
chr1	168551	168552	+	0.803
chr1	168569	168570	+	0.394
chr1	168580	168581	+	0.617
chr1	168591	168592	+	0.617
chr1	168595	168596	+	0.394
chr1	168610	168611	+	0.394
chr1	168691	168692	+	0.394
chr1	168714	168715	+	0.617
chr1	168715	168716	+	0.394
chr1	170298	170299	+	0.803
chr1	170317	170318	+	0.617
chr1	170339	170340	+	0.394
chr1	170368	170369	+	0.394
chr1	170427	170428	+	0.617
chr1	170432	170433	+	0.394
chr1	170500	170501	+	0.617
chr1	187872	187873	-	0.617
chr1	190870	190871	-	0.394
chr1	190901	190902	-	0.394
chr1	190926	190927	-	0.394
chr1	192352	192353	-	0.394
chr1	193424	193425	-	0.394
chr1	193977	193978	-	0.617
chr1	194013	194014	-	0.394
chr1	194027	194028	-	0.394
chr1	195635	195636	-	0.617
chr1	195728	195729	-	0.394
chr1	198580	198581	-	0.394
chr1	204837	204838	-	0.394
chr1	204882	204883	-	0.394
chr1	207850	207851	-	0.394
chr1	207852	207853	-	0.394
chr1	207966	207967	-	1.259
chr1	212616	212617	+	0.394
chr1	212900	212901	-	0.617
chr1	212931	212932	-	2.079
chr1	212934	212935	-	1.259
chr1	212942	212943	-	0.394
chr1	212960	212961	-	0.394
chr1	212976	212977	-	1.118
chr1	212978	212979	-	0.803
chr1	212980	212981	-	21.603
chr1	212981	212982	-	0.394
chr1	212982	212983	-	3.5
chr1	212983	212984	-	0.394
chr1	212984	212985	-	10.388
chr1	212994	212995	-	2.379
chr1	212995	212996	-	0.617
chr1	212999	213000	-	0.617
chr1	213006	213007	-	0.617
chr1	213012	213013	-	0.394
chr1	213014	213015	-	4.171
chr1	213016	213017	-	0.617
chr1	213024	213025	-	0.394
chr1	213028	213029	-	0.394
chr1	213035	213036	-	0.803
chr1	213046	213047	-	0.394
chr1	213048	213049	-	0.617
chr1	213052	213053	-	0.803
chr1	213072	213073	-	0.394
chr1	213074	213075	-	0.394
chr1	213113	213114	-	0.394
chr1	213133	213134	-	0.968
chr1	213143	213144	-	0.394
chr1	213145	213146	-	0.617
chr1	218942	218943	-	0.394
chr1	218954	218955	-	0.617
chr1	219022	219023	-	0.394
chr1	220752	220753	-	0.394
chr1	222678	222679	-	0.394
chr1	222714	222715	-	0.394
chr1	223243	223244	-	0.394
chr1	224776	224777	-	0.394
chr1	224864	224865	-	0.394
chr1	225548	225549	-	0.394
chr1	225582	225583	-	0.394
chr1	226481	226482	+	0.394
chr1	226563	226564	-	0.394
chr1	227127	227128	-	0.394
chr1	228683	228684	-	0.394
chr1	228688	228689	-	0.617
chr1	228689	228690	-	0.394
chr1	228690	228691	-	0.394
chr1	228691	228692	-	0.394
chr1	228697	228698	-	0.394
chr1	228698	228699	-	0.617
chr1	228706	228707	-	0.394
chr1	228709	228710	-	0.394
chr1	228724	228725	-	0.617
chr1	228731	228732	-	0.394
chr1	228749	228750	-	0.394
chr1	228758	228759	-	0.394
chr1	228760	228761	-	0.394
chr1	228773	228774	-	0.968
chr1	228793	228794	-	0.394
chr1	228803	228804	-	0.394
chr1	228806	228807	-	2.839
chr1	228810	228811	-	2.182
chr1	228813	228814	-	0.394
chr1	228815	228816	-	3.096
chr1	228818	228819	-	2.282
chr1	228829	228830	-	0.803
chr1	228836	228837	-	2.568
chr1	228838	228839	-	0.394
chr1	228841	228842	-	0.394
chr1	228843	228844	-	0.394
chr1	228854	228855	-	0.968
chr1	228857	228858	-	0.968
chr1	228863	228864	-	0.617
chr1	228867	228868	-	0.394
chr1	228884	228885	-	0.394
chr1	230487	230488	+	0.803
chr1	230807	230808	-	0.394
chr1	230843	230844	-	0.394
chr1	231033	231034	-	0.394
chr1	232060	232061	-	0.394
chr1	232321	232322	-	0.394
chr1	236004	236005	-	0.394
chr1	236373	236374	-	0.394
chr1	242753	242754	-	0.394
chr1	245403	245404	-	0.394
chr1	263264	263265	-	0.394
chr1	285038	285039	-	0.617
chr1	285046	285047	-	0.394
chr1	286008	286009	-	0.394
chr1	286023	286024	-	0.394
chr1	286028	286029	-	0.394
chr1	286031	286032	-	1.391
chr1	286036	286037	-	3.261
chr1	291425	291426	+	0.394
chr1	293549	293550	+	0.617
chr1	293551	293552	+	0.394
chr1	293552	293553	+	0.617
chr1	293582	293583	+	1.517
chr1	293584	293585	+	1.754
chr1	293586	293587	+	2.182
chr1	293589	293590	+	0.394
chr1	293594	293595	+	0.394
chr1	293597	293598	+	0.968
chr1	293615	293616	+	1.866
chr1	293617	293618	+	1.638
chr1	293620	293621	+	0.803
chr1	296520	296521	+	0.803
chr1	297007	297008	+	0.394
chr1	301365	301366	+	0.394
chr1	302931	302932	+	0.394
chr1	308298	308299	+	0.394
chr1	308426	308427	+	0.394
chr1	308498	308499	+	0.394
chr1	309844	309845	+	0.394
chr1	309851	309852	+	0.394
chr1	309858	309859	+	0.394
chr1	310061	310062	-	0.394
chr1	314821	314822	+	0.394
chr1	315316	315317	+	0.394
chr1	316049	316050	+	0.394
chr1	316082	316083	+	0.394
chr1	316444	316445	+	0.394
chr1	316517	316518	+	0.394
chr1	316545	316546	+	0.394
chr1	316798	316799	+	0.803
chr1	316799	316800	+	1.118
chr1	316800	316801	+	0.617
chr1	316821	316822	+	0.394
chr1	316868	316869	+	0.394
chr1	316940	316941	+	0.617
chr1	317521	317522	+	0.394
chr1	317542	317543	+	0.394
chr1	317693	317694	+	0.394
chr1	317705	317706	+	0.968
chr1	317790	317791	+	0.394
chr1	317874	317875	+	0.617
chr1	317876	317877	+	0.394
chr1	317882	317883	+	0.968
chr1	317952	317953	+	0.394
chr1	317954	317955	+	0.394
chr1	317955	317956	+	0.394
chr1	317973	317974	+	0.394
chr1	317992	317993	+	0.617
chr1	318113	318114	+	0.394
chr1	318121	318122	+	0.394
chr1	318123	318124	+	0.394
chr1	319864	319865	-	0.394
chr1	323137	323138	-	0.394
chr1	334700	334701	-	1.517
chr1	336998	336999	-	0.394
chr1	339523	339524	+	0.394
chr1	341872	341873	-	0.394
chr1	341978	341979	-	0.394
chr1	342128	342129	-	0.394
chr1	342249	342250	+	0.394
chr1	342255	342256	-	1.118
chr1	342263	342264	+	0.394
chr1	342285	342286	-	0.394
chr1	342287	342288	-	0.394
chr1	342288	342289	-	0.617
chr1	342297	342298	-	0.803
chr1	342298	342299	-	0.394
chr1	342299	342300	-	1.754
chr1	342300	342301	-	0.394
chr1	342301	342302	-	2.182
chr1	342413	342414	-	0.394
chr1	342470	342471	-	0.394
chr1	342471	342472	-	0.394
chr1	342526	342527	-	0.394
chr1	343174	343175	-	0.617
chr1	343217	343218	-	0.394
chr1	343235	343236	-	0.394
chr1	343352	343353	-	0.394
chr1	344909	344910	+	0.803
chr1	345237	345238	-	0.394
chr1	345309	345310	-	1.259
chr1	345406	345407	-	0.394
chr1	345413	345414	-	0.617
chr1	345458	345459	-	0.394
chr1	345495	345496	-	0.394
chr1	345515	345516	-	0.394
chr1	346612	346613	-	3.011
chr1	346614	346615	-	6.707
chr1	346616	346617	-	5.365
chr1	346618	346619	-	0.617
chr1	346620	346621	-	0.394
chr1	346622	346623	-	0.968
chr1	346624	346625	-	14.422
chr1	346626	346627	-	11.487
chr1	346627	346628	-	0.803
chr1	346628	346629	-	2.079
chr1	346629	346630	-	0.394
chr1	346630	346631	-	0.968
chr1	346641	346642	-	0.394
chr1	346642	346643	-	3.655
chr1	346646	346647	-	0.617
chr1	346648	346649	-	0.968
chr1	346651	346652	-	0.617
chr1	346652	346653	-	6.201
chr1	346654	346655	-	2.475
chr1	346656	346657	-	1.517
chr1	346658	346659	-	2.079
chr1	346665	346666	-	1.391
chr1	346666	346667	-	0.394
chr1	346673	346674	-	0.617
chr1	346677	346678	-	1.974
chr1	346684	346685	-	0.803
chr1	346686	346687	-	2.182
chr1	346688	346689	-	1.517
chr1	348778	348779	-	0.394
chr1	352623	352624	-	0.617
chr1	354544	354545	-	0.394
chr1	355346	355347	-	0.394
chr1	358852	358853	-	0.394
chr1	359003	359004	-	0.394
chr1	359149	359150	-	0.394
chr1	359205	359206	-	0.394
chr1	362633	362634	-	0.394
chr1	368962	368963	-	1.118
chr1	368964	368965	-	0.394
chr1	368967	368968	-	1.866
chr1	368970	368971	-	0.394
chr1	368972	368973	-	1.517
chr1	368973	368974	-	0.803
chr1	368974	368975	-	0.803
chr1	368975	368976	-	0.617
chr1	368976	368977	-	0.617
chr1	368983	368984	-	0.968
chr1	368984	368985	-	1.118
chr1	368986	368987	-	0.394
chr1	368989	368990	-	0.803
chr1	368994	368995	+	0.394
chr1	369014	369015	+	0.394
chr1	369021	369022	+	0.394
chr1	369022	369023	+	0.394
chr1	369023	369024	+	1.638
chr1	369024	369025	+	0.968
chr1	369025	369026	+	0.803
chr1	369026	369027	+	4.788
chr1	369027	369028	+	10.474
chr1	369028	369029	+	0.803
chr1	369029	369030	+	0.394
chr1	369033	369034	+	0.617
chr1	369037	369038	+	0.394
chr1	369038	369039	+	0.617
chr1	369039	369040	+	0.394
chr1	369040	369041	+	1.391
chr1	369049	369050	+	1.974
chr1	369050	369051	+	0.394
chr1	369052	369053	+	0.968
chr1	369220	369221	-	0.394
chr1	371553	371554	+	0.394
chr1	371595	371596	+	0.394
chr1	371656	371657	+	0.394
chr1	371770	371771	+	0.394
chr1	373876	373877	+	0.394
chr1	374513	374514	-	0.394
chr1	375901	375902	+	0.394
chr1	375981	375982	+	0.394
chr1	376079	376080	+	0.394
chr1	376614	376615	+	0.394
chr1	376744	376745	+	0.394
chr1	376753	376754	+	0.394
chr1	378658	378659	+	0.394
chr1	379298	379299	+	0.394
chr1	379660	379661	+	0.394
chr1	379666	379667	+	0.617
chr1	379751	379752	+	0.394
chr1	379847	379848	+	0.394
chr1	383311	383312	-	0.617
chr1	383967	383968	-	0.394
chr1	384066	384067	-	0.394
chr1	384180	384181	-	0.394
chr1	384425	384426	-	0.617
chr1	384459	384460	-	0.394
chr1	384463	384464	-	0.394
chr1	385069	385070	+	0.394
chr1	386316	386317	-	0.394
chr1	386357	386358	-	0.394
chr1	386406	386407	-	0.803
chr1	386732	386733	-	0.394
chr1	388329	388330	-	0.394
chr1	388418	388419	-	0.394
chr1	388419	388420	-	0.617
chr1	388429	388430	-	1.638
chr1	388433	388434	-	1.517
chr1	388435	388436	-	0.394
chr1	388437	388438	-	0.968
chr1	388438	388439	-	0.617
chr1	388443	388444	-	5.303
chr1	388444	388445	-	0.968
chr1	388450	388451	-	0.803
chr1	388458	388459	-	0.803
chr1	388467	388468	-	1.638
chr1	388470	388471	-	0.394
chr1	388472	388473	-	0.394
chr1	388476	388477	-	0.803
chr1	388482	388483	-	1.974
chr1	388484	388485	-	3.096
chr1	388486	388487	-	2.926
chr1	388494	388495	-	1.638
chr1	388501	388502	-	2.182
chr1	388679	388680	+	0.617
chr1	388680	388681	+	1.118
chr1	388682	388683	+	7.034
chr1	388684	388685	+	7.299
chr1	388686	388687	+	0.394
chr1	388692	388693	+	1.517
chr1	388694	388695	+	0.394
chr1	388695	388696	+	10.987
chr1	388696	388697	+	0.394
chr1	388697	388698	+	16.829
chr1	388699	388700	+	0.394
chr1	388702	388703	+	8.266
chr1	388703	388704	+	0.803
chr1	388704	388705	+	0.617
chr1	388705	388706	+	1.638
chr1	388708	388709	+	0.617
chr1	388709	388710	+	0.394
chr1	388715	388716	+	1.259
chr1	388716	388717	+	0.394
chr1	388718	388719	+	0.617
chr1	388729	388730	+	1.259
chr1	388735	388736	+	0.617
chr1	388821	388822	+	0.617
chr1	390204	390205	+	1.118
chr1	395345	395346	-	0.394
chr1	399153	399154	-	0.394
chr1	399163	399164	-	0.394
chr1	399165	399166	-	0.394
chr1	399176	399177	-	0.394
chr1	399186	399187	-	0.617
chr1	399385	399386	+	0.617
chr1	399386	399387	+	3.421
chr1	399387	399388	+	2.568
chr1	399390	399391	+	1.391
chr1	399392	399393	+	15.738
chr1	399394	399395	+	1.259
chr1	399395	399396	+	3.731
chr1	399396	399397	+	31.154
chr1	399397	399398	+	0.617
chr1	399398	399399	+	6.597
chr1	399400	399401	+	14.604
chr1	399405	399406	+	19.745
chr1	399406	399407	+	0.394
chr1	399407	399408	+	0.394
chr1	399408	399409	+	0.394
chr1	399409	399410	+	0.968
chr1	399410	399411	+	4.655
chr1	399411	399412	+	17.754
chr1	399412	399413	+	9.542
chr1	399413	399414	+	10.257
chr1	399414	399415	+	17.525
chr1	399418	399419	+	0.617
chr1	399427	399428	+	0.394
chr1	399450	399451	+	0.394
chr1	399539	399540	+	0.617
chr1	401880	401881	+	0.394
chr1	403166	403167	+	0.617
chr1	403224	403225	+	0.617
chr1	403254	403255	+	0.394
chr1	403301	403302	+	1.118
chr1	403350	403351	+	0.394
chr1	403351	403352	+	0.394
chr1	403388	403389	+	0.394
chr1	403396	403397	+	0.394
chr1	403397	403398	+	0.803
chr1	405012	405013	+	0.803
chr1	405014	405015	+	0.394
chr1	405100	405101	+	0.394
chr1	405165	405166	+	0.394
chr1	405173	405174	+	0.394
chr1	405291	405292	+	1.118
chr1	405510	405511	+	0.617
chr1	405551	405552	-	0.394
chr1	405593	405594	-	0.394
chr1	405625	405626	-	0.617
chr1	407530	407531	+	1.638
chr1	407542	407543	+	0.968
chr1	407544	407545	+	0.394
chr1	424814	424815	+	0.617
chr1	425828	425829	+	0.617
chr1	426529	426530	+	0.394
chr1	427682	427683	-	0.394
chr1	430398	430399	+	0.394
chr1	430656	430657	+	0.394
chr1	432956	432957	-	0.394
chr1	432981	432982	-	0.394
chr1	433004	433005	-	0.617
chr1	433022	433023	-	1.866
chr1	433023	433024	-	0.617
chr1	433024	433025	-	0.394
chr1	433025	433026	-	0.968
chr1	443195	443196	+	0.394
chr1	449353	449354	-	0.394
chr1	450682	450683	-	0.394
chr1	455333	455334	+	0.394
chr1	455359	455360	+	0.394
chr1	455361	455362	+	1.118
chr1	455362	455363	+	0.394
chr1	455363	455364	+	1.517
chr1	455364	455365	+	48.114
chr1	455365	455366	+	10.431
chr1	455366	455367	+	88.663
chr1	455367	455368	+	4.1
chr1	455368	455369	+	0.968
chr1	455369	455370	+	0.803
chr1	455372	455373	+	21.574
chr1	455375	455376	+	7.247
chr1	455376	455377	+	0.394
chr1	455378	455379	+	0.803
chr1	455380	455381	+	3.578
chr1	455384	455385	+	0.803
chr1	455387	455388	+	2.839
chr1	455390	455391	+	8.702
chr1	455391	455392	+	3.342
chr1	455395	455396	+	7.141
chr1	455396	455397	+	8.018
chr1	455399	455400	+	6.143
chr1	455421	455422	+	1.259
chr1	455429	455430	+	0.394
chr1	455430	455431	+	0.394
chr1	455440	455441	+	0.394
chr1	455448	455449	+	0.394
chr1	455452	455453	+	0.617
chr1	455491	455492	+	0.394
chr1	455492	455493	+	0.394
chr1	455497	455498	+	0.394
chr1	456900	456901	+	0.394
chr1	456901	456902	+	0.617
chr1	456964	456965	+	0.394
chr1	456975	456976	+	0.394
chr1	457009	457010	+	0.968
chr1	457021	457022	+	0.394
chr1	457035	457036	+	0.394
chr1	457047	457048	+	0.617
chr1	457052	457053	+	0.617
chr1	457062	457063	+	0.394
chr1	457066	457067	+	0.617
chr1	457086	457087	+	0.394
chr1	457101	457102	+	0.617
chr1	457114	457115	+	0.394
chr1	460794	460795	+	1.118
chr1	460804	460805	+	0.803
chr1	460817	460818	+	0.617
chr1	460853	460854	+	0.617
chr1	460864	460865	+	0.803
chr1	460866	460867	+	0.394
chr1	461465	461466	+	0.394
chr1	461529	461530	+	0.394
chr1	461878	461879	+	0.617
chr1	461880	461881	+	0.394
chr1	462936	462937	+	0.394
chr1	462944	462945	+	0.394
chr1	462969	462970	+	0.394
chr1	462994	462995	+	0.617
chr1	462999	463000	+	0.394
chr1	463020	463021	+	0.394
chr1	463157	463158	+	0.394
chr1	463195	463196	+	0.617
chr1	463389	463390	-	0.617
chr1	463713	463714	+	0.803
chr1	463715	463716	+	0.394
chr1	463744	463745	+	0.394
chr1	463757	463758	+	0.394
chr1	463776	463777	+	0.394
chr1	463790	463791	+	0.617
chr1	466250	466251	+	0.394
chr1	466252	466253	+	0.617
chr1	466254	466255	+	0.394
chr1	469246	469247	+	0.617
chr1	469264	469265	+	0.394
chr1	469266	469267	+	1.866
chr1	469277	469278	+	1.118
chr1	469279	469280	+	1.118
chr1	469281	469282	+	0.394
chr1	469287	469288	+	0.803
chr1	469288	469289	+	0.394
chr1	469289	469290	+	0.394
chr1	469291	469292	+	3.578
chr1	469292	469293	+	0.394
chr1	469294	469295	+	0.803
chr1	469300	469301	+	1.118
chr1	469302	469303	+	2.282
chr1	469306	469307	+	0.394
chr1	469307	469308	+	0.394
chr1	469308	469309	+	0.394
chr1	469316	469317	+	4.854
chr1	469317	469318	+	1.866
chr1	469319	469320	+	1.638
chr1	469321	469322	+	7.816
chr1	469323	469324	+	0.394
chr1	469326	469327	+	4.92
chr1	469329	469330	+	0.394
chr1	469330	469331	+	30.234
chr1	469332	469333	+	0.394
chr1	469333	469334	+	1.517
chr1	469334	469335	+	6.315
chr1	469335	469336	+	0.394
chr1	469336	469337	+	3.5
chr1	469338	469339	+	0.617
chr1	469339	469340	+	0.394
chr1	469348	469349	+	0.803
chr1	469351	469352	+	4.451
chr1	469352	469353	+	1.517
chr1	469353	469354	+	0.617
chr1	469354	469355	+	0.394
chr1	469359	469360	+	0.394
chr1	469361	469362	+	2.926
chr1	469366	469367	+	0.394
chr1	469369	469370	+	2.926
chr1	469370	469371	+	0.394
chr1	469388	469389	+	0.394
chr1	469420	469421	+	0.617
chr1	476585	476586	+	0.394
chr1	477688	477689	+	0.617
chr1	477806	477807	+	0.394
chr1	477931	477932	+	0.394
chr1	478018	478019	+	0.617
chr1	483516	483517	-	0.394
chr1	485358	485359	-	0.394
chr1	487805	487806	-	0.617
chr1	487840	487841	-	0.394
chr1	487854	487855	-	0.394
chr1	489234	489235	-	0.394
chr1	489246	489247	-	0.394
chr1	489261	489262	-	0.617
chr1	489264	489265	-	1.259
chr1	489265	489266	-	0.968
chr1	489266	489267	-	0.617
chr1	489267	489268	-	1.118
chr1	489269	489270	-	0.968
chr1	489270	489271	-	0.803
chr1	489272	489273	-	2.182
chr1	489273	489274	-	91.757
chr1	489274	489275	-	3.5
chr1	489276	489277	-	3.342
chr1	489277	489278	-	5.049
chr1	489278	489279	-	0.394
chr1	489280	489281	-	1.638
chr1	489281	489282	-	9.267
chr1	489282	489283	-	4.171
chr1	489283	489284	-	1.638
chr1	489285	489286	-	0.394
chr1	489290	489291	-	0.394
chr1	489293	489294	-	14.276
chr1	489300	489301	-	0.803
chr1	489301	489302	-	11.28
chr1	489302	489303	-	0.617
chr1	489303	489304	-	6.085
chr1	489305	489306	-	7.816
chr1	489307	489308	-	1.118
chr1	489309	489310	-	0.394
chr1	489312	489313	-	0.394
chr1	489322	489323	-	0.394
chr1	489332	489333	-	0.617
chr1	489474	489475	-	0.394
chr1	492616	492617	-	0.394
chr1	492643	492644	-	0.394
chr1	492662	492663	-	0.803
chr1	492789	492790	-	0.394
chr1	492806	492807	-	0.394
chr1	492818	492819	-	0.394
chr1	493006	493007	-	0.617
chr1	493033	493034	-	0.394
chr1	493071	493072	-	0.394
chr1	493108	493109	-	0.394
chr1	493134	493135	-	0.803
chr1	493194	493195	-	0.617
chr1	493213	493214	-	0.617
chr1	493379	493380	-	0.394
chr1	493402	493403	-	0.617
chr1	493513	493514	-	0.394
chr1	493595	493596	-	0.394
chr1	493596	493597	-	0.394
chr1	493598	493599	-	0.394
chr1	493926	493927	-	0.394
chr1	493991	493992	-	0.394
chr1	494076	494077	-	0.394
chr1	494149	494150	+	0.617
chr1	494150	494151	+	0.394
chr1	494175	494176	-	0.394
chr1	494179	494180	-	0.394
chr1	494181	494182	-	0.617
chr1	494287	494288	-	0.617
chr1	494288	494289	-	1.638
chr1	494295	494296	-	0.394
chr1	494298	494299	-	0.394
chr1	494331	494332	-	0.617
chr1	494394	494395	-	0.394
chr1	494593	494594	-	0.394
chr1	494821	494822	-	0.394
chr1	494828	494829	-	0.617
chr1	494864	494865	-	0.394
chr1	494894	494895	-	0.394
chr1	494895	494896	-	0.803
chr1	494898	494899	-	0.617
chr1	494912	494913	-	0.394
chr1	494915	494916	-	0.617
chr1	494925	494926	-	0.968
chr1	494929	494930	-	0.394
chr1	494942	494943	-	0.394
chr1	494943	494944	-	2.182
chr1	494951	494952	-	0.617
chr1	494952	494953	-	1.754
chr1	494954	494955	-	0.394
chr1	494972	494973	-	0.394
chr1	494973	494974	-	0.617
chr1	494975	494976	-	1.259
chr1	494977	494978	-	0.394
chr1	494982	494983	-	0.394
chr1	494984	494985	-	1.638
chr1	494995	494996	-	0.394
chr1	495004	495005	-	0.394
chr1	495006	495007	-	0.394
chr1	495025	495026	-	0.394
chr1	495031	495032	-	0.617
chr1	495034	495035	-	0.803
chr1	495044	495045	-	2.379
chr1	495045	495046	-	0.394
chr1	495048	495049	-	0.394
chr1	495049	495050	-	0.968
chr1	495051	495052	-	0.394
chr1	495052	495053	-	0.394
chr1	495053	495054	-	1.118
chr1	495054	495055	-	0.617
chr1	495055	495056	-	0.617
chr1	495066	495067	-	0.394
chr1	495070	495071	-	0.803
chr1	495071	495072	-	0.394
chr1	495072	495073	-	0.617
chr1	495073	495074	-	0.617
chr1	495074	495075	-	0.968
chr1	495082	495083	-	1.118
chr1	495083	495084	-	0.617
chr1	495123	495124	-	0.617
chr1	495147	495148	-	0.617
chr1	495186	495187	-	0.968
chr1	495187	495188	-	0.617
chr1	495227	495228	-	0.394
chr1	495239	495240	-	0.394
chr1	495240	495241	-	0.394
chr1	495281	495282	-	0.394
chr1	495287	495288	-	0.803
chr1	495289	495290	-	0.617
chr1	495298	495299	-	0.394
chr1	495341	495342	-	0.394
chr1	495368	495369	-	0.394
chr1	495460	495461	-	0.394
chr1	495462	495463	-	0.394
chr1	495473	495474	-	0.394
chr1	495474	495475	-	0.803
chr1	495514	495515	-	0.394
chr1	495527	495528	-	0.617
chr1	495539	495540	-	0.617
chr1	495544	495545	-	0.394
chr1	495552	495553	-	0.394
chr1	495554	495555	-	0.394
chr1	495555	495556	-	0.803
chr1	495620	495621	-	0.394
chr1	495625	495626	-	1.118
chr1	495649	495650	-	0.394
chr1	495666	495667	-	0.617
chr1	495678	495679	-	0.394
chr1	495719	495720	-	0.617
chr1	495741	495742	-	0.617
chr1	495743	495744	-	0.617
chr1	495756	495757	-	1.118
chr1	495789	495790	-	0.394
chr1	495793	495794	-	0.394
chr1	495807	495808	-	1.118
chr1	495941	495942	-	0.394
chr1	495943	495944	-	1.118
chr1	495945	495946	-	0.968
chr1	495970	495971	-	0.803
chr1	495974	495975	-	0.803
chr1	495975	495976	-	0.394
chr1	496002	496003	-	0.394
chr1	496107	496108	-	0.394
chr1	496144	496145	-	0.394
chr1	496147	496148	-	0.394
chr1	496744	496745	-	0.803
chr1	497092	497093	-	0.394
chr1	497958	497959	-	0.394
chr1	499280	499281	-	0.394
chr1	500120	500121	+	0.617
chr1	500419	500420	-	0.394
chr1	500438	500439	-	0.394
chr1	500454	500455	-	0.617
chr1	500512	500513	-	0.394
chr1	501352	501353	-	0.394
chr1	503429	503430	-	0.394
chr1	503443	503444	-	0.394
chr1	503452	503453	-	0.394
chr1	503517	503518	-	0.394
chr1	504350	504351	-	0.394
chr1	513742	513743	+	0.394
chr1	517958	517959	-	0.394
chr1	519311	519312	-	0.394
chr1	544412	544413	+	0.394
chr1	544443	544444	+	3.261
chr1	544446	544447	+	0.394
chr1	544449	544450	+	0.394
chr1	544451	544452	+	3.655
chr1	544460	544461	+	1.391
chr1	544461	544462	+	0.394
chr1	544462	544463	+	1.391
chr1	544463	544464	+	0.617
chr1	544465	544466	+	0.394
chr1	544466	544467	+	0.803
chr1	544468	544469	+	1.259
chr1	544480	544481	+	0.617
chr1	544482	544483	+	8.068
chr1	544483	544484	+	1.118
chr1	544484	544485	+	1.517
chr1	544487	544488	+	1.391
chr1	544489	544490	+	0.617
chr1	544501	544502	+	0.394
chr1	544513	544514	+	1.391
chr1	544515	544516	+	0.394
chr1	544520	544521	+	0.394
chr1	544882	544883	+	0.394
chr1	546482	546483	+	0.394
chr1	546544	546545	+	0.394
chr1	546566	546567	+	0.394
chr1	546904	546905	+	0.394
chr1	547900	547901	+	0.394
chr1	548074	548075	+	0.394
chr1	548083	548084	+	0.394
chr1	548118	548119	+	0.617
chr1	548430	548431	+	0.394
chr1	548469	548470	+	0.394
chr1	548489	548490	+	0.394
chr1	548530	548531	+	0.803
chr1	548544	548545	+	0.394
chr1	548552	548553	+	0.394
chr1	548690	548691	+	0.394
chr1	548710	548711	+	0.394
chr1	548796	548797	+	0.617
chr1	549071	549072	+	0.803
chr1	549176	549177	+	0.394
chr1	549405	549406	+	0.394
chr1	549503	549504	+	0.803
chr1	549772	549773	+	1.866
chr1	549773	549774	+	0.394
chr1	549842	549843	+	0.803
chr1	549952	549953	+	0.617
chr1	549992	549993	+	0.394
chr1	550065	550066	+	0.617
chr1	550844	550845	+	0.394
chr1	550859	550860	+	0.394
chr1	550864	550865	+	0.394
chr1	550891	550892	+	0.394
chr1	551079	551080	+	0.394
chr1	551090	551091	+	0.617
chr1	552723	552724	+	0.394
chr1	553008	553009	+	0.394
chr1	553046	553047	+	0.394
chr1	559998	559999	+	0.394
chr1	560003	560004	+	0.394
chr1	560008	560009	+	0.394
chr1	560158	560159	+	0.394
chr1	560170	560171	+	0.803
chr1	562976	562977	-	0.617
chr1	563854	563855	+	0.394
chr1	564557	564558	+	0.617
chr1	564815	564816	+	0.617
chr1	564918	564919	+	0.394
chr1	564924	564925	+	0.394
chr1	565958	565959	-	0.394
chr1	566063	566064	+	0.394
chr1	566075	566076	+	0.394
chr1	566084	566085	+	0.394
chr1	566087	566088	+	0.617
chr1	566098	566099	+	0.617
chr1	566102	566103	+	0.394
chr1	566116	566117	+	0.394
chr1	566118	566119	+	4.312
chr1	566119	566120	+	1.866
chr1	566121	566122	+	29.174
chr1	566122	566123	+	1.118
chr1	566123	566124	+	1.754
chr1	566124	566125	+	0.394
chr1	566127	566128	+	0.394
chr1	566129	566130	+	3.011
chr1	566131	566132	+	0.394
chr1	566139	566140	+	1.259
chr1	566141	566142	+	8.413
chr1	566142	566143	+	0.394
chr1	566143	566144	+	0.394
chr1	566144	566145	+	0.394
chr1	566145	566146	+	0.394
chr1	566147	566148	+	2.282
chr1	566149	566150	+	3.179
chr1	566151	566152	+	2.75
chr1	566153	566154	+	0.394
chr1	566160	566161	+	0.394
chr1	566162	566163	+	0.394
chr1	566168	566169	+	0.617
chr1	566170	566171	+	0.394
chr1	566172	566173	+	0.394
chr1	566180	566181	+	1.118
chr1	566197	566198	+	0.394
chr1	566244	566245	+	0.394
chr1	566246	566247	+	0.394
chr1	566279	566280	+	3.954
chr1	566284	566285	+	1.259
chr1	566298	566299	+	0.803
chr1	566305	566306	+	0.803
chr1	566936	566937	+	0.394
chr1	567021	567022	+	0.617
chr1	567040	567041	+	0.394
chr1	567050	567051	+	0.394
chr1	567465	567466	+	0.394
chr1	567952	567953	+	0.394
chr1	568207	568208	+	0.394
chr1	568263	568264	+	0.394
chr1	568411	568412	+	0.394
chr1	568450	568451	+	0.394
chr1	568453	568454	+	0.968
chr1	568474	568475	+	0.394
chr1	569649	569650	+	0.394
chr1	569688	569689	+	0.394
chr1	569826	569827	+	0.617
chr1	569832	569833	+	0.617
chr1	569873	569874	+	0.394
chr1	569921	569922	+	0.394
chr1	569948	569949	+	0.394
chr1	569956	569957	+	0.394
chr1	570016	570017	+	0.803
chr1	570017	570018	+	0.803
chr1	570022	570023	+	0.617
chr1	570024	570025	+	0.394
chr1	570072	570073	+	0.394
chr1	570099	570100	+	0.394
chr1	570112	570113	+	0.394
chr1	570375	570376	+	0.394
chr1	570377	570378	+	0.803
chr1	570622	570623	+	0.617
chr1	570986	570987	+	0.394
chr1	571055	571056	-	0.394
chr1	571108	571109	-	0.394
chr1	571317	571318	-	0.394
chr1	571393	571394	+	0.394
chr1	571396	571397	+	1.118
chr1	571411	571412	+	0.617
chr1	571414	571415	+	0.394
chr1	571415	571416	+	0.617
chr1	571423	571424	+	10.3
chr1	571426	571427	+	0.394
chr1	571430	571431	+	2.75
chr1	571431	571432	+	1.259
chr1	571433	571434	+	0.394
chr1	571434	571435	+	0.394
chr1	571436	571437	+	3.179
chr1	571441	571442	+	1.259
chr1	571444	571445	+	9.081
chr1	571449	571450	+	1.974
chr1	571452	571453	+	0.617
chr1	571454	571455	+	0.394
chr1	571456	571457	+	0.394
chr1	571470	571471	+	0.394
chr1	571477	571478	+	0.617
chr1	571480	571481	+	0.394
chr1	571486	571487	+	0.968
chr1	571488	571489	+	0.617
chr1	571535	571536	+	0.394
chr1	571568	571569	+	0.394
chr1	571786	571787	+	0.394
chr1	571819	571820	+	0.394
chr1	572031	572032	-	0.394
chr1	572033	572034	+	0.394
chr1	572045	572046	+	0.968
chr1	572085	572086	+	1.517
chr1	572095	572096	+	0.394
chr1	572102	572103	+	0.394
chr1	572154	572155	+	0.394
chr1	572167	572168	+	0.617
chr1	572180	572181	+	0.394
chr1	572182	572183	+	0.394
chr1	572189	572190	+	0.617
chr1	572198	572199	+	0.394
chr1	572207	572208	+	0.394
chr1	572233	572234	+	0.394
chr1	572265	572266	+	0.617
chr1	572562	572563	+	0.394
chr1	572608	572609	+	1.391
chr1	572651	572652	+	0.394
chr1	572666	572667	+	0.394
chr1	572902	572903	+	0.394
chr1	573294	573295	+	0.394
chr1	573319	573320	+	0.617
chr1	573336	573337	+	0.803
chr1	573339	573340	+	0.394
chr1	573344	573345	+	0.394
chr1	573360	573361	+	0.617
chr1	573414	573415	+	0.803
chr1	573806	573807	+	0.803
chr1	573912	573913	+	0.394
chr1	573951	573952	+	0.803
chr1	573953	573954	+	1.118
chr1	573983	573984	+	0.617
chr1	574001	574002	+	0.617
chr1	574171	574172	+	0.617
chr1	574428	574429	-	0.394
chr1	574515	574516	+	0.394
chr1	574536	574537	+	0.803
chr1	574537	574538	+	0.803
chr1	574544	574545	+	0.394
chr1	574548	574549	+	0.394
chr1	574568	574569	+	0.394
chr1	574570	574571	+	1.118
chr1	574578	574579	+	0.394
chr1	574580	574581	+	0.617
chr1	574633	574634	+	0.394
chr1	574639	574640	+	0.394
chr1	574663	574664	+	0.394
chr1	575011	575012	+	0.394
chr1	575037	575038	+	0.394
chr1	575056	575057	+	0.617
chr1	575085	575086	+	0.617
chr1	575099	575100	+	0.394
chr1	575564	575565	+	0.617
chr1	575569	575570	+	0.617
chr1	575588	575589	+	0.803
chr1	575623	575624	+	0.394
chr1	575624	575625	+	0.394
chr1	575625	575626	+	0.394
chr1	575631	575632	+	0.617
chr1	575661	575662	+	0.617
chr1	575739	575740	-	0.394
chr1	575854	575855	-	0.394
chr1	575921	575922	+	0.394
chr1	575939	575940	+	0.394
chr1	575982	575983	+	0.394
chr1	576029	576030	+	0.394
chr1	576101	576102	+	0.394
chr1	576151	576152	+	0.617
chr1	576180	576181	+	1.391
chr1	576444	576445	+	0.394
chr1	576472	576473	+	0.394
chr1	576504	576505	+	0.803
chr1	576551	576552	+	0.394
chr1	576553	576554	+	0.617
chr1	576604	576605	-	0.617
chr1	576630	576631	-	0.394
chr1	576837	576838	-	0.394
chr1	576904	576905	-	0.394
chr1	576909	576910	-	0.394
chr1	576912	576913	-	0.394
chr1	576977	576978	-	0.394
chr1	577358	577359	-	0.394
chr1	577380	577381	-	0.617
chr1	577441	577442	-	0.617
chr1	577483	577484	-	0.394
chr1	577569	577570	+	0.394
chr1	577710	577711	-	0.394
chr1	577799	577800	-	1.259
chr1	577814	577815	-	0.803
chr1	577827	577828	-	0.394
chr1	577833	577834	-	0.394
chr1	577834	577835	-	0.968
chr1	577835	577836	-	0.617
chr1	577914	577915	-	0.394
chr1	577990	577991	-	0.394
chr1	578965	578966	-	0.394
chr1	578982	578983	-	0.394
chr1	578993	578994	-	0.394
chr1	579003	579004	-	0.803
chr1	579013	579014	-	0.394
chr1	579022	579023	-	0.394
chr1	579028	579029	-	0.617
chr1	579035	579036	-	0.968
chr1	579047	579048	-	0.394
chr1	579106	579107	-	0.394
chr1	579124	579125	-	0.617
chr1	579130	579131	-	0.803
chr1	579133	579134	-	1.118
chr1	579134	579135	-	1.391
chr1	579137	579138	-	0.803
chr1	579139	579140	-	0.803
chr1	579141	579142	-	1.259
chr1	579142	579143	-	0.803
chr1	579144	579145	-	0.394
chr1	579149	579150	-	0.968
chr1	579150	579151	-	0.394
chr1	579152	579153	-	1.391
chr1	579153	579154	-	1.866
chr1	579154	579155	-	0.394
chr1	579161	579162	-	0.394
chr1	579162	579163	-	0.968
chr1	579163	579164	-	1.974
chr1	579164	579165	-	1.638
chr1	579165	579166	-	0.803
chr1	579167	579168	-	0.394
chr1	579171	579172	-	1.866
chr1	579173	579174	-	3.096
chr1	579176	579177	-	8.558
chr1	579179	579180	-	2.839
chr1	579182	579183	-	1.391
chr1	579185	579186	-	2.66
chr1	579191	579192	-	1.118
chr1	579194	579195	-	0.617
chr1	579197	579198	-	0.394
chr1	579200	579201	-	10.775
chr1	579203	579204	-	1.754
chr1	579205	579206	-	1.259
chr1	579206	579207	-	0.394
chr1	579212	579213	-	2.079
chr1	579215	579216	-	0.394
chr1	579222	579223	-	1.259
chr1	579229	579230	-	0.394
chr1	579232	579233	-	0.394
chr1	579233	579234	-	0.803
chr1	579239	579240	-	1.754
chr1	579240	579241	-	14.313
chr1	579241	579242	-	1.638
chr1	579242	579243	-	3.578
chr1	579243	579244	-	0.617
chr1	579244	579245	-	21.073
chr1	579245	579246	-	1.391
chr1	579251	579252	-	0.617
chr1	579252	579253	-	1.754
chr1	579254	579255	-	0.617
chr1	579257	579258	-	22.242
chr1	579260	579261	-	0.617
chr1	579263	579264	-	0.803
chr1	579266	579267	-	0.968
chr1	579269	579270	-	3.011
chr1	579270	579271	-	2.079
chr1	579272	579273	-	0.617
chr1	579274	579275	-	1.866
chr1	579275	579276	-	0.617
chr1	579276	579277	-	1.754
chr1	579277	579278	-	0.394
chr1	579308	579309	-	0.394
chr1	579315	579316	-	0.394
chr1	581690	581691	+	0.394
chr1	582447	582448	-	0.394
chr1	582479	582480	-	0.394
chr1	582711	582712	-	0.617
chr1	582921	582922	-	0.394
chr1	582954	582955	-	0.617
chr1	582993	582994	-	0.617
chr1	582998	582999	-	0.394
chr1	583015	583016	-	1.118
chr1	583016	583017	-	0.394
chr1	583119	583120	-	0.394
chr1	583523	583524	-	0.394
chr1	583544	583545	-	0.617
chr1	583554	583555	-	0.394
chr1	583569	583570	-	0.617
chr1	583570	583571	-	0.394
chr1	583585	583586	-	0.617
chr1	583600	583601	-	0.617
chr1	583758	583759	-	0.617
chr1	583759	583760	-	0.394
chr1	583760	583761	-	0.394
chr1	583768	583769	-	0.803
chr1	583771	583772	-	0.394
chr1	583803	583804	-	0.394
chr1	583830	583831	-	0.617
chr1	583832	583833	-	0.394
chr1	583845	583846	-	0.617
chr1	583851	583852	-	0.803
chr1	583852	583853	-	1.118
chr1	583854	583855	-	0.617
chr1	583868	583869	-	1.517
chr1	584098	584099	-	0.394
chr1	584103	584104	-	0.394
chr1	584105	584106	-	0.394
chr1	584146	584147	-	0.617
chr1	584152	584153	-	0.394
chr1	584162	584163	-	0.803
chr1	584165	584166	-	0.394
chr1	584187	584188	-	0.394
chr1	584189	584190	-	0.394
chr1	584206	584207	-	0.394
chr1	584227	584228	-	0.394
chr1	584289	584290	-	0.394
chr1	584298	584299	-	0.394
chr1	584304	584305	-	0.394
chr1	584325	584326	-	0.617
chr1	584556	584557	-	0.394
chr1	584590	584591	-	0.394
chr1	584690	584691	-	0.394
chr1	584733	584734	-	0.394
chr1	584737	584738	-	0.803
chr1	585836	585837	-	0.394
chr1	585910	585911	-	0.394
chr1	586061	586062	-	0.394
chr1	586076	586077	-	0.617
chr1	586098	586099	-	0.394
chr1	586132	586133	-	0.394
chr1	586142	586143	-	0.803
chr1	586152	586153	-	0.394
chr1	586171	586172	-	0.617
chr1	586245	586246	-	0.394
chr1	587572	587573	-	0.394
chr1	588101	588102	-	0.394
chr1	588117	588118	-	0.394
chr1	588125	588126	-	0.617
chr1	588127	588128	-	0.968
chr1	588128	588129	-	1.391
chr1	588129	588130	-	2.568
chr1	588130	588131	-	0.617
chr1	588131	588132	-	2.379
chr1	588132	588133	-	2.475
chr1	588134	588135	-	0.803
chr1	588135	588136	-	0.394
chr1	588137	588138	-	0.803
chr1	588139	588140	-	1.638
chr1	588140	588141	-	2.079
chr1	588141	588142	-	0.968
chr1	588143	588144	-	4.655
chr1	588145	588146	-	0.617
chr1	588146	588147	-	0.968
chr1	588147	588148	-	0.394
chr1	588148	588149	-	0.394
chr1	588151	588152	-	4.027
chr1	588154	588155	-	0.394
chr1	588155	588156	-	0.617
chr1	588156	588157	-	0.394
chr1	588157	588158	-	1.974
chr1	588158	588159	-	1.638
chr1	588159	588160	-	69.934
chr1	588161	588162	-	2.182
chr1	588162	588163	-	0.394
chr1	588163	588164	-	0.394
chr1	588164	588165	-	0.394
chr1	588168	588169	-	0.394
chr1	588169	588170	-	2.568
chr1	588170	588171	-	2.75
chr1	588171	588172	-	0.968
chr1	588172	588173	-	0.394
chr1	588176	588177	-	1.517
chr1	588179	588180	-	0.394
chr1	588180	588181	-	3.011
chr1	588182	588183	-	0.394
chr1	588183	588184	-	0.394
chr1	588186	588187	-	0.617
chr1	588188	588189	-	10.945
chr1	588190	588191	-	1.118
chr1	588198	588199	-	0.617
chr1	588203	588204	-	0.617
chr1	588262	588263	-	0.394
chr1	588320	588321	-	0.803
chr1	588323	588324	-	0.803
chr1	588371	588372	-	0.394
chr1	592269	592270	-	0.394
chr1	592542	592543	-	0.803
chr1	592546	592547	-	0.803
chr1	592548	592549	-	0.394
chr1	592660	592661	-	0.394
chr1	592813	592814	-	0.394
chr1	593093	593094	-	0.394
chr1	593172	593173	-	0.394
chr1	593697	593698	+	0.394
chr1	595532	595533	-	0.394
chr1	595869	595870	-	0.394
chr1	595935	595936	-	0.394
chr1	596138	596139	-	0.617
chr1	596198	596199	-	0.394
chr1	596469	596470	-	0.394
chr1	596641	596642	-	0.617
chr1	597244	597245	-	0.394
chr1	597260	597261	-	0.617
chr1	597270	597271	-	11.071
chr1	599620	599621	+	0.803
chr1	599661	599662	+	0.394
chr1	599758	599759	-	0.394
chr1	600038	600039	-	0.394
chr1	600081	600082	-	0.394
chr1	600137	600138	-	0.394
chr1	600143	600144	-	0.803
chr1	600172	600173	-	0.394
chr1	600198	600199	-	0.617
chr1	600610	600611	-	0.617
chr1	600857	600858	-	0.394
chr1	600917	600918	-	0.394
chr1	600934	600935	-	0.617
chr1	600980	600981	-	0.394
chr1	601018	601019	-	0.394
chr1	601135	601136	-	0.617
chr1	601270	601271	+	0.617
chr1	601537	601538	-	0.394
chr1	601811	601812	-	0.803
chr1	601819	601820	-	0.394
chr1	601835	601836	-	1.259
chr1	601892	601893	-	0.394
chr1	601910	601911	-	0.394
chr1	602409	602410	-	0.394
chr1	602630	602631	+	0.394
chr1	603151	603152	-	0.394
chr1	603276	603277	-	0.394
chr1	603540	603541	-	0.803
chr1	603700	603701	-	0.394
chr1	603769	603770	-	0.394
chr1	603787	603788	+	0.394
chr1	603833	603834	+	0.394
chr1	603849	603850	+	1.118
chr1	604000	604001	-	0.394
chr1	604001	604002	+	4.171
chr1	604002	604003	-	0.394
chr1	604003	604004	+	0.617
chr1	604007	604008	-	0.394
chr1	604008	604009	+	0.394
chr1	604009	604010	-	2.079
chr1	604012	604013	-	0.394
chr1	604013	604014	-	1.259
chr1	604014	604015	-	0.394
chr1	604015	604016	-	1.118
chr1	604017	604018	-	5.969
chr1	604018	604019	-	0.803
chr1	604073	604074	+	0.394
chr1	604091	604092	+	0.394
chr1	604149	604150	+	0.803
chr1	604166	604167	+	0.394
chr1	604171	604172	+	0.394
chr1	604172	604173	+	1.638
chr1	604179	604180	+	0.394
chr1	604183	604184	+	2.379
chr1	604185	604186	+	3.261
chr1	604187	604188	+	10.818
chr1	604188	604189	+	0.394
chr1	604189	604190	+	2.182
chr1	604190	604191	+	1.259
chr1	604191	604192	+	1.866
chr1	604192	604193	+	8.167
chr1	604193	604194	+	7.247
chr1	604194	604195	+	41.996
chr1	604195	604196	+	4.788
chr1	604196	604197	+	1.391
chr1	604197	604198	+	2.379
chr1	604198	604199	+	5.427
chr1	604199	604200	+	51.98
chr1	604200	604201	+	1220.009
chr1	604201	604202	+	17.229
chr1	604202	604203	+	7.299
chr1	604203	604204	+	19.156
chr1	604204	604205	+	2.379
chr1	604205	604206	+	1.391
chr1	604213	604214	+	0.617
chr1	604224	604225	+	0.803
chr1	604227	604228	+	0.394
chr1	604228	604229	+	1.517
chr1	604237	604238	+	1.391
chr1	604252	604253	+	0.617
chr1	604253	604254	+	0.617
chr1	604254	604255	+	1.391
chr1	604264	604265	+	0.968
chr1	604275	604276	+	1.118
chr1	604352	604353	+	0.394
chr1	604355	604356	+	0.617
chr1	604359	604360	+	0.803
chr1	604366	604367	+	0.394
chr1	604375	604376	+	1.118
chr1	604376	604377	+	0.394
chr1	604378	604379	+	1.118
chr1	604380	604381	+	0.394
chr1	604388	604389	+	1.118
chr1	604389	604390	+	1.118
chr1	604390	604391	-	0.394
chr1	604392	604393	+	0.617
chr1	604406	604407	+	0.394
chr1	605786	605787	+	0.394
chr1	605788	605789	+	0.803
chr1	605789	605790	+	0.394
chr1	605805	605806	+	0.394
chr1	605807	605808	+	1.259
chr1	605814	605815	+	0.617
chr1	605816	605817	+	0.968
chr1	605822	605823	+	1.118
chr1	605830	605831	+	0.617
chr1	605836	605837	+	0.394
chr1	605838	605839	+	0.617
chr1	605840	605841	+	0.968
chr1	605851	605852	+	0.617
chr1	605856	605857	+	0.394
chr1	606297	606298	+	0.394
chr1	606311	606312	+	0.803
chr1	606314	606315	+	0.803
chr1	606316	606317	+	0.394
chr1	606324	606325	+	0.394
chr1	606332	606333	+	0.803
chr1	606333	606334	+	0.617
chr1	606343	606344	+	0.394
chr1	606346	606347	+	0.617
chr1	606354	606355	+	0.617
chr1	606358	606359	+	0.803
chr1	606360	606361	+	0.394
chr1	606372	606373	+	0.617
chr1	606373	606374	+	0.617
chr1	606381	606382	+	0.803
chr1	606383	606384	+	0.394
chr1	606391	606392	+	0.803
chr1	606393	606394	+	0.968
chr1	607938	607939	+	2.379
chr1	608818	608819	+	0.394
chr1	609052	609053	+	0.394
chr1	609215	609216	+	0.394
chr1	609243	609244	+	0.394
chr1	609258	609259	+	0.394
chr1	609724	609725	-	0.394
chr1	619368	619369	+	0.394
chr1	619423	619424	+	1.638
chr1	619425	619426	+	0.394
chr1	619429	619430	+	0.803
chr1	619430	619431	+	0.617
chr1	619431	619432	+	0.394
chr1	619433	619434	+	1.118
chr1	619441	619442	+	3.881
chr1	621774	621775	+	0.394
chr1	621879	621880	+	0.394
chr1	624012	624013	+	0.394
chr1	624287	624288	+	0.617
chr1	624321	624322	+	0.394
chr1	624550	624551	+	0.394
chr1	624695	624696	+	0.394
chr1	624820	624821	+	0.394
chr1	624928	624929	+	0.394
chr1	625020	625021	+	0.394
chr1	625097	625098	+	0.394
chr1	625136	625137	+	0.394
chr1	625145	625146	+	0.617
chr1	625327	625328	+	0.968
chr1	625376	625377	+	0.394
chr1	625594	625595	+	0.394
chr1	625628	625629	+	0.617
chr1	625654	625655	+	0.394
chr1	625678	625679	+	0.394
chr1	625720	625721	+	0.803
chr1	625817	625818	+	0.968
chr1	625978	625979	+	0.968
chr1	628760	628761	+	3.179
chr1	628765	628766	+	0.394
chr1	628766	628767	+	11.855
chr1	628768	628769	+	8.893
chr1	628770	628771	+	1.259
chr1	628771	628772	+	0.803
chr1	628775	628776	+	4.722
chr1	628777	628778	+	0.968
chr1	628778	628779	+	2.839
chr1	628779	628780	+	0.394
chr1	628787	628788	+	0.803
chr1	628789	628790	+	1.118
chr1	628791	628792	+	0.394
chr1	628793	628794	+	0.968
chr1	628796	628797	+	0.394
chr1	628861	628862	+	0.394
chr1	633908	633909	+	0.394
chr1	633965	633966	+	0.394
chr1	637417	637418	+	0.394
chr1	638972	638973	+	0.394
chr1	639290	639291	+	0.394
chr1	639978	639979	+	0.803
chr1	640039	640040	+	0.394
chr1	640406	640407	+	0.394
chr1	640433	640434	+	0.617
chr1	640745	640746	+	0.617
chr1	640796	640797	+	0.617
chr1	640857	640858	+	0.394
chr1	640901	640902	+	0.617
chr1	640914	640915	+	2.079
chr1	640917	640918	+	0.617
chr1	640918	640919	+	0.394
chr1	640920	640921	+	0.394
chr1	640946	640947	+	0.803
chr1	640966	640967	+	0.394
chr1	640969	640970	+	0.394
chr1	640978	640979	+	0.803
chr1	641006	641007	+	0.617
chr1	641007	641008	+	0.394
chr1	641020	641021	+	0.394
chr1	641079	641080	+	0.394
chr1	641080	641081	+	0.394
chr1	641167	641168	+	1.391
chr1	641169	641170	+	0.394
chr1	641199	641200	+	0.394
chr1	641237	641238	+	0.394
chr1	641254	641255	+	0.394
chr1	641282	641283	+	0.617
chr1	641284	641285	+	0.617
chr1	641288	641289	+	0.803
chr1	641317	641318	+	0.394
chr1	641342	641343	+	0.394
chr1	641402	641403	+	0.617
chr1	641488	641489	+	0.617
chr1	641920	641921	-	0.394
chr1	641921	641922	-	0.617
chr1	641922	641923	-	0.617
chr1	642576	642577	-	0.394
chr1	642759	642760	-	0.617
chr1	642893	642894	-	0.394
chr1	644504	644505	+	1.754
chr1	644515	644516	+	1.391
chr1	644578	644579	+	0.394
chr1	644641	644642	-	0.394
chr1	644644	644645	-	0.617
chr1	644666	644667	-	0.394
chr1	644672	644673	-	0.803
chr1	644673	644674	-	0.394
chr1	644678	644679	-	0.394
chr1	644680	644681	-	3.261
chr1	644682	644683	-	1.118
chr1	644684	644685	-	0.394
chr1	644694	644695	-	1.754
chr1	644700	644701	-	0.617
chr1	644702	644703	-	0.394
chr1	644703	644704	-	0.617
chr1	644711	644712	-	0.803
chr1	644713	644714	-	0.394
chr1	644715	644716	-	0.617
chr1	644737	644738	+	0.617
chr1	644746	644747	-	0.394
chr1	644748	644749	-	1.391
chr1	644750	644751	-	1.638
chr1	644752	644753	-	1.259
chr1	644757	644758	+	0.394
chr1	644759	644760	+	0.394
chr1	644776	644777	+	0.394
chr1	644796	644797	+	0.394
chr1	644819	644820	+	0.394
chr1	644825	644826	+	0.617
chr1	644828	644829	+	0.617
chr1	644831	644832	+	0.803
chr1	644833	644834	+	1.118
chr1	644836	644837	+	0.803
chr1	644840	644841	+	0.617
chr1	644880	644881	+	0.394
chr1	644890	644891	+	0.617
chr1	647348	647349	+	0.394
chr1	652429	652430	+	0.394
chr1	652450	652451	+	0.803
chr1	652463	652464	+	0.394
chr1	652493	652494	+	0.394
chr1	652715	652716	+	0.394
chr1	653048	653049	+	0.394
chr1	653083	653084	+	0.394
chr1	654121	654122	+	0.394
chr1	655387	655388	+	0.394
chr1	655612	655613	+	0.803
chr1	657227	657228	+	0.617
chr1	658164	658165	+	0.803
chr1	658165	658166	+	0.617
chr1	658208	658209	+	0.394
chr1	658362	658363	+	0.394
chr1	658370	658371	+	0.394
chr1	658412	658413	+	0.394
chr1	658431	658432	+	0.394
chr1	658460	658461	-	0.394
chr1	658469	658470	+	0.394
chr1	658627	658628	-	0.394
chr1	658654	658655	+	0.394
chr1	658816	658817	+	0.617
chr1	658823	658824	-	0.394
chr1	658841	658842	-	0.617
chr1	658864	658865	-	0.968
chr1	661489	661490	+	0.394
chr1	661498	661499	+	0.394
chr1	661510	661511	+	0.803
chr1	661518	661519	+	0.394
chr1	661521	661522	+	0.394
chr1	661539	661540	+	3.179
chr1	661571	661572	+	1.638
chr1	661575	661576	+	0.394
chr1	661576	661577	+	0.394
chr1	661582	661583	+	0.617
chr1	675556	675557	+	0.617
chr1	675835	675836	+	0.617
chr1	682044	682045	+	1.259
chr1	682046	682047	+	0.394
chr1	683814	683815	-	0.617
chr1	683949	683950	+	0.394
chr1	684048	684049	-	0.394
chr1	685519	685520	-	0.394
chr1	687956	687957	-	1.118
chr1	687957	687958	-	0.968
chr1	690581	690582	-	0.617
chr1	690652	690653	-	0.394
chr1	690661	690662	-	0.394
chr1	692310	692311	-	0.394
chr1	692392	692393	-	0.394
chr1	698783	698784	-	0.803
chr1	701384	701385	-	0.394
chr1	701555	701556	-	0.803
chr1	704270	704271	-	0.394
chr1	706872	706873	-	0.394
chr1	706879	706880	-	0.617
chr1	707017	707018	-	0.617
chr1	709090	709091	-	0.394
chr1	709131	709132	-	0.803
chr1	709160	709161	-	0.617
chr1	709362	709363	-	0.617
chr1	709380	709381	-	1.118
chr1	709386	709387	-	0.394
chr1	711937	711938	-	0.803
chr1	711946	711947	-	0.617
chr1	711979	711980	-	0.394
chr1	711991	711992	-	0.394
chr1	711993	711994	-	0.617
chr1	711994	711995	-	0.803
chr1	711996	711997	-	0.394
chr1	711997	711998	-	1.391
chr1	712003	712004	-	1.118
chr1	712007	712008	-	0.394
chr1	712008	712009	-	0.394
chr1	712009	712010	-	4.854
chr1	712010	712011	-	0.394
chr1	712011	712012	-	2.182
chr1	712012	712013	-	4.027
chr1	712017	712018	-	1.517
chr1	712018	712019	-	0.803
chr1	712020	712021	-	0.968
chr1	712025	712026	-	1.638
chr1	712027	712028	-	2.282
chr1	712028	712029	-	1.259
chr1	712029	712030	-	2.079
chr1	712034	712035	-	0.394
chr1	712039	712040	-	0.394
chr1	712042	712043	-	0.617
chr1	723372	723373	-	0.394
chr1	762561	762562	+	0.617
chr1	762694	762695	-	0.394
chr1	762703	762704	-	0.803
chr1	762823	762824	-	0.803
chr1	763328	763329	+	0.617
chr1	763635	763636	-	0.617
chr1	765697	765698	-	0.394
chr1	768402	768403	-	0.394
chr1	768409	768410	-	1.259
chr1	768412	768413	-	2.079
chr1	768413	768414	-	0.394
chr1	768414	768415	-	0.617
chr1	768417	768418	-	1.638
chr1	768420	768421	-	0.803
chr1	768431	768432	-	0.617
chr1	768438	768439	-	0.803
chr1	768439	768440	-	0.394
chr1	768441	768442	-	0.394
chr1	768442	768443	-	3.731
chr1	768469	768470	-	0.968
chr1	768471	768472	-	1.118
chr1	768475	768476	+	0.394
chr1	768499	768500	+	0.394
chr1	768511	768512	+	0.617
chr1	768526	768527	+	0.803
chr1	768540	768541	-	0.617
chr1	768549	768550	-	0.394
chr1	768567	768568	-	0.394
chr1	768594	768595	-	0.394
chr1	768596	768597	-	0.803
chr1	768801	768802	+	0.394
chr1	768806	768807	+	0.394
chr1	768820	768821	+	0.394
chr1	768824	768825	+	1.517
chr1	768828	768829	+	0.394
chr1	768850	768851	+	0.968
chr1	768854	768855	+	0.394
chr1	768883	768884	+	0.394
chr1	769007	769008	+	0.394
chr1	769013	769014	+	0.394
chr1	769015	769016	+	1.638
chr1	769018	769019	+	1.391
chr1	769022	769023	+	0.617
chr1	769026	769027	+	0.394
chr1	769027	769028	+	4.588
chr1	769032	769033	+	0.394
chr1	769038	769039	+	1.638
chr1	769048	769049	+	1.391
chr1	769057	769058	+	0.968
chr1	769058	769059	+	0.394
chr1	769060	769061	+	2.079
chr1	769071	769072	+	1.391
chr1	769089	769090	+	1.391
chr1	770486	770487	+	0.394
chr1	770509	770510	+	0.394
chr1	770625	770626	+	0.394
chr1	770635	770636	+	0.394
chr1	770691	770692	+	0.394
chr1	770744	770745	+	0.394
chr1	770898	770899	+	0.394
chr1	771045	771046	+	0.617
chr1	771438	771439	+	0.968
chr1	771440	771441	+	0.617
chr1	771519	771520	+	0.394
chr1	771753	771754	+	0.617
chr1	773007	773008	+	0.617
chr1	775655	775656	-	0.968
chr1	775658	775659	-	0.617
chr1	776227	776228	+	0.394
chr1	776231	776232	+	0.617
chr1	776235	776236	+	0.394
chr1	776236	776237	+	2.839
chr1	776238	776239	+	1.391
chr1	776241	776242	+	0.968
chr1	776244	776245	+	0.617
chr1	776249	776250	+	0.968
chr1	776253	776254	+	5.427
chr1	776257	776258	+	1.259
chr1	776258	776259	+	0.968
chr1	776260	776261	+	4.984
chr1	776265	776266	+	6.027
chr1	776269	776270	+	1.118
chr1	776272	776273	+	2.282
[truncated: 580,328 more rows]
